# Supplementary material for: Transcriptional Response of Ovine Lung to Infection with Jaagsiekte Sheep Retrovirus
Source: J Virol. 2019 Oct 15;93(21):e00876-19. doi: 10.1128/JVI.00876-19 (PMC6803282; doi:10.1128/JVI.00876-19)
Supplement: Supplemental file 1 [file JVI.00876-19-sd001.xlsx]

## Sheet: All genes
Supplementary Dataset S1. Gene expression data from experimentally-induced OPA.
Sheep gene ID	baseMean	log2FoldChange	lfcSE	stat	pvalue	padj	Infected_M_66days	Infected_F_85days	Infected_M_71days	Infected_M_85days	Control_M_66days	Control_M_85days	Control_M_71days	Control_F_85days	Sheep Transcript ID	Gene symbol in Sheep	Gene description in sheep	Ortholog type	Human gene ID	Human transcript ID	Gene symbol in human	Gene description in human
ENSOARG00000007405	1292.11	3.83249	0.210302	18.2238	3.34296e-74	5.05422e-70	144.619	77.0095	195.316	147.571	5.39388	4.631	3.02654	4.50914	ENSOART00000008060	C4BPA	complement component 4 binding protein alpha [Source:HGNC Symbol;Acc:HGNC:1325]	ortholog_one2one	ENSG00000123838	ENST00000424088	C4BPA	complement component 4 binding protein alpha [Source:HGNC Symbol;Acc:HGNC:1325]
ENSOARG00000007387	111.065	3.23429	0.249957	12.9394	2.698e-38	2.03955e-34	13.1738	5.48149	12.7519	18.4258	0.0657791	0.0564756	0	0.054327	ENSOART00000008041	KCNJ10	potassium voltage-gated channel subfamily J member 10 [Source:HGNC Symbol;Acc:HGNC:6256]	ortholog_one2one	ENSG00000177807	ENST00000638868	KCNJ10	potassium voltage-gated channel subfamily J member 10 [Source:HGNC Symbol;Acc:HGNC:6256]
ENSOARG00000009597	111.101	2.86008	0.25237	11.3329	9.01924e-30	3.40905e-26	13.7593	4.13799	14.7244	17.0507	0.0657791	0.0564756	0.121062	0.108654	ENSOART00000010446			ortholog_one2one	ENSG00000171004	ENST00000640529	HS6ST2	heparan sulfate 6-O-sulfotransferase 2 [Source:HGNC Symbol;Acc:HGNC:19133]
ENSOARG00000008972	1913.84	2.25051	0.20801	10.8193	2.79011e-27	8.43673e-24	147.312	102.106	257.47	251.691	26.9036	23.3244	27.6021	25.0991	ENSOART00000009774	AGR2	anterior gradient 2, protein disulphide isomerase family member [Source:HGNC Symbol;Acc:HGNC:328]	ortholog_one2one	ENSG00000106541	ENST00000486219	AGR2	anterior gradient 2, protein disulphide isomerase family member [Source:HGNC Symbol;Acc:HGNC:328]
ENSOARG00000005785	117.412	2.57608	0.250816	10.2708	9.5406e-25	2.40407e-21	7.14312	7.14743	19.0821	18.0408	0.197337	0.282378	0.665839	0.325962	ENSOART00000006309	MYO16	myosin XVI [Source:HGNC Symbol;Acc:HGNC:29822]	ortholog_one2one	ENSG00000041515	ENST00000457511	MYO16	myosin XVI [Source:HGNC Symbol;Acc:HGNC:29822]
ENSOARG00000018869	88.7953	2.57634	0.253691	10.1554	3.13417e-24	6.76936e-21	14.1691	3.27815	13.5317	9.02038	0	0	0	0	ENSOART00000020544	CLDN2	claudin 2 [Source:HGNC Symbol;Acc:HGNC:2041]	ortholog_one2one	ENSG00000165376	ENST00000540876	CLDN2	claudin 2 [Source:HGNC Symbol;Acc:HGNC:2041]
ENSOARG00000005637	1020.44	2.14434	0.212724	10.0804	6.74339e-24	1.27442e-20	100.648	46.8076	138.116	116	15.195	12.8764	15.738	13.962	ENSOART00000006143	ETV4	ETS variant 4 [Source:HGNC Symbol;Acc:HGNC:3493]	ortholog_one2one	ENSG00000175832	ENST00000538265	ETV4	ETS variant 4 [Source:HGNC Symbol;Acc:HGNC:3493]
ENSOARG00000017394	224.986	2.28341	0.233264	9.78896	1.25584e-22	2.10967e-19	23.947	10.8555	29.9992	27.4462	3.09162	2.5414	1.93699	1.46683	ENSOART00000018935			ortholog_one2one	ENSG00000158458	ENST00000541337	NRG2	neuregulin 2 [Source:HGNC Symbol;Acc:HGNC:7998]
ENSOARG00000008683	1040.79	1.98125	0.207795	9.53463	1.5042e-21	2.2742e-18	94.4414	67.6588	87.1995	150.156	18.2208	16.3214	11.6219	22.763	ENSOART00000009453	CTSL	cathepsin L [Source:HGNC Symbol;Acc:HGNC:2537]	ortholog_one2one	ENSG00000135047	ENST00000482054	CTSL	cathepsin L [Source:HGNC Symbol;Acc:HGNC:2537]
ENSOARG00000020169	181.621	2.37671	0.253284	9.38358	6.37706e-21	8.76498e-18	19.79	5.91141	24.5865	29.4262	0.197337	0.734182	0.302654	0.814905	ENSOART00000021960	MFSD2A	major facilitator superfamily domain containing 2A [Source:HGNC Symbol;Acc:HGNC:25897]	ortholog_one2one	ENSG00000168389	ENST00000420632	MFSD2A	major facilitator superfamily domain containing 2A [Source:HGNC Symbol;Acc:HGNC:25897]
ENSOARG00000019732	31.3582	2.24789	0.242545	9.26791	1.89837e-20	2.39178e-17	2.75186	2.687	3.80724	3.96017	0.131558	0.282378	0.181593	0.325962	ENSOART00000021488	RNASE10	ribonuclease A family member 10 (inactive) [Source:HGNC Symbol;Acc:HGNC:19275]	ortholog_one2one	ENSG00000182545	ENST00000328444	RNASE10	ribonuclease A family member 10 (inactive) [Source:HGNC Symbol;Acc:HGNC:19275]
ENSOARG00000012207	517.334	1.79691	0.19434	9.24622	2.32576e-20	2.70486e-17	51.0558	27.6761	64.8148	47.687	11.5113	9.03609	10.4718	10.5938	ENSOART00000013280	EPHA7	EPH receptor A7 [Source:HGNC Symbol;Acc:HGNC:3390]	ortholog_one2one	ENSG00000135333	ENST00000369297	EPHA7	EPH receptor A7 [Source:HGNC Symbol;Acc:HGNC:3390]
ENSOARG00000006212	284.211	1.94452	0.215543	9.02149	1.85544e-19	2.00374e-16	28.7481	18.9165	30.9625	30.9113	4.73609	3.89681	2.66336	7.11684	ENSOART00000006753	CRABP2	cellular retinoic acid binding protein 2 [Source:HGNC Symbol;Acc:HGNC:2339]	ortholog_one2one	ENSG00000143320	ENST00000621784	CRABP2	cellular retinoic acid binding protein 2 [Source:HGNC Symbol;Acc:HGNC:2339]
ENSOARG00000016773	1806.69	1.7009	0.193657	8.78305	1.59095e-18	1.60357e-15	159.666	87.865	207.793	201.914	41.9013	37.6692	38.8608	37.2683	ENSOART00000018265			ortholog_one2many	ENSG00000111057	ENST00000550600	KRT18	keratin 18 [Source:HGNC Symbol;Acc:HGNC:6430]
ENSOARG00000005291	2775.49	1.74312	0.201499	8.65076	5.1159e-18	4.83421e-15	210.312	147.248	330.587	335.129	54.9255	47.4395	53.4487	69.9188	ENSOART00000005774	CFI	complement factor I [Source:HGNC Symbol;Acc:HGNC:5394]	ortholog_one2one	ENSG00000205403	ENST00000618244	CFI	complement factor I [Source:HGNC Symbol;Acc:HGNC:5394]
ENSOARG00000009585	41.1975	1.92146	0.225272	8.52953	1.4694e-17	1.30682e-14	4.09851	3.27815	5.04574	3.68516	0.394674	0.677707	0.72637	0.651924	ENSOART00000010435	FGF20	fibroblast growth factor 20 [Source:HGNC Symbol;Acc:HGNC:3677]	ortholog_one2one	ENSG00000078579	ENST00000519941	FGF20	fibroblast growth factor 20 [Source:HGNC Symbol;Acc:HGNC:3677]
ENSOARG00000001244	418.037	2.05274	0.243144	8.44248	3.10676e-17	2.6095e-14	44.7323	13.8112	44.7236	67.2678	4.0783	3.78386	5.62937	4.07452	ENSOART00000001335	SERPINI1	serpin family I member 1 [Source:HGNC Symbol;Acc:HGNC:8943]	ortholog_one2one	ENSG00000163536	ENST00000494666	SERPINI1	serpin family I member 1 [Source:HGNC Symbol;Acc:HGNC:8943]
ENSOARG00000008517	771.725	1.81083	0.214839	8.42878	3.49273e-17	2.77929e-14	56.7351	41.971	102.337	90.3688	13.4189	10.8998	18.6435	12.9841	ENSOART00000009277
ENSOARG00000005007	173.166	1.76188	0.210169	8.38319	5.15104e-17	3.89393e-14	16.2769	9.2433	18.5775	20.5159	3.42051	2.59788	3.3292	3.96587	ENSOART00000005449	DACT2	dishevelled binding antagonist of beta catenin 2 [Source:HGNC Symbol;Acc:HGNC:21231]	ortholog_one2one	ENSG00000164488	ENST00000607983	DACT2	dishevelled binding antagonist of beta catenin 2 [Source:HGNC Symbol;Acc:HGNC:21231]
ENSOARG00000007908	254.023	1.7681	0.212132	8.33491	7.75588e-17	5.58386e-14	17.0967	26.2789	18.5316	33.2214	3.42051	6.60764	5.32671	3.91154	ENSOART00000008611	MMP9	matrix metallopeptidase 9 [Source:HGNC Symbol;Acc:HGNC:7176]	ortholog_one2one	ENSG00000100985	ENST00000372330	MMP9	matrix metallopeptidase 9 [Source:HGNC Symbol;Acc:HGNC:7176]
ENSOARG00000013779	322.829	1.92772	0.234438	8.22274	1.98902e-16	1.36691e-13	34.7788	12.9514	42.0631	37.6216	5.39388	2.99321	5.14512	4.34616	ENSOART00000014989	SOX9	SRY-box 9 [Source:HGNC Symbol;Acc:HGNC:11204]	ortholog_one2one	ENSG00000125398	ENST00000245479	SOX9	SRY-box 9 [Source:HGNC Symbol;Acc:HGNC:11204]
ENSOARG00000014100	31.8964	2.06902	0.25318	8.17211	3.0305e-16	1.99209e-13	4.33271	1.66594	2.9357	4.89521	0.131558	0.169427	0.121062	0.108654	ENSOART00000015360	PROM2	prominin 2 [Source:HGNC Symbol;Acc:HGNC:20685]	ortholog_one2one	ENSG00000155066	ENST00000317620	PROM2	prominin 2 [Source:HGNC Symbol;Acc:HGNC:20685]
ENSOARG00000017462	27.9978	2.05965	0.253102	8.13763	4.03077e-16	2.53922e-13	1.87361	2.74074	2.38526	5.55524	0	0.0564756	0	0	ENSOART00000019006	HOXD1	homeobox D1 [Source:HGNC Symbol;Acc:HGNC:5132]	ortholog_one2one	ENSG00000128645	ENST00000331462	HOXD1	homeobox D1 [Source:HGNC Symbol;Acc:HGNC:5132]
ENSOARG00000017670	62.4754	2.04589	0.253151	8.0817	6.38702e-16	3.86261e-13	4.85966	2.25708	7.38512	13.1456	0.131558	0.112951	0.0605308	0.162981	ENSOART00000019225	PLPPR4	phospholipid phosphatase related 4 [Source:HGNC Symbol;Acc:HGNC:23496]	ortholog_one2one	ENSG00000117600	ENST00000457765	PLPPR4	phospholipid phosphatase related 4 [Source:HGNC Symbol;Acc:HGNC:23496]
ENSOARG00000018857	70.8278	1.90929	0.23862	8.00139	1.23019e-15	7.15358e-13	4.74256	4.67539	8.99058	9.79041	1.18402	0.621231	0.847432	1.03221	ENSOART00000020536	SLC1A2	solute carrier family 1 member 2 [Source:HGNC Symbol;Acc:HGNC:10940]	ortholog_one2one	ENSG00000110436	ENST00000449068	SLC1A2	solute carrier family 1 member 2 [Source:HGNC Symbol;Acc:HGNC:10940]
ENSOARG00000006943	265.143	1.7872	0.224472	7.96178	1.69581e-15	9.49593e-13	27.4015	12.3065	22.5682	38.7216	4.01252	5.02633	4.47928	4.78077	ENSOART00000007548	KBTBD6	kelch repeat and BTB domain containing 6 [Source:HGNC Symbol;Acc:HGNC:25340]	ortholog_one2one	ENSG00000165572	ENST00000379485	KBTBD6	kelch repeat and BTB domain containing 6 [Source:HGNC Symbol;Acc:HGNC:25340]
ENSOARG00000006408	23.3691	1.9793	0.250706	7.89489	2.90578e-15	1.56902e-12	3.51301	1.8809	2.06416	2.4201	0.197337	0.112951	0.121062	0.217308	ENSOART00000006965	LGI2	leucine rich repeat LGI family member 2 [Source:HGNC Symbol;Acc:HGNC:18710]	ortholog_one2one	ENSG00000153012	ENST00000512108	LGI2	leucine rich repeat LGI family member 2 [Source:HGNC Symbol;Acc:HGNC:18710]
ENSOARG00000007903	194.986	1.5313	0.19471	7.86452	3.70515e-15	1.93166e-12	20.6682	10.8555	17.1555	20.2959	5.52544	4.23567	3.9345	5.05241	ENSOART00000008616	EPHB2	EPH receptor B2 [Source:HGNC Symbol;Acc:HGNC:3393]	ortholog_one2one	ENSG00000133216	ENST00000544305	EPHB2	EPH receptor B2 [Source:HGNC Symbol;Acc:HGNC:3393]
ENSOARG00000006735	17451.8	1.2687	0.161485	7.85647	3.95109e-15	1.99122e-12	1171.3	1153.48	1935.45	1480	516.695	624.281	434.732	537.294	ENSOART00000007322	PIGR	polymeric immunoglobulin receptor [Source:HGNC Symbol;Acc:HGNC:8968]	ortholog_one2one	ENSG00000162896	ENST00000491503	PIGR	polymeric immunoglobulin receptor [Source:HGNC Symbol;Acc:HGNC:8968]
ENSOARG00000008947	1115.83	1.65361	0.213063	7.76113	8.41741e-15	4.10525e-12	74.3587	58.3617	149.033	128.485	21.5098	28.2378	20.1568	22.0568	ENSOART00000009747	KCNN4	potassium calcium-activated channel subfamily N member 4 [Source:HGNC Symbol;Acc:HGNC:6293]	ortholog_one2one	ENSG00000104783	ENST00000615047	KCNN4	potassium calcium-activated channel subfamily N member 4 [Source:HGNC Symbol;Acc:HGNC:6293]
ENSOARG00000021045	788.395	1.35393	0.176796	7.65817	1.88605e-14	8.91102e-12	56.3838	47.1838	79.4015	83.1085	24.6014	24.6234	17.3724	22.0024	ENSOART00000022929	GATM	glycine amidinotransferase [Source:HGNC Symbol;Acc:HGNC:4175]	ortholog_one2one	ENSG00000171766	ENST00000527933	GATM	glycine amidinotransferase [Source:HGNC Symbol;Acc:HGNC:4175]
ENSOARG00000001516	579.464	1.22869	0.161612	7.60276	2.89872e-14	1.32805e-11	45.0836	36.1133	58.4847	49.2821	17.2999	22.8161	15.6775	15.9721	ENSOART00000001623	SERINC2	serine incorporator 2 [Source:HGNC Symbol;Acc:HGNC:23231]	ortholog_one2one	ENSG00000168528	ENST00000536859	SERINC2	serine incorporator 2 [Source:HGNC Symbol;Acc:HGNC:23231]
ENSOARG00000005582	4188.89	1.40268	0.184687	7.59493	3.07952e-14	1.36939e-11	310.843	212.65	459.254	452.009	106.694	111.596	112.769	118.759	ENSOART00000006099	C5	complement C5 [Source:HGNC Symbol;Acc:HGNC:1331]	ortholog_one2one	ENSG00000106804	ENST00000460578	C5	complement C5 [Source:HGNC Symbol;Acc:HGNC:1331]
ENSOARG00000014621	331.112	1.50959	0.200693	7.5219	5.39861e-14	2.33205e-11	20.961	31.438	30.5496	34.3215	12.1033	5.98641	7.08211	6.57357	ENSOART00000015925	CLCA2	chloride channel accessory 2 [Source:HGNC Symbol;Acc:HGNC:2016]	ortholog_one2one	ENSG00000137975	ENST00000498802	CLCA2	chloride channel accessory 2 [Source:HGNC Symbol;Acc:HGNC:2016]
ENSOARG00000007114	707.114	1.15352	0.153789	7.50064	6.35093e-14	2.66721e-11	48.8308	43.6907	61.7415	71.668	20.9177	21.6301	26.0888	23.5236	ENSOART00000007740	ELOVL7	ELOVL fatty acid elongase 7 [Source:HGNC Symbol;Acc:HGNC:26292]	ortholog_one2one	ENSG00000164181	ENST00000425382	ELOVL7	ELOVL fatty acid elongase 7 [Source:HGNC Symbol;Acc:HGNC:26292]
ENSOARG00000018133	499.191	1.48077	0.198078	7.47569	7.67981e-14	3.13814e-11	36.0084	28.0523	47.6134	63.6927	12.498	10.1091	13.0141	13.5817	ENSOART00000019745	CFTR	cystic fibrosis transmembrane conductance regulator [Source:HGNC Symbol;Acc:HGNC:1884]	ortholog_one2one	ENSG00000001626	ENST00000621535	CFTR	cystic fibrosis transmembrane conductance regulator [Source:HGNC Symbol;Acc:HGNC:1884]
ENSOARG00000020531	221.02	1.68727	0.226518	7.44874	9.42338e-14	3.74927e-11	19.79	11.6079	26.4672	25.3011	5.13077	2.25902	4.17663	4.72645	ENSOART00000022370	PIK3C2G	phosphatidylinositol-4-phosphate 3-kinase catalytic subunit type 2 gamma [Source:HGNC Symbol;Acc:HGNC:8973]	ortholog_one2one	ENSG00000139144	ENST00000433979	PIK3C2G	phosphatidylinositol-4-phosphate 3-kinase catalytic subunit type 2 gamma [Source:HGNC Symbol;Acc:HGNC:8973]
ENSOARG00000014790	10705.5	0.886173	0.119195	7.43464	1.04853e-13	3.96319e-11	772.687	630.64	880.481	888.783	420.262	441.357	416.452	363.719	ENSOART00000016100			ortholog_one2many	ENSG00000120885	ENST00000522238	CLU	clusterin [Source:HGNC Symbol;Acc:HGNC:2095]
ENSOARG00000002754	375.7	1.60621	0.21845	7.35274	1.9419e-13	7.16087e-11	33.315	18.3791	39.9072	46.312	5.39388	6.83354	9.806	9.12693	ENSOART00000002982	PTX3	pentraxin 3 [Source:HGNC Symbol;Acc:HGNC:9692]	ortholog_one2one	ENSG00000163661	ENST00000295927	PTX3	pentraxin 3 [Source:HGNC Symbol;Acc:HGNC:9692]
ENSOARG00000000417	301.768	1.15756	0.157938	7.32921	2.3152e-13	7.69576e-11	24.7667	22.8395	25.7332	23.376	11.7745	7.6242	7.74795	11.8976	ENSOART00000000444	S100A9	S100 calcium binding protein A9 [Source:HGNC Symbol;Acc:HGNC:10499]	ortholog_one2one	ENSG00000163220	ENST00000368738	S100A9	S100 calcium binding protein A9 [Source:HGNC Symbol;Acc:HGNC:10499]
ENSOARG00000000810	968.373	1.12928	0.153967	7.33454	2.22486e-13	7.69576e-11	67.5669	57.7169	92.8874	89.5438	36.4416	28.972	30.1444	32.2702	ENSOART00000000869	NHSL1	NHS like 1 [Source:HGNC Symbol;Acc:HGNC:21021]	ortholog_one2one	ENSG00000135540	ENST00000468095	NHSL1	NHS like 1 [Source:HGNC Symbol;Acc:HGNC:21021]
ENSOARG00000008985	212.296	1.78016	0.242761	7.33295	2.25139e-13	7.69576e-11	26.816	13.5962	14.495	28.8212	2.8285	2.14607	1.63433	5.21539	ENSOART00000009792	C6	complement C6 [Source:HGNC Symbol;Acc:HGNC:1339]	ortholog_one2one	ENSG00000039537	ENST00000433294	C6	complement C6 [Source:HGNC Symbol;Acc:HGNC:1339]
ENSOARG00000009371	6621.35	1.57066	0.214214	7.33223	2.2636e-13	7.69576e-11	461.961	295.141	817.684	827.455	151.818	147.571	135.529	141.848	ENSOART00000010200	ATP1B1	ATPase Na+/K+ transporting subunit beta 1 [Source:HGNC Symbol;Acc:HGNC:804]	ortholog_one2one	ENSG00000143153	ENST00000367816	ATP1B1	ATPase Na+/K+ transporting subunit beta 1 [Source:HGNC Symbol;Acc:HGNC:804]
ENSOARG00000012297	311.729	1.52761	0.20847	7.32769	2.34146e-13	7.69576e-11	21.1366	17.1968	32.8431	40.3717	8.1566	7.11592	6.90052	6.51924	ENSOART00000013372	ARHGEF19	Rho guanine nucleotide exchange factor 19 [Source:HGNC Symbol;Acc:HGNC:26604]	ortholog_one2one	ENSG00000142632	ENST00000441785	ARHGEF19	Rho guanine nucleotide exchange factor 19 [Source:HGNC Symbol;Acc:HGNC:26604]
ENSOARG00000014596	74.4126	1.84244	0.251704	7.31985	2.48249e-13	7.98571e-11	6.96747	2.63326	9.72451	13.4756	0.394674	0	0.242123	0.054327	ENSOART00000015888	TMEM74	transmembrane protein 74 [Source:HGNC Symbol;Acc:HGNC:26409]	ortholog_one2one	ENSG00000164841	ENST00000297459	TMEM74	transmembrane protein 74 [Source:HGNC Symbol;Acc:HGNC:26409]
ENSOARG00000006371	288.908	1.65317	0.227675	7.26109	3.8399e-13	1.20949e-10	26.7574	17.2506	20.3206	43.9469	5.92012	3.78386	4.66087	7.33414	ENSOART00000006932	ADAMTS6	ADAM metallopeptidase with thrombospondin type 1 motif 6 [Source:HGNC Symbol;Acc:HGNC:222]	ortholog_one2one	ENSG00000049192	ENST00000502886	ADAMTS6	ADAM metallopeptidase with thrombospondin type 1 motif 6 [Source:HGNC Symbol;Acc:HGNC:222]
ENSOARG00000014391	283.023	1.21733	0.168323	7.23212	4.75519e-13	1.46722e-10	16.7454	21.3886	26.6048	27.6662	8.28816	9.9397	7.32423	9.39857	ENSOART00000015675	DDC	dopa decarboxylase [Source:HGNC Symbol;Acc:HGNC:2719]	ortholog_one2one	ENSG00000132437	ENST00000357936	DDC	dopa decarboxylase [Source:HGNC Symbol;Acc:HGNC:2719]
ENSOARG00000009106	118.822	1.62083	0.224206	7.22919	4.85876e-13	1.46919e-10	11.0074	6.18011	12.4767	14.4106	3.09162	2.48493	2.17911	1.62981	ENSOART00000009922	ACPP	acid phosphatase, prostate [Source:HGNC Symbol;Acc:HGNC:125]	ortholog_one2one	ENSG00000014257	ENST00000507647	ACPP	acid phosphatase, prostate [Source:HGNC Symbol;Acc:HGNC:125]
ENSOARG00000018027	34.2846	1.74058	0.241489	7.20767	5.69155e-13	1.68727e-10	3.92286	2.63326	2.84396	4.07017	0.592012	0.169427	0.605308	0.597597	ENSOART00000019622	IRX6	iroquois homeobox 6 [Source:HGNC Symbol;Acc:HGNC:14675]	ortholog_one2one	ENSG00000159387	ENST00000558315	IRX6	iroquois homeobox 6 [Source:HGNC Symbol;Acc:HGNC:14675]
ENSOARG00000003788	2242.86	0.881284	0.122655	7.18507	6.71751e-13	1.95312e-10	148.366	137.037	193.986	185.083	82.2896	79.7435	91.341	90.889	ENSOART00000004114	MUC1	mucin 1, cell surface associated [Source:HGNC Symbol;Acc:HGNC:7508]	ortholog_one2one	ENSG00000185499	ENST00000611571	MUC1	mucin 1, cell surface associated [Source:HGNC Symbol;Acc:HGNC:7508]
ENSOARG00000003713	639.453	-0.771991	0.107804	-7.16109	8.00365e-13	2.28315e-10	27.5186	26.7626	23.1186	27.3362	48.6765	39.3635	44.4902	49.7635	ENSOART00000004036	ACTN2	actinin alpha 2 [Source:HGNC Symbol;Acc:HGNC:164]	ortholog_one2one	ENSG00000077522	ENST00000542672	ACTN2	actinin alpha 2 [Source:HGNC Symbol;Acc:HGNC:164]
ENSOARG00000017002	28.9378	1.80781	0.253405	7.13407	9.74417e-13	2.72819e-10	1.81506	1.77342	5.22922	3.74016	0.197337	0.0564756	0.0605308	0.162981	ENSOART00000018519			ortholog_many2many	ENSG00000205420	ENST00000549754	KRT6A	keratin 6A [Source:HGNC Symbol;Acc:HGNC:6443]
ENSOARG00000000902	133.984	1.71938	0.242099	7.10199	1.22976e-12	3.30355e-10	9.71933	6.44881	22.6141	13.5306	1.64448	2.14607	2.5423	1.68414	ENSOART00000000965	GPRIN2	G protein regulated inducer of neurite outgrowth 2 [Source:HGNC Symbol;Acc:HGNC:23730]	ortholog_one2one	ENSG00000204175	ENST00000374314	GPRIN2	G protein regulated inducer of neurite outgrowth 2 [Source:HGNC Symbol;Acc:HGNC:23730]
ENSOARG00000010110	685.416	-0.831837	0.117126	-7.10207	1.22904e-12	3.30355e-10	28.8652	28.8584	26.5589	24.421	59.5301	45.7452	44.5507	49.0573	ENSOART00000011004	SLC6A4	sodium-dependent serotonin transporter [Source:RefSeq peptide;Acc:NP_001009446]	ortholog_one2one	ENSG00000108576	ENST00000261707	SLC6A4	solute carrier family 6 member 4 [Source:HGNC Symbol;Acc:HGNC:11050]
ENSOARG00000014558	333.953	1.60573	0.226152	7.10023	1.24547e-12	3.30355e-10	28.4554	16.4982	37.4302	41.4718	8.22238	3.89681	7.80848	6.46491	ENSOART00000015850	LGR5	leucine rich repeat containing G protein-coupled receptor 5 [Source:HGNC Symbol;Acc:HGNC:4504]	ortholog_one2one	ENSG00000139292	ENST00000547310	LGR5	leucine rich repeat containing G protein-coupled receptor 5 [Source:HGNC Symbol;Acc:HGNC:4504]
ENSOARG00000018376	449.628	1.54715	0.218196	7.09063	1.33505e-12	3.48012e-10	34.1348	22.947	56.5122	49.6671	13.682	8.75371	8.17166	8.42068	ENSOART00000020006	SLC13A2	solute carrier family 13 member 2 [Source:HGNC Symbol;Acc:HGNC:10917]	ortholog_one2one	ENSG00000007216	ENST00000545060	SLC13A2	solute carrier family 13 member 2 [Source:HGNC Symbol;Acc:HGNC:10917]
ENSOARG00000004798	328.696	1.69071	0.240755	7.02254	2.17866e-12	5.58292e-10	35.8327	13.1663	49.3106	28.8762	6.84102	5.87346	4.903	3.15097	ENSOART00000005235	SLC26A9	solute carrier family 26 member 9 [Source:HGNC Symbol;Acc:HGNC:14469]	ortholog_one2one	ENSG00000174502	ENST00000367134	SLC26A9	solute carrier family 26 member 9 [Source:HGNC Symbol;Acc:HGNC:14469]
ENSOARG00000014766	162.877	1.54568	0.220835	6.99924	2.57353e-12	6.37856e-10	16.6282	7.52361	18.0729	17.1607	2.63116	4.00977	3.1476	4.12885	ENSOART00000016069			ortholog_one2many	ENSG00000163737	ENST00000296029	PF4	platelet factor 4 [Source:HGNC Symbol;Acc:HGNC:8861]
ENSOARG00000017700	122.171	1.28653	0.184965	6.95554	3.51208e-12	8.56437e-10	8.43123	8.86711	13.5776	10.0104	3.74941	2.88025	3.38973	4.07452	ENSOART00000019260	FRRS1	ferric chelate reductase 1 [Source:HGNC Symbol;Acc:HGNC:27622]	ortholog_one2one	ENSG00000156869	ENST00000370176	FRRS1	ferric chelate reductase 1 [Source:HGNC Symbol;Acc:HGNC:27622]
ENSOARG00000007894	7480.36	0.94438	0.136049	6.94148	3.88005e-12	9.31151e-10	554.412	412.67	681.771	611.131	260.88	294.351	266.517	282.718	ENSOART00000008599	GAPDH	glyceraldehyde-3-phosphate dehydrogenase [Source:RefSeq peptide;Acc:NP_001177319]	ortholog_one2many	ENSG00000111640	ENST00000619601	GAPDH	glyceraldehyde-3-phosphate dehydrogenase [Source:HGNC Symbol;Acc:HGNC:4141]
ENSOARG00000011433	331.038	1.44147	0.207841	6.93543	4.04987e-12	9.56718e-10	28.7481	20.6362	37.4302	29.7563	4.80187	7.51125	11.5614	8.58366	ENSOART00000012431	CRLF1	cytokine receptor like factor 1 [Source:HGNC Symbol;Acc:HGNC:2364]	ortholog_one2one	ENSG00000006016	ENST00000593286	CRLF1	cytokine receptor like factor 1 [Source:HGNC Symbol;Acc:HGNC:2364]
ENSOARG00000002449	99.1388	1.65446	0.240475	6.87995	5.98717e-12	1.39262e-09	12.6468	4.03051	8.71536	12.7605	1.90759	1.58132	1.33168	1.62981	ENSOART00000002651	SP5	Sp5 transcription factor [Source:HGNC Symbol;Acc:HGNC:14529]	ortholog_one2one	ENSG00000204335	ENST00000487037	SP5	Sp5 transcription factor [Source:HGNC Symbol;Acc:HGNC:14529]
ENSOARG00000014226	307.685	0.792664	0.115581	6.8581	6.97803e-12	1.5985e-09	22.9517	19.5614	24.5865	21.8909	11.0509	12.1987	12.4088	13.7447	ENSOART00000015492	MALL	mal, T-cell differentiation protein like [Source:HGNC Symbol;Acc:HGNC:6818]	ortholog_one2one	ENSG00000144063	ENST00000424988	MALL	mal, T-cell differentiation protein like [Source:HGNC Symbol;Acc:HGNC:6818]
ENSOARG00000009090	72.7197	1.73544	0.253341	6.85023	7.37319e-12	1.66381e-09	10.0121	2.52578	6.92642	10.7255	0.855128	0.451805	0.302654	0.923559	ENSOART00000009894	CYP1B1	cytochrome P450 family 1 subfamily B member 1 [Source:HGNC Symbol;Acc:HGNC:2597]	ortholog_one2one	ENSG00000138061	ENST00000490576	CYP1B1	cytochrome P450 family 1 subfamily B member 1 [Source:HGNC Symbol;Acc:HGNC:2597]
ENSOARG00000015467	735.3	0.624306	0.0912294	6.84325	7.74138e-12	1.72121e-09	45.6106	47.9362	56.2829	52.3622	30.5873	33.0382	33.1709	31.6726	ENSOART00000016827	DRAM1	DNA damage regulated autophagy modulator 1 [Source:HGNC Symbol;Acc:HGNC:25645]	ortholog_one2one	ENSG00000136048	ENST00000546729	DRAM1	DNA damage regulated autophagy modulator 1 [Source:HGNC Symbol;Acc:HGNC:25645]
ENSOARG00000015052	161.407	1.65538	0.243305	6.80375	1.01933e-11	2.23351e-09	8.78253	10.9092	30.2744	12.6505	2.69694	2.71083	2.72389	1.95577	ENSOART00000016381	AREG	amphiregulin [Source:HGNC Symbol;Acc:HGNC:651]	ortholog_one2one	ENSG00000109321	ENST00000511560	AREG	amphiregulin [Source:HGNC Symbol;Acc:HGNC:651]
ENSOARG00000020480	79.7674	1.70369	0.253096	6.73141	1.68028e-11	3.62917e-09	4.09851	3.06319	17.7977	9.13039	0.394674	0.338853	0.72637	0.380289	ENSOART00000022306	PLA2G4F	phospholipase A2 group IVF [Source:HGNC Symbol;Acc:HGNC:27396]	ortholog_one2one	ENSG00000168907	ENST00000565553	PLA2G4F	phospholipase A2 group IVF [Source:HGNC Symbol;Acc:HGNC:27396]
ENSOARG00000002310	22.989	1.69609	0.253032	6.70309	2.04061e-11	4.28565e-09	2.10781	1.12854	3.66963	3.02513	0.131558	0	0.181593	0.108654	ENSOART00000002497			ortholog_one2one	ENSG00000153303	ENST00000511714	FRMD1	FERM domain containing 1 [Source:HGNC Symbol;Acc:HGNC:21240]
ENSOARG00000002679	3642.07	-0.51044	0.0761502	-6.70307	2.04092e-11	4.28565e-09	163.004	186.801	168.849	155.382	242.988	247.758	248.237	222.741	ENSOART00000002910	PPP1R9A	protein phosphatase 1 regulatory subunit 9A [Source:HGNC Symbol;Acc:HGNC:14946]	ortholog_one2one	ENSG00000158528	ENST00000456331	PPP1R9A	protein phosphatase 1 regulatory subunit 9A [Source:HGNC Symbol;Acc:HGNC:14946]
ENSOARG00000014188	672.907	1.12169	0.168996	6.63735	3.1937e-11	6.61447e-09	50.4117	35.7909	68.2092	60.5576	24.1409	20.1053	22.0332	21.4048	ENSOART00000015468	ENPP1	ectonucleotide pyrophosphatase/phosphodiesterase 1 [Source:HGNC Symbol;Acc:HGNC:3356]	ortholog_one2one	ENSG00000197594	ENST00000459624	ENPP1	ectonucleotide pyrophosphatase/phosphodiesterase 1 [Source:HGNC Symbol;Acc:HGNC:3356]
ENSOARG00000006342	60.1777	1.67584	0.253641	6.60715	3.91802e-11	8.00493e-09	6.14777	2.84822	10.596	5.72024	0.460453	0.0564756	0.786901	0.488943	ENSOART00000006897	TTR	transthyretin [Source:HGNC Symbol;Acc:HGNC:12405]	ortholog_one2one	ENSG00000118271	ENST00000613781	TTR	transthyretin [Source:HGNC Symbol;Acc:HGNC:12405]
ENSOARG00000016786	9276.98	1.17016	0.177224	6.6027	4.03726e-11	8.13858e-09	661.558	472.537	942.589	933.775	321.133	271.478	301.928	267.343	ENSOART00000018281	KRT8	keratin 8 [Source:HGNC Symbol;Acc:HGNC:6446]	ortholog_one2one	ENSG00000170421	ENST00000293308	KRT8	keratin 8 [Source:HGNC Symbol;Acc:HGNC:6446]
ENSOARG00000009752	556.281	-0.808836	0.122775	-6.58797	4.45888e-11	8.87024e-09	20.3755	24.613	19.7242	24.256	46.5716	35.1843	40.6767	38.2462	ENSOART00000010609	ADRA1A	adrenoceptor alpha 1A [Source:HGNC Symbol;Acc:HGNC:277]	ortholog_one2one	ENSG00000120907	ENST00000518810	ADRA1A	adrenoceptor alpha 1A [Source:HGNC Symbol;Acc:HGNC:277]
ENSOARG00000006586	360.712	1.12622	0.171692	6.55953	5.39778e-11	1.05986e-08	27.8113	20.6899	27.7515	39.2717	12.3665	11.1257	10.6534	12.5495	ENSOART00000007158	PDGFC	platelet derived growth factor C [Source:HGNC Symbol;Acc:HGNC:8801]	ortholog_one2one	ENSG00000145431	ENST00000513664	PDGFC	platelet derived growth factor C [Source:HGNC Symbol;Acc:HGNC:8801]
ENSOARG00000006931	392.384	1.11721	0.170766	6.54231	6.05765e-11	1.17417e-08	29.802	22.6783	36.3752	36.4665	15.5896	10.1656	12.3483	13.0385	ENSOART00000007533	C9orf152	chromosome 9 open reading frame 152 [Source:HGNC Symbol;Acc:HGNC:31455]	ortholog_one2one	ENSG00000188959	ENST00000400613	C9orf152	chromosome 9 open reading frame 152 [Source:HGNC Symbol;Acc:HGNC:31455]
ENSOARG00000018440	14.0156	1.64183	0.251404	6.53063	6.54932e-11	1.25341e-08	1.46375	0.806101	1.88068	2.03509	0.0657791	0	0.0605308	0	ENSOART00000020069	LRRN4	leucine rich repeat neuronal 4 [Source:HGNC Symbol;Acc:HGNC:16208]	ortholog_one2one	ENSG00000125872	ENST00000378858	LRRN4	leucine rich repeat neuronal 4 [Source:HGNC Symbol;Acc:HGNC:16208]
ENSOARG00000005335	3096.08	0.337275	0.0518152	6.50918	7.55617e-11	1.4114e-08	192.396	188.09	200.866	198.613	146.424	151.863	157.38	156.19	ENSOART00000005814	PGD	phosphogluconate dehydrogenase [Source:HGNC Symbol;Acc:HGNC:8891]	ortholog_one2one	ENSG00000142657	ENST00000496718	PGD	phosphogluconate dehydrogenase [Source:HGNC Symbol;Acc:HGNC:8891]
ENSOARG00000012862	708.329	1.5229	0.233966	6.50907	7.56155e-11	1.4114e-08	41.1022	36.7045	105.823	78.8183	12.6954	9.60085	19.2488	14.8313	ENSOART00000013982		insulin-like growth factor-binding protein 3 precursor [Source:RefSeq peptide;Acc:NP_001152748]	ortholog_one2one	ENSG00000146674	ENST00000615754	IGFBP3	insulin like growth factor binding protein 3 [Source:HGNC Symbol;Acc:HGNC:5472]
ENSOARG00000009764	3248.43	0.578393	0.0889608	6.50166	7.94399e-11	1.4647e-08	202.642	201.472	242.516	234.915	142.28	136.501	156.291	143.967	ENSOART00000010637	ITGB4	integrin subunit beta 4 [Source:HGNC Symbol;Acc:HGNC:6158]	ortholog_one2one	ENSG00000132470	ENST00000578318	ITGB4	integrin subunit beta 4 [Source:HGNC Symbol;Acc:HGNC:6158]
ENSOARG00000008632	1871.72	0.981317	0.151739	6.46714	9.98727e-11	1.81925e-08	132.499	104.471	188.619	148.286	67.9498	70.7639	61.9836	67.3111	ENSOART00000009404	TMEM63B	transmembrane protein 63B [Source:HGNC Symbol;Acc:HGNC:17735]	ortholog_one2one	ENSG00000137216	ENST00000323267	TMEM63B	transmembrane protein 63B [Source:HGNC Symbol;Acc:HGNC:17735]
ENSOARG00000016548	307.999	0.938003	0.145222	6.45909	1.05335e-10	1.89591e-08	24.7667	17.9492	26.2378	24.201	13.09	9.99618	11.0166	11.2457	ENSOART00000018022	KCNK5	potassium two pore domain channel subfamily K member 5 [Source:HGNC Symbol;Acc:HGNC:6280]	ortholog_one2one	ENSG00000164626	ENST00000359534	KCNK5	potassium two pore domain channel subfamily K member 5 [Source:HGNC Symbol;Acc:HGNC:6280]
ENSOARG00000004351	138.925	1.40691	0.218252	6.44625	1.14652e-10	2.01562e-08	11.1245	6.66377	16.3298	15.0156	3.88096	3.16263	3.38973	2.93366	ENSOART00000004736			ortholog_one2many	ENSG00000111057	ENST00000550600	KRT18	keratin 18 [Source:HGNC Symbol;Acc:HGNC:6430]
ENSOARG00000004659	1628.89	0.529636	0.0821399	6.44798	1.13354e-10	2.01562e-08	112.768	98.0757	112.015	112.755	73.0148	79.687	68.0367	76.0035	ENSOART00000005070	CNDP2	carnosine dipeptidase 2 [Source:HGNC Symbol;Acc:HGNC:24437]	ortholog_one2one	ENSG00000133313	ENST00000577409	CNDP2	carnosine dipeptidase 2 [Source:HGNC Symbol;Acc:HGNC:24437]
ENSOARG00000008973	480.063	1.2059	0.187403	6.43476	1.23667e-10	2.14583e-08	37.7649	24.9891	47.8427	47.522	10.8535	15.4743	15.1932	16.3524	ENSOART00000009773			ortholog_one2one	ENSG00000086289	ENST00000425345	EPDR1	ependymin related 1 [Source:HGNC Symbol;Acc:HGNC:17572]
ENSOARG00000014674	6361.61	0.777102	0.120794	6.43326	1.24898e-10	2.14583e-08	410.671	552.179	442.603	429.403	254.433	288.703	212.766	271.255	ENSOART00000015974	SCD	acyl-CoA desaturase [Source:RefSeq peptide;Acc:NP_001009254]	ortholog_one2one	ENSG00000099194	ENST00000370355	SCD	stearoyl-CoA desaturase [Source:HGNC Symbol;Acc:HGNC:10571]
ENSOARG00000011332	90.24	1.2575	0.195565	6.43009	1.27525e-10	2.16635e-08	8.13847	5.21279	9.35755	7.53532	2.96006	2.71083	2.23964	2.44471	ENSOART00000012317			ortholog_one2one	ENSG00000099625	ENST00000382477	CBARP	CACN beta subunit associated regulatory protein [Source:HGNC Symbol;Acc:HGNC:28617]
ENSOARG00000000114	7036.56	0.525191	0.0821866	6.39022	1.65642e-10	2.78261e-08	484.269	415.088	481.684	498.046	333.368	334.505	295.512	320.855	ENSOART00000000120
ENSOARG00000008845	235.256	1.61319	0.252516	6.38846	1.67566e-10	2.78399e-08	13.5251	9.88818	48.3932	22.881	4.4072	2.0896	2.78442	1.95577	ENSOART00000009633	FAT2	FAT atypical cadherin 2 [Source:HGNC Symbol;Acc:HGNC:3596]	ortholog_one2one	ENSG00000086570	ENST00000261800	FAT2	FAT atypical cadherin 2 [Source:HGNC Symbol;Acc:HGNC:3596]
ENSOARG00000007940	499.07	1.44455	0.226181	6.38669	1.69514e-10	2.78574e-08	40.0483	19.4539	65.4569	54.7823	12.6954	9.65732	11.6219	10.8111	ENSOART00000008651	SEL1L3	SEL1L family member 3 [Source:HGNC Symbol;Acc:HGNC:29108]	ortholog_one2one	ENSG00000091490	ENST00000514872	SEL1L3	SEL1L family member 3 [Source:HGNC Symbol;Acc:HGNC:29108]
ENSOARG00000014496	26.1949	1.55088	0.243547	6.36789	1.91646e-10	3.11558e-08	2.22491	2.09586	3.48614	2.2551	0.328895	0.50828	0.302654	0.597597	ENSOART00000015785		Interleukin-8 [Source:UniProtKB/Swiss-Prot;Acc:P36925]	ortholog_one2many	ENSG00000169429	ENST00000483500	CXCL8	C-X-C motif chemokine ligand 8 [Source:HGNC Symbol;Acc:HGNC:6025]
ENSOARG00000006710	17.6387	1.61193	0.253205	6.3661	1.93893e-10	3.11858e-08	2.34201	2.74074	1.37611	1.10005	0	0.169427	0.121062	0.108654	ENSOART00000007293	OLFM4	olfactomedin 4 [Source:HGNC Symbol;Acc:HGNC:17190]	ortholog_one2one	ENSG00000102837	ENST00000219022	OLFM4	olfactomedin 4 [Source:HGNC Symbol;Acc:HGNC:17190]
ENSOARG00000003101	1233.82	-0.439763	0.0691215	-6.36217	1.98923e-10	3.13284e-08	58.4331	63.8432	55.6866	57.3674	81.6976	78.727	76.632	81.7621	ENSOART00000003364	COG2	component of oligomeric golgi complex 2 [Source:HGNC Symbol;Acc:HGNC:6546]	ortholog_one2one	ENSG00000135775	ENST00000478710	COG2	component of oligomeric golgi complex 2 [Source:HGNC Symbol;Acc:HGNC:6546]
ENSOARG00000014022	28.6597	1.60505	0.252234	6.36333	1.97421e-10	3.13284e-08	2.51766	1.71968	4.22007	3.13513	0.197337	0.338853	0.181593	0.597597	ENSOART00000015268			ortholog_one2many	ENSG00000117335	ENST00000462968	CD46	CD46 molecule [Source:HGNC Symbol;Acc:HGNC:6953]
ENSOARG00000004790	21.7218	1.59699	0.251631	6.34653	2.20226e-10	3.43257e-08	3.45446	0.967322	1.97242	3.02513	0.0657791	0.112951	0.181593	0	ENSOART00000005222	MMP13	matrix metallopeptidase 13 [Source:HGNC Symbol;Acc:HGNC:7159]	ortholog_one2one	ENSG00000137745	ENST00000615555	MMP13	matrix metallopeptidase 13 [Source:HGNC Symbol;Acc:HGNC:7159]
ENSOARG00000002590	885.933	1.12393	0.177148	6.34456	2.23062e-10	3.4413e-08	74.5929	50.5157	90.6856	68.6979	35.8496	24.228	30.8707	23.0346	ENSOART00000002808	SPP1	osteopontin precursor [Source:RefSeq peptide;Acc:NP_001009224]	ortholog_one2one	ENSG00000118785	ENST00000614857	SPP1	secreted phosphoprotein 1 [Source:HGNC Symbol;Acc:HGNC:11255]
ENSOARG00000006025	16.3833	1.59686	0.252243	6.33066	2.44109e-10	3.69068e-08	1.81506	1.39724	1.83481	1.59507	0.328895	0.0564756	0.242123	0.108654	ENSOART00000006576	SLC26A4	solute carrier family 26 member 4 [Source:HGNC Symbol;Acc:HGNC:8818]	ortholog_one2one	ENSG00000091137	ENST00000492030	SLC26A4	solute carrier family 26 member 4 [Source:HGNC Symbol;Acc:HGNC:8818]
ENSOARG00000011147	2457.09	0.837448	0.132261	6.3318	2.42313e-10	3.69068e-08	164.585	138.058	213.343	205.599	94.3272	97.2509	99.2706	92.5189	ENSOART00000012132	DDR1	discoidin domain receptor tyrosine kinase 1 [Source:HGNC Symbol;Acc:HGNC:2730]	ortholog_one2one	ENSG00000204580	ENST00000376575	DDR1	discoidin domain receptor tyrosine kinase 1 [Source:HGNC Symbol;Acc:HGNC:2730]
ENSOARG00000020506	852.636	1.3197	0.209027	6.31355	2.72701e-10	4.08214e-08	63.0585	41.0037	74.9062	114.02	24.7987	24.5669	19.3699	21.7308	ENSOART00000022336	ST6GAL1	ST6 beta-galactoside alpha-2,6-sialyltransferase 1 [Source:HGNC Symbol;Acc:HGNC:10860]	ortholog_one2one	ENSG00000073849	ENST00000457772	ST6GAL1	ST6 beta-galactoside alpha-2,6-sialyltransferase 1 [Source:HGNC Symbol;Acc:HGNC:10860]
ENSOARG00000008064	633.187	0.744944	0.118334	6.29525	3.06915e-10	4.54926e-08	44.6152	40.52	43.5309	52.2522	23.0885	29.0284	23.4254	28.3044	ENSOART00000008780	LEF1	lymphoid enhancer binding factor 1 [Source:HGNC Symbol;Acc:HGNC:6551]	ortholog_one2one	ENSG00000138795	ENST00000379951	LEF1	lymphoid enhancer binding factor 1 [Source:HGNC Symbol;Acc:HGNC:6551]
ENSOARG00000008097	249.235	1.23912	0.197606	6.27065	3.59549e-10	5.27769e-08	18.3262	13.7037	26.88	24.421	6.77524	8.92314	7.56635	5.54135	ENSOART00000008810			ortholog_one2many	ENSG00000085552	ENST00000611023	IGSF9	immunoglobulin superfamily member 9 [Source:HGNC Symbol;Acc:HGNC:18132]
ENSOARG00000011599	2491.02	0.690205	0.110407	6.25147	4.06601e-10	5.91096e-08	146.61	166.379	185.912	200.979	98.0766	100.131	105.505	116.64	ENSOART00000012614	JCHAIN	joining chain of multimeric IgA and IgM [Source:HGNC Symbol;Acc:HGNC:5713]	ortholog_one2one	ENSG00000132465	ENST00000543780	JCHAIN	joining chain of multimeric IgA and IgM [Source:HGNC Symbol;Acc:HGNC:5713]
ENSOARG00000014447	943.152	1.47203	0.235738	6.24434	4.25607e-10	6.12833e-08	72.0753	37.8868	145.776	91.6339	24.6671	16.0391	22.0938	14.2337	ENSOART00000015730	KCNJ15	potassium voltage-gated channel subfamily J member 15 [Source:HGNC Symbol;Acc:HGNC:6261]	ortholog_one2one	ENSG00000157551	ENST00000612702	KCNJ15	potassium voltage-gated channel subfamily J member 15 [Source:HGNC Symbol;Acc:HGNC:6261]
ENSOARG00000011329	923.288	1.2004	0.192345	6.24087	4.35152e-10	6.20667e-08	69.6162	51.3755	90.6856	93.1189	19.4706	24.0586	33.5341	33.5741	ENSOART00000012316	TMEM59L	transmembrane protein 59 like [Source:HGNC Symbol;Acc:HGNC:13237]	ortholog_one2one	ENSG00000105696	ENST00000262817	TMEM59L	transmembrane protein 59 like [Source:HGNC Symbol;Acc:HGNC:13237]
ENSOARG00000010354	1717.67	1.04584	0.168376	6.21135	5.25324e-10	7.42278e-08	114.993	92.5942	160.133	171.112	62.227	57.8875	51.6933	61.8241	ENSOART00000011263	LRRC8D	leucine rich repeat containing 8 family member D [Source:HGNC Symbol;Acc:HGNC:16992]	ortholog_one2one	ENSG00000171492	ENST00000441269	LRRC8D	leucine rich repeat containing 8 family member D [Source:HGNC Symbol;Acc:HGNC:16992]
ENSOARG00000010289	87.4479	1.31033	0.212684	6.16091	7.23279e-10	1.00323e-07	7.08457	5.10531	10.1373	7.81033	1.97337	2.37197	3.02654	1.84712	ENSOART00000011187	ARHGEF38	Rho guanine nucleotide exchange factor 38 [Source:HGNC Symbol;Acc:HGNC:25968]	ortholog_one2one	ENSG00000236699	ENST00000265154	ARHGEF38	Rho guanine nucleotide exchange factor 38 [Source:HGNC Symbol;Acc:HGNC:25968]
ENSOARG00000008111	172.461	1.3626	0.221467	6.15259	7.623e-10	1.04775e-07	12.4126	8.32971	21.6508	18.3158	4.20986	4.17919	5.02406	3.47693	ENSOART00000008825			ortholog_one2many	ENSG00000085552	ENST00000611023	IGSF9	immunoglobulin superfamily member 9 [Source:HGNC Symbol;Acc:HGNC:18132]
ENSOARG00000003438	630.474	1.30802	0.212697	6.1497	7.76314e-10	1.05739e-07	72.9535	25.4728	59.5855	59.0175	16.8394	14.0059	17.3724	18.3625	ENSOART00000003741	CDH3	cadherin 3 [Source:HGNC Symbol;Acc:HGNC:1762]	ortholog_one2one	ENSG00000062038	ENST00000569117	CDH3	cadherin 3 [Source:HGNC Symbol;Acc:HGNC:1762]
ENSOARG00000012585	6895.76	0.665317	0.108329	6.1416	8.16922e-10	1.09506e-07	520.57	395.688	530.536	476.485	295.085	327.219	271.42	283.696	ENSOART00000013685			ortholog_many2many	ENSG00000211679	ENST00000390325	IGLC3	immunoglobulin lambda constant 3 (Kern-Oz+ marker) [Source:HGNC Symbol;Acc:HGNC:5857]
ENSOARG00000017856	476.789	1.19123	0.193971	6.14131	8.1845e-10	1.09506e-07	40.5753	26.6013	52.338	37.7316	17.6288	12.82	16.4644	10.3221	ENSOART00000019438	MEGF10	multiple EGF like domains 10 [Source:HGNC Symbol;Acc:HGNC:29634]	ortholog_one2one	ENSG00000145794	ENST00000515622	MEGF10	multiple EGF like domains 10 [Source:HGNC Symbol;Acc:HGNC:29634]
ENSOARG00000002540	19.0982	1.54128	0.251508	6.12815	8.8905e-10	1.17908e-07	2.69331	0.698621	2.20178	2.64011	0.131558	0.0564756	0.121062	0.054327	ENSOART00000002750	PGC	progastricsin [Source:HGNC Symbol;Acc:HGNC:8890]	ortholog_one2one	ENSG00000096088	ENST00000425343	PGC	progastricsin [Source:HGNC Symbol;Acc:HGNC:8890]
ENSOARG00000003399	12.134	1.55317	0.253652	6.12321	9.17058e-10	1.20565e-07	1.22955	1.28976	1.14676	1.37506	0.197337	0.112951	0.0605308	0.054327	ENSOART00000003695
ENSOARG00000020548	1402.96	1.04869	0.172015	6.09647	1.08433e-09	1.41328e-07	98.3643	81.3088	130.547	131.071	54.2019	35.4102	44.7323	55.3049	ENSOART00000022385	ETV5	ETS variant 5 [Source:HGNC Symbol;Acc:HGNC:3494]	ortholog_one2one	ENSG00000244405	ENST00000495808	ETV5	ETS variant 5 [Source:HGNC Symbol;Acc:HGNC:3494]
ENSOARG00000018338	284.095	0.984525	0.161578	6.09317	1.10694e-09	1.43041e-07	19.263	16.4445	25.3663	26.4561	9.7353	10.8998	9.01909	10.5938	ENSOART00000019959	RGL3	ral guanine nucleotide dissociation stimulator like 3 [Source:HGNC Symbol;Acc:HGNC:30282]	ortholog_one2one	ENSG00000205517	ENST00000561570	RGL3	ral guanine nucleotide dissociation stimulator like 3 [Source:HGNC Symbol;Acc:HGNC:30282]
ENSOARG00000020472	830.112	0.746485	0.122802	6.07877	1.21111e-09	1.55177e-07	65.2249	46.4852	58.6223	67.0478	35.718	33.6594	34.1394	32.3246	ENSOART00000022294	CLDN1	claudin 1 [Source:HGNC Symbol;Acc:HGNC:2032]	ortholog_one2one	ENSG00000163347	ENST00000490800	CLDN1	claudin 1 [Source:HGNC Symbol;Acc:HGNC:2032]
ENSOARG00000008288	613.065	1.1662	0.193001	6.0425	1.51748e-09	1.92796e-07	36.5939	36.7582	76.6034	50.9872	20.26	18.9758	18.2198	17.439	ENSOART00000009027	NECAB3	N-terminal EF-hand calcium binding protein 3 [Source:HGNC Symbol;Acc:HGNC:15851]	ortholog_one2one	ENSG00000125967	ENST00000607055	NECAB3	N-terminal EF-hand calcium binding protein 3 [Source:HGNC Symbol;Acc:HGNC:15851]
ENSOARG00000017089	176.96	1.33607	0.222161	6.01396	1.81045e-09	2.28101e-07	15.4572	7.52361	18.4399	20.5709	5.13077	3.78386	4.72141	3.96587	ENSOART00000018600	GJB2	gap junction protein beta 2 [Source:HGNC Symbol;Acc:HGNC:4284]	ortholog_one2one	ENSG00000165474	ENST00000382844	GJB2	gap junction protein beta 2 [Source:HGNC Symbol;Acc:HGNC:4284]
ENSOARG00000005151	5050.62	-0.715642	0.119148	-6.00635	1.89745e-09	2.35209e-07	219.739	259.887	170.133	195.918	353.365	341.056	362.822	364.969	ENSOART00000005655	HMCN1	hemicentin 1 [Source:HGNC Symbol;Acc:HGNC:19194]	ortholog_one2one	ENSG00000143341	ENST00000414277	HMCN1	hemicentin 1 [Source:HGNC Symbol;Acc:HGNC:19194]
ENSOARG00000013891	5905.14	1.13279	0.188599	6.00631	1.89798e-09	2.35209e-07	417.287	284.876	690.394	521.587	192.667	171.347	186.919	191.177	ENSOART00000015124			ortholog_one2many	ENSG00000117335	ENST00000462968	CD46	CD46 molecule [Source:HGNC Symbol;Acc:HGNC:6953]
ENSOARG00000007877	70.9597	1.48137	0.247403	5.98769	2.12837e-09	2.61617e-07	6.38197	3.11693	10.3667	7.26031	1.2498	1.80722	0.72637	1.03221	ENSOART00000008587	FYB2	FYN binding protein 2 [Source:HGNC Symbol;Acc:HGNC:27295]	ortholog_one2one	ENSG00000187889	ENST00000371240	FYB2	FYN binding protein 2 [Source:HGNC Symbol;Acc:HGNC:27295]
ENSOARG00000010602	26.0539	1.46753	0.245718	5.9724	2.33792e-09	2.85057e-07	2.34201	1.6122	2.9357	3.02513	0.394674	0.282378	0.484247	0.651924	ENSOART00000011533	CLDN6	claudin 6 [Source:HGNC Symbol;Acc:HGNC:2048]	ortholog_one2one	ENSG00000184697	ENST00000328796	CLDN6	claudin 6 [Source:HGNC Symbol;Acc:HGNC:2048]
ENSOARG00000015908	106.364	1.29042	0.217286	5.93879	2.87126e-09	3.47284e-07	8.60688	8.49093	8.62362	11.0005	3.28895	2.03312	1.63433	4.18318	ENSOART00000017322	ANKRD1	ankyrin repeat domain 1 [Source:HGNC Symbol;Acc:HGNC:15819]	ortholog_one2one	ENSG00000148677	ENST00000371697	ANKRD1	ankyrin repeat domain 1 [Source:HGNC Symbol;Acc:HGNC:15819]
ENSOARG00000020373	393.242	1.20023	0.20284	5.91712	3.27627e-09	3.93127e-07	32.2611	21.3348	30.5955	46.697	12.8269	7.85011	12.8931	12.3866	ENSOART00000022183	MELTF	melanotransferrin [Source:HGNC Symbol;Acc:HGNC:7037]	ortholog_one2one	ENSG00000163975	ENST00000473501	MELTF	melanotransferrin [Source:HGNC Symbol;Acc:HGNC:7037]
ENSOARG00000014711	90.0384	1.24254	0.210567	5.90094	3.61438e-09	4.30282e-07	6.90892	4.89035	9.35755	9.3504	2.10493	2.25902	3.08707	2.55337	ENSOART00000016009	COL26A1	collagen type XXVI alpha 1 chain [Source:HGNC Symbol;Acc:HGNC:18038]	ortholog_one2one	ENSG00000160963	ENST00000613091	COL26A1	collagen type XXVI alpha 1 chain [Source:HGNC Symbol;Acc:HGNC:18038]
ENSOARG00000013661	2010.61	0.789235	0.133907	5.89392	3.77146e-09	4.45475e-07	125.941	116.992	176.05	164.347	73.8699	79.1223	82.5035	85.402	ENSOART00000014864	NEK6	NIMA related kinase 6 [Source:HGNC Symbol;Acc:HGNC:7749]	ortholog_one2one	ENSG00000119408	ENST00000394199	NEK6	NIMA related kinase 6 [Source:HGNC Symbol;Acc:HGNC:7749]
ENSOARG00000012941	911.718	0.917824	0.156266	5.87347	4.26758e-09	5.00168e-07	62.4145	49.8171	73.8971	89.4338	31.9686	34.6195	31.7182	36.1274	ENSOART00000014064	MLEC	malectin [Source:HGNC Symbol;Acc:HGNC:28973]	ortholog_one2one	ENSG00000110917	ENST00000535413	MLEC	malectin [Source:HGNC Symbol;Acc:HGNC:28973]
ENSOARG00000011081	573.481	1.03734	0.176744	5.86919	4.37932e-09	5.09315e-07	44.7909	29.3421	59.9984	46.257	16.8394	20.3877	18.6435	21.7308	ENSOART00000012053			ortholog_one2one	ENSG00000272398	ENST00000606017	CD24	CD24 molecule [Source:HGNC Symbol;Acc:HGNC:1645]
ENSOARG00000006681	120.918	1.31009	0.224475	5.83625	5.33899e-09	6.16185e-07	8.95818	7.14743	16.1922	10.0104	2.76272	4.29214	2.78442	2.28173	ENSOART00000007261	EGLN3	egl-9 family hypoxia inducible factor 3 [Source:HGNC Symbol;Acc:HGNC:14661]	ortholog_one2one	ENSG00000129521	ENST00000557521	EGLN3	egl-9 family hypoxia inducible factor 3 [Source:HGNC Symbol;Acc:HGNC:14661]
ENSOARG00000016886	208.678	1.00088	0.17162	5.83195	5.47822e-09	6.27464e-07	16.2769	12.3065	17.5225	18.7558	8.02505	8.81019	5.6899	6.46491	ENSOART00000018391	CHST11	carbohydrate sulfotransferase 11 [Source:HGNC Symbol;Acc:HGNC:17422]	ortholog_one2one	ENSG00000171310	ENST00000549016	CHST11	carbohydrate sulfotransferase 11 [Source:HGNC Symbol;Acc:HGNC:17422]
ENSOARG00000018798	17.8606	1.4754	0.253508	5.81992	5.88764e-09	6.69287e-07	1.4052	1.3435	2.06416	2.58511	0.197337	0.338853	0	0.108654	ENSOART00000020473	DNAJC22	DnaJ heat shock protein family (Hsp40) member C22 [Source:HGNC Symbol;Acc:HGNC:25802]	ortholog_one2one	ENSG00000178401	ENST00000552651	DNAJC22	DnaJ heat shock protein family (Hsp40) member C22 [Source:HGNC Symbol;Acc:HGNC:25802]
ENSOARG00000021168	331.227	1.27848	0.220013	5.81093	6.21252e-09	7.00948e-07	26.6403	14.5098	43.3475	29.8113	9.47219	9.4879	9.01909	6.73655	ENSOART00000023067	PLEKHH1	pleckstrin homology, MyTH4 and FERM domain containing H1 [Source:HGNC Symbol;Acc:HGNC:17733]	ortholog_one2one	ENSG00000054690	ENST00000558214	PLEKHH1	pleckstrin homology, MyTH4 and FERM domain containing H1 [Source:HGNC Symbol;Acc:HGNC:17733]
ENSOARG00000004301	476.379	0.67056	0.115448	5.80835	6.30909e-09	7.06572e-07	30.0948	29.1809	36.3752	37.5666	19.6022	18.8628	21.0647	21.4592	ENSOART00000004687	STK39	serine/threonine kinase 39 [Source:HGNC Symbol;Acc:HGNC:17717]	ortholog_one2one	ENSG00000198648	ENST00000461000	STK39	serine/threonine kinase 39 [Source:HGNC Symbol;Acc:HGNC:17717]
ENSOARG00000005315	36.6909	1.43023	0.246669	5.79817	6.70435e-09	7.45317e-07	5.32807	1.23602	7.79795	1.65007	0.131558	0.112951	0.0605308	0.217308	ENSOART00000005796	MMP1	matrix metallopeptidase 1 [Source:HGNC Symbol;Acc:HGNC:7155]	ortholog_one2one	ENSG00000196611	ENST00000315274	MMP1	matrix metallopeptidase 1 [Source:HGNC Symbol;Acc:HGNC:7155]
ENSOARG00000012354	74.829	1.24501	0.215257	5.78384	7.30156e-09	8.05783e-07	5.56227	4.13799	7.15577	8.63537	2.30227	2.20255	1.81593	1.84712	ENSOART00000013434	PSAT1	phosphoserine aminotransferase 1 [Source:HGNC Symbol;Acc:HGNC:19129]	ortholog_one2one	ENSG00000135069	ENST00000376588	PSAT1	phosphoserine aminotransferase 1 [Source:HGNC Symbol;Acc:HGNC:19129]
ENSOARG00000014309	375.456	0.92776	0.160451	5.7822	7.37318e-09	8.0779e-07	26.4061	20.8512	32.7514	33.9914	11.3798	14.7401	13.9826	14.7769	ENSOART00000015580	SUSD4	sushi domain containing 4 [Source:HGNC Symbol;Acc:HGNC:25470]	ortholog_one2one	ENSG00000143502	ENST00000366878	SUSD4	sushi domain containing 4 [Source:HGNC Symbol;Acc:HGNC:25470]
ENSOARG00000020812	83.0562	1.27169	0.220526	5.76663	8.08741e-09	8.79666e-07	6.73327	4.99783	7.61447	9.3504	1.5787	2.48493	1.5738	3.04231	ENSOART00000022675	PAX8	paired box 8 [Source:HGNC Symbol;Acc:HGNC:8622]	ortholog_one2one	ENSG00000125618	ENST00000263334	PAX8	paired box 8 [Source:HGNC Symbol;Acc:HGNC:8622]
ENSOARG00000018354	375.137	0.756041	0.131354	5.75574	8.62607e-09	9.31554e-07	27.7528	21.496	30.0451	28.4912	15.6554	17.0556	13.7405	14.451	ENSOART00000019975	DTNB	dystrobrevin beta [Source:HGNC Symbol;Acc:HGNC:3058]	ortholog_one2one	ENSG00000138101	ENST00000288642	DTNB	dystrobrevin beta [Source:HGNC Symbol;Acc:HGNC:3058]
ENSOARG00000009594	66.7341	1.3418	0.233406	5.74878	8.98884e-09	9.63846e-07	4.39126	3.86929	7.47686	8.14034	1.05247	1.52484	2.05805	1.52116	ENSOART00000010445	PLA2G3	phospholipase A2 group III [Source:HGNC Symbol;Acc:HGNC:17934]	ortholog_one2one	ENSG00000100078	ENST00000215885	PLA2G3	phospholipase A2 group III [Source:HGNC Symbol;Acc:HGNC:17934]
ENSOARG00000020575	1733.15	1.04627	0.182286	5.73971	9.48368e-09	1.00974e-06	139.525	84.5332	132.978	190.803	56.3069	54.6119	66.1602	54.4356	ENSOART00000022416	EPHB3	EPH receptor B3 [Source:HGNC Symbol;Acc:HGNC:3394]	ortholog_one2one	ENSG00000182580	ENST00000473079	EPHB3	EPH receptor B3 [Source:HGNC Symbol;Acc:HGNC:3394]
ENSOARG00000004480	468.107	1.11733	0.194953	5.73128	9.96738e-09	1.05382e-06	31.8513	25.634	51.1454	43.2318	19.0101	12.1987	12.8931	14.5596	ENSOART00000004878	TTC39A	tetratricopeptide repeat domain 39A [Source:HGNC Symbol;Acc:HGNC:18657]	ortholog_one2one	ENSG00000085831	ENST00000527205	TTC39A	tetratricopeptide repeat domain 39A [Source:HGNC Symbol;Acc:HGNC:18657]
ENSOARG00000005406	17.4501	1.3897	0.242767	5.72441	1.03796e-08	1.08978e-06	1.171	0.859841	3.85311	1.92508	0	0	0	0.054327	ENSOART00000005894	HKDC1	hexokinase domain containing 1 [Source:HGNC Symbol;Acc:HGNC:23302]	ortholog_one2one	ENSG00000156510	ENST00000470920	HKDC1	hexokinase domain containing 1 [Source:HGNC Symbol;Acc:HGNC:23302]
ENSOARG00000018536	601.045	0.998136	0.174541	5.71864	1.07381e-08	1.11965e-06	47.8355	29.557	54.0811	55.4974	19.8653	18.8628	20.2173	24.3928	ENSOART00000020180	FERMT1	fermitin family member 1 [Source:HGNC Symbol;Acc:HGNC:15889]	ortholog_one2one	ENSG00000101311	ENST00000536936	FERMT1	fermitin family member 1 [Source:HGNC Symbol;Acc:HGNC:15889]
ENSOARG00000015628	2376.99	0.620927	0.109249	5.68358	1.31902e-08	1.36591e-06	159.374	142.304	185.408	167.757	106.036	88.2713	112.89	106.698	ENSOART00000017005	DUSP6	dual specificity phosphatase 6 [Source:HGNC Symbol;Acc:HGNC:3072]	ortholog_one2one	ENSG00000139318	ENST00000548755	DUSP6	dual specificity phosphatase 6 [Source:HGNC Symbol;Acc:HGNC:3072]
ENSOARG00000009319	1184.1	0.527882	0.093036	5.67395	1.3954e-08	1.43517e-06	76.8764	70.292	84.5849	85.1436	48.0845	55.9108	55.0831	56.4457	ENSOART00000010138	SLC29A1	solute carrier family 29 member 1 (Augustine blood group) [Source:HGNC Symbol;Acc:HGNC:11003]	ortholog_one2one	ENSG00000112759	ENST00000393844	SLC29A1	solute carrier family 29 member 1 (Augustine blood group) [Source:HGNC Symbol;Acc:HGNC:11003]
ENSOARG00000005557	872.686	0.457994	0.0809718	5.65622	1.54745e-08	1.5808e-06	57.0279	58.1468	59.5397	53.8473	39.9279	42.752	36.9843	44.1678	ENSOART00000006058			ortholog_one2many	ENSG00000163746	ENST00000613069	PLSCR2	phospholipid scramblase 2 [Source:HGNC Symbol;Acc:HGNC:16494]
ENSOARG00000003188	862.246	1.11497	0.19773	5.63884	1.71196e-08	1.73712e-06	51.5827	51.9667	91.8783	84.8686	20.5888	26.0917	24.2729	36.725	ENSOART00000003459	CREB3L1	cAMP responsive element binding protein 3 like 1 [Source:HGNC Symbol;Acc:HGNC:18856]	ortholog_one2one	ENSG00000157613	ENST00000616094	CREB3L1	cAMP responsive element binding protein 3 like 1 [Source:HGNC Symbol;Acc:HGNC:18856]
ENSOARG00000001371	361.132	0.662125	0.117684	5.62631	1.84103e-08	1.84334e-06	22.0149	23.9681	27.7057	27.1161	14.5372	17.5074	15.4354	14.125	ENSOART00000001472	DHCR7	7-dehydrocholesterol reductase [Source:HGNC Symbol;Acc:HGNC:2860]	ortholog_one2one	ENSG00000172893	ENST00000527452	DHCR7	7-dehydrocholesterol reductase [Source:HGNC Symbol;Acc:HGNC:2860]
ENSOARG00000012362	600.76	1.15052	0.204466	5.62694	1.83436e-08	1.84334e-06	43.5028	34.1787	60.0901	60.2276	25.6538	19.4276	13.5589	13.5274	ENSOART00000013443	TC2N	tandem C2 domains, nuclear [Source:HGNC Symbol;Acc:HGNC:19859]	ortholog_one2one	ENSG00000165929	ENST00000555302	TC2N	tandem C2 domains, nuclear [Source:HGNC Symbol;Acc:HGNC:19859]
ENSOARG00000006037	1044.72	-0.661586	0.117651	-5.6233	1.87348e-08	1.8635e-06	48.9479	50.6232	36.2834	43.5618	77.6193	73.9265	73.545	64.5405	ENSOART00000006561	BMPER	BMP binding endothelial regulator [Source:HGNC Symbol;Acc:HGNC:24154]	ortholog_one2one	ENSG00000164619	ENST00000476525	BMPER	BMP binding endothelial regulator [Source:HGNC Symbol;Acc:HGNC:24154]
ENSOARG00000019080	20324.2	-0.468837	0.0834186	-5.62029	1.90638e-08	1.88383e-06	994.475	1004.83	826.767	996.917	1248.68	1431.03	1294.27	1331.93	ENSOART00000020780	COL6A3	collagen type VI alpha 3 chain [Source:HGNC Symbol;Acc:HGNC:2213]	ortholog_one2one	ENSG00000163359	ENST00000347401	COL6A3	collagen type VI alpha 3 chain [Source:HGNC Symbol;Acc:HGNC:2213]
ENSOARG00000020657	11376.9	1.043	0.185659	5.61784	1.93362e-08	1.89833e-06	801.845	556.855	1315.84	928.109	387.044	344.106	367.12	416.525	ENSOART00000022505	LAMP3	lysosomal associated membrane protein 3 [Source:HGNC Symbol;Acc:HGNC:14582]	ortholog_one2one	ENSG00000078081	ENST00000486686	LAMP3	lysosomal associated membrane protein 3 [Source:HGNC Symbol;Acc:HGNC:14582]
ENSOARG00000002794	224.987	1.00998	0.180006	5.6108	2.01393e-08	1.96443e-06	15.6914	13.7037	19.4031	21.6159	8.55128	5.92994	6.77945	9.50722	ENSOART00000003030			ortholog_one2one	ENSG00000053918	ENST00000526095	KCNQ1	potassium voltage-gated channel subfamily Q member 1 [Source:HGNC Symbol;Acc:HGNC:6294]
ENSOARG00000011782	400.191	1.11543	0.198889	5.60832	2.04306e-08	1.97324e-06	28.0455	19.6689	42.43	40.0417	10.9193	14.1754	14.0432	10.7024	ENSOART00000012812	SLC17A9	solute carrier family 17 member 9 [Source:HGNC Symbol;Acc:HGNC:16192]	ortholog_one2one	ENSG00000101194	ENST00000483113	SLC17A9	solute carrier family 17 member 9 [Source:HGNC Symbol;Acc:HGNC:16192]
ENSOARG00000019663	153.418	1.41883	0.253011	5.60781	2.04907e-08	1.97324e-06	18.3848	5.42775	11.7887	24.476	1.84181	0.960085	3.69238	2.44471	ENSOART00000021413	PTHLH	parathyroid hormone like hormone [Source:HGNC Symbol;Acc:HGNC:9607]	ortholog_one2one	ENSG00000087494	ENST00000201015	PTHLH	parathyroid hormone like hormone [Source:HGNC Symbol;Acc:HGNC:9607]
ENSOARG00000004689	1079.46	0.976001	0.174864	5.58148	2.38478e-08	2.282e-06	67.5669	58.4692	112.658	95.319	37.4283	37.7257	42.1295	34.226	ENSOART00000005104	HPN	hepsin [Source:HGNC Symbol;Acc:HGNC:5155]	ortholog_one2one	ENSG00000105707	ENST00000600675	HPN	hepsin [Source:HGNC Symbol;Acc:HGNC:5155]
ENSOARG00000015131	39.6566	1.36369	0.245117	5.5634	2.64561e-08	2.51566e-06	2.98606	2.4183	3.48614	5.83025	0.526233	1.01656	0.605308	0.977886	ENSOART00000016468	CDH4	cadherin 4 [Source:HGNC Symbol;Acc:HGNC:1763]	ortholog_one2one	ENSG00000179242	ENST00000543233	CDH4	cadherin 4 [Source:HGNC Symbol;Acc:HGNC:1763]
ENSOARG00000001367	155.002	1.15742	0.208157	5.56031	2.69289e-08	2.54462e-06	13.0567	7.84605	12.5685	17.8758	5.52544	4.00977	3.87397	4.94376	ENSOART00000001468			ortholog_one2one	ENSG00000174776	ENST00000471198	WDR49	WD repeat domain 49 [Source:HGNC Symbol;Acc:HGNC:26587]
ENSOARG00000001834	703.083	0.982611	0.176862	5.55581	2.76331e-08	2.59493e-06	51.1729	35.3072	58.8975	72.7131	25.5881	21.3478	25.9072	25.2077	ENSOART00000001975			ortholog_one2many	ENSG00000119686	ENST00000556745	FLVCR2	feline leukemia virus subgroup C cellular receptor family member 2 [Source:HGNC Symbol;Acc:HGNC:20105]
ENSOARG00000005665	3350.05	0.697392	0.125557	5.55441	2.78553e-08	2.59965e-06	232.678	180.728	251.232	281.172	131.229	146.272	142.429	140.544	ENSOART00000006173	PTK7	protein tyrosine kinase 7 (inactive) [Source:HGNC Symbol;Acc:HGNC:9618]	ortholog_one2one	ENSG00000112655	ENST00000461389	PTK7	protein tyrosine kinase 7 (inactive) [Source:HGNC Symbol;Acc:HGNC:9618]
ENSOARG00000016053	672.199	0.770155	0.139075	5.5377	3.06478e-08	2.84272e-06	48.5381	37.3494	55.87	52.5272	25.2592	27.786	31.1129	23.8495	ENSOART00000017483
ENSOARG00000020722	213.781	0.984148	0.177849	5.5336	3.13718e-08	2.89214e-06	17.448	12.8439	18.4399	17.7108	5.98589	5.92994	7.92954	9.88751	ENSOART00000022574	NAALADL2	N-acetylated alpha-linked acidic dipeptidase like 2 [Source:HGNC Symbol;Acc:HGNC:23219]	ortholog_one2one	ENSG00000177694	ENST00000414826	NAALADL2	N-acetylated alpha-linked acidic dipeptidase like 2 [Source:HGNC Symbol;Acc:HGNC:23219]
ENSOARG00000016420	4400.7	-0.915494	0.165665	-5.52617	3.27292e-08	2.99899e-06	123.424	177.772	165.592	181.783	442.956	320.386	250.9	311.076	ENSOART00000017893
ENSOARG00000017552	4766.41	0.67855	0.12293	5.51982	3.39356e-08	3.0908e-06	332.741	254.406	381.549	369.231	205.428	193.542	210.224	195.849	ENSOART00000019105	DSP	desmoplakin [Source:HGNC Symbol;Acc:HGNC:3052]	ortholog_one2one	ENSG00000096696	ENST00000418664	DSP	desmoplakin [Source:HGNC Symbol;Acc:HGNC:3052]
ENSOARG00000000330	69.761	1.35814	0.246102	5.51859	3.41727e-08	3.09376e-06	5.56227	4.35295	9.03645	6.93029	2.03915	1.97665	0.847432	0.651924	ENSOART00000000345			ortholog_one2one	ENSG00000163207	ENST00000368764	IVL	involucrin [Source:HGNC Symbol;Acc:HGNC:6187]
ENSOARG00000009544	1493.93	0.568523	0.103056	5.51666	3.45509e-08	3.10938e-06	107.967	82.2223	109.951	104.889	64.3319	66.7541	68.4604	67.0938	ENSOART00000010391	B4GALT1	beta-1,4-galactosyltransferase 1 [Source:HGNC Symbol;Acc:HGNC:924]	ortholog_one2one	ENSG00000086062	ENST00000535206	B4GALT1	beta-1,4-galactosyltransferase 1 [Source:HGNC Symbol;Acc:HGNC:924]
ENSOARG00000017613	4111.65	0.947466	0.172224	5.50137	3.76849e-08	3.37135e-06	287.247	204.857	333.202	435.673	143.925	148.079	140.068	155.755	ENSOART00000019177	SLC12A2	solute carrier family 12 member 2 [Source:HGNC Symbol;Acc:HGNC:10911]	ortholog_one2one	ENSG00000064651	ENST00000628403	SLC12A2	solute carrier family 12 member 2 [Source:HGNC Symbol;Acc:HGNC:10911]
ENSOARG00000010748	694.003	1.05369	0.192673	5.46878	4.53151e-08	4.03011e-06	47.5427	37.5106	77.7043	58.6325	21.8386	25.7529	26.3914	16.8414	ENSOART00000011689			ortholog_one2one	ENSG00000187479	ENST00000339446	C11orf96	chromosome 11 open reading frame 96 [Source:HGNC Symbol;Acc:HGNC:38675]
ENSOARG00000025184	367.331	0.96735	0.17741	5.45263	4.96311e-08	4.38814e-06	25.0595	21.7647	37.2926	29.4812	10.0642	12.7635	16.4039	12.4409	ENSOART00000027086	CLDN4	claudin 4 [Source:HGNC Symbol;Acc:HGNC:2046]	ortholog_one2one	ENSG00000189143	ENST00000340958	CLDN4	claudin 4 [Source:HGNC Symbol;Acc:HGNC:2046]
ENSOARG00000015963	111.496	0.914434	0.168172	5.43748	5.40387e-08	4.75006e-06	6.67472	7.79231	10.1373	9.24039	3.94674	4.57452	3.9345	3.85722	ENSOART00000017381	MKRN2OS	MKRN2 opposite strand [Source:HGNC Symbol;Acc:HGNC:40375]	ortholog_one2one	ENSG00000225526	ENST00000447550	MKRN2OS	MKRN2 opposite strand [Source:HGNC Symbol;Acc:HGNC:40375]
ENSOARG00000005789	4438.39	-0.333184	0.0613677	-5.42931	5.65732e-08	4.91569e-06	227.116	233.339	211.692	211.759	286.599	283.507	261.856	277.774	ENSOART00000006311	MED13L	mediator complex subunit 13 like [Source:HGNC Symbol;Acc:HGNC:22962]	ortholog_one2one	ENSG00000123066	ENST00000548743	MED13L	mediator complex subunit 13 like [Source:HGNC Symbol;Acc:HGNC:22962]
ENSOARG00000019138	409.064	0.795772	0.146565	5.42949	5.65153e-08	4.91569e-06	29.9777	25.5265	37.7971	26.0711	15.6554	14.6272	15.4354	18.9058	ENSOART00000020842	PSRC1	proline and serine rich coiled-coil 1 [Source:HGNC Symbol;Acc:HGNC:24472]	ortholog_one2one	ENSG00000134222	ENST00000369909	PSRC1	proline and serine rich coiled-coil 1 [Source:HGNC Symbol;Acc:HGNC:24472]
ENSOARG00000006754	204.778	1.17183	0.21605	5.4239	5.83119e-08	5.03781e-06	15.75	10.0494	22.8434	20.0208	6.44635	6.9465	3.81344	6.2476	ENSOART00000007343	PALM3	paralemmin 3 [Source:HGNC Symbol;Acc:HGNC:33274]	ortholog_one2one	ENSG00000187867	ENST00000586368	PALM3	paralemmin 3 [Source:HGNC Symbol;Acc:HGNC:33274]
ENSOARG00000007549	326.929	0.900996	0.166341	5.41657	6.07542e-08	5.21899e-06	28.0455	16.6594	29.357	24.751	12.7611	12.9329	11.3798	11.137	ENSOART00000008216	LPAR2	lysophosphatidic acid receptor 2 [Source:HGNC Symbol;Acc:HGNC:3168]	ortholog_one2one	ENSG00000064547	ENST00000589311	LPAR2	lysophosphatidic acid receptor 2 [Source:HGNC Symbol;Acc:HGNC:3168]
ENSOARG00000012690	344.584	0.900346	0.166746	5.39952	6.68184e-08	5.7075e-06	23.7128	19.7226	26.4672	34.2665	10.9193	11.6904	14.2853	13.9077	ENSOART00000013792
ENSOARG00000001917	1576.55	0.765532	0.141956	5.39274	6.93895e-08	5.89382e-06	128.518	83.5121	133.391	110.115	67.3578	68.5049	59.3808	58.1299	ENSOART00000002058			ortholog_many2many	ENSG00000224373	ENST00000390629	IGHV4-59	immunoglobulin heavy variable 4-59 [Source:HGNC Symbol;Acc:HGNC:5654]
ENSOARG00000020549	59741.9	0.934211	0.173446	5.38618	7.19729e-08	6.07909e-06	4621.89	2808.94	6225.89	4620.86	2235.24	2058.08	2149.51	2147.11	ENSOART00000022386	SFTPB	surfactant protein B [Source:HGNC Symbol;Acc:HGNC:10801]	ortholog_one2one	ENSG00000168878	ENST00000393822	SFTPB	surfactant protein B [Source:HGNC Symbol;Acc:HGNC:10801]
ENSOARG00000018302	123.066	1.18257	0.219895	5.37787	7.5371e-08	6.33075e-06	10.4219	5.69645	14.9996	10.4504	3.09162	3.67091	4.05557	2.98798	ENSOART00000019917	SFN	stratifin [Source:HGNC Symbol;Acc:HGNC:10773]	ortholog_one2one	ENSG00000175793	ENST00000339276	SFN	stratifin [Source:HGNC Symbol;Acc:HGNC:10773]
ENSOARG00000017837	1101.33	-0.320438	0.0595966	-5.37678	7.58295e-08	6.33407e-06	53.5149	55.2448	56.1453	55.4423	70.7125	67.4318	66.705	69.4842	ENSOART00000019407	TOR1AIP1	torsin 1A interacting protein 1 [Source:HGNC Symbol;Acc:HGNC:29456]	ortholog_one2one	ENSG00000143337	ENST00000447964	TOR1AIP1	torsin 1A interacting protein 1 [Source:HGNC Symbol;Acc:HGNC:29456]
ENSOARG00000015431	522.792	0.710232	0.132244	5.37064	7.84599e-08	6.51777e-06	39.1701	28.2135	39.8154	41.1417	23.22	20.2183	22.3964	20.8616	ENSOART00000016791	ODC1	ornithine decarboxylase 1 [Source:HGNC Symbol;Acc:HGNC:8109]	ortholog_one2one	ENSG00000115758	ENST00000443218	ODC1	ornithine decarboxylase 1 [Source:HGNC Symbol;Acc:HGNC:8109]
ENSOARG00000018810	1242.42	-0.310802	0.0579686	-5.36155	8.25103e-08	6.8168e-06	61.7704	64.7568	59.5855	63.5827	76.4353	76.9197	76.3899	78.6655	ENSOART00000020487	CEP120	centrosomal protein 120 [Source:HGNC Symbol;Acc:HGNC:26690]	ortholog_one2one	ENSG00000168944	ENST00000306481	CEP120	centrosomal protein 120 [Source:HGNC Symbol;Acc:HGNC:26690]
ENSOARG00000004539	924.231	0.77264	0.144517	5.34637	8.97373e-08	7.37358e-06	84.0781	51.6442	60.0442	72.0531	33.1526	40.4365	37.2265	36.9967	ENSOART00000004941	ACAT2	acetyl-CoA acetyltransferase 2 [Source:HGNC Symbol;Acc:HGNC:94]	ortholog_one2one	ENSG00000120437	ENST00000472052	ACAT2	acetyl-CoA acetyltransferase 2 [Source:HGNC Symbol;Acc:HGNC:94]
ENSOARG00000018545	242.218	0.630903	0.118058	5.34401	9.09103e-08	7.42959e-06	15.9256	15.4771	16.7885	18.8658	9.27485	10.335	11.5009	10.7567	ENSOART00000020185	UBE2T	ubiquitin conjugating enzyme E2 T [Source:HGNC Symbol;Acc:HGNC:25009]	ortholog_one2one	ENSG00000077152	ENST00000460852	UBE2T	ubiquitin conjugating enzyme E2 T [Source:HGNC Symbol;Acc:HGNC:25009]
ENSOARG00000014649	2039.1	0.71862	0.135012	5.32263	1.02277e-07	8.31361e-06	146.141	108.931	145.18	180.133	86.1706	81.8896	87.1644	81.1102	ENSOART00000015946	TEX2	testis expressed 2 [Source:HGNC Symbol;Acc:HGNC:30884]	ortholog_one2one	ENSG00000136478	ENST00000615733	TEX2	testis expressed 2 [Source:HGNC Symbol;Acc:HGNC:30884]
ENSOARG00000005711	1261.97	-0.658153	0.123883	-5.31272	1.08001e-07	8.73191e-06	53.5149	65.0792	54.3105	43.6718	97.7477	89.6832	80.5665	82.0337	ENSOART00000006236	COL13A1	collagen type XIII alpha 1 chain [Source:HGNC Symbol;Acc:HGNC:2190]	ortholog_one2one	ENSG00000197467	ENST00000398969	COL13A1	collagen type XIII alpha 1 chain [Source:HGNC Symbol;Acc:HGNC:2190]
ENSOARG00000001140	546.516	-0.922971	0.174175	-5.29909	1.16379e-07	9.35924e-06	22.6589	23.0008	17.7518	16.1707	45.4533	50.828	28.0258	41.3972	ENSOART00000001216			ortholog_one2many	ENSG00000179144	ENST00000313543	GIMAP7	GTPase, IMAP family member 7 [Source:HGNC Symbol;Acc:HGNC:22404]
ENSOARG00000003742	54.1127	1.1663	0.22026	5.29513	1.18933e-07	9.46393e-06	3.98141	3.06319	6.28423	4.89521	1.5787	1.63779	1.33168	1.57548	ENSOART00000004068
ENSOARG00000019823	2374.39	0.85456	0.161377	5.29544	1.18727e-07	9.46393e-06	168.098	116.777	205.407	217.094	86.3021	92.7894	84.0773	97.1367	ENSOART00000021583	GFPT1	glutamine--fructose-6-phosphate transaminase 1 [Source:HGNC Symbol;Acc:HGNC:4241]	ortholog_one2one	ENSG00000198380	ENST00000357308	GFPT1	glutamine--fructose-6-phosphate transaminase 1 [Source:HGNC Symbol;Acc:HGNC:4241]
ENSOARG00000012972	3010.94	0.887546	0.16785	5.28772	1.23851e-07	9.8037e-06	238.768	158.372	208.71	301.523	92.6169	113.968	109.319	130.765	ENSOART00000014112	MYO10	myosin X [Source:HGNC Symbol;Acc:HGNC:7593]	ortholog_one2one	ENSG00000145555	ENST00000274203	MYO10	myosin X [Source:HGNC Symbol;Acc:HGNC:7593]
ENSOARG00000009277	285.808	-1.04229	0.197179	-5.28598	1.25035e-07	9.84584e-06	6.20632	11.9303	8.48601	10.9455	22.2991	20.6136	30.5075	17.276	ENSOART00000010099			ortholog_many2many	ENSG00000151632	ENST00000455190	AKR1C2	aldo-keto reductase family 1 member C2 [Source:HGNC Symbol;Acc:HGNC:385]
ENSOARG00000020293	953.566	0.877764	0.166502	5.27178	1.35105e-07	1.05837e-05	66.3959	48.9035	94.1259	77.0583	37.823	32.6429	38.5581	33.3024	ENSOART00000022098	SPINT1	serine peptidase inhibitor, Kunitz type 1 [Source:HGNC Symbol;Acc:HGNC:11246]	ortholog_one2one	ENSG00000166145	ENST00000568200	SPINT1	serine peptidase inhibitor, Kunitz type 1 [Source:HGNC Symbol;Acc:HGNC:11246]
ENSOARG00000008762	82.3545	1.16106	0.220413	5.26766	1.38177e-07	1.07685e-05	8.19702	4.24547	6.92642	8.36035	1.84181	1.92017	2.30017	3.25962	ENSOART00000009544
ENSOARG00000013183	344.452	1.06168	0.201722	5.26305	1.41682e-07	1.09851e-05	29.2165	16.6594	32.201	32.7814	12.8269	13.5541	8.0506	9.61588	ENSOART00000014335	SYT7	synaptotagmin 7 [Source:HGNC Symbol;Acc:HGNC:11514]	ortholog_one2one	ENSG00000011347	ENST00000545053	SYT7	synaptotagmin 7 [Source:HGNC Symbol;Acc:HGNC:11514]
ENSOARG00000016295	167.384	0.789698	0.150113	5.2607	1.43507e-07	1.10698e-05	13.8764	10.0494	13.3024	11.5505	7.69615	6.32526	6.59786	5.86731	ENSOART00000017745	NECTIN1	nectin cell adhesion molecule 1 [Source:HGNC Symbol;Acc:HGNC:9706]	ortholog_one2one	ENSG00000110400	ENST00000524510	NECTIN1	nectin cell adhesion molecule 1 [Source:HGNC Symbol;Acc:HGNC:9706]
ENSOARG00000000605	3802.16	0.802501	0.152603	5.25875	1.45038e-07	1.11311e-05	293.571	187.607	342.605	289.697	141.557	147.966	163.494	143.315	ENSOART00000000676	PLXNB1	plexin B1 [Source:HGNC Symbol;Acc:HGNC:9103]	ortholog_one2one	ENSG00000164050	ENST00000473683	PLXNB1	plexin B1 [Source:HGNC Symbol;Acc:HGNC:9103]
ENSOARG00000002895	215.949	0.756197	0.144274	5.24138	1.59377e-07	1.21698e-05	15.3401	12.5752	18.2564	16.0607	9.93264	7.96306	8.65591	8.31203	ENSOART00000003135	LRRC8E	leucine rich repeat containing 8 family member E [Source:HGNC Symbol;Acc:HGNC:26272]	ortholog_one2one	ENSG00000171017	ENST00000618098	LRRC8E	leucine rich repeat containing 8 family member E [Source:HGNC Symbol;Acc:HGNC:26272]
ENSOARG00000000751	13237.6	0.577128	0.110193	5.23743	1.62828e-07	1.23709e-05	887.913	758.971	1014.93	940.32	589.315	663.532	515.965	580.81	ENSOART00000000803			ortholog_one2one	ENSG00000125730	ENST00000600744	C3	complement C3 [Source:HGNC Symbol;Acc:HGNC:1318]
ENSOARG00000018882	7227.02	0.829123	0.158706	5.22427	1.74842e-07	1.32171e-05	488.367	381.178	654.524	612.506	222.267	299.208	288.672	303.851	ENSOART00000020562	PDIA4	protein disulfide isomerase family A member 4 [Source:HGNC Symbol;Acc:HGNC:30167]	ortholog_one2one	ENSG00000155660	ENST00000413966	PDIA4	protein disulfide isomerase family A member 4 [Source:HGNC Symbol;Acc:HGNC:30167]
ENSOARG00000019065	562.647	0.721835	0.138213	5.22262	1.76409e-07	1.32693e-05	37.0623	32.0291	47.1547	44.2219	20.7204	26.6	23.2438	22.0024	ENSOART00000020759	FKBP11	FK506 binding protein 11 [Source:HGNC Symbol;Acc:HGNC:18624]	ortholog_one2one	ENSG00000134285	ENST00000551807	FKBP11	FK506 binding protein 11 [Source:HGNC Symbol;Acc:HGNC:18624]
ENSOARG00000009870	20518.6	0.500404	0.0960666	5.20893	1.89929e-07	1.42156e-05	1370.13	1179.76	1441.52	1457.01	826.251	1018.82	935.867	996.52	ENSOART00000010745	CALR	calreticulin [Source:HGNC Symbol;Acc:HGNC:1455]	ortholog_one2one	ENSG00000179218	ENST00000586967	CALR	calreticulin [Source:HGNC Symbol;Acc:HGNC:1455]
ENSOARG00000010773	14.9768	1.2575	0.24224	5.19112	2.0903e-07	1.55681e-05	1.58085	0.429921	1.74307	2.80512	0.0657791	0	0.0605308	0.054327	ENSOART00000011721	FAM83A	family with sequence similarity 83 member A [Source:HGNC Symbol;Acc:HGNC:28210]	ortholog_one2one	ENSG00000147689	ENST00000536633	FAM83A	family with sequence similarity 83 member A [Source:HGNC Symbol;Acc:HGNC:28210]
ENSOARG00000006261	100.584	0.859598	0.16581	5.18423	2.16911e-07	1.60758e-05	8.60688	5.91141	7.93557	7.64532	3.28895	4.17919	3.87397	3.80289	ENSOART00000006814	LRP8	LDL receptor related protein 8 [Source:HGNC Symbol;Acc:HGNC:6700]	ortholog_one2one	ENSG00000157193	ENST00000496580	LRP8	LDL receptor related protein 8 [Source:HGNC Symbol;Acc:HGNC:6700]
ENSOARG00000008017	2177.6	0.627753	0.121154	5.18143	2.20188e-07	1.62391e-05	138.998	122.474	163.528	177.328	90.5778	92.394	103.689	90.0741	ENSOART00000008737	GARS	glycyl-tRNA synthetase [Source:HGNC Symbol;Acc:HGNC:4162]	ortholog_one2one	ENSG00000106105	ENST00000627489	GARS	glycyl-tRNA synthetase [Source:HGNC Symbol;Acc:HGNC:4162]
ENSOARG00000017777	2879.69	-0.315371	0.0608891	-5.17943	2.22568e-07	1.6335e-05	143.858	151.493	144.858	137.231	186.813	169.709	175.963	183.571	ENSOART00000019355	RBL2	RB transcriptional corepressor like 2 [Source:HGNC Symbol;Acc:HGNC:9894]	ortholog_one2one	ENSG00000103479	ENST00000564605	RBL2	RB transcriptional corepressor like 2 [Source:HGNC Symbol;Acc:HGNC:9894]
ENSOARG00000007955	188.952	1.03359	0.199711	5.17541	2.27412e-07	1.653e-05	11.8271	10.5331	17.0638	20.8459	7.36726	5.19575	5.99255	6.13895	ENSOART00000008665	TPD52L1	tumor protein D52 like 1 [Source:HGNC Symbol;Acc:HGNC:12006]	ortholog_one2one	ENSG00000111907	ENST00000571678	TPD52L1	tumor protein D52 like 1 [Source:HGNC Symbol;Acc:HGNC:12006]
ENSOARG00000013277	979.971	0.697197	0.13469	5.1763	2.26332e-07	1.653e-05	65.1078	52.8802	84.4931	74.8032	40.9146	42.0743	39.345	41.0169	ENSOART00000014441	TLE2	transducin like enhancer of split 2 [Source:HGNC Symbol;Acc:HGNC:11838]	ortholog_one2one	ENSG00000065717	ENST00000426948	TLE2	transducin like enhancer of split 2 [Source:HGNC Symbol;Acc:HGNC:11838]
ENSOARG00000014271	247.502	1.29647	0.250989	5.16547	2.39842e-07	1.73501e-05	25.0595	11.9303	18.6233	37.0716	9.07751	2.25902	4.05557	3.20529	ENSOART00000015548	MOXD1	monooxygenase DBH like 1 [Source:HGNC Symbol;Acc:HGNC:21063]	ortholog_one2one	ENSG00000079931	ENST00000392401	MOXD1	monooxygenase DBH like 1 [Source:HGNC Symbol;Acc:HGNC:21063]
ENSOARG00000019646	564.402	0.928345	0.179883	5.16082	2.45869e-07	1.77014e-05	37.0037	30.2557	59.6773	46.092	18.0235	23.5503	18.0987	21.1875	ENSOART00000021395	CRELD2	cysteine rich with EGF like domains 2 [Source:HGNC Symbol;Acc:HGNC:28150]	ortholog_one2one	ENSG00000184164	ENST00000487969	CRELD2	cysteine rich with EGF like domains 2 [Source:HGNC Symbol;Acc:HGNC:28150]
ENSOARG00000014563	57.5775	1.30325	0.253313	5.14483	2.67758e-07	1.9186e-05	7.55297	2.63326	3.57788	8.41536	1.71026	0.734182	0.72637	0.54327	ENSOART00000015851	ANKS4B	ankyrin repeat and sterile alpha motif domain containing 4B [Source:HGNC Symbol;Acc:HGNC:26795]	ortholog_one2one	ENSG00000175311	ENST00000311620	ANKS4B	ankyrin repeat and sterile alpha motif domain containing 4B [Source:HGNC Symbol;Acc:HGNC:26795]
ENSOARG00000019266	1051.64	0.579695	0.113068	5.12693	2.94498e-07	2.10024e-05	75.5883	59.1678	81.1446	70.623	45.9796	50.8845	42.19	47.2645	ENSOART00000020980	AMPD2	adenosine monophosphate deaminase 2 [Source:HGNC Symbol;Acc:HGNC:469]	ortholog_one2one	ENSG00000116337	ENST00000528958	AMPD2	adenosine monophosphate deaminase 2 [Source:HGNC Symbol;Acc:HGNC:469]
ENSOARG00000008899	253.856	1.23961	0.242191	5.11829	3.08316e-07	2.18846e-05	22.776	10.8555	19.7242	37.1266	6.38057	3.04968	6.4768	7.76876	ENSOART00000009693	SFRP4	secreted frizzled related protein 4 [Source:HGNC Symbol;Acc:HGNC:10778]	ortholog_one2one	ENSG00000106483	ENST00000447200	SFRP4	secreted frizzled related protein 4 [Source:HGNC Symbol;Acc:HGNC:10778]
ENSOARG00000019143	961.182	0.536437	0.104873	5.11512	3.13536e-07	2.21512e-05	61.5948	54.9224	72.1999	69.5229	40.191	43.5991	46.185	43.9505	ENSOART00000020849	CACNB3	calcium voltage-gated channel auxiliary subunit beta 3 [Source:HGNC Symbol;Acc:HGNC:1403]	ortholog_one2one	ENSG00000167535	ENST00000552480	CACNB3	calcium voltage-gated channel auxiliary subunit beta 3 [Source:HGNC Symbol;Acc:HGNC:1403]
ENSOARG00000019237	321.285	0.732324	0.143256	5.112	3.18763e-07	2.24157e-05	21.605	18.0029	28.4855	23.926	12.3665	13.4977	13.0747	13.5274	ENSOART00000020948	PCK2	phosphoenolpyruvate carboxykinase 2, mitochondrial [Source:HGNC Symbol;Acc:HGNC:8725]	ortholog_one2one	ENSG00000100889	ENST00000557969	PCK2	phosphoenolpyruvate carboxykinase 2, mitochondrial [Source:HGNC Symbol;Acc:HGNC:8725]
ENSOARG00000015923	100.429	0.978879	0.191927	5.10028	3.39157e-07	2.37394e-05	6.32342	5.91141	10.0456	9.13039	3.42051	3.44501	3.69238	3.20529	ENSOART00000017342	CHDH	choline dehydrogenase [Source:HGNC Symbol;Acc:HGNC:24288]	ortholog_one2one	ENSG00000016391	ENST00000467802	CHDH	choline dehydrogenase [Source:HGNC Symbol;Acc:HGNC:24288]
ENSOARG00000011128	596.675	0.922286	0.181727	5.07511	3.87263e-07	2.68579e-05	37.7063	31.1693	59.9984	53.9023	23.6147	21.5737	17.9171	22.437	ENSOART00000012109			ortholog_one2many	ENSG00000160200	ENST00000478709	CBS	cystathionine-beta-synthase [Source:HGNC Symbol;Acc:HGNC:1550]
ENSOARG00000014848	3396.16	0.754023	0.148559	5.07558	3.86311e-07	2.68579e-05	220.324	190.831	286.965	282.107	116.824	142.601	164.402	123.322	ENSOART00000016161	ST14	suppression of tumorigenicity 14 [Source:HGNC Symbol;Acc:HGNC:11344]	ortholog_one2one	ENSG00000149418	ENST00000530376	ST14	suppression of tumorigenicity 14 [Source:HGNC Symbol;Acc:HGNC:11344]
ENSOARG00000018238	1939.98	-0.483172	0.095265	-5.07187	3.93918e-07	2.71947e-05	97.4275	99.7953	88.4838	76.4532	126.625	127.239	135.105	120.226	ENSOART00000019846	TEF	TEF, PAR bZIP transcription factor [Source:HGNC Symbol;Acc:HGNC:11722]	ortholog_one2one	ENSG00000167074	ENST00000413942	TEF	TEF, PAR bZIP transcription factor [Source:HGNC Symbol;Acc:HGNC:11722]
ENSOARG00000007042	1379.55	0.591817	0.116755	5.06888	4.0017e-07	2.75008e-05	86.0688	77.7619	110.731	102.799	61.8981	59.1864	59.7439	62.0414	ENSOART00000007666	ESRP1	epithelial splicing regulatory protein 1 [Source:HGNC Symbol;Acc:HGNC:25966]	ortholog_one2one	ENSG00000104413	ENST00000523347	ESRP1	epithelial splicing regulatory protein 1 [Source:HGNC Symbol;Acc:HGNC:25966]
ENSOARG00000000540	14326.6	-0.867709	0.171253	-5.06683	4.04487e-07	2.76717e-05	628.712	691.259	363.935	471.315	1283.55	972.566	1058.44	959.034	ENSOART00000000589
ENSOARG00000007651	155.57	1.17524	0.232194	5.06144	4.16109e-07	2.83385e-05	7.55297	9.35078	15.6876	20.8459	3.88096	5.42166	3.9345	3.31395	ENSOART00000008336	ANO9	anoctamin 9 [Source:HGNC Symbol;Acc:HGNC:20679]	ortholog_one2one	ENSG00000185101	ENST00000525857	ANO9	anoctamin 9 [Source:HGNC Symbol;Acc:HGNC:20679]
ENSOARG00000010601	32.8514	1.20624	0.238667	5.05407	4.32488e-07	2.93219e-05	3.33736	1.98838	2.52287	3.68516	1.18402	0.564756	0.786901	0.706251	ENSOART00000011532	LRRC4C	leucine rich repeat containing 4C [Source:HGNC Symbol;Acc:HGNC:29317]	ortholog_one2one	ENSG00000148948	ENST00000619527	LRRC4C	leucine rich repeat containing 4C [Source:HGNC Symbol;Acc:HGNC:29317]
ENSOARG00000002855	144.193	1.13656	0.225002	5.05134	4.38725e-07	2.94804e-05	14.3448	6.55629	12.5685	15.0156	5.45966	4.68747	3.3292	2.87933	ENSOART00000003091			ortholog_one2one	ENSG00000183248	ENST00000615988	PRR36	proline rich 36 [Source:HGNC Symbol;Acc:HGNC:26172]
ENSOARG00000015486	786.759	0.752037	0.148868	5.05172	4.37853e-07	2.94804e-05	61.6533	39.5527	58.8516	66.8828	30.5215	31.7957	34.442	30.0428	ENSOART00000016850	AXIN2	axin 2 [Source:HGNC Symbol;Acc:HGNC:904]	ortholog_one2one	ENSG00000168646	ENST00000611991	AXIN2	axin 2 [Source:HGNC Symbol;Acc:HGNC:904]
ENSOARG00000014578	467.302	0.770495	0.152598	5.04919	4.43691e-07	2.96822e-05	37.1794	29.8257	33.3019	35.3665	22.9569	14.3448	16.0407	21.0789	ENSOART00000015874
ENSOARG00000004327	105.465	0.911993	0.181261	5.03139	4.86927e-07	3.24311e-05	6.38197	6.93247	9.17406	9.73541	3.35473	4.57452	3.81344	3.47693	ENSOART00000004710	GNMT	glycine N-methyltransferase [Source:HGNC Symbol;Acc:HGNC:4415]	ortholog_one2one	ENSG00000124713	ENST00000372808	GNMT	glycine N-methyltransferase [Source:HGNC Symbol;Acc:HGNC:4415]
ENSOARG00000003211	1543.57	0.979924	0.19516	5.02114	5.13646e-07	3.40606e-05	106.971	68.0887	171.601	137.506	52.4917	54.8378	48.6668	54.0554	ENSOART00000003486	CDS1	CDP-diacylglycerol synthase 1 [Source:HGNC Symbol;Acc:HGNC:1800]	ortholog_one2one	ENSG00000163624	ENST00000511298	CDS1	CDP-diacylglycerol synthase 1 [Source:HGNC Symbol;Acc:HGNC:1800]
ENSOARG00000013964	304.127	0.997205	0.19876	5.01712	5.24525e-07	3.46301e-05	18.3848	17.4655	33.8523	26.4011	10.5247	11.9728	7.50582	10.7024	ENSOART00000015208	MYBPC2	myosin binding protein C, fast type [Source:HGNC Symbol;Acc:HGNC:7550]	ortholog_one2one	ENSG00000086967	ENST00000597498	MYBPC2	myosin binding protein C, fast type [Source:HGNC Symbol;Acc:HGNC:7550]
ENSOARG00000010239	313.146	0.520325	0.103965	5.00481	5.59168e-07	3.6694e-05	21.0781	18.3791	21.9719	22.2759	14.8003	14.3448	13.801	14.125	ENSOART00000011141	RNF43	ring finger protein 43 [Source:HGNC Symbol;Acc:HGNC:18505]	ortholog_one2one	ENSG00000108375	ENST00000580014	RNF43	ring finger protein 43 [Source:HGNC Symbol;Acc:HGNC:18505]
ENSOARG00000011857	553.953	-0.750713	0.150013	-5.0043	5.60639e-07	3.6694e-05	23.0688	27.4074	20.8251	18.5908	42.8222	44.4463	41.282	30.2601	ENSOART00000012905			ortholog_many2many	ENSG00000151632	ENST00000455190	AKR1C2	aldo-keto reductase family 1 member C2 [Source:HGNC Symbol;Acc:HGNC:385]
ENSOARG00000012026	344.04	0.721673	0.144259	5.0026	5.65617e-07	3.68602e-05	22.132	20.8512	26.192	29.1512	11.1824	14.6836	14.9511	15.5918	ENSOART00000013082	ABHD11	abhydrolase domain containing 11 [Source:HGNC Symbol;Acc:HGNC:16407]	ortholog_one2one	ENSG00000106077	ENST00000468998	ABHD11	abhydrolase domain containing 11 [Source:HGNC Symbol;Acc:HGNC:16407]
ENSOARG00000014953	61.8176	1.26808	0.253638	4.99958	5.74546e-07	3.72814e-05	3.86431	2.63326	12.5226	5.17022	1.5787	0.621231	0.786901	0.651924	ENSOART00000016275	EREG	epiregulin [Source:HGNC Symbol;Acc:HGNC:3443]	ortholog_one2one	ENSG00000124882	ENST00000503689	EREG	epiregulin [Source:HGNC Symbol;Acc:HGNC:3443]
ENSOARG00000006045	193.956	1.12777	0.225648	4.9979	5.79574e-07	3.74469e-05	16.8039	13.435	22.293	12.7055	4.86765	6.15584	2.84495	8.20337	ENSOART00000006573	SERTM1	serine rich and transmembrane domain containing 1 [Source:HGNC Symbol;Acc:HGNC:33792]	ortholog_one2one	ENSG00000180440	ENST00000315190	SERTM1	serine rich and transmembrane domain containing 1 [Source:HGNC Symbol;Acc:HGNC:33792]
ENSOARG00000008084	138.693	1.11094	0.222427	4.99462	5.89522e-07	3.79276e-05	11.066	7.41613	11.2382	16.4457	5.98589	2.93673	3.57132	3.69424	ENSOART00000008814	WNK2	WNK lysine deficient protein kinase 2 [Source:HGNC Symbol;Acc:HGNC:14542]	ortholog_one2one	ENSG00000165238	ENST00000395477	WNK2	WNK lysine deficient protein kinase 2 [Source:HGNC Symbol;Acc:HGNC:14542]
ENSOARG00000004014	129.618	0.750208	0.150284	4.99194	5.97769e-07	3.82952e-05	9.48513	7.95353	10.7337	9.24039	4.80187	4.91338	5.08459	6.08462	ENSOART00000004364	NAA40	N(alpha)-acetyltransferase 40, NatD catalytic subunit [Source:HGNC Symbol;Acc:HGNC:25845]	ortholog_one2one	ENSG00000110583	ENST00000542633	NAA40	N(alpha)-acetyltransferase 40, NatD catalytic subunit [Source:HGNC Symbol;Acc:HGNC:25845]
ENSOARG00000007959	626.993	0.731549	0.146632	4.98902	6.06867e-07	3.8714e-05	49.2992	32.4053	47.6593	50.3271	29.2059	24.6798	23.7281	24.5558	ENSOART00000008671	SPTBN2	spectrin beta, non-erythrocytic 2 [Source:HGNC Symbol;Acc:HGNC:11276]	ortholog_one2one	ENSG00000173898	ENST00000611817	SPTBN2	spectrin beta, non-erythrocytic 2 [Source:HGNC Symbol;Acc:HGNC:11276]
ENSOARG00000017906	660.92	0.600041	0.120358	4.98549	6.18048e-07	3.92616e-05	42.6245	39.3915	50.0904	49.2821	24.6671	32.7558	30.8102	27.5981	ENSOART00000019488	PCYT2	phosphate cytidylyltransferase 2, ethanolamine [Source:HGNC Symbol;Acc:HGNC:8756]	ortholog_one2one	ENSG00000185813	ENST00000572157	PCYT2	phosphate cytidylyltransferase 2, ethanolamine [Source:HGNC Symbol;Acc:HGNC:8756]
ENSOARG00000018193	643.656	0.64678	0.129809	4.98257	6.27451e-07	3.96922e-05	47.894	35.4147	53.8976	42.1318	28.5481	26.5435	28.0863	26.8919	ENSOART00000019798			ortholog_one2many	ENSG00000183048	ENST00000545862	SLC25A10	solute carrier family 25 member 10 [Source:HGNC Symbol;Acc:HGNC:10980]
ENSOARG00000012368	154.642	0.944675	0.189777	4.97781	6.43092e-07	4.05121e-05	10.1292	8.59841	13.9446	15.2356	4.27564	5.42166	5.87149	6.08462	ENSOART00000013446	STEAP3	STEAP3 metalloreductase [Source:HGNC Symbol;Acc:HGNC:24592]	ortholog_one2one	ENSG00000115107	ENST00000393107	STEAP3	STEAP3 metalloreductase [Source:HGNC Symbol;Acc:HGNC:24592]
ENSOARG00000016740	171.24	0.729097	0.146513	4.97634	6.47988e-07	4.06512e-05	12.7054	10.8018	13.3483	12.1555	8.61706	7.11592	6.05308	6.19328	ENSOART00000018233	EPHB6	EPH receptor B6 [Source:HGNC Symbol;Acc:HGNC:3396]	ortholog_one2one	ENSG00000106123	ENST00000422643	EPHB6	EPH receptor B6 [Source:HGNC Symbol;Acc:HGNC:3396]
ENSOARG00000006533	142.256	-0.744837	0.149719	-4.97489	6.52856e-07	4.07873e-05	6.79182	5.05157	4.81638	6.54528	9.47219	9.99618	10.1086	11.0827	ENSOART00000007104	COL23A1	collagen type XXIII alpha 1 chain [Source:HGNC Symbol;Acc:HGNC:22990]	ortholog_one2one	ENSG00000050767	ENST00000407622	COL23A1	collagen type XXIII alpha 1 chain [Source:HGNC Symbol;Acc:HGNC:22990]
ENSOARG00000000300	116.447	1.0275	0.207178	4.9595	7.06744e-07	4.39723e-05	11.1831	5.58897	9.21993	11.3855	2.96006	4.00977	3.63185	4.40049	ENSOART00000000316			ortholog_one2many	ENSG00000186340	ENST00000617924	THBS2	thrombospondin 2 [Source:HGNC Symbol;Acc:HGNC:11786]
ENSOARG00000008434	987.556	-0.343733	0.0694679	-4.94809	7.49465e-07	4.64392e-05	49.3578	52.4503	47.2923	46.697	60.7799	64.7775	59.2597	63.0193	ENSOART00000009182	ABHD3	abhydrolase domain containing 3 [Source:HGNC Symbol;Acc:HGNC:18718]	ortholog_one2one	ENSG00000158201	ENST00000579982	ABHD3	abhydrolase domain containing 3 [Source:HGNC Symbol;Acc:HGNC:18718]
ENSOARG00000007545	1363.83	0.750981	0.15189	4.94426	7.64347e-07	4.69763e-05	94.7342	70.2383	127.061	101.699	57.3593	55.0637	50.4827	56.6087	ENSOART00000008222	EML4	echinoderm microtubule associated protein like 4 [Source:HGNC Symbol;Acc:HGNC:1316]	ortholog_one2one	ENSG00000143924	ENST00000472632	EML4	echinoderm microtubule associated protein like 4 [Source:HGNC Symbol;Acc:HGNC:1316]
ENSOARG00000015721	603.722	0.382581	0.0773691	4.94488	7.61897e-07	4.69763e-05	37.5892	37.8868	40.32	38.6666	27.8245	31.7393	28.9337	28.4673	ENSOART00000017111	B3GAT3	beta-1,3-glucuronyltransferase 3 [Source:HGNC Symbol;Acc:HGNC:923]	ortholog_one2one	ENSG00000149541	ENST00000534715	B3GAT3	beta-1,3-glucuronyltransferase 3 [Source:HGNC Symbol;Acc:HGNC:923]
ENSOARG00000010967	651.892	0.705457	0.142745	4.94209	7.72901e-07	4.73097e-05	46.3717	34.9848	56.7875	47.137	27.4299	29.6497	26.7546	24.0125	ENSOART00000011942	HOOK2	hook microtubule tethering protein 2 [Source:HGNC Symbol;Acc:HGNC:19885]	ortholog_one2one	ENSG00000095066	ENST00000592512	HOOK2	hook microtubule tethering protein 2 [Source:HGNC Symbol;Acc:HGNC:19885]
ENSOARG00000012581	878.849	0.665789	0.134775	4.93999	7.81251e-07	4.76279e-05	60.4823	50.7306	65.778	69.5229	33.35	32.304	45.156	37.8659	ENSOART00000013681	TM7SF2	transmembrane 7 superfamily member 2 [Source:HGNC Symbol;Acc:HGNC:11863]	ortholog_one2one	ENSG00000149809	ENST00000526048	TM7SF2	transmembrane 7 superfamily member 2 [Source:HGNC Symbol;Acc:HGNC:11863]
ENSOARG00000008417	247.567	0.605322	0.122568	4.93868	7.86542e-07	4.7758e-05	15.8085	14.7785	18.394	19.0858	10.0642	10.7304	11.3193	11.137	ENSOART00000009164	PLEKHA8	pleckstrin homology domain containing A8 [Source:HGNC Symbol;Acc:HGNC:30037]	ortholog_one2one	ENSG00000106086	ENST00000622102	PLEKHA8	pleckstrin homology domain containing A8 [Source:HGNC Symbol;Acc:HGNC:30037]
ENSOARG00000007347	31.3048	1.21302	0.24579	4.93517	8.00818e-07	4.84303e-05	2.98606	0.806101	6.69707	2.69511	0.394674	0.282378	0.181593	0.054327	ENSOART00000007991			ortholog_one2many	ENSG00000166183	ENST00000551871	ASPG	asparaginase [Source:HGNC Symbol;Acc:HGNC:20123]
ENSOARG00000014476	5699.9	0.368284	0.0746534	4.93326	8.08702e-07	4.85189e-05	370.564	333.296	381.595	366.096	253.907	271.309	287.703	298.038	ENSOART00000015761	EIF4A1	eukaryotic translation initiation factor 4A1 [Source:HGNC Symbol;Acc:HGNC:3282]	ortholog_one2one	ENSG00000161960	ENST00000581808	EIF4A1	eukaryotic translation initiation factor 4A1 [Source:HGNC Symbol;Acc:HGNC:3282]
ENSOARG00000014958	36.1862	1.1621	0.23556	4.93335	8.08297e-07	4.85189e-05	3.39591	2.20334	2.79809	4.12517	0.657791	1.07304	0.72637	1.30385	ENSOART00000016278			ortholog_one2many	ENSG00000163590	ENST00000480117	PPM1L	protein phosphatase, Mg2+/Mn2+ dependent 1L [Source:HGNC Symbol;Acc:HGNC:16381]
ENSOARG00000012490	2077.72	0.602427	0.122219	4.92908	8.26161e-07	4.91761e-05	121.667	131.018	162.794	155.382	78.5402	99.8488	84.3195	100.831	ENSOART00000013579			ortholog_one2one	ENSG00000155368	ENST00000542275	DBI	diazepam binding inhibitor, acyl-CoA binding protein [Source:HGNC Symbol;Acc:HGNC:2690]
ENSOARG00000014877	251.863	-0.864404	0.175367	-4.9291	8.26079e-07	4.91761e-05	9.83643	11.2317	8.66949	8.08534	18.6155	18.0722	13.6194	24.9361	ENSOART00000016191	ADAMTS5	ADAM metallopeptidase with thrombospondin type 1 motif 5 [Source:HGNC Symbol;Acc:HGNC:221]	ortholog_one2one	ENSG00000154736	ENST00000284987	ADAMTS5	ADAM metallopeptidase with thrombospondin type 1 motif 5 [Source:HGNC Symbol;Acc:HGNC:221]
ENSOARG00000004526	1441.85	-0.398825	0.0812614	-4.90792	9.20474e-07	5.45751e-05	73.9489	75.1824	68.3009	61.8776	86.5652	91.7728	93.157	96.9193	ENSOART00000004927	NR1D2	nuclear receptor subfamily 1 group D member 2 [Source:HGNC Symbol;Acc:HGNC:7963]	ortholog_one2one	ENSG00000174738	ENST00000472780	NR1D2	nuclear receptor subfamily 1 group D member 2 [Source:HGNC Symbol;Acc:HGNC:7963]
ENSOARG00000005596	2363.13	-0.322814	0.065822	-4.90434	9.37418e-07	5.53626e-05	118.857	128.385	109.125	116.11	142.477	150.564	150.116	145.977	ENSOART00000006097	TSPAN15	tetraspanin 15 [Source:HGNC Symbol;Acc:HGNC:23298]	ortholog_one2one	ENSG00000099282	ENST00000470508	TSPAN15	tetraspanin 15 [Source:HGNC Symbol;Acc:HGNC:23298]
ENSOARG00000007643	32.2391	1.21487	0.247842	4.90178	9.49737e-07	5.58719e-05	3.45446	1.71968	3.94485	2.58511	0.789349	0.621231	0.363185	1.03221	ENSOART00000008320
ENSOARG00000000549	8042.23	-0.275448	0.0562043	-4.90083	9.5433e-07	5.59245e-05	410.437	432.124	394.072	401.792	478.477	471.345	508.943	515.78	ENSOART00000000614	PTPRM	protein tyrosine phosphatase, receptor type M [Source:HGNC Symbol;Acc:HGNC:9675]	ortholog_one2one	ENSG00000173482	ENST00000400060	PTPRM	protein tyrosine phosphatase, receptor type M [Source:HGNC Symbol;Acc:HGNC:9675]
ENSOARG00000015060	43.5906	1.23287	0.251704	4.89811	9.67634e-07	5.64852e-05	5.50372	2.04212	2.70635	5.99525	0.592012	0.621231	0.847432	1.30385	ENSOART00000016389	KIAA1024	KIAA1024 [Source:HGNC Symbol;Acc:HGNC:29172]	ortholog_one2one	ENSG00000169330	ENST00000559272	KIAA1024	KIAA1024 [Source:HGNC Symbol;Acc:HGNC:29172]
ENSOARG00000017465	1879.26	0.534273	0.109147	4.895	9.83075e-07	5.71658e-05	141.926	107.48	135.088	120.51	75.5144	82.3414	93.8833	88.2814	ENSOART00000019011	AMOT	angiomotin [Source:HGNC Symbol;Acc:HGNC:17810]	ortholog_one2one	ENSG00000126016	ENST00000371959	AMOT	angiomotin [Source:HGNC Symbol;Acc:HGNC:17810]
ENSOARG00000020715	4290.39	-0.343191	0.0701591	-4.89161	1.00012e-06	5.79344e-05	200.593	217.862	212.288	219.624	282.653	282.491	245.574	265.931	ENSOART00000022568	RMND5A	required for meiotic nuclear division 5 homolog A [Source:HGNC Symbol;Acc:HGNC:25850]	ortholog_one2one	ENSG00000153561	ENST00000471113	RMND5A	required for meiotic nuclear division 5 homolog A [Source:HGNC Symbol;Acc:HGNC:25850]
ENSOARG00000010800	2690.36	0.44255	0.0905008	4.89002	1.00828e-06	5.8184e-05	178.812	160.199	173.757	188.988	114.456	121.479	143.337	128.538	ENSOART00000011746	PRDX2	peroxiredoxin 2 [Source:HGNC Symbol;Acc:HGNC:9353]	ortholog_one2one	ENSG00000167815	ENST00000477555	PRDX2	peroxiredoxin 2 [Source:HGNC Symbol;Acc:HGNC:9353]
ENSOARG00000009019	299.463	0.857049	0.175418	4.88574	1.03041e-06	5.92349e-05	23.5957	14.8323	28.5313	22.881	12.0376	9.77027	11.9851	11.0284	ENSOART00000009826	TNFAIP6	TNF alpha induced protein 6 [Source:HGNC Symbol;Acc:HGNC:11898]	ortholog_one2one	ENSG00000123610	ENST00000460812	TNFAIP6	TNF alpha induced protein 6 [Source:HGNC Symbol;Acc:HGNC:11898]
ENSOARG00000010137	853.233	1.05707	0.216672	4.87866	1.06807e-06	6.11672e-05	77.6961	32.674	80.9611	86.9587	27.3641	31.4569	27.9047	18.6885	ENSOART00000011030	ASGR1	asialoglycoprotein receptor 1 [Source:HGNC Symbol;Acc:HGNC:742]	ortholog_one2one	ENSG00000141505	ENST00000619926	ASGR1	asialoglycoprotein receptor 1 [Source:HGNC Symbol;Acc:HGNC:742]
ENSOARG00000017557	390.51	0.635436	0.130292	4.87704	1.07692e-06	6.12102e-05	23.4786	25.3653	31.5588	28.1062	14.0109	18.9758	17.7961	16.3524	ENSOART00000019112	SPECC1	sperm antigen with calponin homology and coiled-coil domains 1 [Source:HGNC Symbol;Acc:HGNC:30615]	ortholog_one2one	ENSG00000128487	ENST00000492188	SPECC1	sperm antigen with calponin homology and coiled-coil domains 1 [Source:HGNC Symbol;Acc:HGNC:30615]
ENSOARG00000020518	4317.97	0.650727	0.133409	4.8777	1.0733e-06	6.12102e-05	286.486	223.075	357.376	338.539	187.47	184.958	179.595	183.788	ENSOART00000022349	GGCX	gamma-glutamyl carboxylase [Source:HGNC Symbol;Acc:HGNC:4247]	ortholog_one2one	ENSG00000115486	ENST00000496962	GGCX	gamma-glutamyl carboxylase [Source:HGNC Symbol;Acc:HGNC:4247]
ENSOARG00000013366	674.565	0.824609	0.169129	4.87563	1.08461e-06	6.14165e-05	55.6227	31.4917	54.7692	58.1375	27.693	24.341	23.7886	27.4351	ENSOART00000014537	TNFRSF19	TNF receptor superfamily member 19 [Source:HGNC Symbol;Acc:HGNC:11915]	ortholog_one2one	ENSG00000127863	ENST00000403372	TNFRSF19	TNF receptor superfamily member 19 [Source:HGNC Symbol;Acc:HGNC:11915]
ENSOARG00000001693	5008.83	0.52997	0.10875	4.87327	1.09764e-06	6.19226e-05	303.173	297.881	376.641	366.371	205.954	210.089	247.934	244.091	ENSOART00000001819	TSPAN3	tetraspanin 3 [Source:HGNC Symbol;Acc:HGNC:17752]	ortholog_one2one	ENSG00000140391	ENST00000559373	TSPAN3	tetraspanin 3 [Source:HGNC Symbol;Acc:HGNC:17752]
ENSOARG00000016667	994.502	0.730291	0.150029	4.86766	1.12929e-06	6.34713e-05	66.6301	51.9129	83.9427	82.7785	36.5074	39.4764	46.185	39.7674	ENSOART00000018152	AP1M2	adaptor related protein complex 1 mu 2 subunit [Source:HGNC Symbol;Acc:HGNC:558]	ortholog_one2one	ENSG00000129354	ENST00000589809	AP1M2	adaptor related protein complex 1 mu 2 subunit [Source:HGNC Symbol;Acc:HGNC:558]
ENSOARG00000007665	3732.07	-0.267928	0.0551049	-4.86215	1.16115e-06	6.48679e-05	182.911	199.161	198.618	181.728	230.621	232.792	227.475	223.284	ENSOART00000008360	USP24	ubiquitin specific peptidase 24 [Source:HGNC Symbol;Acc:HGNC:12623]	ortholog_one2one	ENSG00000162402	ENST00000634589	USP24	ubiquitin specific peptidase 24 [Source:HGNC Symbol;Acc:HGNC:12623]
ENSOARG00000008668	305.93	0.979552	0.201476	4.86189	1.16272e-06	6.48679e-05	24.7082	17.6805	24.0819	29.9763	7.16992	8.69724	15.3748	9.94184	ENSOART00000009439	FBP2	fructose-bisphosphatase 2 [Source:HGNC Symbol;Acc:HGNC:3607]	ortholog_one2one	ENSG00000130957	ENST00000375337	FBP2	fructose-bisphosphatase 2 [Source:HGNC Symbol;Acc:HGNC:3607]
ENSOARG00000009200	110.748	1.03857	0.213843	4.85671	1.19353e-06	6.63416e-05	6.49907	6.18011	11.7887	11.3855	3.35473	2.82378	3.87397	3.91154	ENSOART00000010017	SLC2A10	solute carrier family 2 member 10 [Source:HGNC Symbol;Acc:HGNC:13444]	ortholog_one2one	ENSG00000197496	ENST00000611837	SLC2A10	solute carrier family 2 member 10 [Source:HGNC Symbol;Acc:HGNC:13444]
ENSOARG00000000900	40.52	1.23124	0.253627	4.85456	1.20657e-06	6.65772e-05	2.28346	1.77342	7.24751	4.45519	0.72357	0.282378	0.605308	0.869232	ENSOART00000000962	GCNT3	glucosaminyl (N-acetyl) transferase 3, mucin type [Source:HGNC Symbol;Acc:HGNC:4205]	ortholog_one2one	ENSG00000140297	ENST00000559200	GCNT3	glucosaminyl (N-acetyl) transferase 3, mucin type [Source:HGNC Symbol;Acc:HGNC:4205]
ENSOARG00000005248	409.1	0.682257	0.140533	4.85477	1.20527e-06	6.65772e-05	26.9916	24.4517	29.8157	34.2114	17.4972	19.8794	13.9826	17.113	ENSOART00000005722	PCYOX1L	prenylcysteine oxidase 1 like [Source:HGNC Symbol;Acc:HGNC:28477]	ortholog_one2one	ENSG00000145882	ENST00000507621	PCYOX1L	prenylcysteine oxidase 1 like [Source:HGNC Symbol;Acc:HGNC:28477]
ENSOARG00000007840	1821.25	0.938544	0.193398	4.85293	1.21653e-06	6.68826e-05	108.728	91.6269	208.068	156.097	65.3186	55.1766	71.3659	62.7477	ENSOART00000008535	BHLHE40	basic helix-loop-helix family member e40 [Source:HGNC Symbol;Acc:HGNC:1046]	ortholog_one2one	ENSG00000134107	ENST00000460806	BHLHE40	basic helix-loop-helix family member e40 [Source:HGNC Symbol;Acc:HGNC:1046]
ENSOARG00000005732	938.107	0.839883	0.173382	4.84412	1.27172e-06	6.9412e-05	72.3095	53.9013	63.1634	90.5888	25.2592	38.4599	35.35	42.9183	ENSOART00000006240			ortholog_one2one	ENSG00000181744	ENST00000441925	C3orf58	chromosome 3 open reading frame 58 [Source:HGNC Symbol;Acc:HGNC:28490]
ENSOARG00000009826	1242.24	0.635386	0.131159	4.84439	1.27001e-06	6.9412e-05	84.7221	76.2572	81.8327	102.359	50.913	43.7121	55.991	62.7477	ENSOART00000010693	PGM1	phosphoglucomutase 1 [Source:HGNC Symbol;Acc:HGNC:8905]	ortholog_one2one	ENSG00000079739	ENST00000540265	PGM1	phosphoglucomutase 1 [Source:HGNC Symbol;Acc:HGNC:8905]
ENSOARG00000015313	1811.03	-0.701726	0.145032	-4.83844	1.30865e-06	7.11708e-05	88.5279	85.4467	57.8425	69.963	137.676	120.745	145.577	107.241	ENSOART00000016661	SPOCK1	SPARC/osteonectin, cwcv and kazal like domains proteoglycan 1 [Source:HGNC Symbol;Acc:HGNC:11251]	ortholog_one2one	ENSG00000152377	ENST00000282223	SPOCK1	SPARC/osteonectin, cwcv and kazal like domains proteoglycan 1 [Source:HGNC Symbol;Acc:HGNC:11251]
ENSOARG00000015676	8483.72	0.59405	0.122909	4.83325	1.34323e-06	7.27894e-05	543.638	484.306	693.972	603.431	321.331	419.67	360.582	388.221	ENSOART00000017058	PDIA6	protein disulfide isomerase family A member 6 [Source:HGNC Symbol;Acc:HGNC:30168]	ortholog_one2one	ENSG00000143870	ENST00000540494	PDIA6	protein disulfide isomerase family A member 6 [Source:HGNC Symbol;Acc:HGNC:30168]
ENSOARG00000015223	206.573	-0.648695	0.134281	-4.83087	1.35937e-06	7.34011e-05	8.95818	10.4256	8.85297	7.20531	15.1292	14.2318	15.1327	12.8212	ENSOART00000016565	SLC16A12	solute carrier family 16 member 12 [Source:HGNC Symbol;Acc:HGNC:23094]	ortholog_one2one	ENSG00000152779	ENST00000475682	SLC16A12	solute carrier family 16 member 12 [Source:HGNC Symbol;Acc:HGNC:23094]
ENSOARG00000016663	976.36	-0.388927	0.0805571	-4.82797	1.37933e-06	7.42138e-05	48.9479	52.1279	43.7144	45.1569	58.7407	61.0501	64.7075	64.1602	ENSOART00000018150	INPP5A	inositol polyphosphate-5-phosphatase A [Source:HGNC Symbol;Acc:HGNC:6076]	ortholog_one2one	ENSG00000068383	ENST00000445580	INPP5A	inositol polyphosphate-5-phosphatase A [Source:HGNC Symbol;Acc:HGNC:6076]
ENSOARG00000003338	386.958	0.648352	0.13433	4.82656	1.3891e-06	7.44743e-05	25.5279	21.6035	31.6047	29.2062	17.2341	16.7732	17.2513	14.7769	ENSOART00000003627	HNF1B	HNF1 homeobox B [Source:HGNC Symbol;Acc:HGNC:11630]	ortholog_one2one	ENSG00000275410	ENST00000620125	HNF1B	HNF1 homeobox B [Source:HGNC Symbol;Acc:HGNC:11630]
ENSOARG00000000692	189.76	0.733535	0.152114	4.82226	1.41941e-06	7.58306e-05	13.5836	12.9514	16.6968	11.3305	6.64369	8.86667	7.20317	8.09472	ENSOART00000000747	VILL	villin like [Source:HGNC Symbol;Acc:HGNC:30906]	ortholog_one2one	ENSG00000136059	ENST00000383759	VILL	villin like [Source:HGNC Symbol;Acc:HGNC:30906]
ENSOARG00000005541	284.746	0.811716	0.169005	4.80292	1.56368e-06	8.32437e-05	18.3262	15.6921	25.7791	24.311	12.9585	10.7868	9.68493	10.4851	ENSOART00000006044	ARHGEF37	Rho guanine nucleotide exchange factor 37 [Source:HGNC Symbol;Acc:HGNC:34430]	ortholog_one2one	ENSG00000183111	ENST00000509831	ARHGEF37	Rho guanine nucleotide exchange factor 37 [Source:HGNC Symbol;Acc:HGNC:34430]
ENSOARG00000009163	293.708	-0.61601	0.128427	-4.79659	1.61392e-06	8.53177e-05	13.0567	12.5214	13.6235	12.1005	19.1417	24.0586	16.646	20.7529	ENSOART00000010015	KCNMA1	potassium calcium-activated channel subfamily M alpha 1 [Source:HGNC Symbol;Acc:HGNC:6284]	ortholog_one2one	ENSG00000156113	ENST00000354353	KCNMA1	potassium calcium-activated channel subfamily M alpha 1 [Source:HGNC Symbol;Acc:HGNC:6284]
ENSOARG00000020412	288.449	0.84532	0.176225	4.79682	1.61203e-06	8.53177e-05	24.8838	17.5193	20.7334	23.211	10.5904	7.22887	12.4088	13.1471	ENSOART00000022228	PHGDH	phosphoglycerate dehydrogenase [Source:HGNC Symbol;Acc:HGNC:8923]	ortholog_one2one	ENSG00000092621	ENST00000482968	PHGDH	phosphoglycerate dehydrogenase [Source:HGNC Symbol;Acc:HGNC:8923]
ENSOARG00000007575	515.877	0.564984	0.117964	4.78946	1.67231e-06	8.80965e-05	34.6617	31.3842	37.4761	36.4665	26.9036	19.7665	23.6676	21.5678	ENSOART00000008247	CYP2S1	cytochrome P450 family 2 subfamily S member 1 [Source:HGNC Symbol;Acc:HGNC:15654]	ortholog_one2one	ENSG00000167600	ENST00000593890	CYP2S1	cytochrome P450 family 2 subfamily S member 1 [Source:HGNC Symbol;Acc:HGNC:15654]
ENSOARG00000007826	6168.21	-0.698075	0.145803	-4.7878	1.6862e-06	8.85197e-05	267.164	301.159	201.462	259.336	517.944	383.752	479.283	358.341	ENSOART00000008522			ortholog_one2many	ENSG00000162407	ENST00000476206	PLPP3	phospholipid phosphatase 3 [Source:HGNC Symbol;Acc:HGNC:9229]
ENSOARG00000008728	1412.02	0.618952	0.129351	4.78505	1.70942e-06	8.94283e-05	91.6896	80.8251	99.2175	118.585	51.5708	62.0667	64.0416	66.9308	ENSOART00000009512	PAPSS1	3'-phosphoadenosine 5'-phosphosulfate synthase 1 [Source:HGNC Symbol;Acc:HGNC:8603]	ortholog_one2one	ENSG00000138801	ENST00000504987	PAPSS1	3'-phosphoadenosine 5'-phosphosulfate synthase 1 [Source:HGNC Symbol;Acc:HGNC:8603]
ENSOARG00000014270	93.7014	1.05205	0.220033	4.78135	1.7412e-06	9.04645e-05	5.50372	6.28759	7.8897	11.0005	2.17071	2.20255	3.57132	3.53125	ENSOART00000015542	CLEC5A	C-type lectin domain containing 5A [Source:HGNC Symbol;Acc:HGNC:2054]	ortholog_one2one	ENSG00000258227	ENST00000481301	CLEC5A	C-type lectin domain containing 5A [Source:HGNC Symbol;Acc:HGNC:2054]
ENSOARG00000019083	3410.38	0.804777	0.168305	4.78165	1.73859e-06	9.04645e-05	249.131	178.901	354.853	222.979	137.741	123.117	121.062	145.977	ENSOART00000020779	KIAA1324	KIAA1324 [Source:HGNC Symbol;Acc:HGNC:29618]	ortholog_one2one	ENSG00000116299	ENST00000527501	KIAA1324	KIAA1324 [Source:HGNC Symbol;Acc:HGNC:29618]
ENSOARG00000011659	145.956	0.80411	0.168476	4.77285	1.81636e-06	9.40466e-05	10.0706	8.75963	10.3208	13.8606	6.18323	5.19575	6.23468	4.99808	ENSOART00000012681	LYPLAL1	lysophospholipase like 1 [Source:HGNC Symbol;Acc:HGNC:20440]	ortholog_one2one	ENSG00000143353	ENST00000481007	LYPLAL1	lysophospholipase like 1 [Source:HGNC Symbol;Acc:HGNC:20440]
ENSOARG00000003479	569.131	0.572279	0.120323	4.7562	1.9727e-06	0.000101793	40.868	31.0618	40.2283	42.7918	22.6938	27.4471	24.9992	25.8053	ENSOART00000003783	TANGO6	transport and golgi organization 6 homolog [Source:HGNC Symbol;Acc:HGNC:25749]	ortholog_one2one	ENSG00000103047	ENST00000561931	TANGO6	transport and golgi organization 6 homolog [Source:HGNC Symbol;Acc:HGNC:25749]
ENSOARG00000011444	2168.88	-0.81878	0.172378	-4.7499	2.03516e-06	0.000104658	69.7918	113.553	84.2638	66.9378	178.13	195.857	134.742	130.385	ENSOART00000012442	ADM	adrenomedullin [Source:HGNC Symbol;Acc:HGNC:259]	ortholog_one2one	ENSG00000148926	ENST00000528544	ADM	adrenomedullin [Source:HGNC Symbol;Acc:HGNC:259]
ENSOARG00000005375	2166.67	0.647914	0.13645	4.74838	2.05054e-06	0.000104743	139.408	122.742	195.041	147.791	98.0108	93.9754	81.9588	95.2895	ENSOART00000005863	FGFR2	fibroblast growth factor receptor 2 [Source:HGNC Symbol;Acc:HGNC:3689]	ortholog_one2one	ENSG00000066468	ENST00000351936	FGFR2	fibroblast growth factor receptor 2 [Source:HGNC Symbol;Acc:HGNC:3689]
ENSOARG00000009344	504.227	1.11953	0.235772	4.74837	2.05065e-06	0.000104743	35.1301	27.9448	61.1451	47.852	15.7212	20.1053	5.93202	13.0385	ENSOART00000010169	FABP4	fatty acid binding protein 4 [Source:HGNC Symbol;Acc:HGNC:3559]	ortholog_one2one	ENSG00000170323	ENST00000521734	FABP4	fatty acid binding protein 4 [Source:HGNC Symbol;Acc:HGNC:3559]
ENSOARG00000012675	211.704	0.659235	0.139025	4.74184	2.11786e-06	0.000107811	14.8132	12.5752	15.6418	16.2807	9.14329	9.77027	9.68493	7.27982	ENSOART00000013779	TKFC	triokinase and FMN cyclase [Source:HGNC Symbol;Acc:HGNC:24552]	ortholog_one2one	ENSG00000149476	ENST00000530329	TKFC	triokinase and FMN cyclase [Source:HGNC Symbol;Acc:HGNC:24552]
ENSOARG00000005803	250.019	0.660414	0.139445	4.73601	2.17966e-06	0.000110585	15.223	14.7785	21.0545	19.0308	10.13	10.6739	10.835	10.7024	ENSOART00000006318	TMEM79	transmembrane protein 79 [Source:HGNC Symbol;Acc:HGNC:28196]	ortholog_one2one	ENSG00000163472	ENST00000405535	TMEM79	transmembrane protein 79 [Source:HGNC Symbol;Acc:HGNC:28196]
ENSOARG00000011792	3190.85	0.690747	0.145897	4.73448	2.19619e-06	0.000111051	186.541	182.716	298.065	236.895	137.149	134.468	121.909	137.067	ENSOART00000012829	ACSL5	acyl-CoA synthetase long chain family member 5 [Source:HGNC Symbol;Acc:HGNC:16526]	ortholog_one2one	ENSG00000197142	ENST00000433418	ACSL5	acyl-CoA synthetase long chain family member 5 [Source:HGNC Symbol;Acc:HGNC:16526]
ENSOARG00000002931	1864.67	-0.358489	0.0757598	-4.73192	2.22409e-06	0.000112086	94.9684	99.6341	83.5299	89.2138	113.337	116.622	115.009	125.332	ENSOART00000003200	DOCK4	dedicator of cytokinesis 4 [Source:HGNC Symbol;Acc:HGNC:19192]	ortholog_one2one	ENSG00000128512	ENST00000494651	DOCK4	dedicator of cytokinesis 4 [Source:HGNC Symbol;Acc:HGNC:19192]
ENSOARG00000005610	56.2777	1.06816	0.225852	4.72947	2.25108e-06	0.00011307	3.57156	3.76181	5.45857	5.88525	1.05247	1.69427	1.51327	2.39039	ENSOART00000006111	SLC38A11	solute carrier family 38 member 11 [Source:HGNC Symbol;Acc:HGNC:26836]	ortholog_one2one	ENSG00000169507	ENST00000492134	SLC38A11	solute carrier family 38 member 11 [Source:HGNC Symbol;Acc:HGNC:26836]
ENSOARG00000012400	1446.66	0.489046	0.103485	4.72578	2.2923e-06	0.000114759	98.8327	84.8019	107.749	91.8539	61.5692	62.9138	76.0873	66.6592	ENSOART00000013484	EPHA2	EPH receptor A2 [Source:HGNC Symbol;Acc:HGNC:3386]	ortholog_one2one	ENSG00000142627	ENST00000461614	EPHA2	EPH receptor A2 [Source:HGNC Symbol;Acc:HGNC:3386]
ENSOARG00000012227	220.135	0.584561	0.123941	4.71644	2.40013e-06	0.000119761	15.8085	13.8112	15.8711	14.7406	8.09082	9.31847	10.714	10.6481	ENSOART00000013293			ortholog_one2one	ENSG00000054392	ENST00000545781	HHAT	hedgehog acyltransferase [Source:HGNC Symbol;Acc:HGNC:18270]
ENSOARG00000009875	113.545	1.06331	0.225486	4.71565	2.40935e-06	0.000119825	6.20632	6.12637	11.1006	14.0806	3.94674	2.99321	3.51079	3.09664	ENSOART00000010748	UBE2U	ubiquitin conjugating enzyme E2 U (putative) [Source:HGNC Symbol;Acc:HGNC:28559]	ortholog_one2one	ENSG00000177414	ENST00000608956	UBE2U	ubiquitin conjugating enzyme E2 U (putative) [Source:HGNC Symbol;Acc:HGNC:28559]
ENSOARG00000003817	414.255	-0.583068	0.123895	-4.70613	2.5246e-06	0.000125146	15.9842	19.1852	20.0912	18.2058	29.6006	23.3809	31.8998	27.6524	ENSOART00000004152	RYR2	ryanodine receptor 2 [Source:HGNC Symbol;Acc:HGNC:10484]	ortholog_one2one	ENSG00000198626	ENST00000360064	RYR2	ryanodine receptor 2 [Source:HGNC Symbol;Acc:HGNC:10484]
ENSOARG00000018754	359.181	0.706539	0.150206	4.7038	2.55367e-06	0.000126173	23.6543	19.1315	28.7607	30.8013	13.9452	14.1189	15.4959	15.5918	ENSOART00000020425			ortholog_one2many	ENSG00000123352	ENST00000547003	SPATS2	spermatogenesis associated serine rich 2 [Source:HGNC Symbol;Acc:HGNC:18650]
ENSOARG00000002862	1329.09	0.96132	0.204493	4.70099	2.58906e-06	0.000126679	84.3123	67.4438	127.382	138.826	30.2584	50.0938	42.4321	57.152	ENSOART00000003110	CD163	CD163 molecule [Source:HGNC Symbol;Acc:HGNC:1631]	ortholog_one2one	ENSG00000177575	ENST00000539632	CD163	CD163 molecule [Source:HGNC Symbol;Acc:HGNC:1631]
ENSOARG00000004751	48.2758	1.15336	0.245333	4.70118	2.58665e-06	0.000126679	3.92286	1.93464	6.19249	5.00521	1.38136	1.12951	0.847432	1.30385	ENSOART00000005173	TMEM92	transmembrane protein 92 [Source:HGNC Symbol;Acc:HGNC:26579]	ortholog_one2one	ENSG00000167105	ENST00000300433	TMEM92	transmembrane protein 92 [Source:HGNC Symbol;Acc:HGNC:26579]
ENSOARG00000006396	78.5601	0.728417	0.154919	4.70194	2.57707e-06	0.000126679	5.56227	5.48149	5.8714	5.66524	3.02584	3.21911	3.08707	3.4226	ENSOART00000006955	USP35	ubiquitin specific peptidase 35 [Source:HGNC Symbol;Acc:HGNC:20061]	ortholog_one2one	ENSG00000118369	ENST00000530521	USP35	ubiquitin specific peptidase 35 [Source:HGNC Symbol;Acc:HGNC:20061]
ENSOARG00000008811	818.72	0.511006	0.108741	4.69931	2.61048e-06	0.000127316	52.9294	48.581	64.5395	52.4172	33.7447	38.1775	40.4951	37.2683	ENSOART00000009593	PRSS8	protease, serine 8 [Source:HGNC Symbol;Acc:HGNC:9491]	ortholog_one2one	ENSG00000052344	ENST00000567833	PRSS8	protease, serine 8 [Source:HGNC Symbol;Acc:HGNC:9491]
ENSOARG00000021057	42.4375	1.18313	0.252114	4.69283	2.69448e-06	0.00013099	1.93216	3.70807	8.94471	2.2551	0.328895	0.790658	0.302654	0.869232	ENSOART00000022943	DUOX2	dual oxidase 2 precursor [Source:RefSeq peptide;Acc:NP_001177321]	ortholog_one2one	ENSG00000140279	ENST00000603300	DUOX2	dual oxidase 2 [Source:HGNC Symbol;Acc:HGNC:13273]
ENSOARG00000018886	9023.39	0.619506	0.132375	4.67993	2.86972e-06	0.000139062	603.301	507.629	757.227	628.512	315.542	429.666	403.68	412.668	ENSOART00000020568	PKM	pyruvate kinase, muscle [Source:HGNC Symbol;Acc:HGNC:9021]	ortholog_one2one	ENSG00000067225	ENST00000568883	PKM	pyruvate kinase, muscle [Source:HGNC Symbol;Acc:HGNC:9021]
ENSOARG00000006737	208.295	1.17616	0.251474	4.67708	2.90992e-06	0.000140559	20.3755	5.58897	26.1461	24.091	2.43383	6.38174	5.50831	3.20529	ENSOART00000007319	KCNE3	potassium voltage-gated channel subfamily E regulatory subunit 3 [Source:HGNC Symbol;Acc:HGNC:6243]	ortholog_one2one	ENSG00000175538	ENST00000526855	KCNE3	potassium voltage-gated channel subfamily E regulatory subunit 3 [Source:HGNC Symbol;Acc:HGNC:6243]
ENSOARG00000002885	15249.7	0.549853	0.117627	4.67456	2.94581e-06	0.000141813	1018.77	820.772	1151.8	1130.24	603.194	672.963	743.924	714.943	ENSOART00000003132	CTNNB1	catenin (cadherin-associated protein), beta 1, 88kDa [Source:RefSeq peptide;Acc:NP_001295519]	ortholog_one2one	ENSG00000168036	ENST00000471014	CTNNB1	catenin beta 1 [Source:HGNC Symbol;Acc:HGNC:2514]
ENSOARG00000013006	570.864	0.806284	0.172553	4.67266	2.97317e-06	0.000141813	33.7835	30.4706	56.3746	48.072	21.9702	21.3478	23.7281	20.9702	ENSOART00000014141	MAPK13	mitogen-activated protein kinase 13 [Source:HGNC Symbol;Acc:HGNC:6875]	ortholog_one2one	ENSG00000156711	ENST00000373766	MAPK13	mitogen-activated protein kinase 13 [Source:HGNC Symbol;Acc:HGNC:6875]
ENSOARG00000016274	1115.21	0.582613	0.124654	4.67386	2.95592e-06	0.000141813	80.0381	58.9529	78.897	86.8487	43.9404	50.7151	49.7563	52.2626	ENSOART00000017722	SLC25A5	solute carrier family 25 member 5 [Source:HGNC Symbol;Acc:HGNC:10991]	ortholog_one2one	ENSG00000005022	ENST00000463551	SLC25A5	solute carrier family 25 member 5 [Source:HGNC Symbol;Acc:HGNC:10991]
ENSOARG00000020748	3091.52	0.43538	0.0931762	4.67265	2.97339e-06	0.000141813	203.696	173.849	217.838	209.449	140.373	139.269	143.216	162.112	ENSOART00000022603	FNDC3B	fibronectin type III domain containing 3B [Source:HGNC Symbol;Acc:HGNC:24670]	ortholog_one2one	ENSG00000075420	ENST00000490832	FNDC3B	fibronectin type III domain containing 3B [Source:HGNC Symbol;Acc:HGNC:24670]
ENSOARG00000010912	15744.1	0.464958	0.0996041	4.66806	3.04056e-06	0.00014456	968.713	920.998	1135.06	1113.85	657.067	780.154	696.407	806.593	ENSOART00000011870	PDIA3	protein disulfide isomerase family A member 3 [Source:HGNC Symbol;Acc:HGNC:4606]	ortholog_one2one	ENSG00000167004	ENST00000497349	PDIA3	protein disulfide isomerase family A member 3 [Source:HGNC Symbol;Acc:HGNC:4606]
ENSOARG00000018038	13658.9	0.557532	0.119483	4.6662	3.06814e-06	0.000145414	900.97	746.719	1033.41	1020.18	517.813	624.338	648.83	649.479	ENSOART00000019634	P4HB	prolyl 4-hydroxylase subunit beta [Source:HGNC Symbol;Acc:HGNC:8548]	ortholog_one2one	ENSG00000185624	ENST00000466567	P4HB	prolyl 4-hydroxylase subunit beta [Source:HGNC Symbol;Acc:HGNC:8548]
ENSOARG00000005394	400.346	0.673334	0.144328	4.66531	3.08145e-06	0.000145589	28.631	20.8512	30.5038	32.8364	15.1292	17.6769	17.9777	16.4067	ENSOART00000005877
ENSOARG00000014994	2298.66	0.355747	0.0765496	4.64727	3.36352e-06	0.000158421	150.298	131.717	148.712	152.466	103.734	111.313	118.58	116.531	ENSOART00000016315	TMED3	transmembrane p24 trafficking protein 3 [Source:HGNC Symbol;Acc:HGNC:28889]	ortholog_one2one	ENSG00000166557	ENST00000558562	TMED3	transmembrane p24 trafficking protein 3 [Source:HGNC Symbol;Acc:HGNC:28889]
ENSOARG00000001750	1764.4	-0.304142	0.0654682	-4.64564	3.39025e-06	0.000159184	88.1766	92.5404	82.5666	92.0739	103.799	108.32	114.766	110.392	ENSOART00000001883	PEAK1	pseudopodium enriched atypical kinase 1 [Source:HGNC Symbol;Acc:HGNC:29431]	ortholog_one2one	ENSG00000173517	ENST00000312493	PEAK1	pseudopodium enriched atypical kinase 1 [Source:HGNC Symbol;Acc:HGNC:29431]
ENSOARG00000012531	4165.33	0.681711	0.147002	4.63743	3.52762e-06	0.000165121	284.671	211.682	351.091	330.069	149.647	195.688	175.418	174.824	ENSOART00000013627	HYOU1	hypoxia up-regulated 1 [Source:HGNC Symbol;Acc:HGNC:16931]	ortholog_one2one	ENSG00000149428	ENST00000614668	HYOU1	hypoxia up-regulated 1 [Source:HGNC Symbol;Acc:HGNC:16931]
ENSOARG00000005284	789.301	0.357654	0.0771619	4.63511	3.56756e-06	0.000166475	49.3578	48.3661	54.1728	48.5121	36.0469	39.9847	37.8923	40.5279	ENSOART00000005757			ortholog_one2many	ENSG00000173486	ENST00000394540	FKBP2	FK506 binding protein 2 [Source:HGNC Symbol;Acc:HGNC:3718]
ENSOARG00000001069	4198.97	0.437933	0.094506	4.63391	3.58818e-06	0.000166922	276.123	233.447	303.707	280.842	189.181	188.177	202.536	213.668	ENSOART00000001162	GOLIM4	golgi integral membrane protein 4 [Source:HGNC Symbol;Acc:HGNC:15448]	ortholog_one2one	ENSG00000173905	ENST00000479415	GOLIM4	golgi integral membrane protein 4 [Source:HGNC Symbol;Acc:HGNC:15448]
ENSOARG00000000743	190.19	0.730984	0.15852	4.61131	4.00146e-06	0.000185009	17.5065	10.5331	13.6694	13.0356	8.09082	7.34182	7.62689	7.71443	ENSOART00000000794
ENSOARG00000020784	185.992	0.85065	0.184446	4.61193	3.9895e-06	0.000185009	12.9981	11.2854	16.6051	15.0706	8.61706	8.18896	5.87149	4.99808	ENSOART00000022645	CA12	carbonic anhydrase 12 [Source:HGNC Symbol;Acc:HGNC:1371]	ortholog_one2one	ENSG00000074410	ENST00000560293	CA12	carbonic anhydrase 12 [Source:HGNC Symbol;Acc:HGNC:1371]
ENSOARG00000001927	86.1414	0.976104	0.211728	4.61018	4.02329e-06	0.000185452	8.31412	3.92303	7.29338	7.86533	2.43383	2.7673	3.26867	2.87933	ENSOART00000002070			ortholog_one2many	ENSG00000163590	ENST00000480117	PPM1L	protein phosphatase, Mg2+/Mn2+ dependent 1L [Source:HGNC Symbol;Acc:HGNC:16381]
ENSOARG00000014988	57241.5	-0.46622	0.101245	-4.60488	4.12711e-06	0.000189659	2827.04	2957.64	2703.87	2263.07	4203.74	3670.57	3541.48	3537.56	ENSOART00000016308	AHNAK	AHNAK nucleoprotein [Source:HGNC Symbol;Acc:HGNC:347]	ortholog_one2one	ENSG00000124942	ENST00000531324	AHNAK	AHNAK nucleoprotein [Source:HGNC Symbol;Acc:HGNC:347]
ENSOARG00000003170	319.251	0.442747	0.09625	4.59997	4.22542e-06	0.000193004	20.4926	20.6899	22.4765	19.6908	13.8136	15.9261	15.2538	15.2116	ENSOART00000003439	TMUB1	transmembrane and ubiquitin like domain containing 1 [Source:HGNC Symbol;Acc:HGNC:21709]	ortholog_one2one	ENSG00000164897	ENST00000492838	TMUB1	transmembrane and ubiquitin like domain containing 1 [Source:HGNC Symbol;Acc:HGNC:21709]
ENSOARG00000016366	24759	0.567443	0.123343	4.60055	4.21379e-06	0.000193004	1569.26	1430.45	1784.49	1949.45	890.912	1207.73	1127.21	1174.22	ENSOART00000017829	HSP90B1	heat shock protein 90 beta family member 1 [Source:HGNC Symbol;Acc:HGNC:12028]	ortholog_one2one	ENSG00000166598	ENST00000640977	HSP90B1	heat shock protein 90 beta family member 1 [Source:HGNC Symbol;Acc:HGNC:12028]
ENSOARG00000005328	32.2362	1.10928	0.241314	4.59681	4.29015e-06	0.00019537	4.97676	1.23602	6.69707	0.71503	0.328895	0.112951	0.242123	0.217308	ENSOART00000005811	SEZ6	seizure related 6 homolog [Source:HGNC Symbol;Acc:HGNC:15955]	ortholog_one2one	ENSG00000063015	ENST00000335960	SEZ6	seizure related 6 homolog [Source:HGNC Symbol;Acc:HGNC:15955]
ENSOARG00000001539	1678.89	0.619919	0.135008	4.59172	4.39605e-06	0.000199591	115.871	95.3349	142.473	111.16	80.0531	61.3325	69.4289	79.1544	ENSOART00000001647	CADM1	cell adhesion molecule 1 [Source:HGNC Symbol;Acc:HGNC:5951]	ortholog_one2one	ENSG00000182985	ENST00000616271	CADM1	cell adhesion molecule 1 [Source:HGNC Symbol;Acc:HGNC:5951]
ENSOARG00000005076	57.4346	0.921664	0.200818	4.58956	4.44184e-06	0.000201066	4.85966	3.06319	5.22922	4.6752	1.97337	1.97665	1.93699	2.11875	ENSOART00000005538	DNA2	DNA replication helicase/nuclease 2 [Source:HGNC Symbol;Acc:HGNC:2939]	ortholog_one2one	ENSG00000138346	ENST00000399180	DNA2	DNA replication helicase/nuclease 2 [Source:HGNC Symbol;Acc:HGNC:2939]
ENSOARG00000015391	224.125	0.638338	0.139133	4.58797	4.47575e-06	0.000201997	18.4433	15.2622	13.5776	15.2356	8.09082	10.0527	11.0166	9.12693	ENSOART00000016749	ARNT2	Ovis aries aryl-hydrocarbon receptor nuclear translocator 2 (ARNT2), mRNA. [Source:RefSeq mRNA;Acc:NM_001308560]	ortholog_one2one	ENSG00000172379	ENST00000622346	ARNT2	aryl hydrocarbon receptor nuclear translocator 2 [Source:HGNC Symbol;Acc:HGNC:16876]
ENSOARG00000002854	274.123	0.775715	0.169211	4.58431	4.55479e-06	0.000204246	17.2138	15.0472	22.293	25.6311	11.8402	11.634	9.806	9.77886	ENSOART00000003092	LARGE2	LARGE xylosyl- and glucuronyltransferase 2 [Source:HGNC Symbol;Acc:HGNC:16522]	ortholog_one2one	ENSG00000165905	ENST00000325468	LARGE2	LARGE xylosyl- and glucuronyltransferase 2 [Source:HGNC Symbol;Acc:HGNC:16522]
ENSOARG00000017168	6725.18	0.504344	0.110027	4.5838	4.56611e-06	0.000204246	384.967	499.138	492.831	415.213	314.884	337.78	266.336	313.141	ENSOART00000018693	FASN	fatty acid synthase [Source:HGNC Symbol;Acc:HGNC:3594]	ortholog_one2one	ENSG00000169710	ENST00000637693	FASN	fatty acid synthase [Source:HGNC Symbol;Acc:HGNC:3594]
ENSOARG00000019972	80.8311	1.05293	0.229661	4.58473	4.5458e-06	0.000204246	6.20632	3.97677	8.39427	8.25035	1.90759	1.63779	3.3292	2.66202	ENSOART00000021743	SCG5	secretogranin V [Source:HGNC Symbol;Acc:HGNC:10816]	ortholog_one2one	ENSG00000166922	ENST00000475752	SCG5	secretogranin V [Source:HGNC Symbol;Acc:HGNC:10816]
ENSOARG00000017057	251.834	0.793512	0.173168	4.58232	4.59851e-06	0.000205088	18.2677	12.5752	22.4306	20.9009	9.27485	8.69724	11.3193	9.77886	ENSOART00000018574	ARHGEF16	Rho guanine nucleotide exchange factor 16 [Source:HGNC Symbol;Acc:HGNC:15515]	ortholog_one2one	ENSG00000130762	ENST00000485984	ARHGEF16	Rho guanine nucleotide exchange factor 16 [Source:HGNC Symbol;Acc:HGNC:15515]
ENSOARG00000015032	177.148	-0.865452	0.189355	-4.57052	4.86519e-06	0.000216268	6.26487	8.9746	6.55946	4.34518	13.5505	16.0955	12.772	10.9741	ENSOART00000016365	ADAMTS8	ADAM metallopeptidase with thrombospondin type 1 motif 8 [Source:HGNC Symbol;Acc:HGNC:224]	ortholog_one2one	ENSG00000134917	ENST00000257359	ADAMTS8	ADAM metallopeptidase with thrombospondin type 1 motif 8 [Source:HGNC Symbol;Acc:HGNC:224]
ENSOARG00000019979	386.171	0.993223	0.217337	4.56998	4.8778e-06	0.000216268	17.0967	24.4517	42.8887	39.6017	14.9976	9.54437	11.743	13.3644	ENSOART00000021750	RHBDL2	rhomboid like 2 [Source:HGNC Symbol;Acc:HGNC:16083]	ortholog_one2one	ENSG00000158315	ENST00000372990	RHBDL2	rhomboid like 2 [Source:HGNC Symbol;Acc:HGNC:16083]
ENSOARG00000018039	196.477	0.926027	0.202849	4.56511	4.99241e-06	0.000220702	16.2769	8.32971	17.7518	18.7558	6.57791	6.66412	7.74795	6.2476	ENSOART00000019631	BMP7	bone morphogenetic protein 7 precursor [Source:RefSeq peptide;Acc:NP_001295493]	ortholog_one2one	ENSG00000101144	ENST00000530870	BMP7	bone morphogenetic protein 7 [Source:HGNC Symbol;Acc:HGNC:1074]
ENSOARG00000007663	1454.5	0.902925	0.197947	4.56144	5.08035e-06	0.000223935	113.236	62.3922	152.244	120.125	42.6248	47.8348	64.0416	51.7193	ENSOART00000008340	PKDCC	protein kinase domain containing, cytoplasmic [Source:HGNC Symbol;Acc:HGNC:25123]	ortholog_one2one	ENSG00000162878	ENST00000480099	PKDCC	protein kinase domain containing, cytoplasmic [Source:HGNC Symbol;Acc:HGNC:25123]
ENSOARG00000004089	593.784	-0.520731	0.11431	-4.55542	5.22817e-06	0.000229781	25.645	31.2767	23.6232	28.1062	44.1378	36.1444	37.5291	40.1476	ENSOART00000004444	CREBRF	CREB3 regulatory factor [Source:HGNC Symbol;Acc:HGNC:24050]	ortholog_one2one	ENSG00000164463	ENST00000523161	CREBRF	CREB3 regulatory factor [Source:HGNC Symbol;Acc:HGNC:24050]
ENSOARG00000015298	201.42	0.953866	0.209621	4.55043	5.35371e-06	0.000234617	12.237	10.6943	24.4489	16.1157	7.76193	6.26879	7.20317	5.86731	ENSOART00000016656	GRHL1	grainyhead like transcription factor 1 [Source:HGNC Symbol;Acc:HGNC:17923]	ortholog_one2one	ENSG00000134317	ENST00000405379	GRHL1	grainyhead like transcription factor 1 [Source:HGNC Symbol;Acc:HGNC:17923]
ENSOARG00000005138	999.084	0.568945	0.125088	4.54836	5.40648e-06	0.000236244	63.5269	54.1163	75.4108	78.8183	47.2951	43.6556	42.0084	44.2765	ENSOART00000005600	GALNT3	polypeptide N-acetylgalactosaminyltransferase 3 [Source:HGNC Symbol;Acc:HGNC:4125]	ortholog_one2one	ENSG00000115339	ENST00000447156	GALNT3	polypeptide N-acetylgalactosaminyltransferase 3 [Source:HGNC Symbol;Acc:HGNC:4125]
ENSOARG00000015057	2759.6	0.501621	0.110329	4.54658	5.45236e-06	0.000237562	175.182	168.368	192.105	198.888	103.405	130.176	146.243	126.582	ENSOART00000016390	PLOD3	procollagen-lysine,2-oxoglutarate 5-dioxygenase 3 [Source:HGNC Symbol;Acc:HGNC:9083]	ortholog_one2one	ENSG00000106397	ENST00000481461	PLOD3	procollagen-lysine,2-oxoglutarate 5-dioxygenase 3 [Source:HGNC Symbol;Acc:HGNC:9083]
ENSOARG00000007536	96.9199	1.07842	0.237476	4.54119	5.59389e-06	0.000242373	7.14312	5.48149	12.8437	7.42531	1.64448	2.37197	2.48176	4.2375	ENSOART00000008206			ortholog_one2one	ENSG00000155093	ENST00000404321	PTPRN2	protein tyrosine phosphatase, receptor type N2 [Source:HGNC Symbol;Acc:HGNC:9677]
ENSOARG00000010129	3685.84	0.441285	0.0972006	4.53994	5.62689e-06	0.000242373	245.794	211.199	241.37	263.351	152.344	171.347	180.382	191.34	ENSOART00000011017	BACE2	beta-site APP-cleaving enzyme 2 [Source:HGNC Symbol;Acc:HGNC:934]	ortholog_one2one	ENSG00000182240	ENST00000475618	BACE2	beta-site APP-cleaving enzyme 2 [Source:HGNC Symbol;Acc:HGNC:934]
ENSOARG00000018863	3029.94	-0.572508	0.126103	-4.54	5.62533e-06	0.000242373	150.181	159.339	116.832	113.91	224.701	215.567	182.379	197.642	ENSOART00000020550	MYO9A	myosin IXA [Source:HGNC Symbol;Acc:HGNC:7608]	ortholog_one2one	ENSG00000066933	ENST00000424560	MYO9A	myosin IXA [Source:HGNC Symbol;Acc:HGNC:7608]
ENSOARG00000019444	584.858	-0.452585	0.0996756	-4.54058	5.61009e-06	0.000242373	27.1087	31.7067	25.825	25.9061	38.0861	37.1045	35.2895	41.6688	ENSOART00000021179	DENND5B	DENN domain containing 5B [Source:HGNC Symbol;Acc:HGNC:28338]	ortholog_one2one	ENSG00000170456	ENST00000544698	DENND5B	DENN domain containing 5B [Source:HGNC Symbol;Acc:HGNC:28338]
ENSOARG00000008086	1394.19	0.484399	0.106722	4.53888	5.65529e-06	0.000242871	93.0948	79.3204	90.8232	105.714	59.0696	61.7843	71.7896	65.1924	ENSOART00000008804	SLC25A39	solute carrier family 25 member 39 [Source:HGNC Symbol;Acc:HGNC:24279]	ortholog_one2one	ENSG00000013306	ENST00000585523	SLC25A39	solute carrier family 25 member 39 [Source:HGNC Symbol;Acc:HGNC:24279]
ENSOARG00000012147	614.418	-0.540609	0.119121	-4.53831	5.67059e-06	0.000242871	30.329	24.398	24.0819	32.5064	42.7564	43.2038	38.9213	39.6587	ENSOART00000013212	NPR3	natriuretic peptide receptor 3 [Source:HGNC Symbol;Acc:HGNC:7945]	ortholog_one2one	ENSG00000113389	ENST00000326958	NPR3	natriuretic peptide receptor 3 [Source:HGNC Symbol;Acc:HGNC:7945]
ENSOARG00000005037	757.651	0.861293	0.189959	4.53409	5.78524e-06	0.000247082	61.4777	40.6812	54.0352	73.3181	18.6155	25.8093	31.5971	35.2582	ENSOART00000005494			ortholog_one2many	ENSG00000186340	ENST00000617924	THBS2	thrombospondin 2 [Source:HGNC Symbol;Acc:HGNC:11786]
ENSOARG00000009860	421.089	0.790828	0.174527	4.53125	5.86346e-06	0.000249717	33.5493	19.8301	32.6597	38.0066	14.1425	17.7333	15.5564	17.8736	ENSOART00000010729	ROR1	receptor tyrosine kinase like orphan receptor 1 [Source:HGNC Symbol;Acc:HGNC:10256]	ortholog_one2one	ENSG00000185483	ENST00000545203	ROR1	receptor tyrosine kinase like orphan receptor 1 [Source:HGNC Symbol;Acc:HGNC:10256]
ENSOARG00000001102	150.547	0.841886	0.185921	4.52818	5.9494e-06	0.000252666	12.237	7.79231	11.2841	13.9706	4.47298	5.59108	5.56884	6.79087	ENSOART00000001191	KIF2C	kinesin family member 2C [Source:HGNC Symbol;Acc:HGNC:6393]	ortholog_one2one	ENSG00000142945	ENST00000472235	KIF2C	kinesin family member 2C [Source:HGNC Symbol;Acc:HGNC:6393]
ENSOARG00000006287	203.927	0.813656	0.179809	4.52512	6.03622e-06	0.000255635	14.2862	10.3718	16.6968	19.2508	7.03836	7.00297	8.95856	8.09472	ENSOART00000006834	BSPRY	B-box and SPRY domain containing [Source:HGNC Symbol;Acc:HGNC:18232]	ortholog_one2one	ENSG00000119411	ENST00000462085	BSPRY	B-box and SPRY domain containing [Source:HGNC Symbol;Acc:HGNC:18232]
ENSOARG00000019629	958.856	0.426321	0.0942484	4.52337	6.08618e-06	0.00025703	62.5901	55.5135	70.3651	60.5026	42.0986	48.1737	47.1535	44.7111	ENSOART00000021377	ALG12	ALG12, alpha-1,6-mannosyltransferase [Source:HGNC Symbol;Acc:HGNC:19358]	ortholog_one2one	ENSG00000182858	ENST00000492791	ALG12	ALG12, alpha-1,6-mannosyltransferase [Source:HGNC Symbol;Acc:HGNC:19358]
ENSOARG00000009119	67.1473	0.818922	0.181098	4.52197	6.1266e-06	0.000258017	5.09387	6.01889	4.03659	4.89521	2.30227	2.71083	2.60283	2.55337	ENSOART00000009928	CCL19	C-C motif chemokine ligand 19 [Source:HGNC Symbol;Acc:HGNC:10617]	ortholog_one2one	ENSG00000172724	ENST00000378800	CCL19	C-C motif chemokine ligand 19 [Source:HGNC Symbol;Acc:HGNC:10617]
ENSOARG00000010852	937.535	-0.460857	0.101934	-4.52112	6.15128e-06	0.000258337	45.9619	49.5484	41.5126	39.4917	61.5034	59.9771	55.0831	68.0174	ENSOART00000011809	DDR2	discoidin domain receptor tyrosine kinase 2 [Source:HGNC Symbol;Acc:HGNC:2731]	ortholog_one2one	ENSG00000162733	ENST00000433757	DDR2	discoidin domain receptor tyrosine kinase 2 [Source:HGNC Symbol;Acc:HGNC:2731]
ENSOARG00000016966	5558.03	0.33894	0.0749881	4.51991	6.18645e-06	0.000259094	371.677	317.819	348.477	364.61	254.631	272.382	276.202	292.714	ENSOART00000018480	NONO	non-POU domain containing octamer binding [Source:HGNC Symbol;Acc:HGNC:7871]	ortholog_one2one	ENSG00000147140	ENST00000535149	NONO	non-POU domain containing octamer binding [Source:HGNC Symbol;Acc:HGNC:7871]
ENSOARG00000013122	300.287	0.581589	0.128745	4.51735	6.2618e-06	0.000261525	20.9024	18.0567	21.4214	21.7259	14.1425	14.8531	10.5929	13.3101	ENSOART00000014265	NLGN2	neuroligin 2 [Source:HGNC Symbol;Acc:HGNC:14290]	ortholog_one2one	ENSG00000169992	ENST00000570940	NLGN2	neuroligin 2 [Source:HGNC Symbol;Acc:HGNC:14290]
ENSOARG00000011279	203.204	0.533144	0.118037	4.51676	6.27919e-06	0.000261529	14.6961	13.0051	13.3024	13.6406	9.93264	8.01953	9.68493	9.07261	ENSOART00000012261	PHF13	PHD finger protein 13 [Source:HGNC Symbol;Acc:HGNC:22983]	ortholog_one2one	ENSG00000116273	ENST00000495385	PHF13	PHD finger protein 13 [Source:HGNC Symbol;Acc:HGNC:22983]
ENSOARG00000013258	1138.41	-0.519752	0.115091	-4.516	6.30179e-06	0.000261565	51.5242	60.1889	46.5584	50.1071	82.158	84.7698	66.6445	69.2669	ENSOART00000014417	TBC1D8	TBC1 domain family member 8 [Source:HGNC Symbol;Acc:HGNC:17791]	ortholog_one2one	ENSG00000204634	ENST00000485851	TBC1D8	TBC1 domain family member 8 [Source:HGNC Symbol;Acc:HGNC:17791]
ENSOARG00000013462	1092.33	0.517406	0.114583	4.51557	6.31466e-06	0.000261565	71.0214	60.4039	76.9245	83.9336	43.9404	51.2798	51.5117	52.0996	ENSOART00000014647			ortholog_one2many	ENSG00000268173	ENST00000593731	AC007192.1
ENSOARG00000015796	2279.14	-0.401863	0.0892213	-4.50412	6.66489e-06	0.000275036	104.395	122.904	102.383	110.72	160.632	146.441	134.5	141.576	ENSOART00000017202	KAT2B	lysine acetyltransferase 2B [Source:HGNC Symbol;Acc:HGNC:8638]	ortholog_one2one	ENSG00000114166	ENST00000468400	KAT2B	lysine acetyltransferase 2B [Source:HGNC Symbol;Acc:HGNC:8638]
ENSOARG00000019926	1715.94	-0.346475	0.0769303	-4.50376	6.67626e-06	0.000275036	78.9256	89.6922	83.8968	86.9587	108.141	117.977	105.021	100.179	ENSOART00000021694	INPP5B	inositol polyphosphate-5-phosphatase B [Source:HGNC Symbol;Acc:HGNC:6077]	ortholog_one2one	ENSG00000204084	ENST00000458109	INPP5B	inositol polyphosphate-5-phosphatase B [Source:HGNC Symbol;Acc:HGNC:6077]
ENSOARG00000007485	50.0216	1.14018	0.253486	4.498	6.85958e-06	0.000281821	2.04926	3.70807	8.89884	4.01517	0.526233	0.847134	0.968493	1.52116	ENSOART00000008150	DCDC2	doublecortin domain containing 2 [Source:HGNC Symbol;Acc:HGNC:18141]	ortholog_one2one	ENSG00000146038	ENST00000436313	DCDC2	doublecortin domain containing 2 [Source:HGNC Symbol;Acc:HGNC:18141]
ENSOARG00000017736	7157.21	0.430308	0.095729	4.49507	6.95485e-06	0.00028496	461.61	402.621	501.867	494.801	300.742	354.667	335.159	366.381	ENSOART00000019303			ortholog_one2one	ENSG00000125844	ENST00000610403	RRBP1	ribosome binding protein 1 [Source:HGNC Symbol;Acc:HGNC:10448]
ENSOARG00000005263	530.999	0.571903	0.1273	4.49257	7.03688e-06	0.000287542	41.8634	28.1061	38.9898	35.7515	24.404	22.9856	23.3649	23.2519	ENSOART00000005748	PLEKHA7	pleckstrin homology domain containing A7 [Source:HGNC Symbol;Acc:HGNC:27049]	ortholog_one2one	ENSG00000166689	ENST00000529213	PLEKHA7	pleckstrin homology domain containing A7 [Source:HGNC Symbol;Acc:HGNC:27049]
ENSOARG00000016368	501.441	-0.39652	0.0882808	-4.49157	7.06988e-06	0.000288112	24.5911	26.3864	23.8067	22.3309	33.7447	32.2476	29.8417	32.2702	ENSOART00000017820	ZNF215	zinc finger protein 215 [Source:HGNC Symbol;Acc:HGNC:13007]	ortholog_one2one	ENSG00000149054	ENST00000610573	ZNF215	zinc finger protein 215 [Source:HGNC Symbol;Acc:HGNC:13007]
ENSOARG00000016259	453.067	-0.450018	0.10021	-4.49074	7.09753e-06	0.000288461	20.8439	24.6667	19.4949	20.6809	31.1793	28.5202	29.8417	28.25	ENSOART00000017708			ortholog_one2many	ENSG00000151689	ENST00000392329	INPP1	inositol polyphosphate-1-phosphatase [Source:HGNC Symbol;Acc:HGNC:6071]
ENSOARG00000020877	165.199	0.957842	0.213371	4.48909	7.15275e-06	0.000289926	12.2955	10.8555	12.6602	16.5007	8.68284	3.55796	4.66087	5.05241	ENSOART00000022747	IL1A	interleukin 1 alpha [Source:HGNC Symbol;Acc:HGNC:5991]	ortholog_one2one	ENSG00000115008	ENST00000263339	IL1A	interleukin 1 alpha [Source:HGNC Symbol;Acc:HGNC:5991]
ENSOARG00000017314	326.898	0.892136	0.199061	4.48172	7.40452e-06	0.000299329	20.3755	19.2927	25.0452	35.7515	12.9585	15.0225	9.20069	9.34424	ENSOART00000018854	GALNT6	polypeptide N-acetylgalactosaminyltransferase 6 [Source:HGNC Symbol;Acc:HGNC:4128]	ortholog_one2one	ENSG00000139629	ENST00000604426	GALNT6	polypeptide N-acetylgalactosaminyltransferase 6 [Source:HGNC Symbol;Acc:HGNC:4128]
ENSOARG00000014959	1647.56	-0.319579	0.0713259	-4.48055	7.44514e-06	0.000300168	82.3801	88.5637	76.0071	82.7785	98.6686	109.337	99.089	103.33	ENSOART00000016288	PKN2	protein kinase N2 [Source:HGNC Symbol;Acc:HGNC:9406]	ortholog_one2one	ENSG00000065243	ENST00000370513	PKN2	protein kinase N2 [Source:HGNC Symbol;Acc:HGNC:9406]
ENSOARG00000016533	921.508	-0.437924	0.0978645	-4.4748	7.64819e-06	0.000306719	44.6152	45.0342	45.2281	40.3717	57.4909	56.758	54.6593	69.7558	ENSOART00000018010	USP53	ubiquitin specific peptidase 53 [Source:HGNC Symbol;Acc:HGNC:29255]	ortholog_one2one	ENSG00000145390	ENST00000450251	USP53	ubiquitin specific peptidase 53 [Source:HGNC Symbol;Acc:HGNC:29255]
ENSOARG00000016627	22.11	1.12199	0.250724	4.475	7.64111e-06	0.000306719	1.6394	1.3435	2.9357	2.03509	0.789349	0.395329	0.484247	0.325962	ENSOART00000018106			ortholog_one2many	ENSG00000183773	ENST00000440238	AIFM3	apoptosis inducing factor, mitochondria associated 3 [Source:HGNC Symbol;Acc:HGNC:26398]
ENSOARG00000005305	1800.74	0.633054	0.141499	4.4739	7.68055e-06	0.000307202	118.33	90.8208	150.638	141.411	73.2121	78.4446	76.6926	80.078	ENSOART00000005784			ortholog_one2many	ENSG00000152990	ENST00000506346	ADGRA3	adhesion G protein-coupled receptor A3 [Source:HGNC Symbol;Acc:HGNC:13839]
ENSOARG00000001032	1175.92	0.812791	0.181751	4.47201	7.7486e-06	0.000309106	73.0706	60.5651	124.263	91.9089	41.9013	46.6488	52.1171	38.4092	ENSOART00000001105	TMEM229B	transmembrane protein 229B [Source:HGNC Symbol;Acc:HGNC:20130]	ortholog_one2one	ENSG00000198133	ENST00000357461	TMEM229B	transmembrane protein 229B [Source:HGNC Symbol;Acc:HGNC:20130]
ENSOARG00000010272	182.787	0.898026	0.200948	4.46894	7.86074e-06	0.000312754	16.7454	10.9092	16.1005	12.6505	4.0783	8.30191	7.92954	5.54135	ENSOART00000011177	DUSP4	dual specificity phosphatase 4 [Source:HGNC Symbol;Acc:HGNC:3070]	ortholog_one2one	ENSG00000120875	ENST00000240101	DUSP4	dual specificity phosphatase 4 [Source:HGNC Symbol;Acc:HGNC:3070]
ENSOARG00000000373	1102.28	-0.404079	0.0904671	-4.46658	7.94789e-06	0.000314566	58.7258	51.9667	51.7876	50.2721	74.9881	75.7337	67.6735	63.8885	ENSOART00000000395	CCSER2	coiled-coil serine rich protein 2 [Source:HGNC Symbol;Acc:HGNC:29197]	ortholog_one2one	ENSG00000107771	ENST00000543283	CCSER2	coiled-coil serine rich protein 2 [Source:HGNC Symbol;Acc:HGNC:29197]
ENSOARG00000007374	191.448	0.937385	0.209844	4.46706	7.93023e-06	0.000314566	14.9888	9.02834	13.8528	22.2209	6.9068	6.83354	7.08211	5.16106	ENSOART00000008026	SPHK1	sphingosine kinase 1 [Source:HGNC Symbol;Acc:HGNC:11240]	ortholog_one2one	ENSG00000176170	ENST00000587167	SPHK1	sphingosine kinase 1 [Source:HGNC Symbol;Acc:HGNC:11240]
ENSOARG00000018501	58.7192	0.857591	0.192376	4.45789	8.27705e-06	0.000326738	5.15242	4.19173	3.48614	5.00521	2.10493	2.0896	1.93699	2.44471	ENSOART00000020139	SIRPB2	signal regulatory protein beta 2 [Source:HGNC Symbol;Acc:HGNC:16247]	ortholog_one2one	ENSG00000196209	ENST00000609796	SIRPB2	signal regulatory protein beta 2 [Source:HGNC Symbol;Acc:HGNC:16247]
ENSOARG00000008705	617.514	0.764663	0.171583	4.45651	8.33055e-06	0.000327142	42.9758	33.3189	57.9342	46.147	20.1284	31.4004	21.7911	24.0669	ENSOART00000009493			ortholog_one2one	ENSG00000133816	ENST00000537344	MICAL2	microtubule associated monooxygenase, calponin and LIM domain containing 2 [Source:HGNC Symbol;Acc:HGNC:24693]
ENSOARG00000013124	77.6763	1.05912	0.237644	4.45674	8.32138e-06	0.000327142	5.44517	3.70807	9.72451	7.31531	2.8285	1.41189	2.60283	1.90144	ENSOART00000014267	TFCP2L1	transcription factor CP2 like 1 [Source:HGNC Symbol;Acc:HGNC:17925]	ortholog_one2one	ENSG00000115112	ENST00000464621	TFCP2L1	transcription factor CP2 like 1 [Source:HGNC Symbol;Acc:HGNC:17925]
ENSOARG00000014568	102.677	0.729783	0.16383	4.45451	8.40836e-06	0.000329342	8.02137	7.36239	7.66034	6.54528	5.06499	3.55796	3.45026	4.50914	ENSOART00000015860	VWA2	von Willebrand factor A domain containing 2 [Source:HGNC Symbol;Acc:HGNC:24709]	ortholog_one2one	ENSG00000165816	ENST00000603594	VWA2	von Willebrand factor A domain containing 2 [Source:HGNC Symbol;Acc:HGNC:24709]
ENSOARG00000016920	1135.98	0.460345	0.103394	4.45233	8.49421e-06	0.000331845	71.8996	68.3574	81.7409	76.3982	44.5324	52.7482	57.928	57.2063	ENSOART00000018431			ortholog_one2many	ENSG00000106605	ENST00000486984	BLVRA	biliverdin reductase A [Source:HGNC Symbol;Acc:HGNC:1062]
ENSOARG00000011297	1020.68	0.309952	0.0696252	4.45173	8.51829e-06	0.000331928	60.8922	61.5861	67.0165	65.5628	53.1495	49.0208	50.967	50.5784	ENSOART00000012282	ST6GALNAC4	ST6 N-acetylgalactosaminide alpha-2,6-sialyltransferase 4 [Source:HGNC Symbol;Acc:HGNC:17846]	ortholog_one2one	ENSG00000136840	ENST00000479747	ST6GALNAC4	ST6 N-acetylgalactosaminide alpha-2,6-sialyltransferase 4 [Source:HGNC Symbol;Acc:HGNC:17846]
ENSOARG00000008560	23.9832	1.09098	0.245211	4.44914	8.62141e-06	0.000335083	2.92751	0.376181	2.98157	3.57515	0.197337	0.395329	0.121062	0.217308	ENSOART00000009320
ENSOARG00000004502	3330.06	0.319996	0.0719846	4.44534	8.77519e-06	0.000340185	195.792	201.902	224.535	212.914	167.605	165.417	174.874	153.854	ENSOART00000004904	GPI	glucose-6-phosphate isomerase [Source:HGNC Symbol;Acc:HGNC:4458]	ortholog_one2one	ENSG00000105220	ENST00000587384	GPI	glucose-6-phosphate isomerase [Source:HGNC Symbol;Acc:HGNC:4458]
ENSOARG00000020471	390.931	0.822426	0.18508	4.44363	8.84546e-06	0.000342032	24.7667	24.9354	42.9805	24.146	17.6946	12.6505	13.4984	15.1572	ENSOART00000022295	SLC2A1	solute carrier family 2 member 1 [Source:HGNC Symbol;Acc:HGNC:11005]	ortholog_one2one	ENSG00000117394	ENST00000460369	SLC2A1	solute carrier family 2 member 1 [Source:HGNC Symbol;Acc:HGNC:11005]
ENSOARG00000006194	126.822	1.12259	0.252746	4.44159	8.92972e-06	0.000342661	11.1831	2.90196	18.027	14.2456	3.09162	1.75074	3.51079	2.33606	ENSOART00000006738	PRG4	proteoglycan 4 [Source:HGNC Symbol;Acc:HGNC:9364]	ortholog_one2one	ENSG00000116690	ENST00000367485	PRG4	proteoglycan 4 [Source:HGNC Symbol;Acc:HGNC:9364]
ENSOARG00000012721	1314.4	-0.560086	0.126094	-4.44179	8.92122e-06	0.000342661	62.0632	68.6261	51.1913	53.7923	84.263	77.7104	106.474	86.2169	ENSOART00000013831	TRPM4	transient receptor potential cation channel subfamily M member 4 [Source:HGNC Symbol;Acc:HGNC:17993]	ortholog_one2one	ENSG00000130529	ENST00000597316	TRPM4	transient receptor potential cation channel subfamily M member 4 [Source:HGNC Symbol;Acc:HGNC:17993]
ENSOARG00000014623	2911.22	-0.735236	0.165504	-4.44242	8.89534e-06	0.000342661	108.903	165.949	83.1629	113.415	223.254	197.665	223.177	191.503	ENSOART00000015915	TCF21	transcription factor 21 [Source:HGNC Symbol;Acc:HGNC:11632]	ortholog_one2one	ENSG00000118526	ENST00000237316	TCF21	transcription factor 21 [Source:HGNC Symbol;Acc:HGNC:11632]
ENSOARG00000012845	218.325	0.73145	0.164844	4.43722	9.11274e-06	0.000348799	13.4665	12.414	16.6968	20.4059	8.02505	9.7138	9.14016	8.31203	ENSOART00000013963	B4GALT5	beta-1,4-galactosyltransferase 5 [Source:HGNC Symbol;Acc:HGNC:928]	ortholog_one2one	ENSG00000158470	ENST00000371711	B4GALT5	beta-1,4-galactosyltransferase 5 [Source:HGNC Symbol;Acc:HGNC:928]
ENSOARG00000006544	143.535	-0.705819	0.15911	-4.43605	9.16261e-06	0.000349822	6.61617	6.55629	4.44942	6.10526	9.14329	10.8433	11.5614	9.18126	ENSOART00000007112	WNT3A	Wnt family member 3A [Source:HGNC Symbol;Acc:HGNC:15983]	ortholog_one2one	ENSG00000154342	ENST00000284523	WNT3A	Wnt family member 3A [Source:HGNC Symbol;Acc:HGNC:15983]
ENSOARG00000008808	1277.04	0.822769	0.185722	4.43011	9.41869e-06	0.000358693	98.4228	66.7452	114.859	101.809	35.2576	60.3724	38.4976	58.5102	ENSOART00000009588	MPZL2	myelin protein zero like 2 [Source:HGNC Symbol;Acc:HGNC:3496]	ortholog_one2one	ENSG00000149573	ENST00000525647	MPZL2	myelin protein zero like 2 [Source:HGNC Symbol;Acc:HGNC:3496]
ENSOARG00000014707	1967.2	0.363988	0.0822588	4.42492	9.64787e-06	0.000366498	118.623	114.843	138.987	128.1	90.1831	101.825	95.3361	96.4847	ENSOART00000016012	ACO1	aconitase 1 [Source:HGNC Symbol;Acc:HGNC:117]	ortholog_one2one	ENSG00000122729	ENST00000541043	ACO1	aconitase 1 [Source:HGNC Symbol;Acc:HGNC:117]
ENSOARG00000008062	85.8042	1.11344	0.251896	4.42023	9.85975e-06	0.000373608	7.72862	2.9557	11.4217	8.91038	3.42051	1.41189	1.27115	1.46683	ENSOART00000008795	DOCK3	dedicator of cytokinesis 3 [Source:HGNC Symbol;Acc:HGNC:2989]	ortholog_one2one	ENSG00000088538	ENST00000266037	DOCK3	dedicator of cytokinesis 3 [Source:HGNC Symbol;Acc:HGNC:2989]
ENSOARG00000005083	171.108	0.790739	0.179107	4.41489	1.01061e-05	0.000381984	9.48513	10.9092	15.917	14.1906	6.18323	5.76051	8.0506	6.46491	ENSOART00000005537	SGCA	sarcoglycan alpha [Source:HGNC Symbol;Acc:HGNC:10805]	ortholog_one2one	ENSG00000108823	ENST00000505964	SGCA	sarcoglycan alpha [Source:HGNC Symbol;Acc:HGNC:10805]
ENSOARG00000003394	1039.35	0.402433	0.0911988	4.4127	1.02088e-05	0.000384904	63.3513	68.8411	63.1634	72.5481	44.9929	47.6089	55.5673	51.2303	ENSOART00000003690	AHDC1	AT-hook DNA binding motif containing 1 [Source:HGNC Symbol;Acc:HGNC:25230]	ortholog_one2one	ENSG00000126705	ENST00000374011	AHDC1	AT-hook DNA binding motif containing 1 [Source:HGNC Symbol;Acc:HGNC:25230]
ENSOARG00000002773	504.865	0.63659	0.144297	4.41166	1.02579e-05	0.000385795	35.7156	28.1598	40.2283	36.6866	18.4839	19.7665	26.7546	21.2419	ENSOART00000003003	GMDS	GDP-mannose 4,6-dehydratase [Source:HGNC Symbol;Acc:HGNC:4369]	ortholog_one2one	ENSG00000112699	ENST00000530075	GMDS	GDP-mannose 4,6-dehydratase [Source:HGNC Symbol;Acc:HGNC:4369]
ENSOARG00000009096	1891	0.394175	0.0893778	4.41021	1.03271e-05	0.000387434	109.138	117.368	126.923	132.501	88.9333	94.8225	97.5757	82.8487	ENSOART00000009905	MTUS1	microtubule associated scaffold protein 1 [Source:HGNC Symbol;Acc:HGNC:29789]	ortholog_one2one	ENSG00000129422	ENST00000381869	MTUS1	microtubule associated scaffold protein 1 [Source:HGNC Symbol;Acc:HGNC:29789]
ENSOARG00000015066	268.017	-0.477129	0.10834	-4.40402	1.06265e-05	0.000397678	11.71	14.2411	11.6052	12.4855	17.4315	18.4675	17.9777	16.4611	ENSOART00000016402	RASGRF2	Ras protein specific guanine nucleotide releasing factor 2 [Source:HGNC Symbol;Acc:HGNC:9876]	ortholog_one2one	ENSG00000113319	ENST00000512186	RASGRF2	Ras protein specific guanine nucleotide releasing factor 2 [Source:HGNC Symbol;Acc:HGNC:9876]
ENSOARG00000010693	986.408	-0.426929	0.0972118	-4.39174	1.12449e-05	0.000419783	50.3532	46.0015	44.7694	47.302	61.635	65.0034	72.4554	55.5222	ENSOART00000011638	SESN1	sestrin 1 [Source:HGNC Symbol;Acc:HGNC:21595]	ortholog_one2one	ENSG00000080546	ENST00000517548	SESN1	sestrin 1 [Source:HGNC Symbol;Acc:HGNC:21595]
ENSOARG00000003185	14566.5	0.326304	0.074376	4.38722	1.14808e-05	0.000427532	894.412	867.687	920.663	978.491	643.977	736.667	733.694	772.964	ENSOART00000003457	CANX	calnexin [Source:HGNC Symbol;Acc:HGNC:1473]	ortholog_one2one	ENSG00000127022	ENST00000503303	CANX	calnexin [Source:HGNC Symbol;Acc:HGNC:1473]
ENSOARG00000015430	60.0203	1.10482	0.252241	4.38001	1.18675e-05	0.000440846	3.92286	4.40669	9.54103	3.90517	0.855128	2.48493	0.72637	1.19519	ENSOART00000016787	CSF2	colony stimulating factor 2 [Source:HGNC Symbol;Acc:HGNC:2434]	ortholog_one2one	ENSG00000164400	ENST00000296871	CSF2	colony stimulating factor 2 [Source:HGNC Symbol;Acc:HGNC:2434]
ENSOARG00000002251	214.732	-1.1104	0.253624	-4.37815	1.19694e-05	0.000443541	3.92286	6.61003	4.44942	2.09009	29.4032	30.8357	5.20565	13.6904	ENSOART00000002437	IDO1	indoleamine 2,3-dioxygenase 1 [Source:HGNC Symbol;Acc:HGNC:6059]	ortholog_one2one	ENSG00000131203	ENST00000523779	IDO1	indoleamine 2,3-dioxygenase 1 [Source:HGNC Symbol;Acc:HGNC:6059]
ENSOARG00000006313	736.619	0.533915	0.122023	4.37552	1.21142e-05	0.000447812	43.3271	42.4009	56.4205	56.1574	31.574	36.2573	32.0208	33.0308	ENSOART00000006869	ALDH18A1	aldehyde dehydrogenase 18 family member A1 [Source:HGNC Symbol;Acc:HGNC:9722]	ortholog_one2one	ENSG00000059573	ENST00000483788	ALDH18A1	aldehyde dehydrogenase 18 family member A1 [Source:HGNC Symbol;Acc:HGNC:9722]
ENSOARG00000004743	3597.72	0.241343	0.0551781	4.37389	1.22051e-05	0.000450072	213.767	225.171	222.471	218.139	174.709	179.536	196.483	186.993	ENSOART00000005166	ATP6AP1	ATPase H+ transporting accessory protein 1 [Source:HGNC Symbol;Acc:HGNC:868]	ortholog_one2one	ENSG00000071553	ENST00000619046	ATP6AP1	ATPase H+ transporting accessory protein 1 [Source:HGNC Symbol;Acc:HGNC:868]
ENSOARG00000003622	44.7039	1.04147	0.238167	4.37285	1.22634e-05	0.000451119	2.86896	2.687	3.7155	5.77524	1.11824	1.75074	1.27115	0.923559	ENSOART00000003930	EDARADD	EDAR associated death domain [Source:HGNC Symbol;Acc:HGNC:14341]	ortholog_one2one	ENSG00000186197	ENST00000359362	EDARADD	EDAR associated death domain [Source:HGNC Symbol;Acc:HGNC:14341]
ENSOARG00000020993	13065.2	-0.610024	0.139571	-4.37071	1.23844e-05	0.000454467	617.763	664.55	505.445	491.281	1033.06	955.002	911.594	687.019	ENSOART00000022871	SELENBP1	selenium binding protein 1 [Source:HGNC Symbol;Acc:HGNC:10719]	ortholog_one2one	ENSG00000143416	ENST00000427867	SELENBP1	selenium binding protein 1 [Source:HGNC Symbol;Acc:HGNC:10719]
ENSOARG00000002721	234.924	0.776371	0.177686	4.36933	1.24627e-05	0.00045623	18.3848	11.9303	15.8253	22.881	9.27485	8.13248	9.6244	9.56155	ENSOART00000002947	CBX2	chromobox 2 [Source:HGNC Symbol;Acc:HGNC:1552]	ortholog_one2one	ENSG00000173894	ENST00000269399	CBX2	chromobox 2 [Source:HGNC Symbol;Acc:HGNC:1552]
ENSOARG00000018809	11970.4	0.316918	0.0726092	4.3647	1.27298e-05	0.000464882	728.891	740.055	756.264	774.598	557.806	561.424	594.11	668.113	ENSOART00000020484	CD44	CD44 molecule (Indian blood group) [Source:HGNC Symbol;Acc:HGNC:1681]	ortholog_one2one	ENSG00000026508	ENST00000639002	CD44	CD44 molecule (Indian blood group) [Source:HGNC Symbol;Acc:HGNC:1681]
ENSOARG00000005552	6481.22	0.417787	0.0958771	4.35753	1.31539e-05	0.000479215	400.015	368.657	466.96	443.099	281.205	322.363	334.614	296.951	ENSOART00000006049	SPINT2	serine peptidase inhibitor, Kunitz type 2 [Source:HGNC Symbol;Acc:HGNC:11247]	ortholog_one2one	ENSG00000167642	ENST00000587334	SPINT2	serine peptidase inhibitor, Kunitz type 2 [Source:HGNC Symbol;Acc:HGNC:11247]
ENSOARG00000011244	1569.31	0.255771	0.0587305	4.35499	1.33073e-05	0.000483636	99.828	94.1526	100.181	91.3039	78.606	80.4777	79.5375	81.3275	ENSOART00000012223	RDH5	retinol dehydrogenase 5 [Source:HGNC Symbol;Acc:HGNC:9940]	ortholog_one2one	ENSG00000135437	ENST00000551444	RDH5	retinol dehydrogenase 5 [Source:HGNC Symbol;Acc:HGNC:9940]
ENSOARG00000008739	363.917	0.755871	0.173642	4.35304	1.3426e-05	0.00048678	30.6217	16.6594	28.669	30.1413	14.0109	14.1754	15.9801	13.3644	ENSOART00000009520	DCBLD1	discoidin, CUB and LCCL domain containing 1 [Source:HGNC Symbol;Acc:HGNC:21479]	ortholog_one2one	ENSG00000164465	ENST00000487076	DCBLD1	discoidin, CUB and LCCL domain containing 1 [Source:HGNC Symbol;Acc:HGNC:21479]
ENSOARG00000003385	249.394	0.55815	0.1283	4.35036	1.35912e-05	0.000491592	16.3355	14.3486	20.0453	16.9407	11.3798	11.5775	11.0166	10.4851	ENSOART00000003682	FHDC1	FH2 domain containing 1 [Source:HGNC Symbol;Acc:HGNC:29363]	ortholog_one2one	ENSG00000137460	ENST00000260008	FHDC1	FH2 domain containing 1 [Source:HGNC Symbol;Acc:HGNC:29363]
ENSOARG00000000972	709.191	0.778898	0.17928	4.34458	1.39542e-05	0.000503516	43.6199	38.1555	76.1906	50.7672	24.7329	31.4004	27.7837	26.3486	ENSOART00000001043			ortholog_one2many	ENSG00000182378	ENST00000381663	PLCXD1	phosphatidylinositol specific phospholipase C X domain containing 1 [Source:HGNC Symbol;Acc:HGNC:23148]
ENSOARG00000012928	7415.7	0.655715	0.150993	4.34267	1.40761e-05	0.000506706	481.985	384.188	603.286	613.771	263.774	356.022	342.302	289.346	ENSOART00000014051	HSPA5	heat shock protein family A (Hsp70) member 5 [Source:HGNC Symbol;Acc:HGNC:5238]	ortholog_one2one	ENSG00000044574	ENST00000324460	HSPA5	heat shock protein family A (Hsp70) member 5 [Source:HGNC Symbol;Acc:HGNC:5238]
ENSOARG00000002845	1066.22	-0.797093	0.183625	-4.34088	1.41915e-05	0.000509646	43.0929	54.6537	34.9532	31.8463	100.247	89.1185	60.2887	64.2688	ENSOART00000003087	PSTPIP2	proline-serine-threonine phosphatase interacting protein 2 [Source:HGNC Symbol;Acc:HGNC:9581]	ortholog_one2one	ENSG00000152229	ENST00000587042	PSTPIP2	proline-serine-threonine phosphatase interacting protein 2 [Source:HGNC Symbol;Acc:HGNC:9581]
ENSOARG00000003086	156.509	1.01804	0.234647	4.33859	1.434e-05	0.000513761	12.237	6.77125	19.1279	13.7506	6.97258	4.23567	3.20813	4.07452	ENSOART00000003350	KCNK10	potassium two pore domain channel subfamily K member 10 [Source:HGNC Symbol;Acc:HGNC:6273]	ortholog_one2one	ENSG00000100433	ENST00000556282	KCNK10	potassium two pore domain channel subfamily K member 10 [Source:HGNC Symbol;Acc:HGNC:6273]
ENSOARG00000020117	754.526	0.457471	0.105502	4.33614	1.45009e-05	0.000518297	50.0019	43.0996	52.5674	52.4172	30.7846	34.676	36.258	39.4414	ENSOART00000021902	ETNK1	ethanolamine kinase 1 [Source:HGNC Symbol;Acc:HGNC:24649]	ortholog_one2one	ENSG00000139163	ENST00000544191	ETNK1	ethanolamine kinase 1 [Source:HGNC Symbol;Acc:HGNC:24649]
ENSOARG00000018404	216.17	-0.536299	0.123702	-4.3354	1.45494e-05	0.000518803	9.77788	11.3392	9.67864	8.41536	13.9452	15.4178	13.2563	15.2659	ENSOART00000020033
ENSOARG00000007938	1053.45	-0.355501	0.082096	-4.33031	1.48899e-05	0.000529695	51.9926	53.0415	55.1361	47.357	70.1205	64.8904	61.1361	69.4842	ENSOART00000008642			ortholog_one2one	ENSG00000141452	ENST00000615148	C18orf8	chromosome 18 open reading frame 8 [Source:HGNC Symbol;Acc:HGNC:24326]
ENSOARG00000020530	1094.4	0.436621	0.100852	4.32932	1.49574e-05	0.000530846	70.8457	62.0161	80.0437	72.3831	46.2427	56.3062	51.6328	52.5885	ENSOART00000022363			ortholog_one2one	ENSG00000283149	ENST00000418776	AC068631.2
ENSOARG00000007945	494.397	0.612104	0.141427	4.32807	1.50422e-05	0.000532353	37.4136	29.7183	39.632	30.0313	23.1542	17.2251	20.9437	24.1755	ENSOART00000008655	GALNT5	polypeptide N-acetylgalactosaminyltransferase 5 [Source:HGNC Symbol;Acc:HGNC:4127]	ortholog_one2one	ENSG00000136542	ENST00000461704	GALNT5	polypeptide N-acetylgalactosaminyltransferase 5 [Source:HGNC Symbol;Acc:HGNC:4127]
ENSOARG00000015835	404.425	0.897974	0.207496	4.32766	1.50702e-05	0.000532353	28.7481	17.2506	42.8429	36.5215	11.5771	17.5074	13.4984	13.962	ENSOART00000017244	SDF2L1	stromal cell derived factor 2 like 1 [Source:HGNC Symbol;Acc:HGNC:10676]	ortholog_one2one	ENSG00000128228	ENST00000466935	SDF2L1	stromal cell derived factor 2 like 1 [Source:HGNC Symbol;Acc:HGNC:10676]
ENSOARG00000008530	783.582	0.814706	0.18835	4.32548	1.52201e-05	0.000536393	69.8504	37.6181	64.9982	61.6576	20.9177	33.2076	27.6021	36.6164	ENSOART00000009282	UHRF1	ubiquitin like with PHD and ring finger domains 1 [Source:HGNC Symbol;Acc:HGNC:12556]	ortholog_one2one	ENSG00000276043	ENST00000624301	UHRF1	ubiquitin like with PHD and ring finger domains 1 [Source:HGNC Symbol;Acc:HGNC:12556]
ENSOARG00000020254	104.257	0.711885	0.164641	4.32386	1.53323e-05	0.00053909	8.19702	5.96515	7.47686	8.30535	3.55207	4.8569	4.29769	4.2375	ENSOART00000022051	RAD51	RAD51 recombinase [Source:HGNC Symbol;Acc:HGNC:9817]	ortholog_one2one	ENSG00000051180	ENST00000533741	RAD51	RAD51 recombinase [Source:HGNC Symbol;Acc:HGNC:9817]
ENSOARG00000001465	451.857	-0.815323	0.188713	-4.32044	1.55716e-05	0.000545107	21.5465	16.9281	16.7427	13.4206	35.126	44.7851	21.8516	32.4332	ENSOART00000001564			ortholog_one2many	ENSG00000179144	ENST00000313543	GIMAP7	GTPase, IMAP family member 7 [Source:HGNC Symbol;Acc:HGNC:22404]
ENSOARG00000001874	6603.19	-0.30469	0.0705237	-4.32039	1.55755e-05	0.000545107	321.382	362.423	331.275	313.953	410.79	417.524	377.833	431.193	ENSOART00000002034	UTRN	utrophin [Source:HGNC Symbol;Acc:HGNC:12635]	ortholog_one2one	ENSG00000152818	ENST00000460618	UTRN	utrophin [Source:HGNC Symbol;Acc:HGNC:12635]
ENSOARG00000005469	5773.54	-0.166101	0.038488	-4.31567	1.59122e-05	0.000555605	307.33	310.94	305.955	301.963	344.748	346.817	342.362	333.785	ENSOART00000005965	USP7	ubiquitin specific peptidase 7 [Source:HGNC Symbol;Acc:HGNC:12630]	ortholog_one2one	ENSG00000187555	ENST00000566224	USP7	ubiquitin specific peptidase 7 [Source:HGNC Symbol;Acc:HGNC:12630]
ENSOARG00000010094	1983.65	1.08979	0.252901	4.30915	1.63884e-05	0.000570912	142.98	78.6755	271.69	226.83	56.4384	27.4471	58.4123	29.8798	ENSOART00000010985	FCGR2B	low affinity immunoglobulin gamma Fc region receptor II-b precursor [Source:RefSeq peptide;Acc:NP_001132925]	ortholog_many2many	ENSG00000143226	ENST00000491841	FCGR2A	Fc fragment of IgG receptor IIa [Source:HGNC Symbol;Acc:HGNC:3616]
ENSOARG00000014809	2769.16	0.389923	0.0905065	4.30823	1.64563e-05	0.000571959	176.002	166.702	173.803	194.268	132.939	116.283	141.945	142.826	ENSOART00000016117	ASRGL1	asparaginase like 1 [Source:HGNC Symbol;Acc:HGNC:16448]	ortholog_one2one	ENSG00000162174	ENST00000628829	ASRGL1	asparaginase like 1 [Source:HGNC Symbol;Acc:HGNC:16448]
ENSOARG00000020947	1665.2	0.588011	0.136558	4.30596	1.66263e-05	0.000576543	104.278	97.1083	143.207	112.425	66.5684	77.0327	63.739	84.4785	ENSOART00000022823	MYO5C	myosin VC [Source:HGNC Symbol;Acc:HGNC:7604]	ortholog_one2one	ENSG00000128833	ENST00000558479	MYO5C	myosin VC [Source:HGNC Symbol;Acc:HGNC:7604]
ENSOARG00000010000	1203.12	0.839602	0.195049	4.30457	1.67312e-05	0.000578853	84.4294	59.4903	85.5023	133.876	56.7016	38.4599	38.9819	43.2986	ENSOART00000010882	ASGR2	asialoglycoprotein receptor 2 [Source:HGNC Symbol;Acc:HGNC:743]	ortholog_one2one	ENSG00000161944	ENST00000574868	ASGR2	asialoglycoprotein receptor 2 [Source:HGNC Symbol;Acc:HGNC:743]
ENSOARG00000004184	16.2911	1.02089	0.237251	4.30301	1.68493e-05	0.00058161	2.22491	2.4183	2.06416	0.220009	0.197337	0.0564756	0.0605308	0.108654	ENSOART00000004553
ENSOARG00000002050	520.433	0.646704	0.150371	4.30073	1.70236e-05	0.000585052	27.6357	33.3189	39.5402	45.3219	21.3782	20.7265	20.8831	25.2077	ENSOART00000002207	TGFB3	transforming growth factor beta 3 [Source:HGNC Symbol;Acc:HGNC:11769]	ortholog_one2one	ENSG00000119699	ENST00000554980	TGFB3	transforming growth factor beta 3 [Source:HGNC Symbol;Acc:HGNC:11769]
ENSOARG00000004625	1248.38	0.444773	0.103431	4.30019	1.70652e-05	0.000585052	87.5325	66.8527	84.9518	86.9587	55.0571	61.2195	60.8335	57.8039	ENSOART00000005031			ortholog_one2many	ENSG00000204394	ENST00000440048	VARS	valyl-tRNA synthetase [Source:HGNC Symbol;Acc:HGNC:12651]
ENSOARG00000020478	127.551	1.02405	0.238134	4.30031	1.70563e-05	0.000585052	12.2955	7.79231	9.86212	12.7055	6.84102	2.42845	3.02654	2.39039	ENSOART00000022303	TP63	tumor protein p63 [Source:HGNC Symbol;Acc:HGNC:15979]	ortholog_one2one	ENSG00000073282	ENST00000486398	TP63	tumor protein p63 [Source:HGNC Symbol;Acc:HGNC:15979]
ENSOARG00000018966	1034.22	-0.342725	0.0797123	-4.29953	1.71162e-05	0.000585476	46.8401	52.934	55.6866	49.2821	68.476	64.4951	64.2838	62.5304	ENSOART00000020651	BBS4	Bardet-Biedl syndrome 4 [Source:HGNC Symbol;Acc:HGNC:969]	ortholog_one2one	ENSG00000140463	ENST00000395205	BBS4	Bardet-Biedl syndrome 4 [Source:HGNC Symbol;Acc:HGNC:969]
ENSOARG00000010121	651.819	0.474584	0.110412	4.2983	1.7211e-05	0.000586066	49.9433	37.2956	44.4483	40.4267	28.3508	29.8191	33.1709	29.6082	ENSOART00000011015	SHROOM2	shroom family member 2 [Source:HGNC Symbol;Acc:HGNC:630]	ortholog_one2one	ENSG00000146950	ENST00000418909	SHROOM2	shroom family member 2 [Source:HGNC Symbol;Acc:HGNC:630]
ENSOARG00000010254	199.784	0.655947	0.152602	4.29842	1.72021e-05	0.000586066	13.5251	11.3929	17.0638	14.1906	6.97258	9.31847	9.07963	8.31203	ENSOART00000011153	CLCN4	chloride voltage-gated channel 4 [Source:HGNC Symbol;Acc:HGNC:2022]	ortholog_one2one	ENSG00000073464	ENST00000421085	CLCN4	chloride voltage-gated channel 4 [Source:HGNC Symbol;Acc:HGNC:2022]
ENSOARG00000017127	1909.42	0.577391	0.134427	4.29519	1.74546e-05	0.000593026	122.194	102.697	141.326	155.767	73.0148	82.6802	95.215	85.6193	ENSOART00000018640	TXNDC5	thioredoxin domain containing 5 [Source:HGNC Symbol;Acc:HGNC:21073]	ortholog_one2one	ENSG00000239264	ENST00000469459	TXNDC5	thioredoxin domain containing 5 [Source:HGNC Symbol;Acc:HGNC:21073]
ENSOARG00000004084	3577.02	-0.414343	0.0965267	-4.29252	1.76657e-05	0.000598852	165.346	182.286	188.022	151.366	228.385	257.133	206.35	227.902	ENSOART00000004442	NUB1	negative regulator of ubiquitin like proteins 1 [Source:HGNC Symbol;Acc:HGNC:17623]	ortholog_one2one	ENSG00000013374	ENST00000480714	NUB1	negative regulator of ubiquitin like proteins 1 [Source:HGNC Symbol;Acc:HGNC:17623]
ENSOARG00000005379	767.454	0.669264	0.156152	4.28598	1.81932e-05	0.000615352	46.4888	41.3261	61.6956	67.2678	29.2717	32.6994	37.0449	29.2822	ENSOART00000005862	RAB25	RAB25, member RAS oncogene family [Source:HGNC Symbol;Acc:HGNC:18238]	ortholog_one2one	ENSG00000132698	ENST00000497968	RAB25	RAB25, member RAS oncogene family [Source:HGNC Symbol;Acc:HGNC:18238]
ENSOARG00000005731	185.965	0.598905	0.139857	4.28225	1.85009e-05	0.000624364	12.5883	10.6943	15.0913	12.8705	7.16992	8.64076	7.99007	8.58366	ENSOART00000006238	CRB3	crumbs 3, cell polarity complex component [Source:HGNC Symbol;Acc:HGNC:20237]	ortholog_one2one	ENSG00000130545	ENST00000308243	CRB3	crumbs 3, cell polarity complex component [Source:HGNC Symbol;Acc:HGNC:20237]
ENSOARG00000000159	308.796	0.792731	0.185354	4.27685	1.89553e-05	0.000638274	21.605	16.7132	29.8616	23.321	12.0376	9.03609	15.3748	10.9197	ENSOART00000000160	PRSS22	protease, serine 22 [Source:HGNC Symbol;Acc:HGNC:14368]	ortholog_one2one	ENSG00000005001	ENST00000570950	PRSS22	protease, serine 22 [Source:HGNC Symbol;Acc:HGNC:14368]
ENSOARG00000012876	98.7106	0.789253	0.184601	4.27545	1.90752e-05	0.000640885	8.37268	5.37401	7.79795	7.64532	4.53876	3.10616	4.17663	3.36827	ENSOART00000013999	RBBP8NL	RBBP8 N-terminal like [Source:HGNC Symbol;Acc:HGNC:16144]	ortholog_one2one	ENSG00000130701	ENST00000252998	RBBP8NL	RBBP8 N-terminal like [Source:HGNC Symbol;Acc:HGNC:16144]
ENSOARG00000010442	559.963	0.460076	0.107749	4.26989	1.95568e-05	0.000655609	38.7017	34.2862	37.0632	37.1816	23.3516	28.9155	23.0017	29.2822	ENSOART00000011362	ALDH4A1	aldehyde dehydrogenase 4 family member A1 [Source:HGNC Symbol;Acc:HGNC:406]	ortholog_one2one	ENSG00000159423	ENST00000538839	ALDH4A1	aldehyde dehydrogenase 4 family member A1 [Source:HGNC Symbol;Acc:HGNC:406]
ENSOARG00000002185	2547.06	0.337796	0.0791519	4.26769	1.97511e-05	0.000660655	155.626	147.14	168.252	171.662	115.574	131.193	132.684	122.888	ENSOART00000002358	KDELR2	KDEL endoplasmic reticulum protein retention receptor 2 [Source:HGNC Symbol;Acc:HGNC:6305]	ortholog_one2one	ENSG00000136240	ENST00000462052	KDELR2	KDEL endoplasmic reticulum protein retention receptor 2 [Source:HGNC Symbol;Acc:HGNC:6305]
ENSOARG00000017398	485.693	1.04913	0.246085	4.26327	2.01457e-05	0.000672369	56.7937	17.4655	61.0075	32.0664	9.99842	7.3983	20.5805	13.2558	ENSOART00000018937			ortholog_many2many	ENSG00000211893	ENST00000641095	IGHG2	immunoglobulin heavy constant gamma 2 (G2m marker) [Source:HGNC Symbol;Acc:HGNC:5526]
ENSOARG00000017648	357.439	-0.714076	0.167595	-4.26072	2.03768e-05	0.000678584	16.1013	17.573	13.5776	11.1655	28.5481	29.1979	18.8251	25.4794	ENSOART00000019211	TXNDC16	thioredoxin domain containing 16 [Source:HGNC Symbol;Acc:HGNC:19965]	ortholog_one2one	ENSG00000087301	ENST00000557374	TXNDC16	thioredoxin domain containing 16 [Source:HGNC Symbol;Acc:HGNC:19965]
ENSOARG00000008942	242.929	0.76363	0.179318	4.25853	2.05778e-05	0.000682271	13.9349	16.4445	18.7151	22.0559	11.314	6.83354	11.0166	8.90963	ENSOART00000009746			ortholog_one2many	ENSG00000142583	ENST00000473209	SLC2A5	solute carrier family 2 member 5 [Source:HGNC Symbol;Acc:HGNC:11010]
ENSOARG00000011144	1553.09	0.53938	0.126656	4.25862	2.05692e-05	0.000682271	93.2704	86.7365	116.281	122.875	61.5692	68.5049	74.574	74.4823	ENSOART00000012122	NANS	N-acetylneuraminate synthase [Source:HGNC Symbol;Acc:HGNC:19237]	ortholog_one2one	ENSG00000095380	ENST00000427646	NANS	N-acetylneuraminate synthase [Source:HGNC Symbol;Acc:HGNC:19237]
ENSOARG00000012809	1248.81	0.347415	0.0816085	4.25709	2.07104e-05	0.000685166	76.3494	71.4743	86.3279	81.8985	59.9905	59.4688	64.4048	61.4438	ENSOART00000013923	PPP1R10	protein phosphatase 1 regulatory subunit 10 [Source:HGNC Symbol;Acc:HGNC:9284]	ortholog_one2one	ENSG00000204569	ENST00000473954	PPP1R10	protein phosphatase 1 regulatory subunit 10 [Source:HGNC Symbol;Acc:HGNC:9284]
ENSOARG00000009538	7553.31	0.583627	0.137305	4.25058	2.13219e-05	0.000703857	512.373	395.366	620.947	541.608	275.285	369.633	346.66	334.763	ENSOART00000010386			ortholog_one2many	ENSG00000074800	ENST00000489867	ENO1	enolase 1 [Source:HGNC Symbol;Acc:HGNC:3350]
ENSOARG00000002771	835.249	0.452172	0.106539	4.2442	2.19372e-05	0.000722589	54.1589	47.3988	60.2736	57.0374	40.9146	42.8085	34.6842	38.1919	ENSOART00000003002
ENSOARG00000000877	2077.33	0.776988	0.183177	4.24173	2.21806e-05	0.000729019	149.303	108.071	218.893	136.076	93.9983	86.3512	79.8402	61.6068	ENSOART00000000940			ortholog_one2many	ENSG00000204176	ENST00000512997	SYT15	synaptotagmin 15 [Source:HGNC Symbol;Acc:HGNC:17167]
ENSOARG00000005428	1740.1	0.51594	0.121695	4.2396	2.23915e-05	0.000734354	100.706	102.59	138.391	124.305	69.0022	83.6968	85.7117	78.0679	ENSOART00000005912	TPI1	triosephosphate isomerase 1 [Source:HGNC Symbol;Acc:HGNC:12009]	ortholog_one2one	ENSG00000111669	ENST00000535434	TPI1	triosephosphate isomerase 1 [Source:HGNC Symbol;Acc:HGNC:12009]
ENSOARG00000001232	54.1246	-0.967929	0.228395	-4.23796	2.25559e-05	0.000738145	0.292751	0.322441	0.229352	0.0550023	9.99842	0.451805	1.75539	11.0827	ENSOART00000001318
ENSOARG00000008507	1113.84	0.57126	0.134836	4.23671	2.26821e-05	0.000740671	74.71	63.3596	94.6763	71.228	56.5042	46.2535	49.9985	44.0049	ENSOART00000009266	ALPL	alkaline phosphatase, liver/bone/kidney [Source:HGNC Symbol;Acc:HGNC:438]	ortholog_one2one	ENSG00000162551	ENST00000374829	ALPL	alkaline phosphatase, liver/bone/kidney [Source:HGNC Symbol;Acc:HGNC:438]
ENSOARG00000013590	8808.5	-0.409121	0.0966033	-4.23506	2.28491e-05	0.000744517	455.52	486.294	365.541	388.316	545.308	564.078	576.193	575.649	ENSOART00000014786			ortholog_one2one	ENSG00000064042	ENST00000505705	LIMCH1	LIM and calponin homology domains 1 [Source:HGNC Symbol;Acc:HGNC:29191]
ENSOARG00000020954	1410.21	0.414078	0.0977923	4.23426	2.29309e-05	0.000745574	83.7268	82.0611	99.8597	99.2792	65.3844	68.2225	62.4073	73.0155	ENSOART00000022829	MAPK6	mitogen-activated protein kinase 6 [Source:HGNC Symbol;Acc:HGNC:6879]	ortholog_one2one	ENSG00000069956	ENST00000560254	MAPK6	mitogen-activated protein kinase 6 [Source:HGNC Symbol;Acc:HGNC:6879]
ENSOARG00000003025	309.723	0.622342	0.147061	4.23187	2.31754e-05	0.000751906	18.9117	17.6805	26.9717	22.496	12.6954	12.1422	13.9221	14.451	ENSOART00000003278	RHOU	ras homolog family member U [Source:HGNC Symbol;Acc:HGNC:17794]	ortholog_one2one	ENSG00000116574	ENST00000366691	RHOU	ras homolog family member U [Source:HGNC Symbol;Acc:HGNC:17794]
ENSOARG00000006114	195.871	1.06783	0.252427	4.23024	2.33439e-05	0.000753278	20.5511	6.44881	8.16492	35.0915	4.73609	4.00977	4.47928	4.56347	ENSOART00000006652	KIF12	kinesin family member 12 [Source:HGNC Symbol;Acc:HGNC:21495]	ortholog_one2one	ENSG00000136883	ENST00000468460	KIF12	kinesin family member 12 [Source:HGNC Symbol;Acc:HGNC:21495]
ENSOARG00000017987	2020.05	-0.240209	0.0567829	-4.2303	2.33377e-05	0.000753278	101.292	110.49	99.9514	105.384	123.599	124.303	119.367	123.105	ENSOART00000019578	TBC1D23	TBC1 domain family member 23 [Source:HGNC Symbol;Acc:HGNC:25622]	ortholog_one2one	ENSG00000036054	ENST00000471273	TBC1D23	TBC1 domain family member 23 [Source:HGNC Symbol;Acc:HGNC:25622]
ENSOARG00000019818	2618.72	-0.403996	0.0955069	-4.23002	2.33671e-05	0.000753278	115.285	143.647	115.593	130.631	182.932	156.155	167.307	164.502	ENSOART00000021578	MAGI3	membrane associated guanylate kinase, WW and PDZ domain containing 3 [Source:HGNC Symbol;Acc:HGNC:29647]	ortholog_one2one	ENSG00000081026	ENST00000477955	MAGI3	membrane associated guanylate kinase, WW and PDZ domain containing 3 [Source:HGNC Symbol;Acc:HGNC:29647]
ENSOARG00000000985	283.426	-0.610105	0.144261	-4.22916	2.34561e-05	0.000754539	11.5929	15.2084	10.6419	11.8805	23.2858	17.9592	19.0067	17.6563	ENSOART00000001053			ortholog_one2many	ENSG00000198682	ENST00000456849	PAPSS2	3'-phosphoadenosine 5'-phosphosulfate synthase 2 [Source:HGNC Symbol;Acc:HGNC:8604]
ENSOARG00000010903	1718.14	-0.329992	0.0780487	-4.22802	2.35757e-05	0.000756774	83.2583	93.3465	84.8601	80.6884	112.943	109.563	97.5757	109.523	ENSOART00000011859	MIER1	MIER1 transcriptional regulator [Source:HGNC Symbol;Acc:HGNC:29657]	ortholog_one2one	ENSG00000198160	ENST00000371018	MIER1	MIER1 transcriptional regulator [Source:HGNC Symbol;Acc:HGNC:29657]
ENSOARG00000009719	455.033	0.560484	0.132608	4.22663	2.3722e-05	0.000758251	28.9238	25.4728	35.9165	33.3864	19.339	20.1618	23.2438	18.1452	ENSOART00000010580	SLC16A13	solute carrier family 16 member 13 [Source:HGNC Symbol;Acc:HGNC:31037]	ortholog_one2one	ENSG00000174327	ENST00000575844	SLC16A13	solute carrier family 16 member 13 [Source:HGNC Symbol;Acc:HGNC:31037]
ENSOARG00000011960	1030.55	0.449702	0.106391	4.22687	2.36967e-05	0.000758251	66.8058	55.8897	72.3834	74.7482	49.3343	50.828	45.2771	47.9707	ENSOART00000013011	SPHK2	sphingosine kinase 2 [Source:HGNC Symbol;Acc:HGNC:18859]	ortholog_one2one	ENSG00000063176	ENST00000340932	SPHK2	sphingosine kinase 2 [Source:HGNC Symbol;Acc:HGNC:18859]
ENSOARG00000003221	496.687	0.660732	0.156578	4.21982	2.44492e-05	0.000779848	27.9284	31.223	40.5035	40.3717	19.339	18.6369	19.0067	26.3486	ENSOART00000003500	TBC1D30	TBC1 domain family member 30 [Source:HGNC Symbol;Acc:HGNC:29164]	ortholog_one2one	ENSG00000111490	ENST00000539120	TBC1D30	TBC1 domain family member 30 [Source:HGNC Symbol;Acc:HGNC:29164]
ENSOARG00000001545	77.3451	1.03279	0.244873	4.21765	2.46859e-05	0.000785739	4.09851	3.43937	9.2658	9.62541	1.5787	1.80722	2.48176	2.49904	ENSOART00000001660	PGF	placental growth factor [Source:HGNC Symbol;Acc:HGNC:8893]	ortholog_one2one	ENSG00000119630	ENST00000555234	PGF	placental growth factor [Source:HGNC Symbol;Acc:HGNC:8893]
ENSOARG00000015469	2072.13	0.65548	0.155477	4.21592	2.48762e-05	0.000790132	133.963	106.674	193.71	148.616	90.7751	84.0921	78.3269	95.5068	ENSOART00000016840	RPS6KA3	ribosomal protein S6 kinase A3 [Source:HGNC Symbol;Acc:HGNC:10432]	ortholog_one2one	ENSG00000177189	ENST00000474266	RPS6KA3	ribosomal protein S6 kinase A3 [Source:HGNC Symbol;Acc:HGNC:10432]
ENSOARG00000010017	99.1485	0.921352	0.218708	4.2127	2.52333e-05	0.000799796	6.26487	5.26653	8.94471	10.7805	4.53876	2.65435	3.02654	3.09664	ENSOART00000010902	SLC22A16	solute carrier family 22 member 16 [Source:HGNC Symbol;Acc:HGNC:20302]	ortholog_one2one	ENSG00000004809	ENST00000330550	SLC22A16	solute carrier family 22 member 16 [Source:HGNC Symbol;Acc:HGNC:20302]
ENSOARG00000008341	247.442	-0.530325	0.125937	-4.21102	2.54221e-05	0.000803371	12.4126	12.3602	9.90799	10.2854	17.1683	16.0955	18.2198	14.6683	ENSOART00000009072	MTURN	maturin, neural progenitor differentiation regulator homolog [Source:HGNC Symbol;Acc:HGNC:25457]	ortholog_one2one	ENSG00000180354	ENST00000324489	MTURN	maturin, neural progenitor differentiation regulator homolog [Source:HGNC Symbol;Acc:HGNC:25457]
ENSOARG00000011805	33635.7	0.394922	0.093789	4.21075	2.54524e-05	0.000803371	2279.94	1858.17	2383.61	2127.82	1480.09	1632.43	1757.21	1602.48	ENSOART00000012838	RPLP0	ribosomal protein lateral stalk subunit P0 [Source:HGNC Symbol;Acc:HGNC:10371]	ortholog_one2one	ENSG00000089157	ENST00000228306	RPLP0	ribosomal protein lateral stalk subunit P0 [Source:HGNC Symbol;Acc:HGNC:10371]
ENSOARG00000015414	451.062	-0.884514	0.2102	-4.20796	2.5769e-05	0.000811671	15.9256	21.0124	13.3483	13.3656	53.8731	31.5698	22.3359	30.8034	ENSOART00000016770
ENSOARG00000005471	39.3345	1.00098	0.23798	4.20617	2.59735e-05	0.000816207	3.33736	1.98838	4.31181	3.46515	0.986686	1.52484	0.72637	1.35817	ENSOART00000005962	MEX3A	mex-3 RNA binding family member A [Source:HGNC Symbol;Acc:HGNC:33482]	ortholog_one2one	ENSG00000254726	ENST00000442784	MEX3A	mex-3 RNA binding family member A [Source:HGNC Symbol;Acc:HGNC:33482]
ENSOARG00000005859	164.146	0.636398	0.151333	4.20529	2.6075e-05	0.000816207	13.2323	8.86711	12.018	11.7705	6.70946	7.73715	6.35574	7.11684	ENSOART00000006380	SLC25A22	solute carrier family 25 member 22 [Source:HGNC Symbol;Acc:HGNC:19954]	ortholog_one2one	ENSG00000177542	ENST00000530360	SLC25A22	solute carrier family 25 member 22 [Source:HGNC Symbol;Acc:HGNC:19954]
ENSOARG00000008545	231.13	-0.787674	0.187295	-4.20553	2.60472e-05	0.000816207	8.48978	11.2854	6.78881	9.13039	21.3782	18.5805	16.1617	11.8976	ENSOART00000009297	FGF10	fibroblast growth factor 10 [Source:HGNC Symbol;Acc:HGNC:3666]	ortholog_one2one	ENSG00000070193	ENST00000513107	FGF10	fibroblast growth factor 10 [Source:HGNC Symbol;Acc:HGNC:3666]
ENSOARG00000014780	581.61	0.843727	0.201138	4.19476	2.73158e-05	0.000851521	38.526	28.8584	69.1724	40.1517	20.9835	17.8463	21.1858	24.8818	ENSOART00000016089	KIAA1324L	KIAA1324 like [Source:HGNC Symbol;Acc:HGNC:21945]	ortholog_one2one	ENSG00000164659	ENST00000425689	KIAA1324L	KIAA1324 like [Source:HGNC Symbol;Acc:HGNC:21945]
ENSOARG00000020023	31004.5	-0.370194	0.0882474	-4.19496	2.72921e-05	0.000851521	1645.32	1665.03	1439.41	1320.61	1999.09	2040.58	1844.5	1972.61	ENSOART00000021802	MACF1	microtubule-actin crosslinking factor 1 [Source:HGNC Symbol;Acc:HGNC:13664]	ortholog_one2one	ENSG00000127603	ENST00000641012	MACF1	microtubule-actin crosslinking factor 1 [Source:HGNC Symbol;Acc:HGNC:13664]
ENSOARG00000003219	320.959	0.512749	0.122281	4.19319	2.75056e-05	0.000855673	23.0102	17.8954	23.1186	21.8359	14.4714	16.152	14.8301	12.9841	ENSOART00000003490	PLAGL2	PLAG1 like zinc finger 2 [Source:HGNC Symbol;Acc:HGNC:9047]	ortholog_one2one	ENSG00000126003	ENST00000246229	PLAGL2	PLAG1 like zinc finger 2 [Source:HGNC Symbol;Acc:HGNC:9047]
ENSOARG00000018736	118.159	0.908363	0.216747	4.19088	2.77871e-05	0.000862656	6.61617	10.6943	6.83468	12.9255	4.86765	3.27558	4.78194	3.15097	ENSOART00000020401	BPI	bactericidal/permeability-increasing protein [Source:HGNC Symbol;Acc:HGNC:1095]	ortholog_one2one	ENSG00000101425	ENST00000490381	BPI	bactericidal/permeability-increasing protein [Source:HGNC Symbol;Acc:HGNC:1095]
ENSOARG00000007779	1177.72	0.726541	0.17343	4.18925	2.79876e-05	0.0008671	70.4944	65.5629	102.337	102.139	34.7313	55.6849	53.6909	45.0914	ENSOART00000008466	MANF	mesencephalic astrocyte derived neurotrophic factor [Source:HGNC Symbol;Acc:HGNC:15461]	ortholog_one2one	ENSG00000145050	ENST00000482262	MANF	mesencephalic astrocyte derived neurotrophic factor [Source:HGNC Symbol;Acc:HGNC:15461]
ENSOARG00000014336	3124.05	-0.84459	0.201673	-4.18792	2.81523e-05	0.00087042	89.0548	183.522	106.465	79.8084	246.343	175.074	252.656	269.571	ENSOART00000015610	CYR61	cysteine rich angiogenic inducer 61 [Source:HGNC Symbol;Acc:HGNC:2654]	ortholog_one2one	ENSG00000142871	ENST00000480413	CYR61	cysteine rich angiogenic inducer 61 [Source:HGNC Symbol;Acc:HGNC:2654]
ENSOARG00000004500	939.833	-0.328769	0.0785199	-4.18708	2.82568e-05	0.000871866	46.3717	51.7517	45.9621	43.1768	59.9247	59.0735	55.5673	60.3573	ENSOART00000004897	NAMPT	nicotinamide phosphoribosyltransferase [Source:HGNC Symbol;Acc:HGNC:30092]	ortholog_one2one	ENSG00000105835	ENST00000417537	NAMPT	nicotinamide phosphoribosyltransferase [Source:HGNC Symbol;Acc:HGNC:30092]
ENSOARG00000003513	454.207	0.727918	0.173958	4.18444	2.85873e-05	0.000880266	40.3411	25.5265	30.6414	34.9265	19.8653	21.7996	12.6509	18.4712	ENSOART00000003819	MDK	midkine (neurite growth-promoting factor 2) [Source:HGNC Symbol;Acc:HGNC:6972]	ortholog_one2one	ENSG00000110492	ENST00000617138	MDK	midkine (neurite growth-promoting factor 2) [Source:HGNC Symbol;Acc:HGNC:6972]
ENSOARG00000005916	334.701	0.526348	0.125835	4.18284	2.87892e-05	0.000884683	21.1952	18.4866	25.3663	24.9161	14.1425	14.966	15.4354	15.9721	ENSOART00000006440	CHRNE	cholinergic receptor nicotinic epsilon subunit [Source:HGNC Symbol;Acc:HGNC:1966]	ortholog_one2one	ENSG00000108556	ENST00000575637	CHRNE	cholinergic receptor nicotinic epsilon subunit [Source:HGNC Symbol;Acc:HGNC:1966]
ENSOARG00000010755	361.04	0.638286	0.152614	4.18236	2.88496e-05	0.00088474	25.0009	19.7764	26.6507	29.4812	18.6155	13.2153	15.738	13.7991	ENSOART00000011702	CYP39A1	cytochrome P450 family 39 subfamily A member 1 [Source:HGNC Symbol;Acc:HGNC:17449]	ortholog_one2one	ENSG00000146233	ENST00000619708	CYP39A1	cytochrome P450 family 39 subfamily A member 1 [Source:HGNC Symbol;Acc:HGNC:17449]
ENSOARG00000018585	2922.32	-0.777883	0.186097	-4.17998	2.9154e-05	0.000892264	122.721	136.554	113.208	82.0085	197.271	305.702	149.753	205.193	ENSOART00000020230	NOX5	NADPH oxidase 5 [Source:HGNC Symbol;Acc:HGNC:14874]	ortholog_one2one	ENSG00000255346	ENST00000529367	NOX5	NADPH oxidase 5 [Source:HGNC Symbol;Acc:HGNC:14874]
ENSOARG00000000674	1335.42	0.749674	0.179421	4.1783	2.93692e-05	0.000895708	93.5046	64.1119	125.868	106.265	45.3876	61.389	60.5914	43.4616	ENSOART00000000724	S100A2	S100 calcium binding protein A2 [Source:HGNC Symbol;Acc:HGNC:10492]	ortholog_one2one	ENSG00000196754	ENST00000368707	S100A2	S100 calcium binding protein A2 [Source:HGNC Symbol;Acc:HGNC:10492]
ENSOARG00000003008	205.392	0.745938	0.178532	4.17818	2.9385e-05	0.000895708	15.223	10.5868	20.2288	13.8056	7.95927	8.75371	8.53485	7.27982	ENSOART00000003261	SESN2	sestrin 2 [Source:HGNC Symbol;Acc:HGNC:20746]	ortholog_one2one	ENSG00000130766	ENST00000253063	SESN2	sestrin 2 [Source:HGNC Symbol;Acc:HGNC:20746]
ENSOARG00000004472	79.116	0.823698	0.197203	4.17691	2.9549e-05	0.000898895	6.55762	5.21279	5.73379	6.32527	3.48629	1.75074	3.08707	3.4226	ENSOART00000004865	CASP14	caspase 14 [Source:HGNC Symbol;Acc:HGNC:1502]	ortholog_one2one	ENSG00000105141	ENST00000598738	CASP14	caspase 14 [Source:HGNC Symbol;Acc:HGNC:1502]
ENSOARG00000012055	377.672	0.575887	0.137922	4.17546	2.97378e-05	0.000902824	25.4693	20.26	26.6507	30.9113	16.3132	18.4675	15.2538	16.4611	ENSOART00000013114
ENSOARG00000003455	6096.17	0.525298	0.125952	4.17061	3.03786e-05	0.000920428	366.114	341.035	479.712	451.404	244.567	260.352	312.884	284.945	ENSOART00000003758	CDH1	cadherin 1 [Source:HGNC Symbol;Acc:HGNC:1748]	ortholog_one2one	ENSG00000039068	ENST00000611625	CDH1	cadherin 1 [Source:HGNC Symbol;Acc:HGNC:1748]
ENSOARG00000004367	121.077	-1.03693	0.248747	-4.16862	3.06454e-05	0.000925838	2.45911	5.15905	2.70635	2.20009	8.41972	4.40509	11.9851	17.0043	ENSOART00000004756			ortholog_one2many	ENSG00000275385	ENST00000616474	CCL18	C-C motif chemokine ligand 18 [Source:HGNC Symbol;Acc:HGNC:10616]
ENSOARG00000019417	624.462	1.01671	0.243912	4.16836	3.06796e-05	0.000925838	24.5911	39.9289	91.2361	56.0474	9.07751	17.9592	16.8276	25.4794	ENSOART00000021147	IGFBP2	insulin like growth factor binding protein 2 [Source:HGNC Symbol;Acc:HGNC:5471]	ortholog_one2one	ENSG00000115457	ENST00000436812	IGFBP2	insulin like growth factor binding protein 2 [Source:HGNC Symbol;Acc:HGNC:5471]
ENSOARG00000001771	498.62	0.463888	0.111342	4.16632	3.09553e-05	0.000932296	29.802	28.6435	37.2008	35.5315	22.7596	23.2115	24.5755	22.437	ENSOART00000001910	CAMSAP3	calmodulin regulated spectrin associated protein family member 3 [Source:HGNC Symbol;Acc:HGNC:29307]	ortholog_one2one	ENSG00000076826	ENST00000593434	CAMSAP3	calmodulin regulated spectrin associated protein family member 3 [Source:HGNC Symbol;Acc:HGNC:29307]
ENSOARG00000008903	318.589	0.655294	0.157304	4.16577	3.10306e-05	0.000932707	20.2584	16.6594	24.3113	28.4362	12.8269	13.5541	12.9536	14.2337	ENSOART00000009698	CHN2	chimerin 2 [Source:HGNC Symbol;Acc:HGNC:1944]	ortholog_one2one	ENSG00000106069	ENST00000495789	CHN2	chimerin 2 [Source:HGNC Symbol;Acc:HGNC:1944]
ENSOARG00000018989	3355.74	0.467948	0.112419	4.16253	3.14743e-05	0.000944167	211.308	183.092	238.663	251.251	144.056	151.129	154.717	174.39	ENSOART00000020682	NEO1	neogenin 1 [Source:HGNC Symbol;Acc:HGNC:7754]	ortholog_one2one	ENSG00000067141	ENST00000261908	NEO1	neogenin 1 [Source:HGNC Symbol;Acc:HGNC:7754]
ENSOARG00000000399	1241.84	-0.350069	0.084155	-4.15982	3.18501e-05	0.000953547	62.473	69.2172	55.3655	58.2475	74.5935	79.9694	77.8427	80.1866	ENSOART00000000430	TBC1D2B	TBC1 domain family member 2B [Source:HGNC Symbol;Acc:HGNC:29183]	ortholog_one2one	ENSG00000167202	ENST00000482562	TBC1D2B	TBC1 domain family member 2B [Source:HGNC Symbol;Acc:HGNC:29183]
ENSOARG00000015818	7109.81	-0.431288	0.103694	-4.15923	3.19326e-05	0.000954128	390.237	361.993	289.533	312.688	457.625	451.861	497.261	432.171	ENSOART00000017227	LMO7	LIM domain 7 [Source:HGNC Symbol;Acc:HGNC:6646]	ortholog_one2one	ENSG00000136153	ENST00000357063	LMO7	LIM domain 7 [Source:HGNC Symbol;Acc:HGNC:6646]
ENSOARG00000015233	853.226	0.39228	0.0943294	4.15861	3.20184e-05	0.000954806	54.9201	47.2375	56.9709	60.1175	38.6781	41.1707	41.6452	42.8097	ENSOART00000016574	AP1S1	adaptor related protein complex 1 sigma 1 subunit [Source:HGNC Symbol;Acc:HGNC:559]	ortholog_one2one	ENSG00000106367	ENST00000429457	AP1S1	adaptor related protein complex 1 sigma 1 subunit [Source:HGNC Symbol;Acc:HGNC:559]
ENSOARG00000021167	163.166	0.893798	0.215001	4.15719	3.22187e-05	0.000958886	12.3541	6.98621	15.917	15.6207	4.60453	6.15584	7.02158	4.72645	ENSOART00000023066	PLEK2	pleckstrin 2 [Source:HGNC Symbol;Acc:HGNC:19238]	ortholog_one2one	ENSG00000100558	ENST00000557388	PLEK2	pleckstrin 2 [Source:HGNC Symbol;Acc:HGNC:19238]
ENSOARG00000007251	2903.56	-0.258645	0.0622378	-4.15576	3.24207e-05	0.000963002	147.137	162.08	139.262	146.746	177.143	176.769	180.624	174.661	ENSOART00000007890	GPBP1	GC-rich promoter binding protein 1 [Source:HGNC Symbol;Acc:HGNC:29520]	ortholog_one2one	ENSG00000062194	ENST00000515484	GPBP1	GC-rich promoter binding protein 1 [Source:HGNC Symbol;Acc:HGNC:29520]
ENSOARG00000010182	1335.25	-0.29382	0.0707274	-4.15426	3.26342e-05	0.000963664	64.9321	69.1635	70.7779	64.9027	79.9216	79.8	89.9488	80.4039	ENSOART00000011079	TAPT1	transmembrane anterior posterior transformation 1 [Source:HGNC Symbol;Acc:HGNC:26887]	ortholog_one2one	ENSG00000169762	ENST00000511156	TAPT1	transmembrane anterior posterior transformation 1 [Source:HGNC Symbol;Acc:HGNC:26887]
ENSOARG00000016056	1280.69	-0.486695	0.117147	-4.15457	3.25905e-05	0.000963664	55.7398	75.1286	51.6041	55.2773	84.855	85.1652	82.0193	85.4563	ENSOART00000017485	FBXL3	F-box/LRR-repeat protein 3 [Source:RefSeq peptide;Acc:NP_001123211]	ortholog_one2one	ENSG00000005812	ENST00000472949	FBXL3	F-box and leucine rich repeat protein 3 [Source:HGNC Symbol;Acc:HGNC:13599]
ENSOARG00000021136	3005.24	0.393291	0.0946641	4.1546	3.25862e-05	0.000963664	175.533	181.91	203.022	212.089	128.072	151.355	140.916	158.255	ENSOART00000023031	HIF1A	hypoxia inducible factor 1 alpha subunit [Source:HGNC Symbol;Acc:HGNC:4910]	ortholog_one2one	ENSG00000100644	ENST00000539097	HIF1A	hypoxia inducible factor 1 alpha subunit [Source:HGNC Symbol;Acc:HGNC:4910]
ENSOARG00000004474	306.392	-0.653737	0.157506	-4.15056	3.31657e-05	0.000977452	13.2909	17.2506	11.0547	10.3404	20.5231	20.0488	24.4545	20.6443	ENSOART00000004866	ZNF365	zinc finger protein 365 [Source:HGNC Symbol;Acc:HGNC:18194]	ortholog_one2one	ENSG00000138311	ENST00000614806	ZNF365	zinc finger protein 365 [Source:HGNC Symbol;Acc:HGNC:18194]
ENSOARG00000011311	1589.47	0.551221	0.132902	4.14757	3.36021e-05	0.000988384	101.292	91.8418	124.309	113.635	63.8715	62.1231	87.7092	69.9188	ENSOART00000012298	CLDN7	claudin 7 [Source:HGNC Symbol;Acc:HGNC:2049]	ortholog_one2one	ENSG00000181885	ENST00000538261	CLDN7	claudin 7 [Source:HGNC Symbol;Acc:HGNC:2049]
ENSOARG00000006368	1290.06	0.295266	0.0712243	4.14558	3.3895e-05	0.000995065	83.5511	78.0306	78.1172	81.4585	58.6749	68.279	67.7945	64.0515	ENSOART00000006924	HDGF	heparin binding growth factor [Source:HGNC Symbol;Acc:HGNC:4856]	ortholog_one2one	ENSG00000143321	ENST00000537739	HDGF	heparin binding growth factor [Source:HGNC Symbol;Acc:HGNC:4856]
ENSOARG00000004915	543.67	0.639713	0.154374	4.14392	3.41415e-05	0.00100036	32.3197	34.3937	43.3475	42.1868	19.0759	19.6535	24.0913	29.4452	ENSOART00000005346	TM4SF18	transmembrane 4 L six family member 18 [Source:HGNC Symbol;Acc:HGNC:25181]	ortholog_one2one	ENSG00000163762	ENST00000468398	TM4SF18	transmembrane 4 L six family member 18 [Source:HGNC Symbol;Acc:HGNC:25181]
ENSOARG00000002554	33.283	0.957754	0.231164	4.14319	3.42515e-05	0.00100164	2.57621	2.09586	2.70635	3.41014	1.51292	0.790658	0.786901	1.08654	ENSOART00000002769	SLC22A18	solute carrier family 22 member 18 [Source:HGNC Symbol;Acc:HGNC:10964]	ortholog_one2one	ENSG00000110628	ENST00000495518	SLC22A18	solute carrier family 22 member 18 [Source:HGNC Symbol;Acc:HGNC:10964]
ENSOARG00000015830	491.769	0.551578	0.133149	4.14257	3.4344e-05	0.00100241	33.9006	25.7952	35.0908	38.6116	19.2733	22.6467	23.1833	22.6	ENSOART00000017237			ortholog_one2many	ENSG00000177144	ENST00000322209	NUDT4P1	nudix hydrolase 4 pseudogene 1 [Source:HGNC Symbol;Acc:HGNC:18012]
ENSOARG00000003095	327.671	0.594146	0.143466	4.14137	3.45234e-05	0.00100377	23.5957	16.8744	23.4397	26.2911	14.4056	13.4412	15.617	13.6361	ENSOART00000003357			ortholog_one2one	ENSG00000183579	ENST00000406323	ZNRF3	zinc and ring finger 3 [Source:HGNC Symbol;Acc:HGNC:18126]
ENSOARG00000005648	225.143	-1.00435	0.242502	-4.14161	3.44882e-05	0.00100377	3.04461	11.7153	6.00901	4.95021	23.7462	23.2115	15.9801	12.3322	ENSOART00000006153	ZG16	zymogen granule protein 16 [Source:HGNC Symbol;Acc:HGNC:30961]	ortholog_one2one	ENSG00000174992	ENST00000400752	ZG16	zymogen granule protein 16 [Source:HGNC Symbol;Acc:HGNC:30961]
ENSOARG00000007274	19342.5	-0.895556	0.216277	-4.14078	3.46124e-05	0.00100442	582.106	997.631	406.044	689.729	1870.16	1323.34	1885.54	922.907	ENSOART00000007923	CYP2B6	cytochrome P450 family 2 subfamily B member 6 [Source:HGNC Symbol;Acc:HGNC:2615]	ortholog_one2one	ENSG00000197408	ENST00000597612	CYP2B6	cytochrome P450 family 2 subfamily B member 6 [Source:HGNC Symbol;Acc:HGNC:2615]
ENSOARG00000009194	539.585	0.742951	0.179549	4.13787	3.50551e-05	0.00101338	42.9173	24.613	37.2467	52.3622	21.9044	20.7265	22.578	20.2096	ENSOART00000010013	ATP10A	ATPase phospholipid transporting 10A (putative) [Source:HGNC Symbol;Acc:HGNC:13542]	ortholog_one2one	ENSG00000206190	ENST00000619904	ATP10A	ATPase phospholipid transporting 10A (putative) [Source:HGNC Symbol;Acc:HGNC:13542]
ENSOARG00000019984	653.654	0.527512	0.127477	4.1381	3.502e-05	0.00101338	44.908	34.0175	51.6959	45.1569	30.3899	29.4238	30.3865	27.8697	ENSOART00000021758	SPRED2	sprouty related EVH1 domain containing 2 [Source:HGNC Symbol;Acc:HGNC:17722]	ortholog_one2one	ENSG00000198369	ENST00000427238	SPRED2	sprouty related EVH1 domain containing 2 [Source:HGNC Symbol;Acc:HGNC:17722]
ENSOARG00000003330	56.4019	-0.797479	0.192762	-4.13712	3.51696e-05	0.00101475	2.34201	2.31082	1.97242	1.98008	4.99921	3.33206	3.75291	4.61779	ENSOART00000003612	ST8SIA5	ST8 alpha-N-acetyl-neuraminide alpha-2,8-sialyltransferase 5 [Source:HGNC Symbol;Acc:HGNC:17827]	ortholog_one2one	ENSG00000101638	ENST00000590488	ST8SIA5	ST8 alpha-N-acetyl-neuraminide alpha-2,8-sialyltransferase 5 [Source:HGNC Symbol;Acc:HGNC:17827]
ENSOARG00000013369	1593.29	-0.266838	0.0645208	-4.13568	3.53906e-05	0.00101918	83.6097	83.8883	82.0161	75.9582	98.2081	95.7826	102.963	93.3338	ENSOART00000014544	REV1	REV1, DNA directed polymerase [Source:HGNC Symbol;Acc:HGNC:14060]	ortholog_one2one	ENSG00000135945	ENST00000473819	REV1	REV1, DNA directed polymerase [Source:HGNC Symbol;Acc:HGNC:14060]
ENSOARG00000020874	189	0.722591	0.174828	4.13317	3.578e-05	0.00102844	12.6468	9.512	17.2472	15.1806	7.95927	6.89002	7.99007	7.55145	ENSOART00000022742	TMEM54	transmembrane protein 54 [Source:HGNC Symbol;Acc:HGNC:24143]	ortholog_one2one	ENSG00000121900	ENST00000463914	TMEM54	transmembrane protein 54 [Source:HGNC Symbol;Acc:HGNC:24143]
ENSOARG00000011600	95.8894	0.745546	0.180421	4.13226	3.59211e-05	0.00102996	6.96747	6.01889	6.55946	8.47036	2.69694	3.72739	4.23716	4.45481	ENSOART00000012615	LYPD1	LY6/PLAUR domain containing 1 [Source:HGNC Symbol;Acc:HGNC:28431]	ortholog_one2one	ENSG00000150551	ENST00000449209	LYPD1	LY6/PLAUR domain containing 1 [Source:HGNC Symbol;Acc:HGNC:28431]
ENSOARG00000015844	330.672	0.713886	0.172772	4.13195	3.59692e-05	0.00102996	21.7807	17.0893	29.5864	26.7311	14.0767	11.8034	15.9801	11.626	ENSOART00000017255			ortholog_one2many	ENSG00000277666	ENST00000621137	AC136352.4
ENSOARG00000020473	817.041	0.636673	0.154234	4.12797	3.65985e-05	0.001046	62.6487	40.1438	66.9707	58.6875	39.5332	31.8522	36.258	31.1837	ENSOART00000022297	IRS1	insulin receptor substrate 1 [Source:HGNC Symbol;Acc:HGNC:6125]	ortholog_one2one	ENSG00000169047	ENST00000498335	IRS1	insulin receptor substrate 1 [Source:HGNC Symbol;Acc:HGNC:6125]
ENSOARG00000009278	181.403	0.670597	0.162509	4.12653	3.68274e-05	0.00105055	12.7054	10.2644	12.9354	15.5107	5.78856	7.68068	8.65591	8.04039	ENSOART00000010101	CBLC	Cbl proto-oncogene C [Source:HGNC Symbol;Acc:HGNC:15961]	ortholog_one2one	ENSG00000142273	ENST00000341505	CBLC	Cbl proto-oncogene C [Source:HGNC Symbol;Acc:HGNC:15961]
ENSOARG00000006830	2424.81	0.576654	0.140003	4.11887	3.80735e-05	0.00108406	175.943	117.53	177.977	192.068	106.891	114.476	106.534	98.6035	ENSOART00000007421	IL27RA	interleukin 27 receptor subunit alpha [Source:HGNC Symbol;Acc:HGNC:17290]	ortholog_one2one	ENSG00000104998	ENST00000263379	IL27RA	interleukin 27 receptor subunit alpha [Source:HGNC Symbol;Acc:HGNC:17290]
ENSOARG00000013201	425.831	0.619022	0.150346	4.11731	3.83313e-05	0.00108923	25.5864	22.8395	35.2284	34.6515	18.4181	19.8229	17.7355	17.1673	ENSOART00000014355	DPAGT1	dolichyl-phosphate N-acetylglucosaminephosphotransferase 1 [Source:HGNC Symbol;Acc:HGNC:2995]	ortholog_one2one	ENSG00000172269	ENST00000472016	DPAGT1	dolichyl-phosphate N-acetylglucosaminephosphotransferase 1 [Source:HGNC Symbol;Acc:HGNC:2995]
ENSOARG00000013448	10347.4	-0.504125	0.122452	-4.11691	3.83994e-05	0.00108923	447.089	543.474	433.475	479.345	541.625	755.7	786.719	661.648	ENSOART00000014638	POR	cytochrome p450 oxidoreductase [Source:HGNC Symbol;Acc:HGNC:9208]	ortholog_one2one	ENSG00000127948	ENST00000493973	POR	cytochrome p450 oxidoreductase [Source:HGNC Symbol;Acc:HGNC:9208]
ENSOARG00000002861	310.656	-0.403793	0.0981058	-4.1159	3.8568e-05	0.00109108	14.4033	16.4982	14.2198	14.7956	20.3257	18.6934	19.7331	20.8616	ENSOART00000003104	SLC36A4	solute carrier family 36 member 4 [Source:HGNC Symbol;Acc:HGNC:19660]	ortholog_one2one	ENSG00000180773	ENST00000527743	SLC36A4	solute carrier family 36 member 4 [Source:HGNC Symbol;Acc:HGNC:19660]
ENSOARG00000009180	365.934	0.492295	0.119615	4.11565	3.86089e-05	0.00109108	23.6543	20.0451	26.513	27.0061	17.0368	16.0391	17.7961	16.4067	ENSOART00000009992	SIGMAR1	sigma non-opioid intracellular receptor 1 [Source:HGNC Symbol;Acc:HGNC:8157]	ortholog_one2one	ENSG00000147955	ENST00000478146	SIGMAR1	sigma non-opioid intracellular receptor 1 [Source:HGNC Symbol;Acc:HGNC:8157]
ENSOARG00000013284	1766.97	0.629554	0.153024	4.1141	3.88695e-05	0.0010964	121.726	98.0757	159.445	113.8	71.6992	61.4454	88.254	80.1323	ENSOART00000014442	NT5E	5'-nucleotidase ecto [Source:HGNC Symbol;Acc:HGNC:8021]	ortholog_one2one	ENSG00000135318	ENST00000369651	NT5E	5'-nucleotidase ecto [Source:HGNC Symbol;Acc:HGNC:8021]
ENSOARG00000010949	908.513	-0.618874	0.150443	-4.11366	3.89431e-05	0.00109643	30.0362	39.4452	43.2098	44.2769	59.3985	54.4425	79.7191	57.4236	ENSOART00000011909	CCDC190	coiled-coil domain containing 190 [Source:HGNC Symbol;Acc:HGNC:28736]	ortholog_one2one	ENSG00000185860	ENST00000367911	CCDC190	coiled-coil domain containing 190 [Source:HGNC Symbol;Acc:HGNC:28736]
ENSOARG00000011594	853.127	0.744309	0.180983	4.11258	3.9126e-05	0.00109953	54.7444	41.6486	87.6582	64.7377	38.7439	33.7724	30.3259	31.9443	ENSOART00000012613	GNE	glucosamine (UDP-N-acetyl)-2-epimerase/N-acetylmannosamine kinase [Source:HGNC Symbol;Acc:HGNC:23657]	ortholog_one2one	ENSG00000159921	ENST00000539815	GNE	glucosamine (UDP-N-acetyl)-2-epimerase/N-acetylmannosamine kinase [Source:HGNC Symbol;Acc:HGNC:23657]
ENSOARG00000009893	3672.23	0.300388	0.0730902	4.10983	3.95957e-05	0.00111066	232.678	209.264	251.599	221.879	178.195	192.186	182.561	182.376	ENSOART00000010771	LARP1	La ribonucleoprotein domain family member 1 [Source:HGNC Symbol;Acc:HGNC:29531]	ortholog_one2one	ENSG00000155506	ENST00000524187	LARP1	La ribonucleoprotein domain family member 1 [Source:HGNC Symbol;Acc:HGNC:29531]
ENSOARG00000007716	324.004	0.657025	0.159959	4.10747	4.00011e-05	0.00111996	18.5019	18.0029	26.9259	27.8862	13.09	14.2883	12.5904	14.3967	ENSOART00000008398	BPGM	bisphosphoglycerate mutase [Source:HGNC Symbol;Acc:HGNC:1093]	ortholog_one2one	ENSG00000172331	ENST00000443095	BPGM	bisphosphoglycerate mutase [Source:HGNC Symbol;Acc:HGNC:1093]
ENSOARG00000010149	3731.29	0.411901	0.100321	4.10585	4.02833e-05	0.00112577	247.96	200.343	273.525	243.33	165.632	181.964	184.437	180.257	ENSOART00000011051			ortholog_one2many	ENSG00000103226	ENST00000570346	NOMO3	NODAL modulator 3 [Source:HGNC Symbol;Acc:HGNC:25242]
ENSOARG00000002315	15.5804	1.03255	0.251611	4.10374	4.06517e-05	0.0011331	1.2881	0.859841	1.55959	1.81508	0.460453	0.282378	0.363185	0.380289	ENSOART00000002515	GRID2IP	Grid2 interacting protein [Source:HGNC Symbol;Acc:HGNC:18464]	ortholog_one2one	ENSG00000215045	ENST00000457091	GRID2IP	Grid2 interacting protein [Source:HGNC Symbol;Acc:HGNC:18464]
ENSOARG00000020545	1660.68	0.413026	0.100652	4.1035	4.06954e-05	0.0011331	101.409	92.3792	123.758	112.15	75.2512	79.2917	83.2299	79.1001	ENSOART00000022381	ELOVL1	ELOVL fatty acid elongase 1 [Source:HGNC Symbol;Acc:HGNC:14418]	ortholog_one2one	ENSG00000066322	ENST00000413844	ELOVL1	ELOVL fatty acid elongase 1 [Source:HGNC Symbol;Acc:HGNC:14418]
ENSOARG00000005994	375.211	-0.352911	0.0861479	-4.09657	4.19321e-05	0.00116539	18.5019	19.4002	18.3481	17.7108	24.2067	24.5669	23.3649	22.437	ENSOART00000006524	TRPC1	transient receptor potential cation channel subfamily C member 1 [Source:HGNC Symbol;Acc:HGNC:12333]	ortholog_one2one	ENSG00000144935	ENST00000612385	TRPC1	transient receptor potential cation channel subfamily C member 1 [Source:HGNC Symbol;Acc:HGNC:12333]
ENSOARG00000004219	1822.85	0.571428	0.139718	4.08988	4.31605e-05	0.00119733	106.796	97.0009	141.693	152.521	79.6584	76.8633	83.6536	81.2732	ENSOART00000004591	PPM1H	protein phosphatase, Mg2+/Mn2+ dependent 1H [Source:HGNC Symbol;Acc:HGNC:18583]	ortholog_one2one	ENSG00000111110	ENST00000547857	PPM1H	protein phosphatase, Mg2+/Mn2+ dependent 1H [Source:HGNC Symbol;Acc:HGNC:18583]
ENSOARG00000000998	283.834	-0.387435	0.0947567	-4.08874	4.3373e-05	0.00120102	14.1691	14.0262	12.9354	14.0256	18.0235	18.7499	18.2803	17.276	ENSOART00000001079
ENSOARG00000014645	30.7732	1.03557	0.253415	4.08644	4.38034e-05	0.00121072	2.86896	1.6122	3.02744	3.63015	1.18402	0.847134	0.181593	0.488943	ENSOART00000015938	TNFSF18	TNF superfamily member 18 [Source:HGNC Symbol;Acc:HGNC:11932]	ortholog_one2one	ENSG00000120337	ENST00000404377	TNFSF18	TNF superfamily member 18 [Source:HGNC Symbol;Acc:HGNC:11932]
ENSOARG00000016678	900.366	0.456197	0.111696	4.08426	4.42177e-05	0.00121994	52.7537	53.3639	70.6862	59.5675	43.4142	44.7287	40.4951	39.7674	ENSOART00000018169	SOAT1	sterol O-acyltransferase 1 [Source:HGNC Symbol;Acc:HGNC:11177]	ortholog_one2one	ENSG00000057252	ENST00000539888	SOAT1	sterol O-acyltransferase 1 [Source:HGNC Symbol;Acc:HGNC:11177]
ENSOARG00000013595	100.654	-0.834264	0.204318	-4.08317	4.44259e-05	0.00122345	2.75186	4.67539	4.03659	3.30014	10.0642	6.43822	5.62937	8.2577	ENSOART00000014793	CPEB1	cytoplasmic polyadenylation element binding protein 1 [Source:HGNC Symbol;Acc:HGNC:21744]	ortholog_one2one	ENSG00000214575	ENST00000611031	CPEB1	cytoplasmic polyadenylation element binding protein 1 [Source:HGNC Symbol;Acc:HGNC:21744]
ENSOARG00000003585	1098.19	-0.468527	0.114869	-4.07881	4.52673e-05	0.00124436	54.7444	59.8127	42.9805	48.017	73.3437	73.0794	76.9347	64.3232	ENSOART00000003895	ELMO1	engulfment and cell motility 1 [Source:HGNC Symbol;Acc:HGNC:16286]	ortholog_one2one	ENSG00000155849	ENST00000479447	ELMO1	engulfment and cell motility 1 [Source:HGNC Symbol;Acc:HGNC:16286]
ENSOARG00000012389	821.948	0.693796	0.17026	4.07491	4.6032e-05	0.00126308	64.4637	42.3472	55.7783	72.4381	37.2309	36.3138	36.1974	24.7188	ENSOART00000013468	GPRC5B	G protein-coupled receptor class C group 5 member B [Source:HGNC Symbol;Acc:HGNC:13308]	ortholog_one2one	ENSG00000167191	ENST00000564449	GPRC5B	G protein-coupled receptor class C group 5 member B [Source:HGNC Symbol;Acc:HGNC:13308]
ENSOARG00000009151	102.356	0.657083	0.161329	4.07293	4.64256e-05	0.00126928	7.43587	5.75019	7.1099	8.58036	4.20986	4.40509	4.23716	4.29183	ENSOART00000009963	RHOD	ras homolog family member D [Source:HGNC Symbol;Acc:HGNC:670]	ortholog_one2one	ENSG00000173156	ENST00000532559	RHOD	ras homolog family member D [Source:HGNC Symbol;Acc:HGNC:670]
ENSOARG00000020541	168.324	0.738023	0.181196	4.07307	4.63976e-05	0.00126928	12.1784	8.49093	13.8528	14.4656	6.51213	7.22887	7.68742	5.26972	ENSOART00000022376	TMEM150A	transmembrane protein 150A [Source:HGNC Symbol;Acc:HGNC:24677]	ortholog_one2one	ENSG00000168890	ENST00000455852	TMEM150A	transmembrane protein 150A [Source:HGNC Symbol;Acc:HGNC:24677]
ENSOARG00000000308	107.472	0.841072	0.206643	4.07017	4.69781e-05	0.00128206	8.72398	6.07263	8.11905	9.90042	2.36805	3.84034	4.05557	5.26972	ENSOART00000000324
ENSOARG00000004361	611.835	0.649546	0.159613	4.06951	4.71118e-05	0.00128284	49.592	35.0385	41.4209	46.092	18.5497	24.7363	28.0258	31.727	ENSOART00000004757	ANLN	anillin actin binding protein [Source:HGNC Symbol;Acc:HGNC:14082]	ortholog_one2one	ENSG00000011426	ENST00000491782	ANLN	anillin actin binding protein [Source:HGNC Symbol;Acc:HGNC:14082]
ENSOARG00000016916	84.2473	0.897256	0.2205	4.06919	4.71763e-05	0.00128284	6.32342	3.60059	7.84382	8.69037	2.56538	3.16263	3.1476	2.55337	ENSOART00000018425	NPM3	nucleophosmin/nucleoplasmin 3 [Source:HGNC Symbol;Acc:HGNC:7931]	ortholog_one2one	ENSG00000107833	ENST00000370110	NPM3	nucleophosmin/nucleoplasmin 3 [Source:HGNC Symbol;Acc:HGNC:7931]
ENSOARG00000011060	1497.31	0.391662	0.0963061	4.06685	4.76529e-05	0.00129347	97.7202	92.1105	92.9791	102.029	62.1612	67.9966	81.1719	77.0357	ENSOART00000012030			ortholog_one2many	ENSG00000167468	ENST00000616066	GPX4	glutathione peroxidase 4 [Source:HGNC Symbol;Acc:HGNC:4556]
ENSOARG00000009040	662.585	0.404992	0.0996236	4.06522	4.79872e-05	0.00129728	38.0576	43.0996	40.9163	48.9521	32.0344	29.7062	31.8392	33.2481	ENSOART00000009846	ATOX1	copper transport protein ATOX1 [Source:RefSeq peptide;Acc:NP_001009429]	ortholog_one2many	ENSG00000177556	ENST00000313115	ATOX1	antioxidant 1 copper chaperone [Source:HGNC Symbol;Acc:HGNC:798]
ENSOARG00000011902	169.214	0.878539	0.216127	4.06491	4.80507e-05	0.00129728	9.01673	3.81555	29.0359	33.8264	0	0.0564756	0.302654	0.108654	ENSOART00000012950	SLC45A2	solute carrier family 45 member 2 [Source:HGNC Symbol;Acc:HGNC:16472]	ortholog_one2one	ENSG00000164175	ENST00000505056	SLC45A2	solute carrier family 45 member 2 [Source:HGNC Symbol;Acc:HGNC:16472]
ENSOARG00000013306	857.108	0.435462	0.107125	4.06501	4.80306e-05	0.00129728	56.0911	49.8171	55.6407	61.9326	40.7172	45.6887	40.3135	35.0952	ENSOART00000014473	ALPK3	alpha kinase 3 [Source:HGNC Symbol;Acc:HGNC:17574]	ortholog_one2one	ENSG00000136383	ENST00000558077	ALPK3	alpha kinase 3 [Source:HGNC Symbol;Acc:HGNC:17574]
ENSOARG00000020177	1001.99	0.495934	0.122048	4.06343	4.83566e-05	0.00130263	62.5316	58.7917	78.3924	67.0478	43.48	48.1172	39.4661	52.6972	ENSOART00000021971	PDIA5	protein disulfide-isomerase A5 precursor [Source:RefSeq peptide;Acc:NP_001156518]	ortholog_one2one	ENSG00000065485	ENST00000469649	PDIA5	protein disulfide isomerase family A member 5 [Source:HGNC Symbol;Acc:HGNC:24811]
ENSOARG00000021185	107.803	0.59374	0.146129	4.06312	4.84211e-05	0.00130263	7.72862	6.93247	7.66034	7.42531	4.20986	4.80042	4.23716	5.48703	ENSOART00000023084	PLEKHD1	pleckstrin homology and coiled-coil domain containing D1 [Source:HGNC Symbol;Acc:HGNC:20148]	ortholog_one2one	ENSG00000175985	ENST00000322564	PLEKHD1	pleckstrin homology and coiled-coil domain containing D1 [Source:HGNC Symbol;Acc:HGNC:20148]
ENSOARG00000019317	409.451	0.570571	0.140601	4.0581	4.94743e-05	0.0013286	27.7528	21.3886	33.2101	29.4812	18.747	18.6369	18.8856	15.9721	ENSOART00000021035	KRTCAP3	keratinocyte associated protein 3 [Source:HGNC Symbol;Acc:HGNC:28943]	ortholog_one2one	ENSG00000157992	ENST00000543753	KRTCAP3	keratinocyte associated protein 3 [Source:HGNC Symbol;Acc:HGNC:28943]
ENSOARG00000005419	1410.5	-0.442	0.109027	-4.05403	5.03425e-05	0.00134716	61.829	79.4279	64.3102	61.7126	91.6302	102.786	90.1909	81.7078	ENSOART00000005915	TTC7A	tetratricopeptide repeat domain 7A [Source:HGNC Symbol;Acc:HGNC:19750]	ortholog_one2one	ENSG00000068724	ENST00000496991	TTC7A	tetratricopeptide repeat domain 7A [Source:HGNC Symbol;Acc:HGNC:19750]
ENSOARG00000014655	1616.22	0.285411	0.0704018	4.05403	5.03435e-05	0.00134716	104.629	95.4424	105.318	95.539	82.0923	86.5771	78.448	78.4482	ENSOART00000015954	ZMIZ2	zinc finger MIZ-type containing 2 [Source:HGNC Symbol;Acc:HGNC:22229]	ortholog_one2one	ENSG00000122515	ENST00000615423	ZMIZ2	zinc finger MIZ-type containing 2 [Source:HGNC Symbol;Acc:HGNC:22229]
ENSOARG00000006993	355.944	0.589872	0.145597	4.0514	5.09126e-05	0.00135998	22.6589	18.9165	29.724	26.6211	14.9976	14.2883	16.0407	16.787	ENSOART00000007605	RASSF7	Ras association domain family member 7 [Source:HGNC Symbol;Acc:HGNC:1166]	ortholog_one2one	ENSG00000099849	ENST00000531112	RASSF7	Ras association domain family member 7 [Source:HGNC Symbol;Acc:HGNC:1166]
ENSOARG00000021150	1035.15	0.428402	0.105777	4.05006	5.12035e-05	0.00136534	74.2416	55.7822	71.5118	67.7629	47.6898	45.6887	50.6643	51.9909	ENSOART00000023047	MTHFD1	methylenetetrahydrofolate dehydrogenase, cyclohydrolase and formyltetrahydrofolate synthetase 1 [Source:HGNC Symbol;Acc:HGNC:7432]	ortholog_one2one	ENSG00000100714	ENST00000554353	MTHFD1	methylenetetrahydrofolate dehydrogenase, cyclohydrolase and formyltetrahydrofolate synthetase 1 [Source:HGNC Symbol;Acc:HGNC:7432]
ENSOARG00000015910	6731.88	0.234879	0.0580513	4.04606	5.20868e-05	0.00138644	407.392	382.791	419.392	432.648	338.302	343.202	344.723	357.254	ENSOART00000017334	GANAB	glucosidase II alpha subunit [Source:HGNC Symbol;Acc:HGNC:4138]	ortholog_one2one	ENSG00000089597	ENST00000540933	GANAB	glucosidase II alpha subunit [Source:HGNC Symbol;Acc:HGNC:4138]
ENSOARG00000003129	834.94	0.682007	0.16862	4.04464	5.24032e-05	0.00138754	52.5781	51.1606	64.723	69.4129	25.8512	28.6896	45.5797	37.5399	ENSOART00000003398	ADAMTSL2	ADAMTS like 2 [Source:HGNC Symbol;Acc:HGNC:14631]	ortholog_one2one	ENSG00000197859	ENST00000393060	ADAMTSL2	ADAMTS like 2 [Source:HGNC Symbol;Acc:HGNC:14631]
ENSOARG00000003537	6968.75	-0.547698	0.135412	-4.04468	5.23945e-05	0.00138754	306.686	378.814	320.909	246.465	522.878	503.254	387.518	462.866	ENSOART00000003875	SYNE1	spectrin repeat containing nuclear envelope protein 1 [Source:HGNC Symbol;Acc:HGNC:17089]	ortholog_one2one	ENSG00000131018	ENST00000448038	SYNE1	spectrin repeat containing nuclear envelope protein 1 [Source:HGNC Symbol;Acc:HGNC:17089]
ENSOARG00000019774	161.35	0.883475	0.218391	4.04538	5.22388e-05	0.00138754	19.2045	2.47204	9.95386	39.8217	0.526233	0.0564756	0.302654	0.217308	ENSOART00000021532	PLA1A	phospholipase A1 member A [Source:HGNC Symbol;Acc:HGNC:17661]	ortholog_one2one	ENSG00000144837	ENST00000475963	PLA1A	phospholipase A1 member A [Source:HGNC Symbol;Acc:HGNC:17661]
ENSOARG00000000738	180.659	-0.897391	0.221993	-4.04243	5.29005e-05	0.00139826	4.97676	9.02834	3.48614	7.0953	17.7603	15.8696	12.2878	10.5394	ENSOART00000000786			ortholog_one2one	ENSG00000198099	ENST00000629236	ADH4	alcohol dehydrogenase 4 (class II), pi polypeptide [Source:HGNC Symbol;Acc:HGNC:252]
ENSOARG00000006828	151.036	-0.96834	0.239572	-4.04196	5.30063e-05	0.00139861	4.39126	7.73857	3.7155	2.3101	11.3798	16.9991	7.74795	13.5274	ENSOART00000007419	FCRL5	Fc receptor like 5 [Source:HGNC Symbol;Acc:HGNC:18508]	ortholog_one2one	ENSG00000143297	ENST00000461387	FCRL5	Fc receptor like 5 [Source:HGNC Symbol;Acc:HGNC:18508]
ENSOARG00000003352	631.739	0.613983	0.152271	4.03217	5.52638e-05	0.00145081	42.5074	32.7277	53.8976	46.257	24.0751	29.9885	30.447	24.1755	ENSOART00000003638	NFIL3	nuclear factor, interleukin 3 regulated [Source:HGNC Symbol;Acc:HGNC:7787]	ortholog_one2one	ENSG00000165030	ENST00000297689	NFIL3	nuclear factor, interleukin 3 regulated [Source:HGNC Symbol;Acc:HGNC:7787]
ENSOARG00000004758	639.912	0.785373	0.194778	4.03213	5.52727e-05	0.00145081	51.5242	33.3189	53.7141	51.8122	16.6421	19.71	33.4736	27.6524	ENSOART00000005177	ENC1	ectodermal-neural cortex 1 [Source:HGNC Symbol;Acc:HGNC:3345]	ortholog_one2one	ENSG00000171617	ENST00000618628	ENC1	ectodermal-neural cortex 1 [Source:HGNC Symbol;Acc:HGNC:3345]
ENSOARG00000019413	212.733	0.82821	0.205364	4.03289	5.50941e-05	0.00145081	16.2184	9.56574	23.2563	15.5107	7.36726	6.55117	8.35326	8.8553	ENSOART00000021140	FAM84A	family with sequence similarity 84 member A [Source:HGNC Symbol;Acc:HGNC:20743]	ortholog_one2one	ENSG00000162981	ENST00000464947	FAM84A	family with sequence similarity 84 member A [Source:HGNC Symbol;Acc:HGNC:20743]
ENSOARG00000007175	48.8246	1.00457	0.249342	4.02889	5.60401e-05	0.00146841	4.21561	1.82716	3.3944	7.42531	1.31558	1.18599	1.39221	1.19519	ENSOART00000007801			ortholog_one2many	ENSG00000126878	ENST00000372309	AIF1L	allograft inflammatory factor 1 like [Source:HGNC Symbol;Acc:HGNC:28904]
ENSOARG00000017334	846.813	0.697527	0.173153	4.02839	5.61602e-05	0.00146901	69.7333	43.6907	47.6134	81.6785	34.1393	33.9418	32.9893	36.888	ENSOART00000018870	NKD1	naked cuticle homolog 1 [Source:HGNC Symbol;Acc:HGNC:17045]	ortholog_one2one	ENSG00000140807	ENST00000566396	NKD1	naked cuticle homolog 1 [Source:HGNC Symbol;Acc:HGNC:17045]
ENSOARG00000012358	5122.18	-0.512751	0.127305	-4.02774	5.63156e-05	0.00147053	267.282	281.007	199.352	190.033	327.646	354.384	335.643	345.465	ENSOART00000013439	PDZD2	PDZ domain containing 2 [Source:HGNC Symbol;Acc:HGNC:18486]	ortholog_one2one	ENSG00000133401	ENST00000510285	PDZD2	PDZ domain containing 2 [Source:HGNC Symbol;Acc:HGNC:18486]
ENSOARG00000005399	3178.79	-0.264958	0.0658438	-4.02404	5.72074e-05	0.00148867	159.022	169.496	167.794	153.457	207.336	197.269	187.948	185.581	ENSOART00000005898	NEDD4L	neural precursor cell expressed, developmentally down-regulated 4-like, E3 ubiquitin protein ligase [Source:HGNC Symbol;Acc:HGNC:7728]	ortholog_one2one	ENSG00000049759	ENST00000456986	NEDD4L	neural precursor cell expressed, developmentally down-regulated 4-like, E3 ubiquitin protein ligase [Source:HGNC Symbol;Acc:HGNC:7728]
ENSOARG00000019184	3103.94	0.557115	0.138442	4.02419	5.71715e-05	0.00148867	184.433	168.798	266.507	224.575	136.097	123.456	150.238	141.413	ENSOART00000020892	SORT1	sortilin 1 [Source:HGNC Symbol;Acc:HGNC:11186]	ortholog_one2one	ENSG00000134243	ENST00000538502	SORT1	sortilin 1 [Source:HGNC Symbol;Acc:HGNC:11186]
ENSOARG00000015543	807.958	-0.489966	0.121859	-4.02076	5.80114e-05	0.00150184	39.4043	44.3356	33.944	31.9564	45.9138	54.2166	58.8965	54.327	ENSOART00000016911	ARHGAP44	Rho GTPase activating protein 44 [Source:HGNC Symbol;Acc:HGNC:29096]	ortholog_one2one	ENSG00000006740	ENST00000616670	ARHGAP44	Rho GTPase activating protein 44 [Source:HGNC Symbol;Acc:HGNC:29096]
ENSOARG00000015882	992.975	0.486712	0.121029	4.02144	5.78422e-05	0.00150184	64.5223	54.2775	79.6767	65.0128	46.1111	43.1473	49.8169	43.8419	ENSOART00000017299	PPFIBP2	PPFIA binding protein 2 [Source:HGNC Symbol;Acc:HGNC:9250]	ortholog_one2one	ENSG00000166387	ENST00000534552	PPFIBP2	PPFIA binding protein 2 [Source:HGNC Symbol;Acc:HGNC:9250]
ENSOARG00000016260	131.187	0.705259	0.175398	4.0209	5.79756e-05	0.00150184	10.8318	6.66377	9.86212	10.3954	5.13077	5.3087	4.60034	6.19328	ENSOART00000017707			ortholog_one2one	ENSG00000127418	ENST00000264748	FGFRL1	fibroblast growth factor receptor like 1 [Source:HGNC Symbol;Acc:HGNC:3693]
ENSOARG00000002752	633.161	0.547602	0.136276	4.01832	5.86153e-05	0.00151321	43.4442	33.4263	51.0995	43.6718	28.9428	30.7792	24.3334	28.9563	ENSOART00000002977
ENSOARG00000018868	166.67	0.915096	0.227739	4.01817	5.86507e-05	0.00151321	17.6822	7.41613	11.9263	16.1157	3.81519	4.51805	5.50831	7.98607	ENSOART00000020545
ENSOARG00000010051	300.605	0.970272	0.241505	4.0176	5.87941e-05	0.00151432	12.9981	15.6384	27.6598	43.5618	9.27485	6.15584	12.1667	7.71443	ENSOART00000010935			ortholog_many2many	ENSG00000143226	ENST00000491841	FCGR2A	Fc fragment of IgG receptor IIa [Source:HGNC Symbol;Acc:HGNC:3616]
ENSOARG00000020591	575.092	-0.405902	0.101061	-4.0164	5.90942e-05	0.00151946	24.0641	32.2441	26.2837	28.1612	37.6256	36.8786	36.4396	36.6164	ENSOART00000022434	EPB42	erythrocyte membrane protein band 4.2 [Source:HGNC Symbol;Acc:HGNC:3381]	ortholog_one2one	ENSG00000166947	ENST00000622454	EPB42	erythrocyte membrane protein band 4.2 [Source:HGNC Symbol;Acc:HGNC:3381]
ENSOARG00000017918	340.234	0.500375	0.124643	4.01445	5.95836e-05	0.00152945	24.5325	18.9165	26.4213	20.8459	15.3923	15.1919	15.8591	15.8092	ENSOART00000019497			ortholog_one2many	ENSG00000093010	ENST00000428707	COMT	catechol-O-methyltransferase [Source:HGNC Symbol;Acc:HGNC:2228]
ENSOARG00000010485	60.0418	0.972628	0.242479	4.01119	6.04136e-05	0.00154812	3.45446	3.06319	5.96314	7.53532	1.97337	1.12951	2.3607	1.52116	ENSOART00000011412			ortholog_one2many	ENSG00000223572	ENST00000626814	CKMT1A	creatine kinase, mitochondrial 1A [Source:HGNC Symbol;Acc:HGNC:31736]
ENSOARG00000008264	2167.35	-0.369165	0.092057	-4.01018	6.06726e-05	0.00155213	105.8	122.474	96.557	99.5542	134.913	149.773	133.107	131.471	ENSOART00000009000	FMNL2	formin like 2 [Source:HGNC Symbol;Acc:HGNC:18267]	ortholog_one2one	ENSG00000157827	ENST00000497192	FMNL2	formin like 2 [Source:HGNC Symbol;Acc:HGNC:18267]
ENSOARG00000011424	2904.47	-0.491445	0.122619	-4.0079	6.12609e-05	0.00156453	132.909	168.69	107.979	127.77	185.234	186.878	200.902	194.273	ENSOART00000012418	FHL1	Ovis aries four and a half LIM domains 1 (FHL1), mRNA. [Source:RefSeq mRNA;Acc:NM_001166198]	ortholog_one2one	ENSG00000022267	ENST00000394153	FHL1	four and a half LIM domains 1 [Source:HGNC Symbol;Acc:HGNC:3702]
ENSOARG00000016780	25.6034	0.915078	0.228532	4.00416	6.2238e-05	0.00158681	3.80576	0.859841	3.66963	2.64011	0.0657791	0	0	0.488943	ENSOART00000018271	BTNL2	butyrophilin like 2 [Source:HGNC Symbol;Acc:HGNC:1142]	ortholog_one2one	ENSG00000204290	ENST00000544175	BTNL2	butyrophilin like 2 [Source:HGNC Symbol;Acc:HGNC:1142]
ENSOARG00000010421	482.672	0.767415	0.191713	4.00294	6.25608e-05	0.00159235	30.6803	23.5382	52.4756	35.8615	17.4972	21.856	18.2803	16.8957	ENSOART00000011343	SLC27A4	solute carrier family 27 member 4 [Source:HGNC Symbol;Acc:HGNC:10998]	ortholog_one2one	ENSG00000167114	ENST00000300456	SLC27A4	solute carrier family 27 member 4 [Source:HGNC Symbol;Acc:HGNC:10998]
ENSOARG00000003880	413.997	0.377271	0.0942813	4.00155	6.29292e-05	0.00159904	25.0009	25.634	28.3479	26.8961	19.2733	18.4675	20.8226	21.6765	ENSOART00000004219	NOL4L	nucleolar protein 4 like [Source:HGNC Symbol;Acc:HGNC:16106]	ortholog_one2one	ENSG00000197183	ENST00000616976	NOL4L	nucleolar protein 4 like [Source:HGNC Symbol;Acc:HGNC:16106]
ENSOARG00000014392	391.104	0.686537	0.171706	3.99834	6.37888e-05	0.00161816	33.0223	19.7226	26.6965	32.2314	15.9185	15.2484	19.7936	13.2015	ENSOART00000015667	SMIM3	small integral membrane protein 3 [Source:HGNC Symbol;Acc:HGNC:30248]	ortholog_one2one	ENSG00000256235	ENST00000526627	SMIM3	small integral membrane protein 3 [Source:HGNC Symbol;Acc:HGNC:30248]
ENSOARG00000015274	85.6228	0.87845	0.219778	3.99699	6.4154e-05	0.0016247	6.61617	4.51417	5.91727	9.68041	2.56538	2.88025	3.99504	2.33606	ENSOART00000016622	DOK5	docking protein 5 [Source:HGNC Symbol;Acc:HGNC:16173]	ortholog_one2one	ENSG00000101134	ENST00000491469	DOK5	docking protein 5 [Source:HGNC Symbol;Acc:HGNC:16173]
ENSOARG00000008281	695.486	0.440257	0.110163	3.9964	6.43124e-05	0.00162598	41.3364	42.5622	44.6777	53.0772	33.1526	31.6263	36.379	29.8255	ENSOART00000009006	PLPP2	phospholipid phosphatase 2 [Source:HGNC Symbol;Acc:HGNC:9230]	ortholog_one2one	ENSG00000141934	ENST00000589672	PLPP2	phospholipid phosphatase 2 [Source:HGNC Symbol;Acc:HGNC:9230]
ENSOARG00000020749	6175.63	0.336384	0.0841909	3.99549	6.45609e-05	0.00162954	371.852	368.603	392.145	425.608	268.379	305.872	313.489	330.417	ENSOART00000022604	PPIB	peptidylprolyl isomerase B [Source:HGNC Symbol;Acc:HGNC:9255]	ortholog_one2one	ENSG00000166794	ENST00000561048	PPIB	peptidylprolyl isomerase B [Source:HGNC Symbol;Acc:HGNC:9255]
ENSOARG00000003547	504.01	0.534674	0.133855	3.99444	6.48483e-05	0.00163135	40.3996	30.1482	32.5221	33.0564	20.5231	27.3907	19.6725	22.926	ENSOART00000003854	MYBL2	MYB proto-oncogene like 2 [Source:HGNC Symbol;Acc:HGNC:7548]	ortholog_one2one	ENSG00000101057	ENST00000396863	MYBL2	MYB proto-oncogene like 2 [Source:HGNC Symbol;Acc:HGNC:7548]
ENSOARG00000004720	97.5744	0.90195	0.225798	3.9945	6.48313e-05	0.00163135	6.03067	4.62165	11.4217	8.80037	4.0783	2.88025	2.78442	3.25962	ENSOART00000005144			ortholog_one2one	ENSG00000176092	ENST00000308182	CRYBG2	crystallin beta-gamma domain containing 2 [Source:HGNC Symbol;Acc:HGNC:17295]
ENSOARG00000000432	1420.26	0.79842	0.19995	3.9931	6.52158e-05	0.00163787	137.066	103.718	124.721	60.4476	46.7689	59.8076	40.5557	66.0616	ENSOART00000000458	S100A12	S100 calcium binding protein A12 [Source:HGNC Symbol;Acc:HGNC:10489]	ortholog_one2one	ENSG00000163221	ENST00000368737	S100A12	S100 calcium binding protein A12 [Source:HGNC Symbol;Acc:HGNC:10489]
ENSOARG00000011864	2138.93	0.446178	0.111755	3.99248	6.53864e-05	0.00163943	143.331	117.315	166.326	132.996	90.7751	104.197	102.781	103.982	ENSOART00000012917	PFKL	phosphofructokinase, liver type [Source:HGNC Symbol;Acc:HGNC:8876]	ortholog_one2one	ENSG00000141959	ENST00000628044	PFKL	phosphofructokinase, liver type [Source:HGNC Symbol;Acc:HGNC:8876]
ENSOARG00000003572	1128.16	-0.375227	0.0941416	-3.98578	6.72599e-05	0.00168361	57.789	56.0509	52.5674	53.7923	79.9216	75.056	68.763	62.6933	ENSOART00000003889	RPS6KA5	ribosomal protein S6 kinase A5 [Source:HGNC Symbol;Acc:HGNC:10434]	ortholog_one2one	ENSG00000100784	ENST00000556594	RPS6KA5	ribosomal protein S6 kinase A5 [Source:HGNC Symbol;Acc:HGNC:10434]
ENSOARG00000007725	1652.75	0.355137	0.0891468	3.98373	6.78409e-05	0.00169535	108.142	94.1526	110.547	106.76	80.9082	90.4174	76.8742	75.1342	ENSOART00000008415	HIP1R	huntingtin interacting protein 1 related [Source:HGNC Symbol;Acc:HGNC:18415]	ortholog_one2one	ENSG00000130787	ENST00000537322	HIP1R	huntingtin interacting protein 1 related [Source:HGNC Symbol;Acc:HGNC:18415]
ENSOARG00000000486	812.246	-0.534231	0.134132	-3.98289	6.80821e-05	0.00169857	34.4275	41.0037	34.2193	37.2366	60.7799	46.9877	64.8285	45.2001	ENSOART00000000518	SRPX	sushi repeat containing protein, X-linked [Source:HGNC Symbol;Acc:HGNC:11309]	ortholog_one2one	ENSG00000101955	ENST00000538295	SRPX	sushi repeat containing protein, X-linked [Source:HGNC Symbol;Acc:HGNC:11309]
ENSOARG00000011053	80.3508	0.904436	0.227181	3.98112	6.85919e-05	0.00170847	5.67937	3.86929	7.1099	8.85538	2.89428	2.42845	1.81593	3.47693	ENSOART00000012024	HAS2	hyaluronan synthase 2 [Source:HGNC Symbol;Acc:HGNC:4819]	ortholog_one2one	ENSG00000170961	ENST00000303924	HAS2	hyaluronan synthase 2 [Source:HGNC Symbol;Acc:HGNC:4819]
ENSOARG00000005722	50097.7	-0.68276	0.1716	-3.97879	6.92658e-05	0.00172002	2064.95	3017.72	1459.32	1753.31	3735.07	3293.09	3769.26	3402.55	ENSOART00000006234	EPAS1	endothelial PAS domain protein 1 [Source:HGNC Symbol;Acc:HGNC:3374]	ortholog_one2one	ENSG00000116016	ENST00000468530	EPAS1	endothelial PAS domain protein 1 [Source:HGNC Symbol;Acc:HGNC:3374]
ENSOARG00000012917	343.644	0.503791	0.126621	3.97873	6.9283e-05	0.00172002	25.4108	18.3791	24.6324	23.376	13.8794	16.2085	16.1617	16.4611	ENSOART00000014042	RECQL4	RecQ like helicase 4 [Source:HGNC Symbol;Acc:HGNC:9949]	ortholog_one2one	ENSG00000160957	ENST00000534270	RECQL4	RecQ like helicase 4 [Source:HGNC Symbol;Acc:HGNC:9949]
ENSOARG00000013837	237.796	0.80435	0.202287	3.97629	7.00002e-05	0.00173497	16.5697	11.8228	27.3846	15.7307	8.1566	9.43142	7.92954	9.94184	ENSOART00000015055			ortholog_one2one	ENSG00000131398	ENST00000477616	KCNC3	potassium voltage-gated channel subfamily C member 3 [Source:HGNC Symbol;Acc:HGNC:6235]
ENSOARG00000005630	773.356	-0.445844	0.112227	-3.9727	7.10627e-05	0.00175842	41.2193	41.0037	32.2927	31.7363	53.8073	49.8115	47.5772	49.8722	ENSOART00000006132	PLSCR4	phospholipid scramblase 4 [Source:HGNC Symbol;Acc:HGNC:16497]	ortholog_one2one	ENSG00000114698	ENST00000383083	PLSCR4	phospholipid scramblase 4 [Source:HGNC Symbol;Acc:HGNC:16497]
ENSOARG00000008628	1555.86	0.318419	0.0802043	3.9701	7.18432e-05	0.00177483	99.6524	86.7365	103.483	100.379	71.6334	79.5741	78.0848	79.8607	ENSOART00000009395			ortholog_one2many	ENSG00000198900	ENST00000361337	TOP1	topoisomerase (DNA) I [Source:HGNC Symbol;Acc:HGNC:11986]
ENSOARG00000017506	362.331	0.90207	0.227239	3.96969	7.19659e-05	0.00177496	28.9238	22.4634	31.8799	31.7363	5.39388	16.2085	17.1302	9.34424	ENSOART00000019058			ortholog_one2many	ENSG00000152078	ENST00000463375	TMEM56	transmembrane protein 56 [Source:HGNC Symbol;Acc:HGNC:26477]
ENSOARG00000010864	989.863	-0.382407	0.0964698	-3.96401	7.37019e-05	0.00181482	45.2593	51.268	47.7969	48.237	64.4635	56.4756	72.0922	58.9991	ENSOART00000011820	SPTLC3	serine palmitoyltransferase long chain base subunit 3 [Source:HGNC Symbol;Acc:HGNC:16253]	ortholog_one2one	ENSG00000172296	ENST00000485952	SPTLC3	serine palmitoyltransferase long chain base subunit 3 [Source:HGNC Symbol;Acc:HGNC:16253]
ENSOARG00000017050	542.841	-0.79426	0.200405	-3.96328	7.39275e-05	0.00181741	13.408	26.9775	23.715	18.0408	55.8464	40.0412	32.6867	32.8135	ENSOART00000018564	SLC27A6	solute carrier family 27 member 6 [Source:HGNC Symbol;Acc:HGNC:11000]	ortholog_one2one	ENSG00000113396	ENST00000506176	SLC27A6	solute carrier family 27 member 6 [Source:HGNC Symbol;Acc:HGNC:11000]
ENSOARG00000016028	2482.8	-0.305231	0.0770834	-3.95975	7.50273e-05	0.00184146	126.41	139.079	113.483	120.455	150.7	160.786	156.23	148.258	ENSOART00000017468	CLASP2	cytoplasmic linker associated protein 2 [Source:HGNC Symbol;Acc:HGNC:17078]	ortholog_one2one	ENSG00000163539	ENST00000359576	CLASP2	cytoplasmic linker associated protein 2 [Source:HGNC Symbol;Acc:HGNC:17078]
ENSOARG00000002176	1989.73	0.411675	0.104045	3.9567	7.59913e-05	0.00185908	109.372	122.527	136.969	146.031	86.3679	102.051	95.6387	95.6155	ENSOART00000002353	DNAJC3	DnaJ heat shock protein family (Hsp40) member C3 [Source:HGNC Symbol;Acc:HGNC:9439]	ortholog_one2one	ENSG00000102580	ENST00000376795	DNAJC3	DnaJ heat shock protein family (Hsp40) member C3 [Source:HGNC Symbol;Acc:HGNC:9439]
ENSOARG00000005473	26054.2	-0.535322	0.135287	-3.95694	7.59152e-05	0.00185908	1094.24	1330.12	995.845	1288.37	1913.78	1495.42	2080.63	1499.48	ENSOART00000005971	GSN	gelsolin [Source:RefSeq peptide;Acc:NP_001232935]	ortholog_one2one	ENSG00000148180	ENST00000434663	GSN	gelsolin [Source:HGNC Symbol;Acc:HGNC:4620]
ENSOARG00000020934	26.3314	1.0036	0.253688	3.95605	7.62e-05	0.00186118	2.98606	0.752361	2.52287	3.30014	0.789349	0.395329	0.605308	0.488943	ENSOART00000022806			ortholog_one2many	ENSG00000254553	ENST00000480336	AL033529.1
ENSOARG00000004332	18.0578	0.928812	0.234841	3.95506	7.65147e-05	0.00186204	0.585502	0.483661	3.44027	3.02513	0.197337	0.0564756	0.121062	0.217308	ENSOART00000004720	DOC2A	double C2 domain alpha [Source:HGNC Symbol;Acc:HGNC:2985]	ortholog_one2one	ENSG00000149927	ENST00000616445	DOC2A	double C2 domain alpha [Source:HGNC Symbol;Acc:HGNC:2985]
ENSOARG00000010237	87.7082	0.918322	0.232169	3.9554	7.64076e-05	0.00186204	5.26952	3.97677	7.47686	11.4405	2.89428	2.93673	2.72389	2.71635	ENSOART00000011138	FCRLB	Fc receptor like B [Source:HGNC Symbol;Acc:HGNC:26431]	ortholog_one2one	ENSG00000162746	ENST00000495397	FCRLB	Fc receptor like B [Source:HGNC Symbol;Acc:HGNC:26431]
ENSOARG00000013340	54.5264	-0.972324	0.24586	-3.95478	7.66048e-05	0.00186204	0.702602	2.36456	1.78894	1.32006	4.73609	6.43822	2.66336	4.45481	ENSOART00000014507	CCL26	C-C motif chemokine ligand 26 [Source:HGNC Symbol;Acc:HGNC:10625]	ortholog_one2one	ENSG00000006606	ENST00000394905	CCL26	C-C motif chemokine ligand 26 [Source:HGNC Symbol;Acc:HGNC:10625]
ENSOARG00000010561	282.244	0.487473	0.123343	3.95218	7.74427e-05	0.00187499	20.1998	15.7996	18.5775	20.3509	13.8136	13.0459	13.6194	11.463	ENSOART00000011490	HMGA1	high mobility group AT-hook 1 [Source:HGNC Symbol;Acc:HGNC:5010]	ortholog_one2one	ENSG00000137309	ENST00000447654	HMGA1	high mobility group AT-hook 1 [Source:HGNC Symbol;Acc:HGNC:5010]
ENSOARG00000010719	754.768	-0.90123	0.228046	-3.95197	7.75098e-05	0.00187499	18.8532	36.597	11.8345	33.2214	68.0156	70.4815	55.6884	43.9505	ENSOART00000011666	LPL	lipoprotein lipase [Source:HGNC Symbol;Acc:HGNC:6677]	ortholog_one2one	ENSG00000175445	ENST00000523696	LPL	lipoprotein lipase [Source:HGNC Symbol;Acc:HGNC:6677]
ENSOARG00000016852	1513.89	-0.335721	0.0849482	-3.95207	7.74783e-05	0.00187499	72.7193	81.7387	74.3099	71.778	105.773	94.766	89.0409	89.8025	ENSOART00000018354	CFLAR	CASP8 and FADD like apoptosis regulator [Source:HGNC Symbol;Acc:HGNC:1876]	ortholog_one2one	ENSG00000003402	ENST00000340870	CFLAR	CASP8 and FADD like apoptosis regulator [Source:HGNC Symbol;Acc:HGNC:1876]
ENSOARG00000017166	807.686	0.559837	0.141691	3.95112	7.77849e-05	0.00187864	52.4024	44.8192	61.0075	61.8226	29.2717	34.7325	43.8243	35.3125	ENSOART00000018680			ortholog_one2one	ENSG00000115884	ENST00000381150	SDC1	syndecan 1 [Source:HGNC Symbol;Acc:HGNC:10658]
ENSOARG00000016479	931.304	0.279698	0.0708443	3.94807	7.87846e-05	0.00189975	57.0864	54.3312	61.6497	57.4774	47.5583	48.569	46.2456	45.689	ENSOART00000017945	PRR13	proline rich 13 [Source:HGNC Symbol;Acc:HGNC:24528]	ortholog_one2one	ENSG00000205352	ENST00000549135	PRR13	proline rich 13 [Source:HGNC Symbol;Acc:HGNC:24528]
ENSOARG00000005764	1616.95	0.729734	0.18493	3.946	7.94681e-05	0.00191318	121.843	90.2834	106.327	152.081	49.9921	50.7715	66.5839	89.2592	ENSOART00000006273
ENSOARG00000010180	1368.41	0.586015	0.148916	3.9352	8.31266e-05	0.00199808	97.9544	65.5092	100.227	112.645	62.8848	63.9868	57.02	54.8703	ENSOART00000011087	ITPR3	inositol 1,4,5-trisphosphate receptor type 3 [Source:HGNC Symbol;Acc:HGNC:6182]	ortholog_one2one	ENSG00000096433	ENST00000605930	ITPR3	inositol 1,4,5-trisphosphate receptor type 3 [Source:HGNC Symbol;Acc:HGNC:6182]
ENSOARG00000000769	3010.25	0.375514	0.0954704	3.93331	8.37844e-05	0.00201069	214.645	165.412	184.903	204.609	135.768	154.235	147.756	145.868	ENSOART00000000827	GLUD1	Ovis aries glutamate dehydrogenase 1 (GLUD1), mRNA. [Source:RefSeq mRNA;Acc:NM_001278567]	ortholog_one2many	ENSG00000148672	ENST00000474574	GLUD1	glutamate dehydrogenase 1 [Source:HGNC Symbol;Acc:HGNC:4335]
ENSOARG00000014652	426.053	0.967658	0.246249	3.92959	8.50924e-05	0.00203885	41.3364	21.8722	48.6225	55.1673	13.9452	2.0896	5.75043	2.87933	ENSOART00000015951	TNS4	tensin 4 [Source:HGNC Symbol;Acc:HGNC:24352]	ortholog_one2one	ENSG00000131746	ENST00000394072	TNS4	tensin 4 [Source:HGNC Symbol;Acc:HGNC:24352]
ENSOARG00000020267	195.781	0.584522	0.14879	3.9285	8.54758e-05	0.00204479	13.408	10.2644	15.8253	14.3006	9.07751	8.69724	8.29272	8.14905	ENSOART00000022069	GCHFR	GTP cyclohydrolase I feedback regulator [Source:HGNC Symbol;Acc:HGNC:4194]	ortholog_one2one	ENSG00000137880	ENST00000558467	GCHFR	GTP cyclohydrolase I feedback regulator [Source:HGNC Symbol;Acc:HGNC:4194]
ENSOARG00000006016	542.632	-0.650775	0.165808	-3.92488	8.67746e-05	0.00207053	25.0595	27.8911	20.1371	18.5358	47.8214	39.1941	29.1153	35.8015	ENSOART00000006546	MPP3	membrane palmitoylated protein 3 [Source:HGNC Symbol;Acc:HGNC:7221]	ortholog_one2one	ENSG00000161647	ENST00000480958	MPP3	membrane palmitoylated protein 3 [Source:HGNC Symbol;Acc:HGNC:7221]
ENSOARG00000015142	14356.3	0.324294	0.0826282	3.92473	8.68255e-05	0.00207053	926.966	822.761	933.69	924.644	619.244	752.706	750.522	723.69	ENSOART00000016481	EEF1G	eukaryotic translation elongation factor 1 gamma [Source:HGNC Symbol;Acc:HGNC:3213]	ortholog_one2one	ENSG00000254772	ENST00000532986	EEF1G	eukaryotic translation elongation factor 1 gamma [Source:HGNC Symbol;Acc:HGNC:3213]
ENSOARG00000006302	122.301	0.807978	0.205965	3.92288	8.74963e-05	0.00208324	10.1877	6.18011	9.99973	10.5604	4.93343	4.06624	3.08707	5.97597	ENSOART00000006855	B4GALT6	beta-1,4-galactosyltransferase 6 [Source:HGNC Symbol;Acc:HGNC:929]	ortholog_one2one	ENSG00000118276	ENST00000579372	B4GALT6	beta-1,4-galactosyltransferase 6 [Source:HGNC Symbol;Acc:HGNC:929]
ENSOARG00000006404	244.614	-0.51091	0.130333	-3.92004	8.85347e-05	0.00210465	11.8271	12.3065	9.86212	10.7805	18.2208	13.8365	15.5564	17.439	ENSOART00000006961	ZFP37	ZFP37 zinc finger protein [Source:HGNC Symbol;Acc:HGNC:12863]	ortholog_one2one	ENSG00000136866	ENST00000553380	ZFP37	ZFP37 zinc finger protein [Source:HGNC Symbol;Acc:HGNC:12863]
ENSOARG00000005795	972.612	-0.560086	0.142909	-3.91918	8.88504e-05	0.00210884	49.7676	52.5578	35.3201	35.8065	59.2012	64.9469	74.7556	64.5405	ENSOART00000006313	DTNA	dystrobrevin alpha [Source:HGNC Symbol;Acc:HGNC:3057]	ortholog_one2one	ENSG00000134769	ENST00000444659	DTNA	dystrobrevin alpha [Source:HGNC Symbol;Acc:HGNC:3057]
ENSOARG00000002806	523.969	0.382676	0.0976839	3.9175	8.94727e-05	0.00211714	32.7881	30.7393	37.4761	33.2764	24.2067	27.8989	23.9702	25.2077	ENSOART00000003040	MBOAT7	membrane bound O-acyltransferase domain containing 7 [Source:HGNC Symbol;Acc:HGNC:15505]	ortholog_one2one	ENSG00000125505	ENST00000431666	MBOAT7	membrane bound O-acyltransferase domain containing 7 [Source:HGNC Symbol;Acc:HGNC:15505]
ENSOARG00000006686	471.021	0.468386	0.119563	3.91748	8.94801e-05	0.00211714	28.1626	26.3326	34.9532	34.8165	21.2466	22.9856	20.7621	22.4914	ENSOART00000007267			ortholog_one2many	ENSG00000038210	ENST00000264864	PI4K2B	phosphatidylinositol 4-kinase type 2 beta [Source:HGNC Symbol;Acc:HGNC:18215]
ENSOARG00000008693	433.497	0.541356	0.138231	3.91631	8.99143e-05	0.00212408	30.6217	23.0545	35.0908	28.6012	17.8261	21.9125	18.0382	19.775	ENSOART00000009467	CISH	cytokine inducible SH2 containing protein [Source:HGNC Symbol;Acc:HGNC:1984]	ortholog_one2one	ENSG00000114737	ENST00000491847	CISH	cytokine inducible SH2 containing protein [Source:HGNC Symbol;Acc:HGNC:1984]
ENSOARG00000001558	460.477	0.375295	0.0958855	3.91399	9.07817e-05	0.00213596	27.4015	31.5454	28.4855	30.3613	21.3124	24.4539	20.2778	23.1976	ENSOART00000001680	RENBP	renin binding protein [Source:HGNC Symbol;Acc:HGNC:9959]	ortholog_one2one	ENSG00000102032	ENST00000475904	RENBP	renin binding protein [Source:HGNC Symbol;Acc:HGNC:9959]
ENSOARG00000003217	2163.06	-0.242351	0.0619216	-3.91384	9.08407e-05	0.00213596	107.732	118.121	105.456	114.845	135.308	131.532	127.66	131.037	ENSOART00000003496	AHCTF1	AT-hook containing transcription factor 1 [Source:HGNC Symbol;Acc:HGNC:24618]	ortholog_one2one	ENSG00000153207	ENST00000478568	AHCTF1	AT-hook containing transcription factor 1 [Source:HGNC Symbol;Acc:HGNC:24618]
ENSOARG00000015680	3566.66	-0.214684	0.0548526	-3.91384	9.08398e-05	0.00213596	183.555	190.079	180.27	189.758	214.9	221.554	201.689	220.513	ENSOART00000017068	ATP2B1	ATPase plasma membrane Ca2+ transporting 1 [Source:HGNC Symbol;Acc:HGNC:814]	ortholog_one2one	ENSG00000070961	ENST00000261173	ATP2B1	ATPase plasma membrane Ca2+ transporting 1 [Source:HGNC Symbol;Acc:HGNC:814]
ENSOARG00000006692	1749.13	-0.420723	0.107545	-3.91205	9.15148e-05	0.00214847	82.6728	91.8956	85.7775	74.0881	131.163	114.532	102.539	102.787	ENSOART00000007274	CLK4	CDC like kinase 4 [Source:HGNC Symbol;Acc:HGNC:13659]	ortholog_one2one	ENSG00000113240	ENST00000611733	CLK4	CDC like kinase 4 [Source:HGNC Symbol;Acc:HGNC:13659]
ENSOARG00000000592	51.4867	0.954167	0.243955	3.91125	9.18208e-05	0.00215231	5.38662	2.20334	5.68792	3.90517	1.2498	1.18599	1.21062	2.33606	ENSOART00000000638	UNC5CL	unc-5 family C-terminal like [Source:HGNC Symbol;Acc:HGNC:21203]	ortholog_one2one	ENSG00000124602	ENST00000244565	UNC5CL	unc-5 family C-terminal like [Source:HGNC Symbol;Acc:HGNC:21203]
ENSOARG00000001055	3501	-0.540239	0.138209	-3.90884	9.27403e-05	0.0021705	165.697	199.752	125.088	140.421	239.896	264.758	224.872	211.93	ENSOART00000001130	RARRES2	retinoic acid receptor responder 2 [Source:HGNC Symbol;Acc:HGNC:9868]	ortholog_one2one	ENSG00000106538	ENST00000482669	RARRES2	retinoic acid receptor responder 2 [Source:HGNC Symbol;Acc:HGNC:9868]
ENSOARG00000014811	615.147	0.542087	0.138773	3.90629	9.37241e-05	0.00219013	43.0929	33.4263	38.7146	51.3172	28.4823	24.5104	30.447	26.5116	ENSOART00000016120	SCARA3	scavenger receptor class A member 3 [Source:HGNC Symbol;Acc:HGNC:19000]	ortholog_one2one	ENSG00000168077	ENST00000301904	SCARA3	scavenger receptor class A member 3 [Source:HGNC Symbol;Acc:HGNC:19000]
ENSOARG00000007776	957.541	0.394254	0.10096	3.90506	9.4203e-05	0.00219116	54.6273	57.9856	67.6129	66.1678	40.5199	47.4395	47.2746	48.8943	ENSOART00000008463	OSTC	oligosaccharyltransferase complex non-catalytic subunit [Source:HGNC Symbol;Acc:HGNC:24448]	ortholog_one2one	ENSG00000198856	ENST00000613215	OSTC	oligosaccharyltransferase complex non-catalytic subunit [Source:HGNC Symbol;Acc:HGNC:24448]
ENSOARG00000014685	173.682	-0.499808	0.127971	-3.90564	9.39763e-05	0.00219116	6.85037	9.40452	8.02731	7.64532	11.906	11.1257	11.743	11.3	ENSOART00000015984	SLC2A12	solute carrier family 2 member 12 [Source:HGNC Symbol;Acc:HGNC:18067]	ortholog_one2one	ENSG00000146411	ENST00000275230	SLC2A12	solute carrier family 2 member 12 [Source:HGNC Symbol;Acc:HGNC:18067]
ENSOARG00000016941	683.777	0.400711	0.102608	3.90524	9.41325e-05	0.00219116	44.8494	38.5316	47.7969	45.1569	31.574	35.6361	29.2969	34.552	ENSOART00000018453			ortholog_one2one	ENSG00000255863	ENST00000537495	AC073610.2
ENSOARG00000002427	4461.18	-0.288391	0.0739393	-3.90037	9.6047e-05	0.00223062	220.207	236.994	202.38	243.715	280.219	267.977	279.41	272.993	ENSOART00000002634	PPP2R5C	protein phosphatase 2 regulatory subunit B'gamma [Source:HGNC Symbol;Acc:HGNC:9311]	ortholog_one2one	ENSG00000078304	ENST00000422945	PPP2R5C	protein phosphatase 2 regulatory subunit B'gamma [Source:HGNC Symbol;Acc:HGNC:9311]
ENSOARG00000010712	618.734	0.765237	0.196257	3.89916	9.65271e-05	0.00223833	44.3225	26.2252	62.8423	49.7221	23.2858	21.5172	28.5706	21.7308	ENSOART00000011654	KLHL25	kelch like family member 25 [Source:HGNC Symbol;Acc:HGNC:25732]	ortholog_one2one	ENSG00000183655	ENST00000559131	KLHL25	kelch like family member 25 [Source:HGNC Symbol;Acc:HGNC:25732]
ENSOARG00000014873	400.838	0.378528	0.0970974	3.89844	9.68155e-05	0.00224132	26.2305	22.947	26.2837	27.1712	17.563	20.1618	19.8541	19.9923	ENSOART00000016189			ortholog_one2many	ENSG00000258529	ENST00000542429	AP001781.3
ENSOARG00000017040	331.916	0.516119	0.132403	3.8981	9.69523e-05	0.00224132	21.4294	22.6783	22.293	22.716	12.7611	12.4811	17.7961	17.113	ENSOART00000018552	STBD1	starch binding domain 1 [Source:HGNC Symbol;Acc:HGNC:24854]	ortholog_one2one	ENSG00000118804	ENST00000237642	STBD1	starch binding domain 1 [Source:HGNC Symbol;Acc:HGNC:24854]
ENSOARG00000020508	157.188	0.594008	0.152512	3.89482	9.82725e-05	0.00226837	10.8318	8.32971	12.1556	12.0455	7.36726	6.32526	6.59786	7.00818	ENSOART00000022338	C1orf210	chromosome 1 open reading frame 210 [Source:HGNC Symbol;Acc:HGNC:28755]	ortholog_one2one	ENSG00000253313	ENST00000423420	C1orf210	chromosome 1 open reading frame 210 [Source:HGNC Symbol;Acc:HGNC:28755]
ENSOARG00000002545	5427.83	-0.413702	0.106243	-3.89391	9.86431e-05	0.00227243	255.981	316.045	230.865	238.545	362.772	368.842	332.92	332.101	ENSOART00000002762	EPB41	erythrocyte membrane protein band 4.1 [Source:HGNC Symbol;Acc:HGNC:3377]	ortholog_one2one	ENSG00000159023	ENST00000356093	EPB41	erythrocyte membrane protein band 4.1 [Source:HGNC Symbol;Acc:HGNC:3377]
ENSOARG00000017458	979.995	0.51772	0.132965	3.89365	9.87489e-05	0.00227243	58.8429	56.1584	84.4473	63.6927	39.7963	46.9877	46.4272	44.3308	ENSOART00000019001	TMEM97	transmembrane protein 97 [Source:HGNC Symbol;Acc:HGNC:28106]	ortholog_one2one	ENSG00000109084	ENST00000336687	TMEM97	transmembrane protein 97 [Source:HGNC Symbol;Acc:HGNC:28106]
ENSOARG00000015553	1023.59	0.338196	0.0868797	3.89269	9.91377e-05	0.00227791	64.9321	57.6631	66.7872	69.0829	47.032	54.3295	51.6328	48.677	ENSOART00000016917	GRINA	protein lifeguard 1 [Source:RefSeq peptide;Acc:NP_001265493]	ortholog_one2one	ENSG00000178719	ENST00000313269	GRINA	glutamate ionotropic receptor NMDA type subunit associated protein 1 [Source:HGNC Symbol;Acc:HGNC:4589]
ENSOARG00000001136	19433.4	0.207572	0.0533638	3.88975	0.000100346	0.00230187	1127.27	1189.48	1145.01	1237	982.476	978.722	1049.6	1025.2	ENSOART00000001218	RPS8	40S ribosomal protein S8 [Source:RefSeq peptide;Acc:NP_001267626]
ENSOARG00000014495	212.618	0.870002	0.223684	3.88942	0.000100485	0.00230187	17.9749	11.1242	21.0086	16.4457	5.06499	4.57452	8.65591	10.8111	ENSOART00000015780
ENSOARG00000019446	12895.4	-0.389324	0.100203	-3.88536	0.000102179	0.00233713	660.563	713.185	580.168	547.548	908.212	797.605	812.203	772.149	ENSOART00000021177	TNS1	tensin 1 [Source:HGNC Symbol;Acc:HGNC:11973]	ortholog_one2one	ENSG00000079308	ENST00000615025	TNS1	tensin 1 [Source:HGNC Symbol;Acc:HGNC:11973]
ENSOARG00000012153	119.731	0.655614	0.168815	3.88363	0.000102907	0.00235023	6.67472	7.63109	9.03645	10.5054	4.4072	4.91338	5.56884	5.10674	ENSOART00000013217	CCDC160	coiled-coil domain containing 160 [Source:HGNC Symbol;Acc:HGNC:37286]	ortholog_one2one	ENSG00000203952	ENST00000370809	CCDC160	coiled-coil domain containing 160 [Source:HGNC Symbol;Acc:HGNC:37286]
ENSOARG00000004193	72.8906	0.79933	0.205952	3.88114	0.000103967	0.00237086	5.32807	4.46043	4.44942	7.70033	3.28895	2.37197	2.72389	2.44471	ENSOART00000004563			ortholog_one2one	ENSG00000183779	ENST00000331569	ZNF703	zinc finger protein 703 [Source:HGNC Symbol;Acc:HGNC:25883]
ENSOARG00000007449	136.914	-0.694739	0.179053	-3.88008	0.000104423	0.00237766	5.56227	7.09369	4.22007	5.55524	8.41972	8.18896	10.714	11.7346	ENSOART00000008113	ENOX1	ecto-NOX disulfide-thiol exchanger 1 [Source:HGNC Symbol;Acc:HGNC:25474]	ortholog_one2one	ENSG00000120658	ENST00000482207	ENOX1	ecto-NOX disulfide-thiol exchanger 1 [Source:HGNC Symbol;Acc:HGNC:25474]
ENSOARG00000009022	67.1854	0.77999	0.201123	3.87818	0.000105242	0.00239271	4.68401	3.60059	5.27509	6.49027	2.36805	3.04968	2.30017	2.44471	ENSOART00000009822			ortholog_one2one	ENSG00000130590	ENST00000450107	SAMD10	sterile alpha motif domain containing 10 [Source:HGNC Symbol;Acc:HGNC:16129]
ENSOARG00000003681	113.95	0.89436	0.23067	3.87723	0.000105653	0.00239485	8.37268	4.83661	11.9263	11.1105	4.14408	2.25902	4.29769	4.29183	ENSOART00000003995	ZBTB7C	zinc finger and BTB domain containing 7C [Source:HGNC Symbol;Acc:HGNC:31700]	ortholog_one2one	ENSG00000184828	ENST00000588028	ZBTB7C	zinc finger and BTB domain containing 7C [Source:HGNC Symbol;Acc:HGNC:31700]
ENSOARG00000015731	536.006	0.445166	0.11481	3.87742	0.000105569	0.00239485	31.6171	31.1155	41.0539	36.4665	27.1668	23.8327	25.2414	24.4471	ENSOART00000017129	DLG3	discs large MAGUK scaffold protein 3 [Source:HGNC Symbol;Acc:HGNC:2902]	ortholog_one2one	ENSG00000082458	ENST00000542398	DLG3	discs large MAGUK scaffold protein 3 [Source:HGNC Symbol;Acc:HGNC:2902]
ENSOARG00000005996	555.501	0.356799	0.092076	3.87505	0.000106602	0.00241274	35.5985	32.3515	38.5769	34.5965	27.9561	27.6166	24.7571	28.25	ENSOART00000006519	LDLRAP1	low density lipoprotein receptor adaptor protein 1 [Source:HGNC Symbol;Acc:HGNC:18640]	ortholog_one2one	ENSG00000157978	ENST00000470950	LDLRAP1	low density lipoprotein receptor adaptor protein 1 [Source:HGNC Symbol;Acc:HGNC:18640]
ENSOARG00000005652	144.746	0.812388	0.209744	3.87323	0.000107402	0.00242723	12.1784	8.49093	11.0547	12.2105	3.1574	4.29214	6.29521	7.4428	ENSOART00000006155	CDCA3	cell division cycle associated 3 [Source:HGNC Symbol;Acc:HGNC:14624]	ortholog_one2one	ENSG00000111665	ENST00000446553	CDCA3	cell division cycle associated 3 [Source:HGNC Symbol;Acc:HGNC:14624]
ENSOARG00000003329	681.696	0.869025	0.224486	3.87118	0.00010831	0.0024429	58.0232	37.7793	65.778	51.9222	18.0235	12.9894	23.0622	39.1154	ENSOART00000003616	SULF1	sulfatase 1 [Source:HGNC Symbol;Acc:HGNC:20391]	ortholog_one2one	ENSG00000137573	ENST00000616868	SULF1	sulfatase 1 [Source:HGNC Symbol;Acc:HGNC:20391]
ENSOARG00000007393	12265.1	-0.371994	0.0960993	-3.87093	0.000108419	0.0024429	637.436	693.838	524.206	542.048	756.591	796.814	769.589	789.425	ENSOART00000008049	NDST1	N-deacetylase and N-sulfotransferase 1 [Source:HGNC Symbol;Acc:HGNC:7680]	ortholog_one2one	ENSG00000070614	ENST00000521752	NDST1	N-deacetylase and N-sulfotransferase 1 [Source:HGNC Symbol;Acc:HGNC:7680]
ENSOARG00000016812	755.564	0.57822	0.149426	3.8696	0.000109014	0.00245265	52.4024	37.2419	58.2553	59.4575	35.0602	32.6994	28.389	36.1274	ENSOART00000018310	AGFG2	ArfGAP with FG repeats 2 [Source:HGNC Symbol;Acc:HGNC:5177]	ortholog_one2one	ENSG00000106351	ENST00000429987	AGFG2	ArfGAP with FG repeats 2 [Source:HGNC Symbol;Acc:HGNC:5177]
ENSOARG00000006603	783.676	0.308184	0.0796952	3.86703	0.000110168	0.00246759	46.1961	47.1838	50.3197	52.2522	35.7838	41.1142	40.0109	39.4414	ENSOART00000007176	PCBP4	poly(rC) binding protein 4 [Source:HGNC Symbol;Acc:HGNC:8652]	ortholog_one2one	ENSG00000090097	ENST00000322099	PCBP4	poly(rC) binding protein 4 [Source:HGNC Symbol;Acc:HGNC:8652]
ENSOARG00000012948	462.512	0.694677	0.179641	3.86703	0.000110167	0.00246759	35.013	20.9049	40.687	36.2465	17.6288	22.5338	18.7646	16.1894	ENSOART00000014074	FHL2	four and a half LIM domains 2 [Source:HGNC Symbol;Acc:HGNC:3703]	ortholog_one2one	ENSG00000115641	ENST00000358129	FHL2	four and a half LIM domains 2 [Source:HGNC Symbol;Acc:HGNC:3703]
ENSOARG00000020307	1353.1	0.470993	0.121793	3.86716	0.000110109	0.00246759	88.3522	75.8273	106.832	86.4087	70.3836	62.1796	54.9015	63.3453	ENSOART00000022113	TFRC	transferrin receptor [Source:HGNC Symbol;Acc:HGNC:11763]	ortholog_one2one	ENSG00000072274	ENST00000464011	TFRC	transferrin receptor [Source:HGNC Symbol;Acc:HGNC:11763]
ENSOARG00000017039	185.455	0.557789	0.144258	3.8666	0.000110361	0.00246827	13.7593	9.83444	12.9354	14.0256	7.30148	8.75371	8.35326	8.42068	ENSOART00000018551	H2AFX	H2A histone family member X [Source:HGNC Symbol;Acc:HGNC:4739]	ortholog_one2one	ENSG00000188486	ENST00000375167	H2AFX	H2A histone family member X [Source:HGNC Symbol;Acc:HGNC:4739]
ENSOARG00000010280	3752.94	-0.426416	0.11037	-3.86352	0.000111765	0.00249598	184.726	214.96	153.482	162.587	231.542	238.496	265.428	234.693	ENSOART00000011184	SORBS3	sorbin and SH3 domain containing 3 [Source:HGNC Symbol;Acc:HGNC:30907]	ortholog_one2one	ENSG00000120896	ENST00000519127	SORBS3	sorbin and SH3 domain containing 3 [Source:HGNC Symbol;Acc:HGNC:30907]
ENSOARG00000000369	1973.76	0.397935	0.103031	3.86229	0.000112327	0.00250417	129.981	110.758	132.519	135.251	85.2497	88.6667	109.016	95.8871	ENSOART00000000394	ECHS1	enoyl-CoA hydratase, short chain 1 [Source:HGNC Symbol;Acc:HGNC:3151]	ortholog_one2one	ENSG00000127884	ENST00000368547	ECHS1	enoyl-CoA hydratase, short chain 1 [Source:HGNC Symbol;Acc:HGNC:3151]
ENSOARG00000003994	6023.56	0.512891	0.132805	3.862	0.000112463	0.00250417	324.895	390.422	449.025	450.854	255.091	315.473	226.446	296.354	ENSOART00000004344	CTSC	cathepsin C [Source:HGNC Symbol;Acc:HGNC:2528]	ortholog_one2one	ENSG00000109861	ENST00000534131	CTSC	cathepsin C [Source:HGNC Symbol;Acc:HGNC:2528]
ENSOARG00000001369	701.254	0.489586	0.126828	3.86025	0.000113271	0.00251105	47.0743	41.4873	49.2647	48.6771	26.8379	38.3469	35.35	28.3044	ENSOART00000001467	UBE2S	ubiquitin conjugating enzyme E2 S [Source:HGNC Symbol;Acc:HGNC:17895]	ortholog_one2one	ENSG00000108106	ENST00000592570	UBE2S	ubiquitin conjugating enzyme E2 S [Source:HGNC Symbol;Acc:HGNC:17895]
ENSOARG00000005218	4207.27	0.44477	0.115207	3.86062	0.000113101	0.00251105	236.016	236.94	319.533	308.893	187.405	203.82	195.757	203.074	ENSOART00000005690	EPCAM	epithelial cell adhesion molecule precursor [Source:RefSeq peptide;Acc:NP_001156036]	ortholog_one2one	ENSG00000119888	ENST00000490733	EPCAM	epithelial cell adhesion molecule [Source:HGNC Symbol;Acc:HGNC:11529]
ENSOARG00000018845	3008.9	0.190765	0.0494137	3.86056	0.000113126	0.00251105	178.402	173.688	186.784	184.533	154.318	159.939	157.259	157.44	ENSOART00000020524	NAGA	alpha-N-acetylgalactosaminidase precursor [Source:RefSeq peptide;Acc:NP_001119817]	ortholog_one2one	ENSG00000198951	ENST00000402937	NAGA	alpha-N-acetylgalactosaminidase [Source:HGNC Symbol;Acc:HGNC:7631]
ENSOARG00000007382	1162.35	-0.834313	0.216332	-3.85664	0.000114958	0.00254106	46.3132	47.5062	44.4942	28.7112	105.904	131.927	51.6328	65.1381	ENSOART00000008039	SDS	serine dehydratase [Source:HGNC Symbol;Acc:HGNC:10691]	ortholog_one2one	ENSG00000135094	ENST00000546785	SDS	serine dehydratase [Source:HGNC Symbol;Acc:HGNC:10691]
ENSOARG00000021015	285.052	0.687026	0.178141	3.85663	0.00011496	0.00254106	23.1859	16.8744	16.8803	24.751	11.5771	12.4246	8.29272	14.1793	ENSOART00000022895	CLEC7A	C-type lectin domain containing 7A [Source:HGNC Symbol;Acc:HGNC:14558]	ortholog_one2one	ENSG00000172243	ENST00000525605	CLEC7A	C-type lectin domain containing 7A [Source:HGNC Symbol;Acc:HGNC:14558]
ENSOARG00000002055	2161.48	0.515107	0.133642	3.85438	0.000116022	0.00256078	144.677	108.824	169.17	157.197	96.761	97.2509	109.137	88.6616	ENSOART00000002216	FOXP4	forkhead box P4 [Source:HGNC Symbol;Acc:HGNC:20842]	ortholog_one2one	ENSG00000137166	ENST00000373060	FOXP4	forkhead box P4 [Source:HGNC Symbol;Acc:HGNC:20842]
ENSOARG00000008595	2873.84	-0.27714	0.0719361	-3.85258	0.000116878	0.00257217	147.137	158.103	134.308	145.041	184.313	182.416	171.423	168.196	ENSOART00000009364	MARF1	meiosis regulator and mRNA stability factor 1 [Source:HGNC Symbol;Acc:HGNC:29562]	ortholog_one2one	ENSG00000166783	ENST00000549219	MARF1	meiosis regulator and mRNA stability factor 1 [Source:HGNC Symbol;Acc:HGNC:29562]
ENSOARG00000016547	5780.89	-0.62439	0.162067	-3.85266	0.00011684	0.00257217	240.7	336.897	167.564	245.915	370.731	384.316	429.466	420.817	ENSOART00000018025	CALCRL	calcitonin receptor like receptor [Source:HGNC Symbol;Acc:HGNC:16709]	ortholog_one2one	ENSG00000064989	ENST00000479784	CALCRL	calcitonin receptor like receptor [Source:HGNC Symbol;Acc:HGNC:16709]
ENSOARG00000011692	454.826	0.491647	0.127701	3.85	0.000118119	0.00259569	27.4015	32.5665	34.1275	26.8961	24.6671	19.9924	20.5805	18.2539	ENSOART00000012719	LOXL4	lysyl oxidase like 4 [Source:HGNC Symbol;Acc:HGNC:17171]	ortholog_one2one	ENSG00000138131	ENST00000260702	LOXL4	lysyl oxidase like 4 [Source:HGNC Symbol;Acc:HGNC:17171]
ENSOARG00000010770	1427.12	-0.326331	0.0848664	-3.84524	0.000120436	0.00264278	74.5929	76.7946	67.0624	66.0028	97.353	86.803	83.7141	88.6616	ENSOART00000011716	STARD13	StAR related lipid transfer domain containing 13 [Source:HGNC Symbol;Acc:HGNC:19164]	ortholog_one2one	ENSG00000133121	ENST00000439831	STARD13	StAR related lipid transfer domain containing 13 [Source:HGNC Symbol;Acc:HGNC:19164]
ENSOARG00000003815	696.695	-0.613622	0.159638	-3.84385	0.000121121	0.00265396	32.3782	37.9942	21.9719	27.8862	56.3069	40.493	47.6983	48.0251	ENSOART00000004142	AADAC	arylacetamide deacetylase [Source:HGNC Symbol;Acc:HGNC:17]	ortholog_one2one	ENSG00000114771	ENST00000488869	AADAC	arylacetamide deacetylase [Source:HGNC Symbol;Acc:HGNC:17]
ENSOARG00000003327	1662.18	-0.377292	0.0981897	-3.84248	0.000121797	0.00266491	82.3801	91.9493	69.2642	80.5784	95.9059	105.835	112.345	108.491	ENSOART00000003619	SIPA1L2	signal induced proliferation associated 1 like 2 [Source:HGNC Symbol;Acc:HGNC:23800]	ortholog_one2one	ENSG00000116991	ENST00000262861	SIPA1L2	signal induced proliferation associated 1 like 2 [Source:HGNC Symbol;Acc:HGNC:23800]
ENSOARG00000010223	940.138	0.376338	0.0979779	3.84105	0.000122511	0.00267665	59.7212	54.9224	68.4385	57.4224	42.7564	47.1006	42.4926	49.8178	ENSOART00000011116	NFE2L3	nuclear factor, erythroid 2 like 3 [Source:HGNC Symbol;Acc:HGNC:7783]	ortholog_one2one	ENSG00000050344	ENST00000606261	NFE2L3	nuclear factor, erythroid 2 like 3 [Source:HGNC Symbol;Acc:HGNC:7783]
ENSOARG00000011085	461.966	0.512768	0.133529	3.84012	0.000122975	0.00268039	30.329	24.7204	35.8706	32.8914	23.5489	19.597	19.0672	21.6221	ENSOART00000012064	CCDC120	coiled-coil domain containing 120 [Source:HGNC Symbol;Acc:HGNC:28910]	ortholog_one2one	ENSG00000147144	ENST00000620388	CCDC120	coiled-coil domain containing 120 [Source:HGNC Symbol;Acc:HGNC:28910]
ENSOARG00000019933	115.588	0.667296	0.173775	3.84	0.000123037	0.00268039	9.48513	5.80393	8.66949	8.91038	4.4072	5.36518	4.66087	4.67212	ENSOART00000021701	DCLRE1B	DNA cross-link repair 1B [Source:HGNC Symbol;Acc:HGNC:17641]	ortholog_one2one	ENSG00000118655	ENST00000466480	DCLRE1B	DNA cross-link repair 1B [Source:HGNC Symbol;Acc:HGNC:17641]
ENSOARG00000009945	719.725	0.331357	0.0863394	3.83784	0.000124119	0.00270009	43.0344	43.0458	51.0537	44.1669	35.126	36.1444	34.1394	36.8337	ENSOART00000010826	R3HDM4	R3H domain containing 4 [Source:HGNC Symbol;Acc:HGNC:28270]	ortholog_one2one	ENSG00000198858	ENST00000626716	R3HDM4	R3H domain containing 4 [Source:HGNC Symbol;Acc:HGNC:28270]
ENSOARG00000005209	1772.61	0.586168	0.152848	3.83498	0.000125577	0.00272786	105.332	97.0546	161.647	124.195	75.7775	65.5117	83.351	84.1525	ENSOART00000005677	SDC4	syndecan 4 [Source:HGNC Symbol;Acc:HGNC:10661]	ortholog_one2one	ENSG00000124145	ENST00000372733	SDC4	syndecan 4 [Source:HGNC Symbol;Acc:HGNC:10661]
ENSOARG00000003062	1677.44	0.330812	0.0863233	3.83225	0.000126979	0.00275436	107.967	90.4983	113.254	110.775	82.2896	81.8896	83.472	83.8265	ENSOART00000003322	TM9SF4	transmembrane 9 superfamily member 4 [Source:HGNC Symbol;Acc:HGNC:30797]	ortholog_one2one	ENSG00000101337	ENST00000479591	TM9SF4	transmembrane 9 superfamily member 4 [Source:HGNC Symbol;Acc:HGNC:30797]
ENSOARG00000018479	20.7116	0.912462	0.238528	3.82539	0.000130565	0.00282809	1.87361	0.376181	4.12833	2.03509	0.263116	0.169427	0.423716	0.054327	ENSOART00000020111	AQP8	aquaporin 8 [Source:HGNC Symbol;Acc:HGNC:642]	ortholog_one2one	ENSG00000103375	ENST00000219660	AQP8	aquaporin 8 [Source:HGNC Symbol;Acc:HGNC:642]
ENSOARG00000015804	983.872	0.549541	0.143721	3.82366	0.000131486	0.00284398	72.9535	54.3312	65.3193	74.8032	32.5606	46.0276	48.4247	48.0251	ENSOART00000017213	TMEM132A	transmembrane protein 132A [Source:HGNC Symbol;Acc:HGNC:31092]	ortholog_one2one	ENSG00000006118	ENST00000535480	TMEM132A	transmembrane protein 132A [Source:HGNC Symbol;Acc:HGNC:31092]
ENSOARG00000000316	2732.25	-0.345109	0.0902762	-3.82281	0.000131937	0.00284966	135.251	152.246	136.281	116.495	179.708	174.848	160.83	171.673	ENSOART00000000336	KIAA1109	KIAA1109 [Source:HGNC Symbol;Acc:HGNC:26953]	ortholog_one2one	ENSG00000138688	ENST00000388738	KIAA1109	KIAA1109 [Source:HGNC Symbol;Acc:HGNC:26953]
ENSOARG00000019052	200.598	0.635897	0.166391	3.82169	0.000132538	0.00285855	15.223	12.2527	13.8528	15.0706	6.44635	8.92314	7.2637	11.1914	ENSOART00000020742	AURKB	aurora kinase B [Source:HGNC Symbol;Acc:HGNC:11390]	ortholog_one2one	ENSG00000178999	ENST00000583124	AURKB	aurora kinase B [Source:HGNC Symbol;Acc:HGNC:11390]
ENSOARG00000001051	1958.34	-0.414148	0.108421	-3.81982	0.000133549	0.00287215	90.5186	103.987	94.1259	86.7937	139.715	138.535	119.669	106.155	ENSOART00000001139	REPS1	RALBP1 associated Eps domain containing 1 [Source:HGNC Symbol;Acc:HGNC:15578]	ortholog_one2one	ENSG00000135597	ENST00000626459	REPS1	RALBP1 associated Eps domain containing 1 [Source:HGNC Symbol;Acc:HGNC:15578]
ENSOARG00000012235	1782.99	0.365201	0.0956064	3.81984	0.000133538	0.00287215	99.0083	111.672	125.776	117.87	90.7751	90.8692	87.4065	78.1222	ENSOART00000013311	SLC9A3R1	SLC9A3 regulator 1 [Source:HGNC Symbol;Acc:HGNC:11075]	ortholog_one2one	ENSG00000109062	ENST00000581356	SLC9A3R1	SLC9A3 regulator 1 [Source:HGNC Symbol;Acc:HGNC:11075]
ENSOARG00000019740	988.921	0.498118	0.130438	3.81881	0.000134098	0.00287987	63.5855	54.8686	75.9154	69.4679	38.5465	41.1142	49.3326	51.8279	ENSOART00000021496			ortholog_one2many	ENSG00000100823	ENST00000438886	APEX1	apurinic/apyrimidinic endodeoxyribonuclease 1 [Source:HGNC Symbol;Acc:HGNC:587]
ENSOARG00000010979	416.017	0.452127	0.118489	3.81578	0.000135753	0.00291127	28.8652	25.2578	25.8709	29.3162	16.1816	19.3146	19.4909	22.763	ENSOART00000011941	RHNO1	RAD9-HUS1-RAD1 interacting nuclear orphan 1 [Source:HGNC Symbol;Acc:HGNC:28206]	ortholog_one2one	ENSG00000171792	ENST00000618250	RHNO1	RAD9-HUS1-RAD1 interacting nuclear orphan 1 [Source:HGNC Symbol;Acc:HGNC:28206]
ENSOARG00000016759	7408.12	0.221209	0.0580138	3.81304	0.00013727	0.00293548	447.967	426.589	476.134	448.654	364.284	375.337	392.785	398.108	ENSOART00000018252	EIF4B	eukaryotic translation initiation factor 4B [Source:HGNC Symbol;Acc:HGNC:3285]	ortholog_one2one	ENSG00000063046	ENST00000549592	EIF4B	eukaryotic translation initiation factor 4B [Source:HGNC Symbol;Acc:HGNC:3285]
ENSOARG00000020858	254.277	0.61872	0.162253	3.81331	0.00013712	0.00293548	16.0427	15.4771	22.4765	16.9407	10.722	12.8764	8.35326	11.463	ENSOART00000022724	AQP9	aquaporin 9 [Source:HGNC Symbol;Acc:HGNC:643]	ortholog_one2one	ENSG00000103569	ENST00000558772	AQP9	aquaporin 9 [Source:HGNC Symbol;Acc:HGNC:643]
ENSOARG00000019965	76.7029	0.752077	0.197296	3.81193	0.000137884	0.00294444	4.56691	4.40669	6.97229	6.65528	3.55207	2.88025	2.84495	2.6077	ENSOART00000021735	FMN1	formin 1 [Source:HGNC Symbol;Acc:HGNC:3768]	ortholog_one2one	ENSG00000248905	ENST00000616417	FMN1	formin 1 [Source:HGNC Symbol;Acc:HGNC:3768]
ENSOARG00000004127	310.062	0.86119	0.225942	3.81156	0.000138093	0.00294476	12.237	5.05157	23.6691	90.3138	1.90759	1.80722	1.93699	2.44471	ENSOART00000004489			ortholog_one2many	ENSG00000110195	ENST00000393676	FOLR1	folate receptor 1 [Source:HGNC Symbol;Acc:HGNC:3791]
ENSOARG00000017296	894.235	-0.474421	0.124492	-3.81086	0.000138482	0.0029489	35.9498	48.4736	36.0082	46.092	64.2004	53.087	61.5599	56.1741	ENSOART00000018826	NUAK1	NUAK family kinase 1 [Source:HGNC Symbol;Acc:HGNC:14311]	ortholog_one2one	ENSG00000074590	ENST00000548902	NUAK1	NUAK family kinase 1 [Source:HGNC Symbol;Acc:HGNC:14311]
ENSOARG00000003374	125.822	-0.834513	0.219107	-3.8087	0.000139699	0.00297062	3.98141	6.61003	3.25679	4.12517	11.0509	6.9465	7.50582	12.9841	ENSOART00000003663	LRRN3	leucine rich repeat neuronal 3 [Source:HGNC Symbol;Acc:HGNC:17200]	ortholog_one2one	ENSG00000173114	ENST00000451085	LRRN3	leucine rich repeat neuronal 3 [Source:HGNC Symbol;Acc:HGNC:17200]
ENSOARG00000005600	799.773	0.547178	0.143733	3.80689	0.000140723	0.0029882	56.9108	39.284	60.136	60.8326	32.0344	40.2671	33.6551	36.4534	ENSOART00000006104	DPP3	dipeptidyl peptidase 3 [Source:HGNC Symbol;Acc:HGNC:3008]	ortholog_one2one	ENSG00000254986	ENST00000531863	DPP3	dipeptidyl peptidase 3 [Source:HGNC Symbol;Acc:HGNC:3008]
ENSOARG00000019159	86.7811	0.720654	0.189377	3.80539	0.000141578	0.00300213	6.79182	5.75019	5.77966	6.9853	2.17071	3.33206	3.99504	4.2375	ENSOART00000020865
ENSOARG00000006609	1620.94	0.573698	0.150811	3.80409	0.000142327	0.00301379	117.51	139.617	106.786	81.0184	72.7516	62.349	67.0682	82.0337	ENSOART00000007184	INSIG1	insulin induced gene 1 [Source:HGNC Symbol;Acc:HGNC:6083]	ortholog_one2one	ENSG00000186480	ENST00000344756	INSIG1	insulin induced gene 1 [Source:HGNC Symbol;Acc:HGNC:6083]
ENSOARG00000002149	3351.23	0.351139	0.0924394	3.79859	0.000145524	0.00307414	223.135	182.663	230.819	213.409	153.068	176.317	156.956	170.152	ENSOART00000002330	SND1	staphylococcal nuclease and tudor domain containing 1 [Source:HGNC Symbol;Acc:HGNC:30646]	ortholog_one2one	ENSG00000197157	ENST00000485871	SND1	staphylococcal nuclease and tudor domain containing 1 [Source:HGNC Symbol;Acc:HGNC:30646]
ENSOARG00000013238	1121.9	0.661763	0.174218	3.79848	0.000145584	0.00307414	72.2509	54.2238	104.584	87.3437	37.7572	44.3333	51.3907	52.6428	ENSOART00000014390	SLC39A8	solute carrier family 39 member 8 [Source:HGNC Symbol;Acc:HGNC:20862]	ortholog_one2one	ENSG00000138821	ENST00000502903	SLC39A8	solute carrier family 39 member 8 [Source:HGNC Symbol;Acc:HGNC:20862]
ENSOARG00000014043	174.951	0.948095	0.249624	3.7981	0.000145811	0.00307463	9.13383	6.28759	30.5038	13.5856	4.53876	4.8569	4.1161	5.70433	ENSOART00000015287	CYP8B1	cytochrome P450 family 8 subfamily B member 1 [Source:HGNC Symbol;Acc:HGNC:2653]	ortholog_one2one	ENSG00000180432	ENST00000316161	CYP8B1	cytochrome P450 family 8 subfamily B member 1 [Source:HGNC Symbol;Acc:HGNC:2653]
ENSOARG00000013010	551.697	0.370761	0.0976297	3.79763	0.000146088	0.00307619	38.7602	33.695	33.4853	34.9815	24.6014	26.3176	30.3865	25.8053	ENSOART00000014139	MVD	mevalonate diphosphate decarboxylase [Source:HGNC Symbol;Acc:HGNC:7529]	ortholog_one2one	ENSG00000167508	ENST00000565842	MVD	mevalonate diphosphate decarboxylase [Source:HGNC Symbol;Acc:HGNC:7529]
ENSOARG00000009443	183.792	0.831741	0.219051	3.79702	0.000146444	0.0030794	15.5158	6.82499	14.7702	19.4158	7.2357	7.00297	5.93202	5.92164	ENSOART00000010285	SRCIN1	SRC kinase signaling inhibitor 1 [Source:HGNC Symbol;Acc:HGNC:29506]	ortholog_one2one	ENSG00000277363	ENST00000612431	SRCIN1	SRC kinase signaling inhibitor 1 [Source:HGNC Symbol;Acc:HGNC:29506]
ENSOARG00000017707	147.43	0.7108	0.187225	3.79651	0.000146745	0.00308145	11.4758	6.93247	13.3024	11.0005	5.3281	6.15584	6.77945	5.32404	ENSOART00000019266	BRI3BP	BRI3 binding protein [Source:HGNC Symbol;Acc:HGNC:14251]	ortholog_one2one	ENSG00000184992	ENST00000341446	BRI3BP	BRI3 binding protein [Source:HGNC Symbol;Acc:HGNC:14251]
ENSOARG00000009991	864.33	0.417944	0.110104	3.79588	0.000147118	0.00308499	57.9647	45.8403	62.3378	58.0825	39.2701	43.2603	43.2795	38.5178	ENSOART00000010874	FARSA	phenylalanyl-tRNA synthetase alpha subunit [Source:HGNC Symbol;Acc:HGNC:3592]	ortholog_one2one	ENSG00000179115	ENST00000587981	FARSA	phenylalanyl-tRNA synthetase alpha subunit [Source:HGNC Symbol;Acc:HGNC:3592]
ENSOARG00000010784	1244.57	0.60696	0.160004	3.7934	0.000148601	0.00311177	86.1859	63.0909	109.034	87.3437	49.7948	57.5486	62.9521	43.6789	ENSOART00000011732	SLC1A5	solute carrier family 1 member 5 [Source:HGNC Symbol;Acc:HGNC:10943]	ortholog_one2one	ENSG00000105281	ENST00000598022	SLC1A5	solute carrier family 1 member 5 [Source:HGNC Symbol;Acc:HGNC:10943]
ENSOARG00000015582	873.321	0.40291	0.106256	3.79189	0.000149505	0.00312636	58.2574	49.4946	55.4113	62.3176	36.1127	41.0013	45.7008	44.3308	ENSOART00000016956	TBC1D4	TBC1 domain family member 4 [Source:HGNC Symbol;Acc:HGNC:19165]	ortholog_one2one	ENSG00000136111	ENST00000431480	TBC1D4	TBC1 domain family member 4 [Source:HGNC Symbol;Acc:HGNC:19165]
ENSOARG00000004809	26.7841	0.921978	0.243275	3.78985	0.000150736	0.00314776	0.819702	1.18228	6.00901	2.58511	0.592012	0.169427	0.484247	0.217308	ENSOART00000005239
ENSOARG00000012451	709.806	0.498898	0.131688	3.78848	0.000151572	0.0031565	46.0204	37.7255	56.237	49.4471	28.6797	34.2242	35.9553	30.8577	ENSOART00000013540	GMPPB	GDP-mannose pyrophosphorylase B [Source:HGNC Symbol;Acc:HGNC:22932]	ortholog_one2one	ENSG00000173540	ENST00000495627	GMPPB	GDP-mannose pyrophosphorylase B [Source:HGNC Symbol;Acc:HGNC:22932]
ENSOARG00000018347	102.803	-0.874916	0.230925	-3.78874	0.000151415	0.0031565	2.63476	4.62165	3.16505	3.35514	10.9851	10.8433	4.96353	5.54135	ENSOART00000019967	LY86	lymphocyte antigen 86 [Source:HGNC Symbol;Acc:HGNC:16837]	ortholog_one2one	ENSG00000112799	ENST00000230568	LY86	lymphocyte antigen 86 [Source:HGNC Symbol;Acc:HGNC:16837]
ENSOARG00000012676	799.813	-0.379253	0.100119	-3.78802	0.000151855	0.00315804	37.7063	42.0785	36.5586	39.3817	53.6099	47.0442	57.2016	45.6347	ENSOART00000013778			ortholog_one2one	ENSG00000187792	ENST00000341976	ZNF70	zinc finger protein 70 [Source:HGNC Symbol;Acc:HGNC:13140]
ENSOARG00000017682	2247.39	-0.619947	0.163682	-3.78752	0.000152157	0.00315997	115.168	122.097	68.1633	80.3584	170.565	140.681	161.799	150.214	ENSOART00000019242	RTL5	retrotransposon Gag like 5 [Source:HGNC Symbol;Acc:HGNC:29430]	ortholog_one2one	ENSG00000242732	ENST00000609883	RTL5	retrotransposon Gag like 5 [Source:HGNC Symbol;Acc:HGNC:29430]
ENSOARG00000008060	209.688	0.79039	0.208743	3.78644	0.000152824	0.00316513	14.579	9.99566	22.3847	16.1157	9.66952	6.72059	8.8375	5.97597	ENSOART00000008778	ZNF185	zinc finger protein 185 with LIM domain [Source:HGNC Symbol;Acc:HGNC:12976]	ortholog_one2one	ENSG00000147394	ENST00000324823	ZNF185	zinc finger protein 185 with LIM domain [Source:HGNC Symbol;Acc:HGNC:12976]
ENSOARG00000020105	119.106	0.871893	0.230266	3.78646	0.000152812	0.00316513	11.1245	4.62165	13.1189	8.74537	5.26233	3.27558	3.87397	3.53125	ENSOART00000021889	ILDR1	immunoglobulin like domain containing receptor 1 [Source:HGNC Symbol;Acc:HGNC:28741]	ortholog_one2one	ENSG00000145103	ENST00000460554	ILDR1	immunoglobulin like domain containing receptor 1 [Source:HGNC Symbol;Acc:HGNC:28741]
ENSOARG00000009627	902.002	0.788619	0.208348	3.7851	0.000153645	0.00317778	39.4043	61.1025	81.8327	88.9938	28.4166	31.5698	26.9968	47.4275	ENSOART00000010478	CCL2	C-C motif chemokine ligand 2 [Source:HGNC Symbol;Acc:HGNC:10618]	ortholog_one2one	ENSG00000108691	ENST00000582017	CCL2	C-C motif chemokine ligand 2 [Source:HGNC Symbol;Acc:HGNC:10618]
ENSOARG00000004736	1196.64	0.506246	0.133861	3.78187	0.000155658	0.00321109	73.7732	63.3596	89.2636	93.779	50.5841	50.6021	62.1652	54.4356	ENSOART00000005155	LSR	lipolysis stimulated lipoprotein receptor [Source:HGNC Symbol;Acc:HGNC:29572]	ortholog_one2one	ENSG00000105699	ENST00000621372	LSR	lipolysis stimulated lipoprotein receptor [Source:HGNC Symbol;Acc:HGNC:29572]
ENSOARG00000010181	1469.25	-0.233343	0.0617011	-3.78183	0.00015568	0.00321109	77.9888	79.6966	74.7228	71.778	85.8417	90.1915	87.1039	92.7905	ENSOART00000011077	KCTD3	potassium channel tetramerization domain containing 3 [Source:HGNC Symbol;Acc:HGNC:21305]	ortholog_one2one	ENSG00000136636	ENST00000465650	KCTD3	potassium channel tetramerization domain containing 3 [Source:HGNC Symbol;Acc:HGNC:21305]
ENSOARG00000019296	179.209	0.685323	0.181274	3.78058	0.000156462	0.00322282	11.2416	9.45826	16.7427	13.9156	7.69615	8.58429	6.4768	6.46491	ENSOART00000021013	ZFHX2	zinc finger homeobox 2 [Source:HGNC Symbol;Acc:HGNC:20152]	ortholog_one2one	ENSG00000136367	ENST00000615307	ZFHX2	zinc finger homeobox 2 [Source:HGNC Symbol;Acc:HGNC:20152]
ENSOARG00000009073	798.552	-0.47461	0.125623	-3.77805	0.000158059	0.00324921	32.2026	45.6791	38.3017	32.5064	47.1636	53.2565	58.5333	51.1217	ENSOART00000009883	RASEF	RAS and EF-hand domain containing [Source:HGNC Symbol;Acc:HGNC:26464]	ortholog_one2one	ENSG00000165105	ENST00000340717	RASEF	RAS and EF-hand domain containing [Source:HGNC Symbol;Acc:HGNC:26464]
ENSOARG00000009853	104.76	0.668552	0.176965	3.77787	0.000158173	0.00324921	6.67472	5.91141	8.57775	8.63537	4.73609	4.8569	4.17663	3.53125	ENSOART00000010731	PPIF	peptidylprolyl isomerase F [Source:HGNC Symbol;Acc:HGNC:9259]	ortholog_one2one	ENSG00000108179	ENST00000448165	PPIF	peptidylprolyl isomerase F [Source:HGNC Symbol;Acc:HGNC:9259]
ENSOARG00000000577	24.261	0.958014	0.253657	3.77681	0.000158852	0.00325874	2.10781	1.23602	3.11918	2.3101	0.592012	0.338853	0.181593	1.03221	ENSOART00000000618
ENSOARG00000009301	3570.58	-0.410361	0.108679	-3.7759	0.000159431	0.00326239	175.182	196.635	138.482	175.347	247.987	222.514	225.356	222.034	ENSOART00000010122	COLEC12	collectin subfamily member 12 [Source:HGNC Symbol;Acc:HGNC:16016]	ortholog_one2one	ENSG00000158270	ENST00000582147	COLEC12	collectin subfamily member 12 [Source:HGNC Symbol;Acc:HGNC:16016]
ENSOARG00000014819	45.1537	-0.942708	0.249668	-3.77585	0.000159462	0.00326239	1.34665	1.82716	0.412833	1.43006	4.27564	2.25902	4.29769	4.40049	ENSOART00000016132
ENSOARG00000009426	61.7602	0.897291	0.237704	3.77483	0.000160118	0.00327138	3.39591	3.49311	6.74294	6.27027	2.76272	1.24246	2.17911	1.68414	ENSOART00000010264	FRK	fyn related Src family tyrosine kinase [Source:HGNC Symbol;Acc:HGNC:3955]	ortholog_one2one	ENSG00000111816	ENST00000606080	FRK	fyn related Src family tyrosine kinase [Source:HGNC Symbol;Acc:HGNC:3955]
ENSOARG00000007076	1062.18	0.429797	0.113882	3.77405	0.000160616	0.00327713	69.2649	61.3174	66.7872	79.3684	53.2153	49.0208	42.9769	55.4679	ENSOART00000007702	CTNNAL1	catenin alpha like 1 [Source:HGNC Symbol;Acc:HGNC:2512]	ortholog_one2one	ENSG00000119326	ENST00000374593	CTNNAL1	catenin alpha like 1 [Source:HGNC Symbol;Acc:HGNC:2512]
ENSOARG00000012912	289.561	0.506777	0.134366	3.77163	0.000162187	0.00330473	17.1552	18.4866	21.7425	20.1309	12.3665	10.8998	14.0432	15.3745	ENSOART00000014033	MAML3	mastermind like transcriptional coactivator 3 [Source:HGNC Symbol;Acc:HGNC:16272]	ortholog_one2one	ENSG00000196782	ENST00000398940	MAML3	mastermind like transcriptional coactivator 3 [Source:HGNC Symbol;Acc:HGNC:16272]
ENSOARG00000017679	38526.8	0.318454	0.0845895	3.7647	0.000166746	0.00339305	2453.9	2466.29	2190.22	2556.62	1693.22	1890.97	1956.11	2113.59	ENSOART00000019236
ENSOARG00000013952	1216.06	-0.330055	0.0877521	-3.76122	0.000169089	0.0034361	64.0539	65.8854	51.8793	60.2276	75.5801	76.6374	74.6345	77.3616	ENSOART00000015197	MORC3	MORC family CW-type zinc finger 3 [Source:HGNC Symbol;Acc:HGNC:23572]	ortholog_one2one	ENSG00000159256	ENST00000547657	MORC3	MORC family CW-type zinc finger 3 [Source:HGNC Symbol;Acc:HGNC:23572]
ENSOARG00000020702	254.362	-0.488598	0.130004	-3.75834	0.000171043	0.00347115	11.6515	14.2411	10.596	10.5604	16.7079	18.6369	15.0722	16.787	ENSOART00000022554	GNG2	G protein subunit gamma 2 [Source:HGNC Symbol;Acc:HGNC:4404]	ortholog_one2one	ENSG00000186469	ENST00000615906	GNG2	G protein subunit gamma 2 [Source:HGNC Symbol;Acc:HGNC:4404]
ENSOARG00000013874	5224.43	0.293318	0.0780774	3.75676	0.000172129	0.00348849	328.408	291.755	348.89	330.674	268.115	279.215	248.479	252.675	ENSOART00000015104
ENSOARG00000004851	3797.82	-0.784833	0.20901	-3.75499	0.000173347	0.00350847	130.977	171.753	120.593	146.966	201.744	353.198	415.181	165.534	ENSOART00000005285	HSD17B13	hydroxysteroid 17-beta dehydrogenase 13 [Source:HGNC Symbol;Acc:HGNC:18685]	ortholog_one2one	ENSG00000170509	ENST00000328546	HSD17B13	hydroxysteroid 17-beta dehydrogenase 13 [Source:HGNC Symbol;Acc:HGNC:18685]
ENSOARG00000010726	269.365	-0.516994	0.137701	-3.75445	0.000173719	0.00351131	13.2909	14.0799	10.7337	11.0005	17.2999	21.0654	15.3748	18.1452	ENSOART00000011670	SELP	P-selectin precursor [Source:RefSeq peptide;Acc:NP_001009295]	ortholog_one2one	ENSG00000174175	ENST00000426706	SELP	selectin P [Source:HGNC Symbol;Acc:HGNC:10721]
ENSOARG00000015727	3573.49	0.773291	0.205997	3.7539	0.000174107	0.00351445	208.731	163.639	310.313	384.686	141.03	100.639	126.691	170.695	ENSOART00000017118	LUM	lumican [Source:HGNC Symbol;Acc:HGNC:6724]	ortholog_one2one	ENSG00000139329	ENST00000546642	LUM	lumican [Source:HGNC Symbol;Acc:HGNC:6724]
ENSOARG00000007885	87.261	-0.867965	0.23135	-3.75173	0.000175616	0.00352721	3.22026	3.81555	2.88983	1.81508	8.94595	6.9465	3.63185	7.87741	ENSOART00000008581
ENSOARG00000009349	271.461	0.615004	0.163912	3.75203	0.00017541	0.00352721	22.0149	15.101	17.0638	21.5609	9.7353	12.0858	10.1086	14.3967	ENSOART00000010214	KNTC1	kinetochore associated 1 [Source:HGNC Symbol;Acc:HGNC:17255]	ortholog_one2one	ENSG00000184445	ENST00000534995	KNTC1	kinetochore associated 1 [Source:HGNC Symbol;Acc:HGNC:17255]
ENSOARG00000011271	1077.19	-0.521959	0.139135	-3.75146	0.00017581	0.00352721	50.8801	63.1983	40.7328	40.9217	65.5159	76.6374	75.8451	70.1905	ENSOART00000012253	TMOD1	tropomodulin 1 [Source:HGNC Symbol;Acc:HGNC:11871]	ortholog_one2one	ENSG00000136842	ENST00000395211	TMOD1	tropomodulin 1 [Source:HGNC Symbol;Acc:HGNC:11871]
ENSOARG00000016047	6088.01	-0.483525	0.128895	-3.75129	0.000175924	0.00352721	271.087	366.561	248.342	242.505	437.825	385.785	387.095	395.012	ENSOART00000017481	TGFBR3	transforming growth factor beta receptor 3 [Source:HGNC Symbol;Acc:HGNC:11774]	ortholog_one2one	ENSG00000069702	ENST00000212355	TGFBR3	transforming growth factor beta receptor 3 [Source:HGNC Symbol;Acc:HGNC:11774]
ENSOARG00000016834	3034.49	-0.338498	0.0902482	-3.75075	0.000176308	0.00352721	141.223	170.195	138.666	151.476	201.744	195.462	192.67	171.565	ENSOART00000018336	SSFA2	sperm specific antigen 2 [Source:HGNC Symbol;Acc:HGNC:11319]	ortholog_one2one	ENSG00000138434	ENST00000451836	SSFA2	sperm specific antigen 2 [Source:HGNC Symbol;Acc:HGNC:11319]
ENSOARG00000017375	4039.86	-0.249015	0.0663769	-3.75153	0.000175762	0.00352721	202.642	229.148	192.518	206.754	242.001	245.556	252.05	244.308	ENSOART00000018923	HIPK3	homeodomain interacting protein kinase 3 [Source:HGNC Symbol;Acc:HGNC:4915]	ortholog_one2one	ENSG00000110422	ENST00000456517	HIPK3	homeodomain interacting protein kinase 3 [Source:HGNC Symbol;Acc:HGNC:4915]
ENSOARG00000017754	345.706	0.633984	0.169033	3.75066	0.000176372	0.00352721	22.8346	16.9281	28.9442	28.3812	13.2874	12.707	16.1617	16.1894	ENSOART00000019321	PYCR1	pyrroline-5-carboxylate reductase 1 [Source:HGNC Symbol;Acc:HGNC:9721]	ortholog_one2one	ENSG00000183010	ENST00000619204	PYCR1	pyrroline-5-carboxylate reductase 1 [Source:HGNC Symbol;Acc:HGNC:9721]
ENSOARG00000011346	410.78	0.535509	0.142843	3.74892	0.000177594	0.00354696	28.8067	23.9143	30.1827	28.2712	13.8794	17.9028	22.3359	19.4491	ENSOART00000012335	SHB	SH2 domain containing adaptor protein B [Source:HGNC Symbol;Acc:HGNC:10838]	ortholog_one2one	ENSG00000107338	ENST00000377707	SHB	SH2 domain containing adaptor protein B [Source:HGNC Symbol;Acc:HGNC:10838]
ENSOARG00000010405	7878.02	0.764569	0.204041	3.74713	0.000178867	0.00356606	478.179	349.311	936.443	580.715	248.25	303.161	309.555	337.914	ENSOART00000011330	BMP1	bone morphogenetic protein 1 [Source:HGNC Symbol;Acc:HGNC:1067]	ortholog_one2one	ENSG00000168487	ENST00000354870	BMP1	bone morphogenetic protein 1 [Source:HGNC Symbol;Acc:HGNC:1067]
ENSOARG00000019565	455.276	-0.766965	0.204692	-3.74692	0.000179022	0.00356606	18.9703	23.3769	10.7337	16.5007	46.1111	34.3936	28.0258	26.1313	ENSOART00000021308
ENSOARG00000011536	670.783	-0.647173	0.172951	-3.74194	0.000182607	0.00363268	25.8792	41.5948	22.2471	23.266	50.4525	50.1503	42.4321	45.2001	ENSOART00000012546	NCKAP5	NCK associated protein 5 [Source:HGNC Symbol;Acc:HGNC:29847]	ortholog_one2one	ENSG00000176771	ENST00000405974	NCKAP5	NCK associated protein 5 [Source:HGNC Symbol;Acc:HGNC:29847]
ENSOARG00000009885	565.865	0.60951	0.162936	3.74079	0.000183444	0.00363975	36.6524	30.2019	52.5215	38.0616	21.0493	24.2845	29.0548	22.6544	ENSOART00000010759	IGSF5	immunoglobulin superfamily member 5 [Source:HGNC Symbol;Acc:HGNC:5952]	ortholog_one2one	ENSG00000183067	ENST00000459922	IGSF5	immunoglobulin superfamily member 5 [Source:HGNC Symbol;Acc:HGNC:5952]
ENSOARG00000013551	276.013	-0.606264	0.162065	-3.74087	0.000183382	0.00363975	12.5297	15.0472	8.16492	12.0455	17.8261	19.6535	18.1593	20.5356	ENSOART00000014746	ARHGAP20	Rho GTPase activating protein 20 [Source:HGNC Symbol;Acc:HGNC:18357]	ortholog_one2one	ENSG00000137727	ENST00000527598	ARHGAP20	Rho GTPase activating protein 20 [Source:HGNC Symbol;Acc:HGNC:18357]
ENSOARG00000002962	4991.9	0.529814	0.141657	3.74013	0.000183928	0.00364457	280.221	284.285	406.411	376.876	201.81	234.261	262.462	198.239	ENSOART00000003211			ortholog_one2many	ENSG00000100219	ENST00000611155	XBP1	X-box binding protein 1 [Source:HGNC Symbol;Acc:HGNC:12801]
ENSOARG00000009535	1093.69	0.381801	0.102226	3.73489	0.000187796	0.00371634	68.3281	65.2405	66.5578	80.2484	51.7023	48.5125	51.2696	59.7597	ENSOART00000010382	NFIX	nuclear factor I X [Source:HGNC Symbol;Acc:HGNC:7788]	ortholog_one2one	ENSG00000008441	ENST00000358552	NFIX	nuclear factor I X [Source:HGNC Symbol;Acc:HGNC:7788]
ENSOARG00000004543	1071.85	-0.368238	0.0987676	-3.72833	0.000192753	0.00380918	57.0864	54.3312	49.7234	48.6221	62.5559	70.425	77.1163	61.6611	ENSOART00000004948			ortholog_one2one	ENSG00000142279	ENST00000585928	WTIP	WT1 interacting protein [Source:HGNC Symbol;Acc:HGNC:20964]
ENSOARG00000004632	8634.82	0.351035	0.0941613	3.72802	0.000192991	0.00380918	608.219	480.866	551.636	549.693	377.703	425.374	466.148	422.229	ENSOART00000005063	IGF2R	insulin like growth factor 2 receptor [Source:HGNC Symbol;Acc:HGNC:5467]	ortholog_one2one	ENSG00000197081	ENST00000475584	IGF2R	insulin like growth factor 2 receptor [Source:HGNC Symbol;Acc:HGNC:5467]
ENSOARG00000018256	1852.22	-0.226825	0.0608795	-3.7258	0.000194699	0.00383789	97.3689	93.6152	99.1716	94.164	107.943	119.672	107.321	112.891	ENSOART00000019864			ortholog_one2many	ENSG00000198947	ENST00000620040	DMD	dystrophin [Source:HGNC Symbol;Acc:HGNC:2928]
ENSOARG00000003876	148.921	0.669509	0.179783	3.72397	0.000196111	0.00385781	11.3587	7.63109	11.0089	12.4855	4.86765	5.59108	7.50582	6.51924	ENSOART00000004212	MARVELD3	MARVEL domain containing 3 [Source:HGNC Symbol;Acc:HGNC:30525]	ortholog_one2one	ENSG00000140832	ENST00000561682	MARVELD3	MARVEL domain containing 3 [Source:HGNC Symbol;Acc:HGNC:30525]
ENSOARG00000005624	91.1629	0.941109	0.252726	3.72383	0.00019622	0.00385781	4.03996	4.40669	17.2014	6.05026	2.43383	1.63779	2.60283	2.66202	ENSOART00000006129	BPIFB2	BPI fold containing family B member 2 [Source:HGNC Symbol;Acc:HGNC:16177]	ortholog_one2one	ENSG00000078898	ENST00000170150	BPIFB2	BPI fold containing family B member 2 [Source:HGNC Symbol;Acc:HGNC:16177]
ENSOARG00000000544	1133.7	0.649712	0.174681	3.71943	0.000199674	0.00392061	65.2249	60.4576	112.933	82.0635	47.7556	39.0246	53.6909	48.6227	ENSOART00000000579	ELF3	E74 like ETS transcription factor 3 [Source:HGNC Symbol;Acc:HGNC:3318]	ortholog_one2one	ENSG00000163435	ENST00000475698	ELF3	E74 like ETS transcription factor 3 [Source:HGNC Symbol;Acc:HGNC:3318]
ENSOARG00000008706	1843.56	0.560951	0.150854	3.7185	0.000200412	0.00392519	114.583	88.6711	150.042	150.211	77.9482	82.0025	81.5956	83.7179	ENSOART00000009481	DAPK1	death associated protein kinase 1 [Source:HGNC Symbol;Acc:HGNC:2674]	ortholog_one2one	ENSG00000196730	ENST00000469640	DAPK1	death associated protein kinase 1 [Source:HGNC Symbol;Acc:HGNC:2674]
ENSOARG00000012387	571.869	0.374904	0.100828	3.71824	0.000200618	0.00392519	36.8281	37.9405	37.0632	34.4865	28.1534	28.6896	23.2438	30.6947	ENSOART00000013464			ortholog_one2many	ENSG00000186074	ENST00000361254	CD300LF	CD300 molecule like family member f [Source:HGNC Symbol;Acc:HGNC:29883]
ENSOARG00000020627	1211.94	-0.316938	0.0852407	-3.71815	0.000200686	0.00392519	59.3699	67.605	58.4388	57.0374	80.7109	77.428	69.3078	74.4823	ENSOART00000022473	SOS2	SOS Ras/Rho guanine nucleotide exchange factor 2 [Source:HGNC Symbol;Acc:HGNC:11188]	ortholog_one2one	ENSG00000100485	ENST00000556452	SOS2	SOS Ras/Rho guanine nucleotide exchange factor 2 [Source:HGNC Symbol;Acc:HGNC:11188]
ENSOARG00000002279	1057.22	0.305621	0.0822292	3.71669	0.000201848	0.00392759	61.2435	67.0676	68.0716	67.7629	48.5449	52.8611	58.8965	50.8501	ENSOART00000002464	TSPAN6	tetraspanin 6 [Source:HGNC Symbol;Acc:HGNC:11858]	ortholog_one2one	ENSG00000000003	ENST00000614008	TSPAN6	tetraspanin 6 [Source:HGNC Symbol;Acc:HGNC:11858]
ENSOARG00000007835	1900.83	-0.35632	0.0958537	-3.71733	0.000201337	0.00392759	90.8113	107.211	85.3188	90.5888	129.256	120.067	107.563	122.942	ENSOART00000008532			ortholog_one2many	ENSG00000203880	ENST00000299468	PCMTD2	protein-L-isoaspartate (D-aspartate) O-methyltransferase domain containing 2 [Source:HGNC Symbol;Acc:HGNC:15882]
ENSOARG00000013345	279.195	0.705397	0.189785	3.71683	0.000201738	0.00392759	19.4972	16.0145	28.302	17.0507	14.603	10.6739	8.95856	10.4308	ENSOART00000014515	TLE6	transducin like enhancer of split 6 [Source:HGNC Symbol;Acc:HGNC:30788]	ortholog_one2one	ENSG00000104953	ENST00000469572	TLE6	transducin like enhancer of split 6 [Source:HGNC Symbol;Acc:HGNC:30788]
ENSOARG00000018774	180.412	-0.684018	0.183996	-3.71756	0.000201155	0.00392759	7.90427	8.00727	6.37597	7.26031	16.1159	14.4013	8.29272	12.6039	ENSOART00000020446	PCDHAC2	protocadherin alpha subfamily C, 2 [Source:HGNC Symbol;Acc:HGNC:8677]	ortholog_one2one	ENSG00000243232	ENST00000613766	PCDHAC2	protocadherin alpha subfamily C, 2 [Source:HGNC Symbol;Acc:HGNC:8677]
ENSOARG00000011286	697.164	0.718666	0.193392	3.71611	0.000202314	0.0039316	74.3002	34.3399	50.0445	44.5519	27.101	34.5631	22.1543	26.4572	ENSOART00000012273	ABHD2	abhydrolase domain containing 2 [Source:HGNC Symbol;Acc:HGNC:18717]	ortholog_one2one	ENSG00000140526	ENST00000568308	ABHD2	abhydrolase domain containing 2 [Source:HGNC Symbol;Acc:HGNC:18717]
ENSOARG00000010703	688.453	0.717337	0.193074	3.71535	0.000202922	0.00393835	44.5567	31.223	74.9062	49.8321	29.7321	28.0684	26.0283	25.2077	ENSOART00000011652	ATP2C2	ATPase secretory pathway Ca2+ transporting 2 [Source:HGNC Symbol;Acc:HGNC:29103]	ortholog_one2one	ENSG00000064270	ENST00000566874	ATP2C2	ATPase secretory pathway Ca2+ transporting 2 [Source:HGNC Symbol;Acc:HGNC:29103]
ENSOARG00000017454	2537.17	0.326264	0.0878254	3.71491	0.000203273	0.0039401	169.21	147.463	163.986	157.747	112.088	139.382	118.822	131.96	ENSOART00000019004	SMARCA4	SWI/SNF related, matrix associated, actin dependent regulator of chromatin, subfamily a, member 4 [Source:HGNC Symbol;Acc:HGNC:11100]	ortholog_one2one	ENSG00000127616	ENST00000450717	SMARCA4	SWI/SNF related, matrix associated, actin dependent regulator of chromatin, subfamily a, member 4 [Source:HGNC Symbol;Acc:HGNC:11100]
ENSOARG00000016710	85.0381	0.929233	0.250503	3.70947	0.000207691	0.0040206	9.71933	4.03051	7.24751	7.92034	3.02584	3.67091	0.786901	1.84712	ENSOART00000018200	GJB1	gap junction protein beta 1 [Source:HGNC Symbol;Acc:HGNC:4283]	ortholog_one2one	ENSG00000169562	ENST00000361726	GJB1	gap junction protein beta 1 [Source:HGNC Symbol;Acc:HGNC:4283]
ENSOARG00000009990	918.106	-0.608321	0.164043	-3.70831	0.00020865	0.004034	38.9944	49.2797	38.5311	31.6813	56.6358	78.4446	47.6378	71.2227	ENSOART00000010867			ortholog_one2one	ENSG00000182253	ENST00000594047	SYNM	synemin [Source:HGNC Symbol;Acc:HGNC:24466]
ENSOARG00000010120	202.679	-0.522482	0.140937	-3.70721	0.000209559	0.00404639	9.42658	10.4256	8.16492	8.74537	16.5105	12.707	12.3483	12.6582	ENSOART00000011011
ENSOARG00000005708	76.6283	0.66109	0.17855	3.70255	0.000213445	0.00411617	5.38662	6.50255	5.04574	4.89521	2.89428	2.82378	2.90548	4.0202	ENSOART00000006216			ortholog_one2one	ENSG00000164877	ENST00000490608	MICALL2	MICAL like 2 [Source:HGNC Symbol;Acc:HGNC:29672]
ENSOARG00000009812	394.88	0.863149	0.233144	3.70221	0.000213726	0.00411634	39.8141	11.3929	41.9255	31.8463	12.8927	14.4577	14.1642	11.0827	ENSOART00000010687	FREM2	FRAS1 related extracellular matrix protein 2 [Source:HGNC Symbol;Acc:HGNC:25396]	ortholog_one2one	ENSG00000150893	ENST00000482551	FREM2	FRAS1 related extracellular matrix protein 2 [Source:HGNC Symbol;Acc:HGNC:25396]
ENSOARG00000017439	431.458	0.601566	0.162519	3.70151	0.000214322	0.00412257	28.3968	20.6362	37.6137	33.0564	17.8919	19.0323	19.9146	17.439	ENSOART00000018986			ortholog_one2many	ENSG00000110911	ENST00000394904	SLC11A2	solute carrier family 11 member 2 [Source:HGNC Symbol;Acc:HGNC:10908]
ENSOARG00000008839	70.8212	-0.852656	0.230382	-3.70106	0.000214704	0.00412466	1.34665	3.76181	2.29352	2.2551	5.78856	7.28535	4.1161	4.94376	ENSOART00000009621	LRRC55	leucine rich repeat containing 55 [Source:HGNC Symbol;Acc:HGNC:32324]	ortholog_one2one	ENSG00000183908	ENST00000497933	LRRC55	leucine rich repeat containing 55 [Source:HGNC Symbol;Acc:HGNC:32324]
ENSOARG00000010284	75.8448	0.925518	0.250114	3.70039	0.000215266	0.0041302	5.03532	3.81555	11.0547	5.77524	3.81519	1.52484	1.51327	1.57548	ENSOART00000011189	SLC38A3	solute carrier family 38 member 3 [Source:HGNC Symbol;Acc:HGNC:18044]	ortholog_one2one	ENSG00000188338	ENST00000417121	SLC38A3	solute carrier family 38 member 3 [Source:HGNC Symbol;Acc:HGNC:18044]
ENSOARG00000018493	495.921	0.482036	0.13034	3.6983	0.000217051	0.00415918	35.1887	26.2789	32.5221	37.6766	19.8653	22.6467	25.3624	23.4149	ENSOART00000020131	GPC1	glypican 1 [Source:HGNC Symbol;Acc:HGNC:4449]	ortholog_one2one	ENSG00000063660	ENST00000466624	GPC1	glypican 1 [Source:HGNC Symbol;Acc:HGNC:4449]
ENSOARG00000009845	1643.56	0.629994	0.170529	3.69436	0.000220441	0.00421879	111.421	76.096	144.675	129.09	76.5668	56.4756	69.6105	74.8626	ENSOART00000010721	OSMR	oncostatin M receptor [Source:HGNC Symbol;Acc:HGNC:8507]	ortholog_one2one	ENSG00000145623	ENST00000508882	OSMR	oncostatin M receptor [Source:HGNC Symbol;Acc:HGNC:8507]
ENSOARG00000007888	390.042	0.606208	0.164146	3.6931	0.000221541	0.00423448	26.7574	18.6478	32.201	30.8013	17.6946	14.6272	18.5224	16.0808	ENSOART00000008590	PKP3	plakophilin 3 [Source:HGNC Symbol;Acc:HGNC:9025]	ortholog_one2one	ENSG00000184363	ENST00000525642	PKP3	plakophilin 3 [Source:HGNC Symbol;Acc:HGNC:9025]
ENSOARG00000012296	341.962	0.437433	0.118519	3.69082	0.00022353	0.00426711	21.5465	18.809	23.715	25.3011	15.195	16.9991	15.3748	16.787	ENSOART00000013371	PLEKHA4	pleckstrin homology domain containing A4 [Source:HGNC Symbol;Acc:HGNC:14339]	ortholog_one2one	ENSG00000105559	ENST00000594100	PLEKHA4	pleckstrin homology domain containing A4 [Source:HGNC Symbol;Acc:HGNC:14339]
ENSOARG00000009932	3889.96	-0.373354	0.101217	-3.68863	0.000225461	0.00429855	208.556	193.894	167.656	189.153	264.432	211.501	247.813	263.92	ENSOART00000010822			ortholog_one2many	ENSG00000113594	ENST00000507786	LIFR	LIF receptor alpha [Source:HGNC Symbol;Acc:HGNC:6597]
ENSOARG00000012849	1190.77	0.429367	0.116445	3.6873	0.000226649	0.00431575	75.3541	70.6145	85.1353	79.2584	52.3601	69.0132	49.8169	53.838	ENSOART00000013964	CDK2AP2	cyclin dependent kinase 2 associated protein 2 [Source:HGNC Symbol;Acc:HGNC:30833]	ortholog_one2one	ENSG00000167797	ENST00000526447	CDK2AP2	cyclin dependent kinase 2 associated protein 2 [Source:HGNC Symbol;Acc:HGNC:30833]
ENSOARG00000003565	115.59	0.793279	0.21518	3.68659	0.000227279	0.00432231	8.19702	4.72913	10.6419	11.4405	4.14408	4.17919	4.78194	3.85722	ENSOART00000003869	EFNA4	ephrin A4 [Source:HGNC Symbol;Acc:HGNC:3224]	ortholog_one2one	ENSG00000243364	ENST00000427683	EFNA4	ephrin A4 [Source:HGNC Symbol;Acc:HGNC:3224]
ENSOARG00000002842	538.504	0.347273	0.0942838	3.68327	0.000230257	0.00436795	31.6171	33.7488	36.2376	34.8715	25.2592	29.0849	23.7886	27.4895	ENSOART00000003075	TMEM208	transmembrane protein 208 [Source:HGNC Symbol;Acc:HGNC:25015]	ortholog_one2one	ENSG00000168701	ENST00000564649	TMEM208	transmembrane protein 208 [Source:HGNC Symbol;Acc:HGNC:25015]
ENSOARG00000012882	252.651	-0.472249	0.128213	-3.68333	0.000230206	0.00436795	11.0074	11.6079	13.4859	10.8905	18.4181	17.1121	13.9221	17.0043	ENSOART00000014004	CACNB2	calcium voltage-gated channel auxiliary subunit beta 2 [Source:HGNC Symbol;Acc:HGNC:1402]	ortholog_one2one	ENSG00000165995	ENST00000612134	CACNB2	calcium voltage-gated channel auxiliary subunit beta 2 [Source:HGNC Symbol;Acc:HGNC:1402]
ENSOARG00000002868	853.845	0.48389	0.13139	3.68285	0.000230642	0.00436977	52.2853	45.3029	68.3009	60.8876	38.6781	37.1609	43.5822	37.6486	ENSOART00000003111	TMC4	transmembrane channel like 4 [Source:HGNC Symbol;Acc:HGNC:22998]	ortholog_one2one	ENSG00000167608	ENST00000446291	TMC4	transmembrane channel like 4 [Source:HGNC Symbol;Acc:HGNC:22998]
ENSOARG00000009888	654.867	-0.380941	0.103465	-3.68182	0.000231573	0.00438192	29.9777	36.2746	28.8524	32.2864	42.0328	42.4696	45.156	37.1053	ENSOART00000010762	ZCCHC24	zinc finger CCHC-type containing 24 [Source:HGNC Symbol;Acc:HGNC:26911]	ortholog_one2one	ENSG00000165424	ENST00000372333	ZCCHC24	zinc finger CCHC-type containing 24 [Source:HGNC Symbol;Acc:HGNC:26911]
ENSOARG00000020193	354.796	-0.572041	0.15548	-3.67918	0.000233981	0.00442194	17.8578	19.3464	11.8804	13.5306	24.404	21.0654	25.6045	25.6423	ENSOART00000021996	C15orf52	chromosome 15 open reading frame 52 [Source:HGNC Symbol;Acc:HGNC:33488]	ortholog_one2one	ENSG00000188549	ENST00000557973	C15orf52	chromosome 15 open reading frame 52 [Source:HGNC Symbol;Acc:HGNC:33488]
ENSOARG00000005548	2666.18	-0.339581	0.092338	-3.67759	0.000235446	0.00444408	124.595	143.11	135.317	125.13	184.839	177.503	149.935	157.059	ENSOART00000006048	SLC39A6	solute carrier family 39 member 6 [Source:HGNC Symbol;Acc:HGNC:18607]	ortholog_one2one	ENSG00000141424	ENST00000586829	SLC39A6	solute carrier family 39 member 6 [Source:HGNC Symbol;Acc:HGNC:18607]
ENSOARG00000003263	3859.28	-0.419152	0.114046	-3.67529	0.000237579	0.00447255	181.271	229.954	171.922	154.722	250.552	255.947	243.637	245.667	ENSOART00000003542	FAM129A	family with sequence similarity 129 member A [Source:HGNC Symbol;Acc:HGNC:16784]	ortholog_one2one	ENSG00000135842	ENST00000496299	FAM129A	family with sequence similarity 129 member A [Source:HGNC Symbol;Acc:HGNC:16784]
ENSOARG00000005465	1316.18	0.487617	0.132685	3.67501	0.000237842	0.00447255	80.9163	70.9369	100.548	97.7391	49.9921	61.6149	66.7655	63.2909	ENSOART00000005956	CRELD1	cysteine rich with EGF like domains 1 [Source:HGNC Symbol;Acc:HGNC:14630]	ortholog_one2one	ENSG00000163703	ENST00000482691	CRELD1	cysteine rich with EGF like domains 1 [Source:HGNC Symbol;Acc:HGNC:14630]
ENSOARG00000018102	369.93	0.58552	0.159299	3.6756	0.00023729	0.00447255	29.2165	19.9913	23.4856	29.4262	12.1691	16.8862	16.7065	18.4712	ENSOART00000019705	RACGAP1	Rac GTPase activating protein 1 [Source:HGNC Symbol;Acc:HGNC:9804]	ortholog_one2one	ENSG00000161800	ENST00000552004	RACGAP1	Rac GTPase activating protein 1 [Source:HGNC Symbol;Acc:HGNC:9804]
ENSOARG00000017232	480.898	0.576712	0.157094	3.67112	0.000241487	0.00453545	31.3829	24.4517	43.2098	33.1664	19.5364	20.4442	23.6676	20.3726	ENSOART00000018758	ACVR1B	activin A receptor type 1B [Source:HGNC Symbol;Acc:HGNC:172]	ortholog_one2one	ENSG00000135503	ENST00000563121	ACVR1B	activin A receptor type 1B [Source:HGNC Symbol;Acc:HGNC:172]
ENSOARG00000009914	2027.86	-0.382461	0.104191	-3.67076	0.000241827	0.00453621	103.809	113.123	86.5573	90.8088	118.534	128.313	144.184	125.713	ENSOART00000010792	FRMD4B	FERM domain containing 4B [Source:HGNC Symbol;Acc:HGNC:24886]	ortholog_one2one	ENSG00000114541	ENST00000462888	FRMD4B	FERM domain containing 4B [Source:HGNC Symbol;Acc:HGNC:24886]
ENSOARG00000000450	113.783	0.82545	0.224974	3.66909	0.000243412	0.00455351	11.0074	10.2106	8.44014	5.61024	3.22317	3.16263	3.20813	6.35626	ENSOART00000000477	S100A8	S100 calcium binding protein A8 [Source:HGNC Symbol;Acc:HGNC:10498]	ortholog_one2one	ENSG00000143546	ENST00000477801	S100A8	S100 calcium binding protein A8 [Source:HGNC Symbol;Acc:HGNC:10498]
ENSOARG00000005390	254.88	0.441458	0.120357	3.66789	0.000244557	0.00455351	15.3987	16.122	18.9444	16.1707	13.4189	12.1987	11.6219	10.7024	ENSOART00000005872	TMEM184A	transmembrane protein 184A [Source:HGNC Symbol;Acc:HGNC:28797]	ortholog_one2one	ENSG00000164855	ENST00000431208	TMEM184A	transmembrane protein 184A [Source:HGNC Symbol;Acc:HGNC:28797]
ENSOARG00000013303	816.269	0.477661	0.130215	3.66826	0.00024421	0.00455351	55.1543	46.1627	62.7506	52.3622	33.0869	32.9817	40.253	44.2765	ENSOART00000014471	VLDLR	very low density lipoprotein receptor [Source:HGNC Symbol;Acc:HGNC:12698]	ortholog_one2one	ENSG00000147852	ENST00000478776	VLDLR	very low density lipoprotein receptor [Source:HGNC Symbol;Acc:HGNC:12698]
ENSOARG00000015726	53.7945	0.924329	0.252001	3.66796	0.000244491	0.00455351	7.61152	2.25708	4.72464	3.90517	0.855128	2.42845	0.907963	1.52116	ENSOART00000017119	DCSTAMP	dendrocyte expressed seven transmembrane protein [Source:HGNC Symbol;Acc:HGNC:18549]	ortholog_one2one	ENSG00000164935	ENST00000622554	DCSTAMP	dendrocyte expressed seven transmembrane protein [Source:HGNC Symbol;Acc:HGNC:18549]
ENSOARG00000016393	2348.33	0.267058	0.0727834	3.66921	0.000243297	0.00455351	138.178	137.575	148.528	154.942	109.259	120.971	126.267	119.9	ENSOART00000017850	ATP5G2	ATP synthase F(0) complex subunit C2, mitochondrial precursor [Source:RefSeq peptide;Acc:NP_001009468]	ortholog_one2one	ENSG00000135390	ENST00000552120	ATP5G2	ATP synthase, H+ transporting, mitochondrial Fo complex subunit C2 (subunit 9) [Source:HGNC Symbol;Acc:HGNC:842]
ENSOARG00000020976	45.3162	0.848008	0.23118	3.66818	0.000244285	0.00455351	4.50836	2.20334	3.48614	4.07017	0.920907	1.80722	1.81593	1.57548	ENSOART00000022852	GLDN	gliomedin [Source:HGNC Symbol;Acc:HGNC:29514]	ortholog_one2one	ENSG00000186417	ENST00000612989	GLDN	gliomedin [Source:HGNC Symbol;Acc:HGNC:29514]
ENSOARG00000011179	323.479	0.433006	0.118074	3.66725	0.000245171	0.00455933	20.7268	18.6478	22.5223	22.551	14.2741	15.2484	13.801	17.6563	ENSOART00000012164	BRCA2	BRCA2, DNA repair associated [Source:HGNC Symbol;Acc:HGNC:1101]	ortholog_one2one	ENSG00000139618	ENST00000544455	BRCA2	BRCA2, DNA repair associated [Source:HGNC Symbol;Acc:HGNC:1101]
ENSOARG00000020872	4187.73	-0.384176	0.104804	-3.66568	0.000246685	0.00458186	191.927	232.641	181.234	207.634	288.77	239.287	249.69	289.563	ENSOART00000022740	TCF12	transcription factor 12 [Source:HGNC Symbol;Acc:HGNC:11623]	ortholog_one2one	ENSG00000140262	ENST00000560948	TCF12	transcription factor 12 [Source:HGNC Symbol;Acc:HGNC:11623]
ENSOARG00000005446	501.143	-0.752907	0.205509	-3.66361	0.000248681	0.00461326	21.0195	21.0661	18.9903	16.0057	51.505	46.4794	23.1833	26.5659	ENSOART00000005942	NAIP	NLR family apoptosis inhibitory protein [Source:HGNC Symbol;Acc:HGNC:7634]	ortholog_one2one	ENSG00000249437	ENST00000503719	NAIP	NLR family apoptosis inhibitory protein [Source:HGNC Symbol;Acc:HGNC:7634]
ENSOARG00000006520	250.737	0.622707	0.169997	3.66305	0.00024923	0.00461778	20.434	13.8112	17.339	18.7008	7.43303	11.8599	10.5929	12.6039	ENSOART00000007085	UBE2C	ubiquitin conjugating enzyme E2 C [Source:HGNC Symbol;Acc:HGNC:15937]	ortholog_one2one	ENSG00000175063	ENST00000617055	UBE2C	ubiquitin conjugating enzyme E2 C [Source:HGNC Symbol;Acc:HGNC:15937]
ENSOARG00000004339	225.69	0.790181	0.21586	3.66062	0.000251609	0.00465614	11.5929	11.5004	21.4214	23.816	10.5904	6.83354	7.38476	8.31203	ENSOART00000004725	RHPN2	rhophilin Rho GTPase binding protein 2 [Source:HGNC Symbol;Acc:HGNC:19974]	ortholog_one2one	ENSG00000131941	ENST00000585641	RHPN2	rhophilin Rho GTPase binding protein 2 [Source:HGNC Symbol;Acc:HGNC:19974]
ENSOARG00000005494	1110.42	-0.477599	0.130614	-3.65658	0.000255605	0.00472432	57.2621	62.1773	42.6135	44.2219	79.6584	72.5711	67.4314	72.7438	ENSOART00000005997	ZCCHC11	zinc finger CCHC-type containing 11 [Source:HGNC Symbol;Acc:HGNC:28981]	ortholog_one2one	ENSG00000134744	ENST00000524582	ZCCHC11	zinc finger CCHC-type containing 11 [Source:HGNC Symbol;Acc:HGNC:28981]
ENSOARG00000004709	671.739	-0.521422	0.142712	-3.65366	0.000258529	0.0047672	28.631	40.52	26.513	26.2911	39.7306	47.8348	44.248	48.0251	ENSOART00000005127	FXYD1	FXYD domain containing ion transport regulator 1 [Source:HGNC Symbol;Acc:HGNC:4025]	ortholog_one2one	ENSG00000266964	ENST00000612146	FXYD1	FXYD domain containing ion transport regulator 1 [Source:HGNC Symbol;Acc:HGNC:4025]
ENSOARG00000005128	335.02	0.536859	0.146962	3.65305	0.000259144	0.0047672	19.8485	21.2811	20.6875	28.9862	13.0243	14.3448	15.1327	17.3303	ENSOART00000005587	CDK2AP1	cyclin dependent kinase 2 associated protein 1 [Source:HGNC Symbol;Acc:HGNC:14002]	ortholog_one2one	ENSG00000111328	ENST00000618072	CDK2AP1	cyclin dependent kinase 2 associated protein 1 [Source:HGNC Symbol;Acc:HGNC:14002]
ENSOARG00000006339	797.158	0.43117	0.118021	3.65334	0.000258848	0.0047672	60.2481	42.3472	54.127	51.2072	34.0078	39.1941	40.3135	36.9424	ENSOART00000006894	FBL	fibrillarin [Source:HGNC Symbol;Acc:HGNC:3599]	ortholog_one2one	ENSG00000105202	ENST00000599134	FBL	fibrillarin [Source:HGNC Symbol;Acc:HGNC:3599]
ENSOARG00000013632	3354.45	-0.226468	0.0619949	-3.65301	0.000259186	0.0047672	174.362	183.791	161.509	176.557	191.22	209.807	202.415	207.475	ENSOART00000014840	RB1CC1	RB1 inducible coiled-coil 1 [Source:HGNC Symbol;Acc:HGNC:15574]	ortholog_one2one	ENSG00000023287	ENST00000518468	RB1CC1	RB1 inducible coiled-coil 1 [Source:HGNC Symbol;Acc:HGNC:15574]
ENSOARG00000002821	1361.87	0.494127	0.135335	3.65114	0.000261081	0.00479621	85.2491	73.0328	109.217	95.7041	54.8597	70.5945	67.1892	56.5001	ENSOART00000003059	ELMO3	engulfment and cell motility 3 [Source:HGNC Symbol;Acc:HGNC:17289]	ortholog_one2one	ENSG00000102890	ENST00000571638	ELMO3	engulfment and cell motility 3 [Source:HGNC Symbol;Acc:HGNC:17289]
ENSOARG00000010061	955.003	0.304168	0.0833223	3.6505	0.000261729	0.00479926	55.8569	60.4576	60.7782	61.3276	50.0579	45.1805	51.8144	43.7876	ENSOART00000010949	PATZ1	POZ/BTB and AT hook containing zinc finger 1 [Source:HGNC Symbol;Acc:HGNC:13071]	ortholog_one2one	ENSG00000100105	ENST00000215919	PATZ1	POZ/BTB and AT hook containing zinc finger 1 [Source:HGNC Symbol;Acc:HGNC:13071]
ENSOARG00000011840	686.77	0.501003	0.137248	3.65035	0.000261882	0.00479926	45.4349	36.0596	44.5401	57.5324	31.9028	30.8357	33.5341	28.8476	ENSOART00000012879	ISYNA1	inositol-3-phosphate synthase 1 [Source:HGNC Symbol;Acc:HGNC:29821]	ortholog_one2one	ENSG00000105655	ENST00000583534	ISYNA1	inositol-3-phosphate synthase 1 [Source:HGNC Symbol;Acc:HGNC:29821]
ENSOARG00000011602	208.583	0.519365	0.142298	3.64983	0.000262414	0.0048032	14.2862	12.3065	14.2198	15.4007	7.30148	10.5045	9.07963	10.7024	ENSOART00000012617	UCK2	uridine-cytidine kinase 2 [Source:HGNC Symbol;Acc:HGNC:12562]	ortholog_one2one	ENSG00000143179	ENST00000475333	UCK2	uridine-cytidine kinase 2 [Source:HGNC Symbol;Acc:HGNC:12562]
ENSOARG00000017278	984.872	-0.29565	0.0810387	-3.64825	0.000264029	0.0048269	48.8894	49.3871	47.0629	53.4073	64.2004	60.0335	55.7489	63.6169	ENSOART00000018810	JMY	junction mediating and regulatory protein, p53 cofactor [Source:HGNC Symbol;Acc:HGNC:28916]	ortholog_one2one	ENSG00000152409	ENST00000412001	JMY	junction mediating and regulatory protein, p53 cofactor [Source:HGNC Symbol;Acc:HGNC:28916]
ENSOARG00000004490	150.583	0.665852	0.182548	3.64756	0.000264748	0.0048342	12.5297	8.32971	12.9813	9.13039	6.24901	5.87346	4.96353	7.6601	ENSOART00000004894	STRIP2	striatin interacting protein 2 [Source:HGNC Symbol;Acc:HGNC:22209]	ortholog_one2one	ENSG00000128578	ENST00000465033	STRIP2	striatin interacting protein 2 [Source:HGNC Symbol;Acc:HGNC:22209]
ENSOARG00000003315	770.899	-0.285267	0.0783611	-3.64042	0.000272196	0.00495824	41.395	40.0901	36.9715	37.7866	49.0054	48.3996	48.8484	43.7876	ENSOART00000003595	ZNF583	zinc finger protein 583 [Source:HGNC Symbol;Acc:HGNC:26427]	ortholog_one2one	ENSG00000198440	ENST00000291598	ZNF583	zinc finger protein 583 [Source:HGNC Symbol;Acc:HGNC:26427]
ENSOARG00000011029	1031.71	-0.422033	0.115926	-3.64055	0.000272054	0.00495824	49.592	53.2027	48.4391	45.5969	81.1714	63.648	58.2307	63.3453	ENSOART00000011998	N4BP2L1	NEDD4 binding protein 2 like 1 [Source:HGNC Symbol;Acc:HGNC:25037]	ortholog_one2one	ENSG00000139597	ENST00000530622	N4BP2L1	NEDD4 binding protein 2 like 1 [Source:HGNC Symbol;Acc:HGNC:25037]
ENSOARG00000003192	789.159	0.382401	0.105059	3.63988	0.000272764	0.0049626	45.8448	48.3661	55.5948	52.6372	32.1002	39.8153	38.9213	41.5601	ENSOART00000003465	SLC33A1	solute carrier family 33 member 1 [Source:HGNC Symbol;Acc:HGNC:95]	ortholog_one2one	ENSG00000169359	ENST00000460729	SLC33A1	solute carrier family 33 member 1 [Source:HGNC Symbol;Acc:HGNC:95]
ENSOARG00000006780	1935.68	-0.241981	0.0665063	-3.63847	0.000274264	0.00497195	102.287	107.48	93.3002	96.1991	120.968	117.808	117.611	113.924	ENSOART00000007371	KBTBD2	kelch repeat and BTB domain containing 2 [Source:HGNC Symbol;Acc:HGNC:21751]	ortholog_one2one	ENSG00000170852	ENST00000621876	KBTBD2	kelch repeat and BTB domain containing 2 [Source:HGNC Symbol;Acc:HGNC:21751]
ENSOARG00000008299	1153.79	-0.264312	0.0726415	-3.63858	0.000274141	0.00497195	57.789	65.2405	54.9068	57.9725	69.7916	69.4085	71.3659	71.8746	ENSOART00000009037	NOL8	nucleolar protein 8 [Source:HGNC Symbol;Acc:HGNC:23387]	ortholog_one2one	ENSG00000198000	ENST00000358855	NOL8	nucleolar protein 8 [Source:HGNC Symbol;Acc:HGNC:23387]
ENSOARG00000020020	722.855	0.400627	0.110099	3.6388	0.000273909	0.00497195	46.5474	41.756	55.9159	42.2968	34.9287	36.2008	34.0789	33.2481	ENSOART00000021797	TUBA4A	Ovis aries tubulin, alpha 4a (TUBA4A), mRNA. [Source:RefSeq mRNA;Acc:NM_001163055]	ortholog_one2one	ENSG00000127824	ENST00000425551	TUBA4A	tubulin alpha 4a [Source:HGNC Symbol;Acc:HGNC:12407]
ENSOARG00000008529	66.694	0.756161	0.207883	3.63743	0.000275372	0.00498605	4.97676	3.70807	4.67877	6.49027	3.02584	2.99321	1.93699	2.17308	ENSOART00000009279	PLEKHG6	pleckstrin homology and RhoGEF domain containing G6 [Source:HGNC Symbol;Acc:HGNC:25562]	ortholog_one2one	ENSG00000008323	ENST00000304581	PLEKHG6	pleckstrin homology and RhoGEF domain containing G6 [Source:HGNC Symbol;Acc:HGNC:25562]
ENSOARG00000014137	2609.1	-0.334613	0.0920118	-3.63663	0.000276224	0.0049955	127.698	151.225	118.758	120.4	159.777	167.224	153.93	173.14	ENSOART00000015396	MAT2B	methionine adenosyltransferase 2B [Source:HGNC Symbol;Acc:HGNC:6905]	ortholog_one2one	ENSG00000038274	ENST00000521838	MAT2B	methionine adenosyltransferase 2B [Source:HGNC Symbol;Acc:HGNC:6905]
ENSOARG00000010863	31.2171	-0.838111	0.230784	-3.63159	0.000281685	0.00508817	1.0539	1.39724	0.917406	0.93504	2.43383	2.7673	1.5738	2.93366	ENSOART00000011815	RAB39A	RAB39A, member RAS oncogene family [Source:HGNC Symbol;Acc:HGNC:16521]	ortholog_one2one	ENSG00000179331	ENST00000320578	RAB39A	RAB39A, member RAS oncogene family [Source:HGNC Symbol;Acc:HGNC:16521]
ENSOARG00000018704	308.565	-0.576123	0.158688	-3.63055	0.00028282	0.00510258	12.8225	17.3043	9.90799	14.2456	19.1417	23.2115	19.3093	22.6544	ENSOART00000020356			ortholog_one2one	ENSG00000147027	ENST00000275954	TMEM47	transmembrane protein 47 [Source:HGNC Symbol;Acc:HGNC:18515]
ENSOARG00000001505	2639.65	-0.342506	0.0943487	-3.63022	0.000283184	0.00510304	135.427	151.762	116.144	119.025	164.119	167.224	160.407	171.728	ENSOART00000001609	HIVEP2	human immunodeficiency virus type I enhancer binding protein 2 [Source:HGNC Symbol;Acc:HGNC:4921]	ortholog_one2one	ENSG00000010818	ENST00000421237	HIVEP2	human immunodeficiency virus type I enhancer binding protein 2 [Source:HGNC Symbol;Acc:HGNC:4921]
ENSOARG00000001869	51.4002	0.791166	0.218225	3.62547	0.000288441	0.00519159	4.27416	3.54685	3.80724	4.01517	1.84181	1.24246	1.51327	2.87933	ENSOART00000002010	TREM1	triggering receptor expressed on myeloid cells 1 [Source:HGNC Symbol;Acc:HGNC:17760]	ortholog_one2one	ENSG00000124731	ENST00000586287	TREM1	triggering receptor expressed on myeloid cells 1 [Source:HGNC Symbol;Acc:HGNC:17760]
ENSOARG00000006650	100.119	0.725031	0.20004	3.62443	0.000289601	0.00520627	5.26952	6.77125	9.90799	7.42531	2.96006	4.80042	4.05557	3.85722	ENSOART00000007226	FAM83B	family with sequence similarity 83 member B [Source:HGNC Symbol;Acc:HGNC:21357]	ortholog_one2one	ENSG00000168143	ENST00000306858	FAM83B	family with sequence similarity 83 member B [Source:HGNC Symbol;Acc:HGNC:21357]
ENSOARG00000016387	218.609	-0.391783	0.108115	-3.62377	0.000290339	0.00521334	10.539	10.748	10.6878	10.2854	15.4581	13.7236	13.2563	13.4731	ENSOART00000017846	SLC25A32	solute carrier family 25 member 32 [Source:HGNC Symbol;Acc:HGNC:29683]	ortholog_one2one	ENSG00000164933	ENST00000523701	SLC25A32	solute carrier family 25 member 32 [Source:HGNC Symbol;Acc:HGNC:29683]
ENSOARG00000019924	317.328	0.527633	0.145619	3.62338	0.000290776	0.005215	19.9656	18.2179	25.5039	22.0009	14.4056	17.2251	12.0456	13.3101	ENSOART00000021691	BCL2L15	BCL2 like 15 [Source:HGNC Symbol;Acc:HGNC:33624]	ortholog_one2one	ENSG00000188761	ENST00000486485	BCL2L15	BCL2 like 15 [Source:HGNC Symbol;Acc:HGNC:33624]
ENSOARG00000008063	249.954	-0.542191	0.149847	-3.61831	0.000296537	0.00531202	11.4173	14.4561	9.54103	9.4054	17.563	16.3214	18.3408	15.2116	ENSOART00000008777	HEY1	hes related family bHLH transcription factor with YRPW motif 1 [Source:HGNC Symbol;Acc:HGNC:4880]	ortholog_one2one	ENSG00000164683	ENST00000523531	HEY1	hes related family bHLH transcription factor with YRPW motif 1 [Source:HGNC Symbol;Acc:HGNC:4880]
ENSOARG00000015310	6819.51	-0.625697	0.172981	-3.61714	0.000297872	0.00532961	296.732	414.605	195.729	253.781	477.424	467.279	433.401	523.658	ENSOART00000016662	HPGD	hydroxyprostaglandin dehydrogenase 15-(NAD) [Source:HGNC Symbol;Acc:HGNC:5154]	ortholog_one2one	ENSG00000164120	ENST00000542498	HPGD	hydroxyprostaglandin dehydrogenase 15-(NAD) [Source:HGNC Symbol;Acc:HGNC:5154]
ENSOARG00000012457	1322.53	0.609544	0.168535	3.61672	0.000298355	0.00533195	99.184	74.1613	107.841	87.6187	41.0461	76.8633	54.2962	53.8924	ENSOART00000013546			ortholog_many2many	ENSG00000211653	ENST00000390299	IGLV1-40	immunoglobulin lambda variable 1-40 [Source:HGNC Symbol;Acc:HGNC:5877]
ENSOARG00000003527	14.0434	0.915599	0.253288	3.61485	0.000300518	0.00536426	0.995353	0.752361	1.83481	1.32006	0.328895	0.338853	0.423716	0.325962	ENSOART00000003832	CD164L2	CD164 molecule like 2 [Source:HGNC Symbol;Acc:HGNC:32043]	ortholog_one2one	ENSG00000174950	ENST00000374025	CD164L2	CD164 molecule like 2 [Source:HGNC Symbol;Acc:HGNC:32043]
ENSOARG00000009122	12.479	0.891617	0.246729	3.61375	0.000301797	0.00538074	0.585502	1.39724	1.28437	1.54007	0.197337	0	0.181593	0.434616	ENSOART00000009929	AGR3	anterior gradient 3, protein disulphide isomerase family member [Source:HGNC Symbol;Acc:HGNC:24167]	ortholog_one2one	ENSG00000173467	ENST00000486448	AGR3	anterior gradient 3, protein disulphide isomerase family member [Source:HGNC Symbol;Acc:HGNC:24167]
ENSOARG00000006003	247.702	0.772483	0.213957	3.61046	0.000305657	0.00544315	21.605	13.0051	20.3664	19.5808	4.93343	8.92314	10.0481	12.9841	ENSOART00000006538	IQGAP3	IQ motif containing GTPase activating protein 3 [Source:HGNC Symbol;Acc:HGNC:20669]	ortholog_one2one	ENSG00000183856	ENST00000498755	IQGAP3	IQ motif containing GTPase activating protein 3 [Source:HGNC Symbol;Acc:HGNC:20669]
ENSOARG00000009402	841.414	0.349399	0.096863	3.60715	0.000309581	0.00550654	50.9387	47.7212	56.4205	58.2475	41.375	37.4998	44.4902	41.5058	ENSOART00000010236			ortholog_one2many	ENSG00000257727	ENST00000546388	CNPY2	canopy FGF signaling regulator 2 [Source:HGNC Symbol;Acc:HGNC:13529]
ENSOARG00000005062	205.267	0.382071	0.105993	3.60469	0.000312522	0.00555231	13.3494	12.6827	13.8528	12.7605	9.60374	9.82675	10.0481	10.1591	ENSOART00000005519	ARHGAP33	Rho GTPase activating protein 33 [Source:HGNC Symbol;Acc:HGNC:23085]	ortholog_one2one	ENSG00000004777	ENST00000007510	ARHGAP33	Rho GTPase activating protein 33 [Source:HGNC Symbol;Acc:HGNC:23085]
ENSOARG00000002088	1814.92	-0.491742	0.136497	-3.60258	0.000315074	0.00556495	84.4294	107.373	63.4845	79.2034	121.165	119.107	115.674	124.735	ENSOART00000002257	GRK5	G protein-coupled receptor kinase 5 [Source:HGNC Symbol;Acc:HGNC:4544]	ortholog_one2one	ENSG00000198873	ENST00000369108	GRK5	G protein-coupled receptor kinase 5 [Source:HGNC Symbol;Acc:HGNC:4544]
ENSOARG00000006638	616.214	-0.546973	0.151827	-3.60262	0.000315027	0.00556495	23.8299	37.0807	21.9719	27.2812	39.9279	45.6323	43.0374	38.0289	ENSOART00000007223	PTH1R	parathyroid hormone 1 receptor [Source:HGNC Symbol;Acc:HGNC:9608]	ortholog_one2one	ENSG00000160801	ENST00000430002	PTH1R	parathyroid hormone 1 receptor [Source:HGNC Symbol;Acc:HGNC:9608]
ENSOARG00000011255	2806.78	-0.348071	0.0966105	-3.60282	0.000314779	0.00556495	129.22	162.94	124.217	137.616	163.724	174.961	187.646	180.692	ENSOART00000012236	TSTD2	thiosulfate sulfurtransferase like domain containing 2 [Source:HGNC Symbol;Acc:HGNC:30087]	ortholog_one2one	ENSG00000136925	ENST00000484708	TSTD2	thiosulfate sulfurtransferase like domain containing 2 [Source:HGNC Symbol;Acc:HGNC:30087]
ENSOARG00000019440	1419.17	0.391903	0.108766	3.60318	0.000314353	0.00556495	86.7714	80.5564	96.5112	101.369	57.754	74.6607	72.637	67.8001	ENSOART00000021171	DAD1	defender against cell death 1 [Source:HGNC Symbol;Acc:HGNC:2664]	ortholog_one2one	ENSG00000129562	ENST00000543337	DAD1	defender against cell death 1 [Source:HGNC Symbol;Acc:HGNC:2664]
ENSOARG00000019542	277	0.583243	0.161855	3.60348	0.000313987	0.00556495	22.3662	16.4445	18.6233	19.0858	8.35394	13.1023	12.1667	14.451	ENSOART00000021284	CLSPN	claspin [Source:HGNC Symbol;Acc:HGNC:19715]	ortholog_one2one	ENSG00000092853	ENST00000517467	CLSPN	claspin [Source:HGNC Symbol;Acc:HGNC:19715]
ENSOARG00000008277	5297.1	-0.439014	0.121932	-3.60047	0.000317638	0.0056037	252.703	289.659	194.857	265.111	352.115	309.769	376.804	337.968	ENSOART00000009005	OGN	osteoglycin [Source:HGNC Symbol;Acc:HGNC:8126]	ortholog_one2one	ENSG00000106809	ENST00000375561	OGN	osteoglycin [Source:HGNC Symbol;Acc:HGNC:8126]
ENSOARG00000006568	888.823	0.413933	0.115001	3.5994	0.000318952	0.00562032	60.7165	54.8149	64.8148	50.2171	40.1252	45.6887	36.4396	46.8299	ENSOART00000007138	SUSD1	sushi domain containing 1 [Source:HGNC Symbol;Acc:HGNC:25413]	ortholog_one2one	ENSG00000106868	ENST00000374263	SUSD1	sushi domain containing 1 [Source:HGNC Symbol;Acc:HGNC:25413]
ENSOARG00000019098	247.179	0.817263	0.227088	3.59888	0.000319585	0.00562491	11.5344	17.7342	30.5038	16.7757	6.18323	8.41486	7.50582	12.6039	ENSOART00000020794	RND1	Rho family GTPase 1 [Source:HGNC Symbol;Acc:HGNC:18314]	ortholog_one2one	ENSG00000172602	ENST00000551243	RND1	Rho family GTPase 1 [Source:HGNC Symbol;Acc:HGNC:18314]
ENSOARG00000008837	411.649	-0.364188	0.101228	-3.59771	0.00032103	0.00564378	21.8392	21.0124	17.9812	19.8558	28.1534	24.7928	24.4545	26.7832	ENSOART00000009622	GHR	growth hormone receptor precursor [Source:RefSeq peptide;Acc:NP_001009323]	ortholog_one2one	ENSG00000112964	ENST00000612626	GHR	growth hormone receptor [Source:HGNC Symbol;Acc:HGNC:4263]
ENSOARG00000002380	86.9224	0.878081	0.244163	3.59628	0.000322799	0.00566537	7.96282	2.52578	8.48601	9.3504	2.4996	2.20255	3.45026	2.6077	ENSOART00000002596	GRIP1	glutamate receptor interacting protein 1 [Source:HGNC Symbol;Acc:HGNC:18708]	ortholog_one2one	ENSG00000155974	ENST00000359742	GRIP1	glutamate receptor interacting protein 1 [Source:HGNC Symbol;Acc:HGNC:18708]
ENSOARG00000011500	3042.48	-0.423537	0.117776	-3.59611	0.000323007	0.00566537	156.212	167.992	137.015	118.915	218.781	199.698	176.568	191.231	ENSOART00000012517	DYSF	dysferlin [Source:HGNC Symbol;Acc:HGNC:3097]	ortholog_one2one	ENSG00000135636	ENST00000468173	DYSF	dysferlin [Source:HGNC Symbol;Acc:HGNC:3097]
ENSOARG00000005540	1259.67	-0.289836	0.0806443	-3.59401	0.000325626	0.00568266	66.1031	66.584	61.0993	61.0526	81.3687	78.0492	69.4289	82.1424	ENSOART00000006043	MPHOSPH9	M-phase phosphoprotein 9 [Source:HGNC Symbol;Acc:HGNC:7215]	ortholog_one2one	ENSG00000051825	ENST00000563178	MPHOSPH9	M-phase phosphoprotein 9 [Source:HGNC Symbol;Acc:HGNC:7215]
ENSOARG00000011624	212.894	0.60403	0.168075	3.59381	0.000325873	0.00568266	18.2091	10.8555	17.1555	13.0356	9.14329	8.86667	8.35326	10.1048	ENSOART00000012642	FAM78B	family with sequence similarity 78 member B [Source:HGNC Symbol;Acc:HGNC:13495]	ortholog_one2one	ENSG00000188859	ENST00000338353	FAM78B	family with sequence similarity 78 member B [Source:HGNC Symbol;Acc:HGNC:13495]
ENSOARG00000016727	211.096	-0.59898	0.166641	-3.59443	0.000325105	0.00568266	9.66078	11.984	7.38512	7.53532	16.2474	15.0225	12.2272	14.7226	ENSOART00000018220	HGF	hepatocyte growth factor [Source:HGNC Symbol;Acc:HGNC:4893]	ortholog_one2one	ENSG00000019991	ENST00000354224	HGF	hepatocyte growth factor [Source:HGNC Symbol;Acc:HGNC:4893]
ENSOARG00000017134	639.542	0.568791	0.158248	3.59431	0.000325249	0.00568266	40.6924	33.3189	60.2736	41.1967	29.0743	28.4637	26.3309	28.1957	ENSOART00000018649	PDE7A	phosphodiesterase 7A [Source:HGNC Symbol;Acc:HGNC:8791]	ortholog_one2one	ENSG00000205268	ENST00000519626	PDE7A	phosphodiesterase 7A [Source:HGNC Symbol;Acc:HGNC:8791]
ENSOARG00000018299	114.121	-0.737438	0.205187	-3.59398	0.00032566	0.00568266	3.57156	4.51417	5.18335	4.40019	10.5904	5.92994	10.6534	6.35626	ENSOART00000019915	EPOR	erythropoietin receptor [Source:HGNC Symbol;Acc:HGNC:3416]	ortholog_one2one	ENSG00000187266	ENST00000589402	EPOR	erythropoietin receptor [Source:HGNC Symbol;Acc:HGNC:3416]
ENSOARG00000018919	17.5098	0.90999	0.253306	3.59246	0.000327569	0.00570566	0.761152	1.0748	2.43113	2.03509	0.657791	0.282378	0.363185	0.271635	ENSOART00000020602			ortholog_one2many	ENSG00000140488	ENST00000567083	CELF6	CUGBP Elav-like family member 6 [Source:HGNC Symbol;Acc:HGNC:14059]
ENSOARG00000018651	861.698	0.405587	0.112952	3.59079	0.000329683	0.00573588	57.0279	45.8403	61.8332	58.0275	45.5849	40.8883	38.316	39.7674	ENSOART00000020309	BAHCC1	BAH domain and coiled-coil containing 1 [Source:HGNC Symbol;Acc:HGNC:29279]	ortholog_one2one	ENSG00000266074	ENST00000307745	BAHCC1	BAH domain and coiled-coil containing 1 [Source:HGNC Symbol;Acc:HGNC:29279]
ENSOARG00000014845	105.561	0.690249	0.192268	3.59004	0.00033063	0.00574216	8.84108	6.66377	7.01816	8.03034	2.89428	4.12272	3.99504	5.92164	ENSOART00000016158	ESCO2	establishment of sister chromatid cohesion N-acetyltransferase 2 [Source:HGNC Symbol;Acc:HGNC:27230]	ortholog_one2one	ENSG00000171320	ENST00000397418	ESCO2	establishment of sister chromatid cohesion N-acetyltransferase 2 [Source:HGNC Symbol;Acc:HGNC:27230]
ENSOARG00000018280	175.893	-0.477186	0.132925	-3.5899	0.000330804	0.00574216	6.55762	9.56574	8.3484	8.14034	11.5771	11.3516	12.1062	11.3543	ENSOART00000019893	SLCO4C1	solute carrier organic anion transporter family member 4C1 [Source:HGNC Symbol;Acc:HGNC:23612]	ortholog_one2one	ENSG00000173930	ENST00000310954	SLCO4C1	solute carrier organic anion transporter family member 4C1 [Source:HGNC Symbol;Acc:HGNC:23612]
ENSOARG00000020587	943.533	-0.258356	0.0719899	-3.58878	0.000332228	0.00576028	47.4256	51.7517	47.0629	47.082	58.5434	61.276	55.2647	55.4679	ENSOART00000022429	CCNDBP1	cyclin D1 binding protein 1 [Source:HGNC Symbol;Acc:HGNC:1587]	ortholog_one2one	ENSG00000166946	ENST00000565958	CCNDBP1	cyclin D1 binding protein 1 [Source:HGNC Symbol;Acc:HGNC:1587]
ENSOARG00000016459	13.5329	-0.847424	0.236191	-3.58788	0.000333378	0.00577358	0.351301	0.10748	0.137611	0.0550023	1.5787	2.71083	0.363185	0.760578	ENSOART00000017923	TRBV25-1	T-cell receptor beta variable 25-1 [Source:HGNC Symbol;Acc:HGNC:12205]	ortholog_one2one	ENSG00000282499	ENST00000390398	TRBV25-1	T-cell receptor beta variable 25-1 [Source:HGNC Symbol;Acc:HGNC:12205]
ENSOARG00000006414	278.668	0.711913	0.198443	3.58749	0.000333881	0.00577568	25.0595	15.2084	17.1555	23.926	7.82771	8.86667	13.9221	13.3644	ENSOART00000006982	DIAPH3	diaphanous related formin 3 [Source:HGNC Symbol;Acc:HGNC:15480]	ortholog_one2one	ENSG00000139734	ENST00000498416	DIAPH3	diaphanous related formin 3 [Source:HGNC Symbol;Acc:HGNC:15480]
ENSOARG00000009294	3201.98	0.403808	0.112599	3.58625	0.000335463	0.00579641	199.539	191.691	202.151	234.09	125.178	148.418	167.913	170.695	ENSOART00000010120	MAGED1	MAGE family member D1 [Source:HGNC Symbol;Acc:HGNC:6813]	ortholog_one2one	ENSG00000179222	ENST00000473931	MAGED1	MAGE family member D1 [Source:HGNC Symbol;Acc:HGNC:6813]
ENSOARG00000009476	4107.11	0.440522	0.122858	3.58561	0.000336293	0.00580412	258.792	205.825	306.597	303.613	190.891	196.93	195.515	187.971	ENSOART00000010344	DLG5	discs large MAGUK scaffold protein 5 [Source:HGNC Symbol;Acc:HGNC:2904]	ortholog_one2one	ENSG00000151208	ENST00000466198	DLG5	discs large MAGUK scaffold protein 5 [Source:HGNC Symbol;Acc:HGNC:2904]
ENSOARG00000011941	1140.28	0.464213	0.129511	3.58435	0.000337915	0.00582546	83.6682	60.0814	86.4197	70.788	56.7016	47.7219	57.7464	49.4376	ENSOART00000012994	TJP3	tight junction protein 3 [Source:HGNC Symbol;Acc:HGNC:11829]	ortholog_one2one	ENSG00000105289	ENST00000587641	TJP3	tight junction protein 3 [Source:HGNC Symbol;Acc:HGNC:11829]
ENSOARG00000004381	340.46	-0.515142	0.143743	-3.58377	0.000338668	0.0058318	18.9117	16.0683	12.0639	14.9606	19.7337	22.4773	23.1228	25.588	ENSOART00000004772	TMEM26	transmembrane protein 26 [Source:HGNC Symbol;Acc:HGNC:28550]	ortholog_one2one	ENSG00000196932	ENST00000488505	TMEM26	transmembrane protein 26 [Source:HGNC Symbol;Acc:HGNC:28550]
ENSOARG00000019414	3549.06	0.465543	0.129924	3.58321	0.000339399	0.00583774	226.94	235.005	198.206	277.267	156.488	145.481	154.475	201.716	ENSOART00000021144	MMP14	matrix metalloproteinase-14 precursor [Source:RefSeq peptide;Acc:NP_001159653]	ortholog_one2one	ENSG00000157227	ENST00000548162	MMP14	matrix metallopeptidase 14 [Source:HGNC Symbol;Acc:HGNC:7160]
ENSOARG00000009176	275.129	0.447107	0.124846	3.58128	0.000341919	0.0058744	21.4294	15.2622	17.3849	18.1508	12.3007	13.5541	12.8931	12.7125	ENSOART00000009988	PVR	poliovirus receptor [Source:HGNC Symbol;Acc:HGNC:9705]	ortholog_one2one	ENSG00000073008	ENST00000587785	PVR	poliovirus receptor [Source:HGNC Symbol;Acc:HGNC:9705]
ENSOARG00000010960	253.253	0.425884	0.118929	3.58098	0.000342308	0.00587441	15.0474	14.6173	18.1188	18.1508	11.2482	12.4811	12.3483	11.8433	ENSOART00000011920	ALG2	ALG2, alpha-1,3/1,6-mannosyltransferase [Source:HGNC Symbol;Acc:HGNC:23159]	ortholog_one2one	ENSG00000119523	ENST00000319033	ALG2	ALG2, alpha-1,3/1,6-mannosyltransferase [Source:HGNC Symbol;Acc:HGNC:23159]
ENSOARG00000018424	372.512	0.618876	0.172859	3.58025	0.00034327	0.00588424	27.6357	19.239	27.0635	30.4163	11.0509	16.2085	17.0092	18.9058	ENSOART00000020054	CCNF	cyclin F [Source:HGNC Symbol;Acc:HGNC:1591]	ortholog_one2one	ENSG00000162063	ENST00000564236	CCNF	cyclin F [Source:HGNC Symbol;Acc:HGNC:1591]
ENSOARG00000002706	61.7121	0.862989	0.241135	3.57886	0.000345095	0.00590882	3.57156	2.79448	6.92642	6.54528	2.76272	1.46836	1.93699	1.73846	ENSOART00000002933	ENTPD3	ectonucleoside triphosphate diphosphohydrolase 3 [Source:HGNC Symbol;Acc:HGNC:3365]	ortholog_one2one	ENSG00000168032	ENST00000445129	ENTPD3	ectonucleoside triphosphate diphosphohydrolase 3 [Source:HGNC Symbol;Acc:HGNC:3365]
ENSOARG00000002499	1085.34	-0.431828	0.120743	-3.57643	0.000348319	0.00595729	42.0976	63.682	47.7051	52.5822	72.4227	67.7142	70.8211	70.4621	ENSOART00000002702	MLF1	myeloid leukemia factor 1 [Source:HGNC Symbol;Acc:HGNC:7125]	ortholog_one2one	ENSG00000178053	ENST00000619577	MLF1	myeloid leukemia factor 1 [Source:HGNC Symbol;Acc:HGNC:7125]
ENSOARG00000010409	740.924	0.34123	0.0954954	3.57326	0.000352561	0.00601374	42.566	43.3683	53.5765	47.852	34.7313	36.935	36.6212	37.4313	ENSOART00000011332	SMPD2	sphingomyelin phosphodiesterase 2 [Source:HGNC Symbol;Acc:HGNC:11121]	ortholog_one2one	ENSG00000135587	ENST00000458487	SMPD2	sphingomyelin phosphodiesterase 2 [Source:HGNC Symbol;Acc:HGNC:11121]
ENSOARG00000011019	167.141	0.682578	0.191005	3.57362	0.000352076	0.00601374	11.3587	9.13582	15.9629	11.6605	6.64369	4.80042	7.50582	8.09472	ENSOART00000011983	CLCF1	cardiotrophin like cytokine factor 1 [Source:HGNC Symbol;Acc:HGNC:17412]	ortholog_one2one	ENSG00000175505	ENST00000533438	CLCF1	cardiotrophin like cytokine factor 1 [Source:HGNC Symbol;Acc:HGNC:17412]
ENSOARG00000016560	242.372	0.551035	0.154219	3.57308	0.000352813	0.00601374	14.9303	13.7575	17.5225	19.8558	9.34063	11.5775	12.6509	9.34424	ENSOART00000018034	IGFALS	insulin like growth factor binding protein acid labile subunit [Source:HGNC Symbol;Acc:HGNC:5468]	ortholog_one2one	ENSG00000099769	ENST00000568221	IGFALS	insulin like growth factor binding protein acid labile subunit [Source:HGNC Symbol;Acc:HGNC:5468]
ENSOARG00000004341	1007.6	0.289272	0.0810038	3.5711	0.000355491	0.00605255	61.1849	61.8011	67.1083	60.3376	47.4267	56.2497	50.9064	47.9707	ENSOART00000004730	RUSC1	RUN and SH3 domain containing 1 [Source:HGNC Symbol;Acc:HGNC:17153]	ortholog_one2one	ENSG00000160753	ENST00000485924	RUSC1	RUN and SH3 domain containing 1 [Source:HGNC Symbol;Acc:HGNC:17153]
ENSOARG00000020462	431.099	0.471463	0.132108	3.56877	0.000358665	0.00609973	32.671	22.5171	31.2377	27.6662	21.5098	19.0887	18.2803	20.8072	ENSOART00000022285	IL1RAP	interleukin 1 receptor accessory protein [Source:HGNC Symbol;Acc:HGNC:5995]	ortholog_one2one	ENSG00000196083	ENST00000412504	IL1RAP	interleukin 1 receptor accessory protein [Source:HGNC Symbol;Acc:HGNC:5995]
ENSOARG00000012326	130.502	0.516395	0.144755	3.56736	0.00036059	0.00612024	9.13383	7.84605	9.95386	8.19535	4.99921	5.98641	6.59786	5.97597	ENSOART00000013398	BOLA3	bolA family member 3 [Source:HGNC Symbol;Acc:HGNC:24415]	ortholog_one2one	ENSG00000163170	ENST00000469676	BOLA3	bolA family member 3 [Source:HGNC Symbol;Acc:HGNC:24415]
ENSOARG00000016891	434.88	0.285427	0.080012	3.5673	0.000360681	0.00612024	26.1719	26.5476	26.7883	28.4362	21.5098	22.3643	22.0938	21.5678	ENSOART00000018399
ENSOARG00000012724	7727.36	0.302906	0.084932	3.56645	0.000361846	0.00613313	434.501	444.108	534.206	516.362	370.336	387.366	397.93	388.71	ENSOART00000013853	FLNB	filamin B [Source:HGNC Symbol;Acc:HGNC:3755]	ortholog_one2one	ENSG00000136068	ENST00000419752	FLNB	filamin B [Source:HGNC Symbol;Acc:HGNC:3755]
ENSOARG00000010787	1612.95	0.365185	0.102426	3.56537	0.000363345	0.00615164	88.118	113.015	100.318	110.005	73.7383	84.431	71.4869	84.0982	ENSOART00000011735	ACSS2	acyl-CoA synthetase short chain family member 2 [Source:HGNC Symbol;Acc:HGNC:15814]	ortholog_one2one	ENSG00000131069	ENST00000494727	ACSS2	acyl-CoA synthetase short chain family member 2 [Source:HGNC Symbol;Acc:HGNC:15814]
ENSOARG00000004694	2845.56	-0.471982	0.132553	-3.5607	0.00036987	0.0062551	120.73	163.854	111.281	133.656	174.907	173.606	224.388	175.802	ENSOART00000005107	CYB5A	cytochrome b5 type A [Source:HGNC Symbol;Acc:HGNC:2570]	ortholog_one2one	ENSG00000166347	ENST00000579064	CYB5A	cytochrome b5 type A [Source:HGNC Symbol;Acc:HGNC:2570]
ENSOARG00000016730	1124.61	-0.250321	0.0703179	-3.55984	0.000371075	0.00626847	58.4916	61.9086	53.9894	56.8174	69.7258	65.4552	67.9761	70.8424	ENSOART00000018221	HCFC2	host cell factor C2 [Source:HGNC Symbol;Acc:HGNC:24972]	ortholog_one2one	ENSG00000111727	ENST00000552343	HCFC2	host cell factor C2 [Source:HGNC Symbol;Acc:HGNC:24972]
ENSOARG00000005384	8375.49	0.412409	0.115887	3.5587	0.000372689	0.00627471	474.959	494.409	628.653	573.179	399.805	457.113	347.689	389.47	ENSOART00000005875
ENSOARG00000005872	88.3667	0.74902	0.210465	3.55888	0.000372446	0.00627471	5.38662	5.58897	9.31167	5.99525	4.53876	2.7673	2.72389	3.4226	ENSOART00000006391	ASXL3	additional sex combs like 3, transcriptional regulator [Source:HGNC Symbol;Acc:HGNC:29357]	ortholog_one2one	ENSG00000141431	ENST00000590973	ASXL3	additional sex combs like 3, transcriptional regulator [Source:HGNC Symbol;Acc:HGNC:29357]
ENSOARG00000012189	44.2387	0.754181	0.211923	3.55876	0.000372615	0.00627471	3.16171	2.31082	4.03659	3.68516	1.84181	1.52484	1.75539	1.57548	ENSOART00000013256	DGAT2	diacylglycerol O-acyltransferase 2 [Source:HGNC Symbol;Acc:HGNC:16940]	ortholog_one2one	ENSG00000062282	ENST00000376262	DGAT2	diacylglycerol O-acyltransferase 2 [Source:HGNC Symbol;Acc:HGNC:16940]
ENSOARG00000013533	132.549	0.57222	0.160836	3.55779	0.000373988	0.00628246	7.84572	7.79231	11.4217	9.3504	5.657	6.21231	6.05308	5.26972	ENSOART00000014720	CHRNB1	cholinergic receptor nicotinic beta 1 subunit [Source:HGNC Symbol;Acc:HGNC:1961]	ortholog_one2one	ENSG00000170175	ENST00000575379	CHRNB1	cholinergic receptor nicotinic beta 1 subunit [Source:HGNC Symbol;Acc:HGNC:1961]
ENSOARG00000014977	217.946	0.484081	0.136073	3.5575	0.000374396	0.00628246	14.6961	13.435	15.2748	14.5756	9.86686	12.2552	8.11113	9.77886	ENSOART00000016298	FZD3	frizzled class receptor 3 [Source:HGNC Symbol;Acc:HGNC:4041]	ortholog_one2one	ENSG00000104290	ENST00000537916	FZD3	frizzled class receptor 3 [Source:HGNC Symbol;Acc:HGNC:4041]
ENSOARG00000018139	166.218	-0.627714	0.17642	-3.55808	0.000373578	0.00628246	7.84572	8.81337	5.73379	5.83025	9.66952	13.2153	13.6194	9.94184	ENSOART00000019741	GCGR	glucagon receptor [Source:HGNC Symbol;Acc:HGNC:4192]	ortholog_one2one	ENSG00000215644	ENST00000571425	GCGR	glucagon receptor [Source:HGNC Symbol;Acc:HGNC:4192]
ENSOARG00000002237	1615.66	0.358716	0.100849	3.55697	0.000375158	0.00628827	97.6617	87.6501	112.061	113.69	72.7516	82.2284	79.2954	80.9472	ENSOART00000002421	GORASP2	golgi reassembly stacking protein 2 [Source:HGNC Symbol;Acc:HGNC:17500]	ortholog_one2one	ENSG00000115806	ENST00000486498	GORASP2	golgi reassembly stacking protein 2 [Source:HGNC Symbol;Acc:HGNC:17500]
ENSOARG00000013621	555.287	-0.512943	0.144259	-3.5557	0.000376967	0.00631159	23.947	31.2767	19.6325	26.2911	31.1135	36.7091	40.0714	40.4193	ENSOART00000014819	GYPC	glycophorin C (Gerbich blood group) [Source:HGNC Symbol;Acc:HGNC:4704]	ortholog_one2one	ENSG00000136732	ENST00000356887	GYPC	glycophorin C (Gerbich blood group) [Source:HGNC Symbol;Acc:HGNC:4704]
ENSOARG00000002155	478.063	0.328589	0.092454	3.55408	0.000379301	0.00634364	30.2704	27.6761	32.9808	29.4262	23.1542	22.7597	25.544	23.089	ENSOART00000002326	TAF1D	TATA-box binding protein associated factor, RNA polymerase I subunit D [Source:HGNC Symbol;Acc:HGNC:28759]	ortholog_one2one	ENSG00000166012	ENST00000527690	TAF1D	TATA-box binding protein associated factor, RNA polymerase I subunit D [Source:HGNC Symbol;Acc:HGNC:28759]
ENSOARG00000013106	2919.04	-0.651707	0.18349	-3.55173	0.000382703	0.00639347	97.4275	178.417	102.107	108.685	164.25	251.938	174.692	233.986	ENSOART00000014247
ENSOARG00000016153	866.706	0.46121	0.129905	3.55035	0.000384717	0.00642003	55.8569	52.6653	58.5764	61.4926	36.5074	34.8454	51.8144	37.9202	ENSOART00000017588	CPE	carboxypeptidase E [Source:HGNC Symbol;Acc:HGNC:2303]	ortholog_one2one	ENSG00000109472	ENST00000511992	CPE	carboxypeptidase E [Source:HGNC Symbol;Acc:HGNC:2303]
ENSOARG00000017069	24.7181	0.86144	0.242799	3.54796	0.000388226	0.00647144	1.5223	1.39724	2.43113	2.64011	0.855128	0.960085	0.605308	0.706251	ENSOART00000018583			ortholog_one2many	ENSG00000135218	ENST00000544133	CD36	CD36 molecule [Source:HGNC Symbol;Acc:HGNC:1663]
ENSOARG00000006785	24.2854	0.899158	0.253454	3.54761	0.000388739	0.00647285	3.45446	0.967322	1.88068	2.14509	0.855128	0.451805	0.786901	0.380289	ENSOART00000007377			ortholog_one2many	ENSG00000183196	ENST00000390664	CHST6	carbohydrate sulfotransferase 6 [Source:HGNC Symbol;Acc:HGNC:6938]
ENSOARG00000008858	924.13	-0.496287	0.139918	-3.54699	0.000389665	0.00648113	43.0929	53.5789	32.3844	40.7567	59.8589	55.572	62.4678	67.3655	ENSOART00000009644	PAG1	phosphoprotein membrane anchor with glycosphingolipid microdomains 1 [Source:HGNC Symbol;Acc:HGNC:30043]	ortholog_one2one	ENSG00000076641	ENST00000519326	PAG1	phosphoprotein membrane anchor with glycosphingolipid microdomains 1 [Source:HGNC Symbol;Acc:HGNC:30043]
ENSOARG00000001429	41.1316	-0.846823	0.238945	-3.54401	0.000394096	0.0065154	1.4052	1.0748	1.88068	1.04504	3.61785	4.631	2.84495	1.95577	ENSOART00000001528			ortholog_one2one	ENSG00000004468	ENST00000510674	CD38	CD38 molecule [Source:HGNC Symbol;Acc:HGNC:1667]
ENSOARG00000003435	514.087	0.456823	0.128892	3.54424	0.000393753	0.0065154	32.2026	28.8047	35.6412	38.6666	26.2458	20.0488	26.0888	23.3606	ENSOART00000003731	VWA1	von Willebrand factor A domain containing 1 [Source:HGNC Symbol;Acc:HGNC:30910]	ortholog_one2one	ENSG00000179403	ENST00000471398	VWA1	von Willebrand factor A domain containing 1 [Source:HGNC Symbol;Acc:HGNC:30910]
ENSOARG00000005544	598.407	-0.430559	0.121494	-3.54386	0.000394311	0.0065154	29.158	32.9427	25.2745	26.2911	39.1385	36.2008	45.2771	34.4976	ENSOART00000006040	PPP1R14A	protein phosphatase 1 regulatory inhibitor subunit 14A [Source:HGNC Symbol;Acc:HGNC:14871]	ortholog_one2one	ENSG00000167641	ENST00000591585	PPP1R14A	protein phosphatase 1 regulatory inhibitor subunit 14A [Source:HGNC Symbol;Acc:HGNC:14871]
ENSOARG00000010664	241.935	0.601525	0.16972	3.54423	0.000393766	0.0065154	13.2323	13.5962	21.8801	18.5908	9.53796	9.60085	10.835	11.5173	ENSOART00000011603	MID1	midline 1 [Source:HGNC Symbol;Acc:HGNC:7095]	ortholog_one2one	ENSG00000101871	ENST00000317552	MID1	midline 1 [Source:HGNC Symbol;Acc:HGNC:7095]
ENSOARG00000011578	133.903	0.765221	0.215883	3.54462	0.000393183	0.0065154	11.4173	6.39507	11.6511	10.8355	3.22317	6.89002	4.17663	5.65001	ENSOART00000012594	TICRR	TOPBP1 interacting checkpoint and replication regulator [Source:HGNC Symbol;Acc:HGNC:28704]	ortholog_one2one	ENSG00000140534	ENST00000561095	TICRR	TOPBP1 interacting checkpoint and replication regulator [Source:HGNC Symbol;Acc:HGNC:28704]
ENSOARG00000015949	181.96	0.675971	0.19071	3.54449	0.000393369	0.0065154	12.1199	8.43719	16.4216	15.2906	6.70946	6.43822	7.86901	8.52934	ENSOART00000017371	ATRNL1	attractin like 1 [Source:HGNC Symbol;Acc:HGNC:29063]	ortholog_one2one	ENSG00000107518	ENST00000449616	ATRNL1	attractin like 1 [Source:HGNC Symbol;Acc:HGNC:29063]
ENSOARG00000004027	2323.37	-0.667287	0.188442	-3.54107	0.000398502	0.00657746	90.1087	141.659	65.8239	84.9236	201.152	158.245	130.686	170.315	ENSOART00000004373
ENSOARG00000024033	25.0988	-0.877589	0.24791	-3.53995	0.000400196	0.00659822	0.468401	0.752361	0.963277	0.825035	1.51292	2.03312	1.45274	3.25962	ENSOART00000025935
ENSOARG00000010439	512.635	0.702296	0.198418	3.53948	0.000400909	0.00660276	28.0455	27.1387	54.5857	39.3817	22.1675	16.8862	17.3118	24.9904	ENSOART00000011357			ortholog_one2one	ENSG00000168481	ENST00000518365	LGI3	leucine rich repeat LGI family member 3 [Source:HGNC Symbol;Acc:HGNC:18711]
ENSOARG00000002470	968.897	0.307089	0.0867952	3.53808	0.000403046	0.00663023	59.6626	53.6863	65.5487	63.3077	46.5716	49.9244	50.4222	46.3952	ENSOART00000002687	GNL3	G protein nucleolar 3 [Source:HGNC Symbol;Acc:HGNC:29931]	ortholog_one2one	ENSG00000163938	ENST00000497356	GNL3	G protein nucleolar 3 [Source:HGNC Symbol;Acc:HGNC:29931]
ENSOARG00000016825	114.602	0.869195	0.245687	3.53781	0.000403453	0.00663023	9.71933	3.70807	8.02731	15.9507	3.94674	2.65435	4.29769	3.20529	ENSOART00000018328	ADAMTS19	ADAM metallopeptidase with thrombospondin type 1 motif 19 [Source:HGNC Symbol;Acc:HGNC:17111]	ortholog_one2one	ENSG00000145808	ENST00000638972	ADAMTS19	ADAM metallopeptidase with thrombospondin type 1 motif 19 [Source:HGNC Symbol;Acc:HGNC:17111]
ENSOARG00000003705	931.459	-0.372108	0.105218	-3.53655	0.000405394	0.0066549	46.079	53.3639	38.4393	44.0019	58.2802	61.6149	60.5308	56.1198	ENSOART00000004026	CLIC2	chloride intracellular channel 2 [Source:HGNC Symbol;Acc:HGNC:2063]	ortholog_one2one	ENSG00000155962	ENST00000491205	CLIC2	chloride intracellular channel 2 [Source:HGNC Symbol;Acc:HGNC:2063]
ENSOARG00000010659	1705.61	0.773607	0.21883	3.53519	0.000407479	0.00668186	92.5678	83.7271	229.443	110.115	73.0148	59.4123	65.8576	52.9688	ENSOART00000011597	TFF3	trefoil factor 3 [Source:HGNC Symbol;Acc:HGNC:11757]	ortholog_one2one	ENSG00000160180	ENST00000291525	TFF3	trefoil factor 3 [Source:HGNC Symbol;Acc:HGNC:11757]
ENSOARG00000005842	620.108	0.407455	0.11532	3.53326	0.000410473	0.00672032	35.1887	37.7255	40.9622	46.642	25.4565	30.5533	30.3865	31.8899	ENSOART00000006363	CASP6	caspase 6 [Source:HGNC Symbol;Acc:HGNC:1507]	ortholog_one2one	ENSG00000138794	ENST00000505486	CASP6	caspase 6 [Source:HGNC Symbol;Acc:HGNC:1507]
ENSOARG00000010957	189.734	0.766116	0.21684	3.5331	0.000410713	0.00672032	17.0381	7.14743	16.2381	16.6657	7.82771	5.81698	8.47432	6.08462	ENSOART00000011918	AEN	apoptosis enhancing nuclease [Source:HGNC Symbol;Acc:HGNC:25722]	ortholog_one2one	ENSG00000181026	ENST00000557927	AEN	apoptosis enhancing nuclease [Source:HGNC Symbol;Acc:HGNC:25722]
ENSOARG00000000747	203.289	0.759893	0.215138	3.53212	0.000412242	0.00673804	16.8625	9.35078	21.926	12.8705	5.19655	9.26199	8.17166	7.82309	ENSOART00000000800	TNFRSF12A	TNF receptor superfamily member 12A [Source:HGNC Symbol;Acc:HGNC:18152]	ortholog_one2one	ENSG00000006327	ENST00000571351	TNFRSF12A	TNF receptor superfamily member 12A [Source:HGNC Symbol;Acc:HGNC:18152]
ENSOARG00000005371	2267.29	0.460401	0.130358	3.53181	0.000412723	0.00673861	139.291	123.495	192.518	142.621	96.8268	111.2	109.561	103.928	ENSOART00000005854	ST3GAL1	ST3 beta-galactoside alpha-2,3-sialyltransferase 1 [Source:HGNC Symbol;Acc:HGNC:10862]	ortholog_one2one	ENSG00000008513	ENST00000517668	ST3GAL1	ST3 beta-galactoside alpha-2,3-sialyltransferase 1 [Source:HGNC Symbol;Acc:HGNC:10862]
ENSOARG00000003944	3002.28	0.295394	0.0836559	3.53106	0.000413903	0.00674332	169.678	177.02	200.27	200.759	137.544	158.301	150.54	155.538	ENSOART00000004289	TRAM1	translocation associated membrane protein 1 [Source:HGNC Symbol;Acc:HGNC:20568]	ortholog_one2one	ENSG00000067167	ENST00000518678	TRAM1	translocation associated membrane protein 1 [Source:HGNC Symbol;Acc:HGNC:20568]
ENSOARG00000020626	199.539	0.829701	0.23496	3.53125	0.000413601	0.00674332	20.4926	8.32971	12.1556	21.7259	9.14329	4.06624	7.08211	6.68222	ENSOART00000022470	SLC16A14	solute carrier family 16 member 14 [Source:HGNC Symbol;Acc:HGNC:26417]	ortholog_one2one	ENSG00000163053	ENST00000436869	SLC16A14	solute carrier family 16 member 14 [Source:HGNC Symbol;Acc:HGNC:26417]
ENSOARG00000007676	1430.88	-0.818265	0.231825	-3.52966	0.000416087	0.00676545	35.1887	93.5078	33.3936	37.1266	72.5543	128.877	107.563	134.731	ENSOART00000008353	CADM3	cell adhesion molecule 3 [Source:HGNC Symbol;Acc:HGNC:17601]	ortholog_one2one	ENSG00000162706	ENST00000416746	CADM3	cell adhesion molecule 3 [Source:HGNC Symbol;Acc:HGNC:17601]
ENSOARG00000011720	148.887	-0.727274	0.206049	-3.52962	0.000416157	0.00676545	5.03532	8.49093	5.50444	4.18018	14.1425	9.09257	11.6219	8.74664	ENSOART00000012745	FAM221B	family with sequence similarity 221 member B [Source:HGNC Symbol;Acc:HGNC:30762]	ortholog_one2one	ENSG00000204930	ENST00000472182	FAM221B	family with sequence similarity 221 member B [Source:HGNC Symbol;Acc:HGNC:30762]
ENSOARG00000015333	521.836	0.633307	0.179444	3.52928	0.000416688	0.00676682	39.6385	29.0196	36.8339	41.7468	14.9976	20.8395	21.3674	30.2601	ENSOART00000016686	RRM2	ribonucleotide reductase regulatory subunit M2 [Source:HGNC Symbol;Acc:HGNC:10452]	ortholog_one2one	ENSG00000171848	ENST00000615152	RRM2	ribonucleotide reductase regulatory subunit M2 [Source:HGNC Symbol;Acc:HGNC:10452]
ENSOARG00000019064	717.135	0.351922	0.0997819	3.52691	0.000420437	0.00682037	47.3085	39.069	45.0447	50.6571	32.758	36.4267	36.379	34.7149	ENSOART00000020757			ortholog_one2many	ENSG00000169884	ENST00000420388	WNT10B	Wnt family member 10B [Source:HGNC Symbol;Acc:HGNC:12775]
ENSOARG00000017276	215.223	-0.554943	0.157432	-3.52497	0.000423523	0.00686307	8.66543	11.8766	7.1099	10.6154	13.682	14.2318	14.3458	16.1351	ENSOART00000018805			ortholog_one2one	ENSG00000254585	ENST00000532292	MAGEL2	MAGE family member L2 [Source:HGNC Symbol;Acc:HGNC:6814]
ENSOARG00000017940	1180.23	0.319485	0.0906614	3.52393	0.000425195	0.00688278	77.2277	65.1867	78.1172	75.7932	54.9913	61.3325	63.0731	54.8159	ENSOART00000019525	SRC	SRC proto-oncogene, non-receptor tyrosine kinase [Source:HGNC Symbol;Acc:HGNC:11283]	ortholog_one2one	ENSG00000197122	ENST00000358208	SRC	SRC proto-oncogene, non-receptor tyrosine kinase [Source:HGNC Symbol;Acc:HGNC:11283]
ENSOARG00000018286	433.083	-0.361553	0.102619	-3.52327	0.000426252	0.00689252	21.0781	24.5055	20.4123	18.9758	26.2458	26.487	27.3599	29.4996	ENSOART00000019895	XPR1	xenotropic and polytropic retrovirus receptor 1 [Source:HGNC Symbol;Acc:HGNC:12827]	ortholog_one2one	ENSG00000143324	ENST00000467345	XPR1	xenotropic and polytropic retrovirus receptor 1 [Source:HGNC Symbol;Acc:HGNC:12827]
ENSOARG00000008368	944.641	0.626744	0.17796	3.52182	0.000428601	0.00691607	75.4712	49.9245	61.9249	78.4333	29.7321	43.4297	33.413	52.4799	ENSOART00000009112	CENPF	centromere protein F [Source:HGNC Symbol;Acc:HGNC:1857]	ortholog_one2one	ENSG00000117724	ENST00000614578	CENPF	centromere protein F [Source:HGNC Symbol;Acc:HGNC:1857]
ENSOARG00000014126	218.132	0.59924	0.170152	3.5218	0.000428623	0.00691607	16.2184	13.2201	14.9079	16.3907	6.44635	10.3915	8.53485	12.0063	ENSOART00000015381	HMMR	hyaluronan mediated motility receptor [Source:HGNC Symbol;Acc:HGNC:5012]	ortholog_one2one	ENSG00000072571	ENST00000517936	HMMR	hyaluronan mediated motility receptor [Source:HGNC Symbol;Acc:HGNC:5012]
ENSOARG00000014116	2335.15	-0.670656	0.190542	-3.51973	0.00043198	0.00695539	96.0223	136.822	69.9522	80.1934	209.441	188.572	138.555	128.592	ENSOART00000015373	PTGS1	prostaglandin G/H synthase 1 precursor [Source:RefSeq peptide;Acc:NP_001009476]	ortholog_one2one	ENSG00000095303	ENST00000619306	PTGS1	prostaglandin-endoperoxide synthase 1 [Source:HGNC Symbol;Acc:HGNC:9604]
ENSOARG00000021195	440.274	-0.377014	0.107106	-3.51999	0.000431559	0.00695539	19.9656	24.3443	18.8986	22.551	29.5348	28.2378	25.9072	28.3044	ENSOART00000023096	MED6	mediator complex subunit 6 [Source:HGNC Symbol;Acc:HGNC:19970]	ortholog_one2one	ENSG00000133997	ENST00000615788	MED6	mediator complex subunit 6 [Source:HGNC Symbol;Acc:HGNC:19970]
ENSOARG00000005064	1246.96	-0.3301	0.0938185	-3.51849	0.000434002	0.00696073	61.829	71.6893	54.5398	59.9525	79.5269	74.6042	77.0558	80.9472	ENSOART00000005517	HERPUD2	HERPUD family member 2 [Source:HGNC Symbol;Acc:HGNC:21915]	ortholog_one2one	ENSG00000122557	ENST00000603731	HERPUD2	HERPUD family member 2 [Source:HGNC Symbol;Acc:HGNC:21915]
ENSOARG00000011441	1140.12	0.355484	0.101023	3.51884	0.000433443	0.00696073	64.4637	76.2034	74.1264	75.1332	47.3609	54.9507	58.0491	62.3674	ENSOART00000012446	ATP13A2	ATPase 13A2 [Source:HGNC Symbol;Acc:HGNC:30213]	ortholog_one2one	ENSG00000159363	ENST00000617114	ATP13A2	ATPase 13A2 [Source:HGNC Symbol;Acc:HGNC:30213]
ENSOARG00000015907	35.3459	0.82107	0.233364	3.5184	0.000434154	0.00696073	2.98606	1.55846	3.48614	3.02513	1.11824	1.12951	1.45274	1.14087	ENSOART00000017321	YDJC	YdjC chitooligosaccharide deacetylase homolog [Source:HGNC Symbol;Acc:HGNC:27158]	ortholog_one2one	ENSG00000161179	ENST00000398873	YDJC	YdjC chitooligosaccharide deacetylase homolog [Source:HGNC Symbol;Acc:HGNC:27158]
ENSOARG00000019319	3721.74	-0.510184	0.144975	-3.51911	0.000432998	0.00696073	183.672	174.225	138.574	181.508	269.234	195.631	306.71	221.382	ENSOART00000021038	GSTM3	glutathione S-transferase mu 3 [Source:HGNC Symbol;Acc:HGNC:4635]	ortholog_one2one	ENSG00000134202	ENST00000540225	GSTM3	glutathione S-transferase mu 3 [Source:HGNC Symbol;Acc:HGNC:4635]
ENSOARG00000010513	768.47	0.266509	0.0757572	3.51794	0.000434914	0.00696553	47.4256	44.5505	51.283	46.202	40.0594	38.0081	38.9213	38.9524	ENSOART00000011447	FAM160B2	family with sequence similarity 160 member B2 [Source:HGNC Symbol;Acc:HGNC:16492]	ortholog_one2one	ENSG00000158863	ENST00000523633	FAM160B2	family with sequence similarity 160 member B2 [Source:HGNC Symbol;Acc:HGNC:16492]
ENSOARG00000004299	179.569	-0.634192	0.180303	-3.51736	0.000435859	0.00697329	7.84572	10.1569	6.05488	6.21526	14.8003	12.707	12.8931	9.94184	ENSOART00000004685			ortholog_one2one	ENSG00000179348	ENST00000498200	GATA2	GATA binding protein 2 [Source:HGNC Symbol;Acc:HGNC:4171]
ENSOARG00000007926	510.08	0.371842	0.105786	3.51505	0.00043967	0.00702683	33.4322	30.7393	30.8707	35.4215	21.6413	23.0985	27.1178	27.0005	ENSOART00000008632	PAFAH1B3	platelet activating factor acetylhydrolase 1b catalytic subunit 3 [Source:HGNC Symbol;Acc:HGNC:8576]	ortholog_one2one	ENSG00000079462	ENST00000538771	PAFAH1B3	platelet activating factor acetylhydrolase 1b catalytic subunit 3 [Source:HGNC Symbol;Acc:HGNC:8576]
ENSOARG00000004807	5186.37	-0.674027	0.191783	-3.51453	0.000440531	0.00703314	207.443	314.594	156.005	170.122	443.351	427.69	280.197	328.896	ENSOART00000005245	ADGRE1	adhesion G protein-coupled receptor E1 [Source:HGNC Symbol;Acc:HGNC:3336]	ortholog_one2one	ENSG00000174837	ENST00000595026	ADGRE1	adhesion G protein-coupled receptor E1 [Source:HGNC Symbol;Acc:HGNC:3336]
ENSOARG00000002229	424.129	-0.529004	0.150558	-3.51361	0.000442056	0.0070423	19.4972	20.0451	19.0821	17.8208	26.1143	31.7393	35.2895	20.9159	ENSOART00000002433	PTPRU	protein tyrosine phosphatase, receptor type U [Source:HGNC Symbol;Acc:HGNC:9683]	ortholog_one2one	ENSG00000060656	ENST00000492954	PTPRU	protein tyrosine phosphatase, receptor type U [Source:HGNC Symbol;Acc:HGNC:9683]
ENSOARG00000014339	8692.27	0.29252	0.0832527	3.51364	0.000442009	0.0070423	537.608	529.286	507.326	588.635	386.584	428.424	454.587	475.144	ENSOART00000015613		ferritin heavy chain [Source:RefSeq peptide;Acc:NP_001009786]
ENSOARG00000017185	1348.42	0.31933	0.0908907	3.51335	0.000442502	0.0070423	87.0641	75.6123	93.6213	82.2285	64.2661	69.1826	71.9712	62.2044	ENSOART00000018703	TAF10	TATA-box binding protein associated factor 10 [Source:HGNC Symbol;Acc:HGNC:11543]	ortholog_one2one	ENSG00000166337	ENST00000532344	TAF10	TATA-box binding protein associated factor 10 [Source:HGNC Symbol;Acc:HGNC:11543]
ENSOARG00000008248	7512.01	-0.302387	0.0860866	-3.51259	0.000443766	0.007055	413.716	381.017	391.733	324.954	436.641	473.378	495.263	458.248	ENSOART00000009010	HSPG2	heparan sulfate proteoglycan 2 [Source:HGNC Symbol;Acc:HGNC:5273]	ortholog_one2one	ENSG00000142798	ENST00000439717	HSPG2	heparan sulfate proteoglycan 2 [Source:HGNC Symbol;Acc:HGNC:5273]
ENSOARG00000005858	1584.5	-0.588618	0.167591	-3.51223	0.000444358	0.00705698	66.0446	93.7227	57.6131	58.1925	136.097	113.685	94.9124	91.052	ENSOART00000006378	NR1H3	nuclear receptor subfamily 1 group H member 3 [Source:HGNC Symbol;Acc:HGNC:7966]	ortholog_one2one	ENSG00000025434	ENST00000616973	NR1H3	nuclear receptor subfamily 1 group H member 3 [Source:HGNC Symbol;Acc:HGNC:7966]
ENSOARG00000001863	899.747	-0.425725	0.121286	-3.51009	0.000447949	0.00709909	42.8002	52.934	37.9348	37.6766	51.505	60.6548	59.1992	61.5525	ENSOART00000002003	SEMA6A	semaphorin 6A [Source:HGNC Symbol;Acc:HGNC:10738]	ortholog_one2one	ENSG00000092421	ENST00000512156	SEMA6A	semaphorin 6A [Source:HGNC Symbol;Acc:HGNC:10738]
ENSOARG00000003104	392.262	-0.305607	0.0870608	-3.51027	0.00044765	0.00709909	20.434	18.5941	20.5958	19.1958	23.2858	25.0752	23.607	25.425	ENSOART00000003373	AP1AR	adaptor related protein complex 1 associated regulatory protein [Source:HGNC Symbol;Acc:HGNC:28808]	ortholog_one2one	ENSG00000138660	ENST00000512741	AP1AR	adaptor related protein complex 1 associated regulatory protein [Source:HGNC Symbol;Acc:HGNC:28808]
ENSOARG00000005091	849.395	0.278911	0.0794763	3.50936	0.000449179	0.00710371	52.2853	51.3218	50.595	56.2674	40.9146	42.9779	40.6162	46.8299	ENSOART00000005548	DFFA	DNA fragmentation factor subunit alpha [Source:HGNC Symbol;Acc:HGNC:2772]	ortholog_one2one	ENSG00000160049	ENST00000377036	DFFA	DNA fragmentation factor subunit alpha [Source:HGNC Symbol;Acc:HGNC:2772]
ENSOARG00000018481	268.68	-0.394222	0.112327	-3.5096	0.000448786	0.00710371	12.3541	13.8112	12.7061	13.0356	15.5239	17.1121	19.9146	16.2438	ENSOART00000020114	RBM48	RNA binding motif protein 48 [Source:HGNC Symbol;Acc:HGNC:21785]	ortholog_one2one	ENSG00000127993	ENST00000496410	RBM48	RNA binding motif protein 48 [Source:HGNC Symbol;Acc:HGNC:21785]
ENSOARG00000003759	522.082	-0.263337	0.0750455	-3.50903	0.000449741	0.00710516	25.645	28.2673	26.2378	26.5661	32.2317	31.9652	32.384	31.238	ENSOART00000004077
ENSOARG00000007929	1489.17	0.56735	0.161745	3.50768	0.000452036	0.00712653	81.5018	86.0379	113.85	127.44	77.2246	60.6548	70.6395	51.9909	ENSOART00000008633	GPX3	glutathione peroxidase 3 [Source:HGNC Symbol;Acc:HGNC:4555]	ortholog_one2one	ENSG00000211445	ENST00000622181	GPX3	glutathione peroxidase 3 [Source:HGNC Symbol;Acc:HGNC:4555]
ENSOARG00000016200	571.957	-0.658216	0.187648	-3.50773	0.000451955	0.00712653	25.645	34.2862	15.6876	19.0858	45.6507	40.6624	37.5291	38.2462	ENSOART00000017652	CACNA1D	calcium voltage-gated channel subunit alpha1 D [Source:HGNC Symbol;Acc:HGNC:1391]	ortholog_one2one	ENSG00000157388	ENST00000636833	CACNA1D	calcium voltage-gated channel subunit alpha1 D [Source:HGNC Symbol;Acc:HGNC:1391]
ENSOARG00000001297	552.321	0.501388	0.14296	3.50719	0.000452864	0.00713214	36.2426	29.7183	45.5951	36.3015	23.4173	28.6896	26.7546	21.6221	ENSOART00000001389	NOXA1	NADPH oxidase activator 1 [Source:HGNC Symbol;Acc:HGNC:10668]	ortholog_one2one	ENSG00000188747	ENST00000392815	NOXA1	NADPH oxidase activator 1 [Source:HGNC Symbol;Acc:HGNC:10668]
ENSOARG00000001948	77.7185	0.642503	0.183228	3.50657	0.000453918	0.00713645	4.33271	4.99783	6.46772	6.21526	3.09162	2.7673	3.3292	3.74856	ENSOART00000002097
ENSOARG00000002799	855.369	-0.504223	0.143798	-3.50648	0.000454082	0.00713645	36.4768	49.6558	39.2191	31.0213	64.3319	60.3724	49.2721	53.7837	ENSOART00000003033	IRAK3	interleukin 1 receptor associated kinase 3 [Source:HGNC Symbol;Acc:HGNC:17020]	ortholog_one2one	ENSG00000090376	ENST00000457197	IRAK3	interleukin 1 receptor associated kinase 3 [Source:HGNC Symbol;Acc:HGNC:17020]
ENSOARG00000006075	219.26	0.551836	0.157395	3.50607	0.000454781	0.00713811	15.8671	11.9303	17.0638	15.0156	7.49881	11.6904	9.92706	9.61588	ENSOART00000006607	NLN	neurolysin [Source:HGNC Symbol;Acc:HGNC:16058]	ortholog_one2one	ENSG00000123213	ENST00000515595	NLN	neurolysin [Source:HGNC Symbol;Acc:HGNC:16058]
ENSOARG00000012942	2187.81	0.506455	0.144471	3.50559	0.000455604	0.00713811	123.072	125.591	167.427	170.782	81.6976	114.984	109.621	90.6174	ENSOART00000014067	RABEPK	Rab9 effector protein with kelch motifs [Source:HGNC Symbol;Acc:HGNC:16896]	ortholog_one2one	ENSG00000136933	ENST00000628863	RABEPK	Rab9 effector protein with kelch motifs [Source:HGNC Symbol;Acc:HGNC:16896]
ENSOARG00000018402	3265.5	0.336531	0.0959964	3.50566	0.000455474	0.00713811	224.013	179.277	201.417	220.009	142.741	166.095	172.634	161.786	ENSOART00000020028	PRKCSH	protein kinase C substrate 80K-H [Source:HGNC Symbol;Acc:HGNC:9411]	ortholog_one2one	ENSG00000130175	ENST00000591510	PRKCSH	protein kinase C substrate 80K-H [Source:HGNC Symbol;Acc:HGNC:9411]
ENSOARG00000008126	1798.59	0.480147	0.137047	3.50351	0.000459172	0.00718657	132.909	105.975	138.804	100.214	93.3405	87.5936	66.8866	82.8487	ENSOART00000008848	FAM149A	family with sequence similarity 149 member A [Source:HGNC Symbol;Acc:HGNC:24527]	ortholog_one2one	ENSG00000109794	ENST00000389354	FAM149A	family with sequence similarity 149 member A [Source:HGNC Symbol;Acc:HGNC:24527]
ENSOARG00000001456	601.965	-0.472268	0.134831	-3.50266	0.000460629	0.00720191	30.7388	27.9448	23.6691	29.5363	43.9404	35.8055	45.8218	32.8135	ENSOART00000001565	GFPT2	glutamine-fructose-6-phosphate transaminase 2 [Source:HGNC Symbol;Acc:HGNC:4242]	ortholog_one2one	ENSG00000131459	ENST00000503228	GFPT2	glutamine-fructose-6-phosphate transaminase 2 [Source:HGNC Symbol;Acc:HGNC:4242]
ENSOARG00000000910	1845.75	0.323457	0.0924046	3.50045	0.000464479	0.00725461	116.046	100.172	127.565	120.29	83.5394	92.0552	95.5782	94.4746	ENSOART00000000980	HM13	histocompatibility minor 13 [Source:HGNC Symbol;Acc:HGNC:16435]	ortholog_one2one	ENSG00000101294	ENST00000487281	HM13	histocompatibility minor 13 [Source:HGNC Symbol;Acc:HGNC:16435]
ENSOARG00000004814	689.011	0.318932	0.0911529	3.49887	0.000467226	0.00728998	42.2732	41.5411	45.3199	43.8919	30.1268	38.2904	35.4105	32.9222	ENSOART00000005251	LPCAT3	lysophosphatidylcholine acyltransferase 3 [Source:HGNC Symbol;Acc:HGNC:30244]	ortholog_one2one	ENSG00000111684	ENST00000538910	LPCAT3	lysophosphatidylcholine acyltransferase 3 [Source:HGNC Symbol;Acc:HGNC:30244]
ENSOARG00000010952	1591.79	-0.47806	0.13667	-3.49792	0.000468894	0.00730847	71.6069	92.1105	65.8239	65.5628	119.784	111.935	86.1354	101.863	ENSOART00000011914	ARHGEF6	Rac/Cdc42 guanine nucleotide exchange factor 6 [Source:HGNC Symbol;Acc:HGNC:685]	ortholog_one2one	ENSG00000129675	ENST00000250617	ARHGEF6	Rac/Cdc42 guanine nucleotide exchange factor 6 [Source:HGNC Symbol;Acc:HGNC:685]
ENSOARG00000009877	98.0844	0.798822	0.22839	3.49762	0.000469424	0.00730919	7.14312	3.65433	10.5043	8.91038	3.81519	3.50149	3.69238	2.87933	ENSOART00000010749	SLC16A10	solute carrier family 16 member 10 [Source:HGNC Symbol;Acc:HGNC:17027]	ortholog_one2one	ENSG00000112394	ENST00000612036	SLC16A10	solute carrier family 16 member 10 [Source:HGNC Symbol;Acc:HGNC:17027]
ENSOARG00000013162	8260.37	0.462891	0.132404	3.49605	0.000472204	0.00734492	689.838	556.909	437.878	496.836	334.355	402.727	401.743	394.36	ENSOART00000014314	LGMN	legumain [Source:HGNC Symbol;Acc:HGNC:9472]	ortholog_one2one	ENSG00000100600	ENST00000557034	LGMN	legumain [Source:HGNC Symbol;Acc:HGNC:9472]
ENSOARG00000005413	562.936	-0.367542	0.105143	-3.49565	0.000472911	0.00734834	27.3429	32.5128	25.1369	25.1361	36.1127	38.0645	34.0789	34.4976	ENSOART00000005896	AMER1	APC membrane recruitment protein 1 [Source:HGNC Symbol;Acc:HGNC:26837]	ortholog_one2one	ENSG00000184675	ENST00000330258	AMER1	APC membrane recruitment protein 1 [Source:HGNC Symbol;Acc:HGNC:26837]
ENSOARG00000009781	2674.97	-0.348175	0.0997163	-3.49165	0.000480045	0.00745155	133.26	151.977	118.3	124.195	182.274	171.177	150.419	169.88	ENSOART00000010661	SMCHD1	structural maintenance of chromosomes flexible hinge domain containing 1 [Source:HGNC Symbol;Acc:HGNC:29090]	ortholog_one2one	ENSG00000101596	ENST00000583800	SMCHD1	structural maintenance of chromosomes flexible hinge domain containing 1 [Source:HGNC Symbol;Acc:HGNC:29090]
ENSOARG00000016114	86.8496	-0.624261	0.17881	-3.4912	0.000480861	0.00745656	2.51766	4.08425	4.49529	3.57515	6.51213	5.76051	6.23468	5.81299	ENSOART00000017544	GPR75	G protein-coupled receptor 75 [Source:HGNC Symbol;Acc:HGNC:4526]	ortholog_one2one	ENSG00000119737	ENST00000394705	GPR75	G protein-coupled receptor 75 [Source:HGNC Symbol;Acc:HGNC:4526]
ENSOARG00000012821	29.527	0.884102	0.253595	3.48627	0.000489804	0.00758745	2.57621	2.63326	3.48614	1.59507	0.263116	1.46836	0.847432	0.434616	ENSOART00000013936	SLC6A16	solute carrier family 6 member 16 [Source:HGNC Symbol;Acc:HGNC:13622]	ortholog_one2one	ENSG00000063127	ENST00000594917	SLC6A16	solute carrier family 6 member 16 [Source:HGNC Symbol;Acc:HGNC:13622]
ENSOARG00000013288	632.444	0.862341	0.247373	3.48599	0.000490315	0.00758758	80.9749	19.5077	102.566	34.7615	6.70946	9.4879	8.65591	22.1111	ENSOART00000014476	PKHD1	PKHD1, fibrocystin/polyductin [Source:HGNC Symbol;Acc:HGNC:9016]	ortholog_one2one	ENSG00000170927	ENST00000340994	PKHD1	PKHD1, fibrocystin/polyductin [Source:HGNC Symbol;Acc:HGNC:9016]
ENSOARG00000005455	1213.72	-0.209931	0.0602266	-3.48568	0.000490886	0.00758865	64.8736	65.8316	63.1176	59.6225	74.2646	72.0064	72.7581	72.7982	ENSOART00000005948	ELP2	elongator acetyltransferase complex subunit 2 [Source:HGNC Symbol;Acc:HGNC:18248]	ortholog_one2one	ENSG00000134759	ENST00000544274	ELP2	elongator acetyltransferase complex subunit 2 [Source:HGNC Symbol;Acc:HGNC:18248]
ENSOARG00000019189	152.762	0.677064	0.194278	3.48502	0.000492104	0.00759972	14.3448	7.52361	9.95386	12.2105	4.73609	5.92994	6.71892	7.27982	ENSOART00000020896	HJURP	Holliday junction recognition protein [Source:HGNC Symbol;Acc:HGNC:25444]	ortholog_one2one	ENSG00000123485	ENST00000432087	HJURP	Holliday junction recognition protein [Source:HGNC Symbol;Acc:HGNC:25444]
ENSOARG00000003130	2519.44	0.512382	0.147176	3.48143	0.00049874	0.00769033	159.081	124.999	173.757	219.459	106.562	111.709	112.043	124.898	ENSOART00000003401	PLAT	plasminogen activator, tissue type [Source:HGNC Symbol;Acc:HGNC:9051]	ortholog_one2one	ENSG00000104368	ENST00000521694	PLAT	plasminogen activator, tissue type [Source:HGNC Symbol;Acc:HGNC:9051]
ENSOARG00000015234	371.856	0.456927	0.131252	3.4813	0.000498989	0.00769033	22.5418	21.3348	30.3203	23.706	18.3524	16.6603	18.2803	15.9721	ENSOART00000016576	PARM1	prostate androgen-regulated mucin-like protein 1 [Source:HGNC Symbol;Acc:HGNC:24536]	ortholog_one2one	ENSG00000169116	ENST00000307428	PARM1	prostate androgen-regulated mucin-like protein 1 [Source:HGNC Symbol;Acc:HGNC:24536]
ENSOARG00000005570	607.904	0.354227	0.101789	3.48001	0.000501399	0.0077196	36.0084	38.5854	42.2466	37.6216	31.5082	31.7393	25.3019	30.2601	ENSOART00000006075	IKBKE	inhibitor of nuclear factor kappa B kinase subunit epsilon [Source:HGNC Symbol;Acc:HGNC:14552]	ortholog_one2one	ENSG00000263528	ENST00000605818	IKBKE	inhibitor of nuclear factor kappa B kinase subunit epsilon [Source:HGNC Symbol;Acc:HGNC:14552]
ENSOARG00000002548	553.409	-0.426934	0.12272	-3.47891	0.000503449	0.00773541	25.2937	32.1903	21.6508	26.1811	33.6789	35.749	35.2895	38.5722	ENSOART00000002759	UST	uronyl 2-sulfotransferase [Source:HGNC Symbol;Acc:HGNC:17223]	ortholog_one2one	ENSG00000111962	ENST00000466695	UST	uronyl 2-sulfotransferase [Source:HGNC Symbol;Acc:HGNC:17223]
ENSOARG00000010277	4936.65	-0.43287	0.124423	-3.47901	0.000503271	0.00773541	238.358	285.897	212.242	199.823	337.907	331.85	341.333	269.951	ENSOART00000011182	CDC42BPG	CDC42 binding protein kinase gamma [Source:HGNC Symbol;Acc:HGNC:29829]	ortholog_one2one	ENSG00000171219	ENST00000480767	CDC42BPG	CDC42 binding protein kinase gamma [Source:HGNC Symbol;Acc:HGNC:29829]
ENSOARG00000003413	430.373	0.332167	0.0955361	3.47687	0.000507298	0.00778664	29.0994	26.4939	28.5772	24.421	19.4048	21.2348	22.1543	22.1111	ENSOART00000003705	SNRPD1	small nuclear ribonucleoprotein D1 polypeptide [Source:HGNC Symbol;Acc:HGNC:11158]	ortholog_one2one	ENSG00000167088	ENST00000577906	SNRPD1	small nuclear ribonucleoprotein D1 polypeptide [Source:HGNC Symbol;Acc:HGNC:11158]
ENSOARG00000020542	326.829	0.6796	0.195516	3.47593	0.000509092	0.00780625	24.5325	19.239	24.2654	26.2911	7.36726	12.8764	15.1327	17.3303	ENSOART00000022377	CDC20	cell division cycle 20 [Source:HGNC Symbol;Acc:HGNC:1723]	ortholog_one2one	ENSG00000117399	ENST00000482046	CDC20	cell division cycle 20 [Source:HGNC Symbol;Acc:HGNC:1723]
ENSOARG00000018433	1410.87	-0.216883	0.0624248	-3.47431	0.000512166	0.00784543	70.6701	78.3531	72.154	72.7131	81.9607	86.3512	82.8667	88.8246	ENSOART00000020063	FEM1B	fem-1 homolog B [Source:HGNC Symbol;Acc:HGNC:3649]	ortholog_one2one	ENSG00000169018	ENST00000566008	FEM1B	fem-1 homolog B [Source:HGNC Symbol;Acc:HGNC:3649]
ENSOARG00000010395	221.508	0.695193	0.20013	3.4737	0.000513332	0.00784777	15.6914	9.94192	17.6601	21.0659	8.28816	6.72059	10.6534	9.56155	ENSOART00000011310	TGIF1	TGFB induced factor homeobox 1 [Source:HGNC Symbol;Acc:HGNC:11776]	ortholog_one2one	ENSG00000177426	ENST00000405385	TGIF1	TGFB induced factor homeobox 1 [Source:HGNC Symbol;Acc:HGNC:11776]
ENSOARG00000011541	97.2203	0.707337	0.203627	3.47369	0.000513357	0.00784777	7.14312	4.99783	7.84382	8.47036	3.28895	3.38853	3.20813	5.37837	ENSOART00000012554	MELK	maternal embryonic leucine zipper kinase [Source:HGNC Symbol;Acc:HGNC:16870]	ortholog_one2one	ENSG00000165304	ENST00000536329	MELK	maternal embryonic leucine zipper kinase [Source:HGNC Symbol;Acc:HGNC:16870]
ENSOARG00000005710	129.954	0.615475	0.177215	3.47304	0.000514608	0.00785895	8.19702	6.87873	10.1373	11.1655	6.57791	4.8569	5.32671	5.26972	ENSOART00000006218	DDIAS	DNA damage induced apoptosis suppressor [Source:HGNC Symbol;Acc:HGNC:26351]	ortholog_one2one	ENSG00000165490	ENST00000329143	DDIAS	DNA damage induced apoptosis suppressor [Source:HGNC Symbol;Acc:HGNC:26351]
ENSOARG00000002151	171.793	-0.745627	0.214716	-3.47262	0.000515403	0.00786315	6.38197	8.49093	3.57788	7.70033	15.3923	14.0624	12.4088	9.07261	ENSOART00000002317			ortholog_one2one	ENSG00000196344	ENST00000209665	ADH7	alcohol dehydrogenase 7 (class IV), mu or sigma polypeptide [Source:HGNC Symbol;Acc:HGNC:256]
ENSOARG00000004405	94.4088	0.617989	0.177993	3.47199	0.000516624	0.0078659	5.15242	5.91141	7.70621	7.70033	4.01252	4.631	3.75291	3.58558	ENSOART00000004795	SLC7A10	solute carrier family 7 member 10 [Source:HGNC Symbol;Acc:HGNC:11058]	ortholog_one2one	ENSG00000130876	ENST00000592596	SLC7A10	solute carrier family 7 member 10 [Source:HGNC Symbol;Acc:HGNC:11058]
ENSOARG00000019964	939.392	0.286251	0.0824441	3.47207	0.000516468	0.0078659	54.9786	56.5883	62.6589	59.0725	42.6906	50.9974	46.5482	48.7856	ENSOART00000021734			ortholog_one2many	ENSG00000254413	ENST00000452668	CHKB-CPT1B	CHKB-CPT1B readthrough (NMD candidate) [Source:HGNC Symbol;Acc:HGNC:41998]
ENSOARG00000018554	580.235	0.472037	0.135969	3.47165	0.000517278	0.00786612	38.2918	35.361	40.5035	39.5467	26.9694	30.2709	30.2049	19.7207	ENSOART00000020195			ortholog_one2many	ENSG00000093010	ENST00000428707	COMT	catechol-O-methyltransferase [Source:HGNC Symbol;Acc:HGNC:2228]
ENSOARG00000020186	199.963	-0.559168	0.161077	-3.47144	0.000517679	0.00786612	7.84572	10.4256	9.49516	7.59032	14.8661	16.4344	11.0771	12.0606	ENSOART00000021982	ADCY5	adenylate cyclase 5 [Source:HGNC Symbol;Acc:HGNC:236]	ortholog_one2one	ENSG00000173175	ENST00000470367	ADCY5	adenylate cyclase 5 [Source:HGNC Symbol;Acc:HGNC:236]
ENSOARG00000018201	747.396	0.446383	0.128659	3.46951	0.000521417	0.00791497	46.7816	38.1555	58.3929	52.8022	33.4815	36.4832	35.2289	34.6606	ENSOART00000019805	ARFIP2	ADP ribosylation factor interacting protein 2 [Source:HGNC Symbol;Acc:HGNC:17160]	ortholog_one2one	ENSG00000132254	ENST00000614314	ARFIP2	ADP ribosylation factor interacting protein 2 [Source:HGNC Symbol;Acc:HGNC:17160]
ENSOARG00000000480	1437.99	-0.40025	0.115382	-3.4689	0.000522598	0.00791699	63.3513	87.0589	63.2093	63.4177	96.6952	93.8624	88.8593	89.4765	ENSOART00000000512			ortholog_one2one	ENSG00000124615	ENST00000487924	MOCS1	molybdenum cofactor synthesis 1 [Source:HGNC Symbol;Acc:HGNC:7190]
ENSOARG00000005416	368.087	0.458085	0.132051	3.46899	0.000522415	0.00791699	27.1087	19.6689	24.7241	25.5761	14.4056	17.1121	17.6145	19.2861	ENSOART00000005903	MCM10	minichromosome maintenance 10 replication initiation factor [Source:HGNC Symbol;Acc:HGNC:18043]	ortholog_one2one	ENSG00000065328	ENST00000485659	MCM10	minichromosome maintenance 10 replication initiation factor [Source:HGNC Symbol;Acc:HGNC:18043]
ENSOARG00000016009	111.834	0.681124	0.196592	3.46465	0.000530921	0.00803502	6.55762	5.64271	10.8254	9.24039	4.80187	4.631	4.23716	4.34616	ENSOART00000017433	STK32C	serine/threonine kinase 32C [Source:HGNC Symbol;Acc:HGNC:21332]	ortholog_one2one	ENSG00000165752	ENST00000456004	STK32C	serine/threonine kinase 32C [Source:HGNC Symbol;Acc:HGNC:21332]
ENSOARG00000016495	27357.8	0.217013	0.0626597	3.46336	0.000533467	0.00806548	1726.41	1703.29	1593.44	1614.59	1298.48	1441.43	1514	1406.69	ENSOART00000017964
ENSOARG00000008456	3284.52	0.873694	0.252314	3.46273	0.000534723	0.00806834	242.105	110.49	587.094	245.31	62.1612	114.25	62.4073	54.7073	ENSOART00000009212	TF	transferrin [Source:HGNC Symbol;Acc:HGNC:11740]	ortholog_one2one	ENSG00000091513	ENST00000467842	TF	transferrin [Source:HGNC Symbol;Acc:HGNC:11740]
ENSOARG00000020855	342.008	-0.327247	0.094504	-3.46278	0.000534624	0.00806834	17.448	18.5403	16.972	15.1256	21.0493	21.4042	21.4279	21.6765	ENSOART00000022720	CREBL2	cAMP responsive element binding protein like 2 [Source:HGNC Symbol;Acc:HGNC:2350]	ortholog_one2one	ENSG00000111269	ENST00000228865	CREBL2	cAMP responsive element binding protein like 2 [Source:HGNC Symbol;Acc:HGNC:2350]
ENSOARG00000005070	417.045	0.614348	0.177557	3.46	0.000540177	0.0081263	26.1134	21.8722	37.5678	31.2413	21.0493	13.7236	20.0357	15.8635	ENSOART00000005524	FOXA2	forkhead box A2 [Source:HGNC Symbol;Acc:HGNC:5022]	ortholog_one2one	ENSG00000125798	ENST00000377115	FOXA2	forkhead box A2 [Source:HGNC Symbol;Acc:HGNC:5022]
ENSOARG00000015465	2144.51	-0.248343	0.0717733	-3.4601	0.000539983	0.0081263	116.573	107.158	105.502	111.82	139.452	128.934	121.122	132.666	ENSOART00000016829	DICER1	dicer 1, ribonuclease III [Source:HGNC Symbol;Acc:HGNC:17098]	ortholog_one2one	ENSG00000100697	ENST00000393063	DICER1	dicer 1, ribonuclease III [Source:HGNC Symbol;Acc:HGNC:17098]
ENSOARG00000017870	8399.46	0.349675	0.101058	3.46014	0.000539902	0.0081263	518.872	458.94	547.829	605.246	372.046	431.473	445.87	395.5	ENSOART00000019445	HDLBP	high density lipoprotein binding protein [Source:HGNC Symbol;Acc:HGNC:4857]	ortholog_one2one	ENSG00000115677	ENST00000427183	HDLBP	high density lipoprotein binding protein [Source:HGNC Symbol;Acc:HGNC:4857]
ENSOARG00000011380	11458.2	-0.501339	0.144953	-3.45863	0.000542923	0.00814331	450.953	721.676	428.291	496.121	735.213	756.264	810.447	748.137	ENSOART00000012377	ADGRF5	adhesion G protein-coupled receptor F5 [Source:HGNC Symbol;Acc:HGNC:19030]	ortholog_one2one	ENSG00000069122	ENST00000283296	ADGRF5	adhesion G protein-coupled receptor F5 [Source:HGNC Symbol;Acc:HGNC:19030]
ENSOARG00000016689	2846.48	-0.401186	0.11599	-3.45879	0.000542599	0.00814331	150.123	154.664	128.987	114.35	175.63	185.861	161.799	207.312	ENSOART00000018179
ENSOARG00000018590	352.836	-0.525314	0.151876	-3.45883	0.000542521	0.00814331	16.921	20.2063	12.5226	14.0806	25.917	24.2845	20.3384	24.1755	ENSOART00000020235	MID2	midline 2 [Source:HGNC Symbol;Acc:HGNC:7096]	ortholog_one2one	ENSG00000080561	ENST00000474517	MID2	midline 2 [Source:HGNC Symbol;Acc:HGNC:7096]
ENSOARG00000008147	13.5247	0.82444	0.238421	3.45792	0.00054437	0.00815692	0.585502	0.644881	3.07331	1.04504	0.131558	0.225902	0.0605308	0.325962	ENSOART00000008866	SCN4B	sodium voltage-gated channel beta subunit 4 [Source:HGNC Symbol;Acc:HGNC:10592]	ortholog_one2one	ENSG00000177098	ENST00000532138	SCN4B	sodium voltage-gated channel beta subunit 4 [Source:HGNC Symbol;Acc:HGNC:10592]
ENSOARG00000009686	172.838	0.799405	0.231267	3.45663	0.000546975	0.00818784	14.9303	8.11475	19.449	11.0555	3.55207	8.47134	5.14512	7.06251	ENSOART00000010544	ADAMTS4	ADAM metallopeptidase with thrombospondin type 1 motif 4 [Source:HGNC Symbol;Acc:HGNC:220]	ortholog_one2one	ENSG00000158859	ENST00000367995	ADAMTS4	ADAM metallopeptidase with thrombospondin type 1 motif 4 [Source:HGNC Symbol;Acc:HGNC:220]
ENSOARG00000019443	11843.3	0.321555	0.0930335	3.45633	0.000547578	0.00818876	816.131	652.62	748.42	758.922	534.586	600.505	651.372	561.415	ENSOART00000021174
ENSOARG00000004396	86.4472	0.848439	0.245558	3.45514	0.000550004	0.00821691	5.38662	3.38563	11.6052	7.64532	3.88096	1.86369	2.60283	2.49904	ENSOART00000004783	LRP3	LDL receptor related protein 3 [Source:HGNC Symbol;Acc:HGNC:6695]	ortholog_one2one	ENSG00000130881	ENST00000590278	LRP3	LDL receptor related protein 3 [Source:HGNC Symbol;Acc:HGNC:6695]
ENSOARG00000018558	134.669	-0.826159	0.239295	-3.45247	0.00055547	0.00829038	3.51301	7.52361	3.85311	3.13513	17.0368	6.89002	9.56387	8.8553	ENSOART00000020207	MEI1	meiotic double-stranded break formation protein 1 [Source:HGNC Symbol;Acc:HGNC:28613]	ortholog_one2one	ENSG00000167077	ENST00000540833	MEI1	meiotic double-stranded break formation protein 1 [Source:HGNC Symbol;Acc:HGNC:28613]
ENSOARG00000014854	2321.45	0.257318	0.0745547	3.4514	0.000557692	0.00830714	134.021	139.026	150.409	147.461	107.483	126.505	115.856	122.833	ENSOART00000016170	STT3B	STT3B, catalytic subunit of the oligosaccharyltransferase complex [Source:HGNC Symbol;Acc:HGNC:30611]	ortholog_one2one	ENSG00000163527	ENST00000488151	STT3B	STT3B, catalytic subunit of the oligosaccharyltransferase complex [Source:HGNC Symbol;Acc:HGNC:30611]
ENSOARG00000016684	2930.67	-0.540982	0.156741	-3.45145	0.000557583	0.00830714	139.759	167.992	87.7958	128.65	179.314	198.116	207.802	206.986	ENSOART00000018175	SCEL	sciellin [Source:HGNC Symbol;Acc:HGNC:10573]	ortholog_one2one	ENSG00000136155	ENST00000535157	SCEL	sciellin [Source:HGNC Symbol;Acc:HGNC:10573]
ENSOARG00000014283	758.172	-0.81657	0.236618	-3.45101	0.000558503	0.00831102	31.8513	40.7887	16.8803	14.1356	78.014	72.1758	34.8052	51.502	ENSOART00000015556
ENSOARG00000007670	834.609	0.26985	0.0782499	3.44856	0.000563574	0.00837825	50.7045	49.9245	50.228	55.3323	38.2176	43.1473	43.4611	44.1678	ENSOART00000008343	UBALD2	UBA like domain containing 2 [Source:HGNC Symbol;Acc:HGNC:28438]	ortholog_one2one	ENSG00000185262	ENST00000589240	UBALD2	UBA like domain containing 2 [Source:HGNC Symbol;Acc:HGNC:28438]
ENSOARG00000021032	1480.23	-0.454158	0.131718	-3.44795	0.000564853	0.00838901	82.7314	74.6987	65.1817	55.0573	93.5378	94.766	112.103	86.8145	ENSOART00000022914	SEMA6D	semaphorin 6D [Source:HGNC Symbol;Acc:HGNC:16770]	ortholog_one2one	ENSG00000137872	ENST00000355997	SEMA6D	semaphorin 6D [Source:HGNC Symbol;Acc:HGNC:16770]
ENSOARG00000019085	2812.29	0.382836	0.111057	3.44721	0.000566418	0.008404	182.208	150.042	201.004	188.493	129.585	124.416	155.383	133.047	ENSOART00000020778	PACSIN2	protein kinase C and casein kinase substrate in neurons 2 [Source:HGNC Symbol;Acc:HGNC:8571]	ortholog_one2one	ENSG00000100266	ENST00000337959	PACSIN2	protein kinase C and casein kinase substrate in neurons 2 [Source:HGNC Symbol;Acc:HGNC:8571]
ENSOARG00000000850	376.396	-0.574821	0.16679	-3.44638	0.000568142	0.00841307	20.2584	20.1525	14.2657	11.2755	25.7196	25.527	27.2389	24.6101	ENSOART00000000922	RAPGEF4	Rap guanine nucleotide exchange factor 4 [Source:HGNC Symbol;Acc:HGNC:16626]	ortholog_one2one	ENSG00000091428	ENST00000538974	RAPGEF4	Rap guanine nucleotide exchange factor 4 [Source:HGNC Symbol;Acc:HGNC:16626]
ENSOARG00000009085	784.433	0.499811	0.145022	3.44646	0.000567989	0.00841307	52.7537	40.4125	53.4389	63.3627	39.4017	37.4998	29.2364	36.4534	ENSOART00000009892	SESN3	sestrin 3 [Source:HGNC Symbol;Acc:HGNC:23060]	ortholog_one2one	ENSG00000149212	ENST00000537480	SESN3	sestrin 3 [Source:HGNC Symbol;Acc:HGNC:23060]
ENSOARG00000009717	510.587	-0.415116	0.120477	-3.44559	0.000569811	0.00842953	23.7128	27.6224	22.293	23.981	38.0861	27.673	32.8682	33.0308	ENSOART00000010575			ortholog_one2one	ENSG00000106004	ENST00000520854	HOXA5	homeobox A5 [Source:HGNC Symbol;Acc:HGNC:5106]
ENSOARG00000011668	2796.39	-0.326151	0.0947333	-3.44283	0.000575658	0.00849938	141.984	161.489	119.4	134.096	175.433	169.653	174.813	179.333	ENSOART00000012706	SBF2	SET binding factor 2 [Source:HGNC Symbol;Acc:HGNC:2135]	ortholog_one2one	ENSG00000133812	ENST00000533661	SBF2	SET binding factor 2 [Source:HGNC Symbol;Acc:HGNC:2135]
ENSOARG00000016868	90.0495	0.662419	0.192405	3.44284	0.000575632	0.00849938	5.56227	5.32027	6.00901	8.91038	3.68363	3.95329	3.02654	4.0202	ENSOART00000018371	NYAP1	neuronal tyrosine phosphorylated phosphoinositide-3-kinase adaptor 1 [Source:HGNC Symbol;Acc:HGNC:22009]	ortholog_one2one	ENSG00000166924	ENST00000489641	NYAP1	neuronal tyrosine phosphorylated phosphoinositide-3-kinase adaptor 1 [Source:HGNC Symbol;Acc:HGNC:22009]
ENSOARG00000015353	657.053	-0.296082	0.0860091	-3.44245	0.000576467	0.00850303	31.5585	36.2208	31.1459	33.6064	42.2302	38.2904	39.224	42.864	ENSOART00000016707	FAM160B1	family with sequence similarity 160 member B1 [Source:HGNC Symbol;Acc:HGNC:29320]	ortholog_one2one	ENSG00000151553	ENST00000411414	FAM160B1	family with sequence similarity 160 member B1 [Source:HGNC Symbol;Acc:HGNC:29320]
ENSOARG00000009378	847.881	-0.414804	0.120565	-3.44051	0.000580624	0.008556	40.7509	50.1932	33.6688	37.6216	52.1628	57.718	55.3857	53.4034	ENSOART00000010212	PDZRN3	PDZ domain containing ring finger 3 [Source:HGNC Symbol;Acc:HGNC:17704]	ortholog_one2one	ENSG00000121440	ENST00000308537	PDZRN3	PDZ domain containing ring finger 3 [Source:HGNC Symbol;Acc:HGNC:17704]
ENSOARG00000003333	1319.84	0.24713	0.0718469	3.43968	0.000582399	0.00856546	78.223	78.7292	88.0251	78.3783	70.7125	65.907	64.9496	68.289	ENSOART00000003618	ZBTB7B	zinc finger and BTB domain containing 7B [Source:HGNC Symbol;Acc:HGNC:18668]	ortholog_one2one	ENSG00000160685	ENST00000417934	ZBTB7B	zinc finger and BTB domain containing 7B [Source:HGNC Symbol;Acc:HGNC:18668]
ENSOARG00000019966	394.817	0.487509	0.141724	3.43984	0.00058206	0.00856546	23.1273	20.7974	30.7331	30.5263	17.563	17.5074	19.2488	17.9822	ENSOART00000021737			ortholog_one2many	ENSG00000104687	ENST00000521479	GSR	glutathione-disulfide reductase [Source:HGNC Symbol;Acc:HGNC:4623]
ENSOARG00000006083	1268.02	0.719664	0.209299	3.43844	0.000585068	0.00857967	55.0957	64.8105	116.465	137.341	47.3609	45.8017	55.8094	47.4275	ENSOART00000006615	PODN	podocan [Source:HGNC Symbol;Acc:HGNC:23174]	ortholog_one2one	ENSG00000174348	ENST00000618387	PODN	podocan [Source:HGNC Symbol;Acc:HGNC:23174]
ENSOARG00000009918	949.688	0.437408	0.127197	3.43882	0.000584261	0.00857967	59.0771	48.2049	69.2183	71.943	44.2035	46.0276	45.8824	42.3207	ENSOART00000010805	DOCK5	dedicator of cytokinesis 5 [Source:HGNC Symbol;Acc:HGNC:23476]	ortholog_one2one	ENSG00000147459	ENST00000479547	DOCK5	dedicator of cytokinesis 5 [Source:HGNC Symbol;Acc:HGNC:23476]
ENSOARG00000020413	2145.17	0.550814	0.160184	3.43863	0.000584664	0.00857967	121.492	112.263	198.94	153.071	106.562	86.4076	93.8228	91.7583	ENSOART00000022229	SERPINE2	serpin family E member 2 [Source:HGNC Symbol;Acc:HGNC:8951]	ortholog_one2one	ENSG00000135919	ENST00000423446	SERPINE2	serpin family E member 2 [Source:HGNC Symbol;Acc:HGNC:8951]
ENSOARG00000008232	1788.6	-0.521724	0.151813	-3.43663	0.000589004	0.00862902	80.6236	108.394	58.8058	75.6832	114.587	116.34	130.323	118.65	ENSOART00000008958	GUCY1A3	guanylate cyclase 1 soluble subunit alpha [Source:HGNC Symbol;Acc:HGNC:4685]	ortholog_one2one	ENSG00000164116	ENST00000621234	GUCY1A3	guanylate cyclase 1 soluble subunit alpha [Source:HGNC Symbol;Acc:HGNC:4685]
ENSOARG00000013154	1077.4	0.446278	0.129871	3.43633	0.000589658	0.00863024	67.8011	57.2332	89.86	67.9279	49.2685	48.7384	50.7854	52.7515	ENSOART00000014301	TMEM50B	transmembrane protein 50B [Source:HGNC Symbol;Acc:HGNC:1280]	ortholog_one2one	ENSG00000142188	ENST00000459909	TMEM50B	transmembrane protein 50B [Source:HGNC Symbol;Acc:HGNC:1280]
ENSOARG00000008602	1337.08	-0.300931	0.0875994	-3.43531	0.000591871	0.00865425	64.6394	77.6544	61.0075	65.8928	82.2238	79.7435	84.4405	85.0761	ENSOART00000009365	CRBN	cereblon [Source:HGNC Symbol;Acc:HGNC:30185]	ortholog_one2one	ENSG00000113851	ENST00000629101	CRBN	cereblon [Source:HGNC Symbol;Acc:HGNC:30185]
ENSOARG00000010723	1448.17	-0.280402	0.0816792	-3.43297	0.000597008	0.00871628	69.9089	80.8251	76.6493	66.5528	94.1298	89.1185	87.4671	85.891	ENSOART00000011677	WDR19	WD repeat domain 19 [Source:HGNC Symbol;Acc:HGNC:18340]	ortholog_one2one	ENSG00000157796	ENST00000510315	WDR19	WD repeat domain 19 [Source:HGNC Symbol;Acc:HGNC:18340]
ENSOARG00000019764	467.679	-0.298362	0.0869138	-3.43285	0.000597266	0.00871628	24.7667	25.0966	22.2012	22.2209	27.9561	27.8425	30.6286	29.3909	ENSOART00000021520	MEAF6	MYST/Esa1 associated factor 6 [Source:HGNC Symbol;Acc:HGNC:25674]	ortholog_one2one	ENSG00000163875	ENST00000448519	MEAF6	MYST/Esa1 associated factor 6 [Source:HGNC Symbol;Acc:HGNC:25674]
ENSOARG00000009837	1044.18	0.33111	0.0964866	3.43166	0.000599893	0.00874617	62.2974	62.6072	63.4845	74.9132	46.9005	49.3597	56.5358	53.2948	ENSOART00000010707	PGM2	phosphoglucomutase 2 [Source:HGNC Symbol;Acc:HGNC:8906]	ortholog_one2one	ENSG00000169299	ENST00000625312	PGM2	phosphoglucomutase 2 [Source:HGNC Symbol;Acc:HGNC:8906]
ENSOARG00000003482	1911.66	0.258987	0.0755408	3.42844	0.000607056	0.00883093	119.559	109.684	119.4	121.775	86.8284	102.729	101.752	97.6256	ENSOART00000003782			ortholog_one2one	ENSG00000148248	ENST00000618229	SURF4	surfeit 4 [Source:HGNC Symbol;Acc:HGNC:11476]
ENSOARG00000009655	110.337	0.553843	0.161528	3.42877	0.000606322	0.00883093	7.31877	5.85767	8.94471	8.03034	4.86765	4.96985	4.78194	4.8351	ENSOART00000010512	E2F3	E2F transcription factor 3 [Source:HGNC Symbol;Acc:HGNC:3115]	ortholog_one2one	ENSG00000112242	ENST00000613242	E2F3	E2F transcription factor 3 [Source:HGNC Symbol;Acc:HGNC:3115]
ENSOARG00000010740	1036.88	-0.213044	0.0621434	-3.42826	0.000607459	0.00883093	51.8169	54.8149	54.8609	54.6723	62.4243	61.6713	65.2522	60.303	ENSOART00000011685	ZRANB1	zinc finger RANBP2-type containing 1 [Source:HGNC Symbol;Acc:HGNC:18224]	ortholog_one2one	ENSG00000019995	ENST00000471421	ZRANB1	zinc finger RANBP2-type containing 1 [Source:HGNC Symbol;Acc:HGNC:18224]
ENSOARG00000016709	1432.94	-0.556044	0.162215	-3.42781	0.000608461	0.008837	60.7165	87.7038	46.8795	58.5775	106.167	92.0552	105.808	85.565	ENSOART00000018197	NR2F1	nuclear receptor subfamily 2 group F member 1 [Source:HGNC Symbol;Acc:HGNC:7975]	ortholog_one2one	ENSG00000175745	ENST00000615873	NR2F1	nuclear receptor subfamily 2 group F member 1 [Source:HGNC Symbol;Acc:HGNC:7975]
ENSOARG00000020416	4892.23	-0.305579	0.0891575	-3.42741	0.000609365	0.00884164	238.943	265.906	265.864	212.144	310.806	314.061	280.318	309.718	ENSOART00000022234	ATP13A3	ATPase 13A3 [Source:HGNC Symbol;Acc:HGNC:24113]	ortholog_one2one	ENSG00000133657	ENST00000619199	ATP13A3	ATPase 13A3 [Source:HGNC Symbol;Acc:HGNC:24113]
ENSOARG00000002082	87.1841	0.698503	0.203821	3.42704	0.000610202	0.00884529	5.97212	4.19173	8.30253	6.93029	4.20986	3.27558	3.26867	3.04231	ENSOART00000002239			ortholog_one2one	ENSG00000183723	ENST00000563952	CMTM4	CKLF like MARVEL transmembrane domain containing 4 [Source:HGNC Symbol;Acc:HGNC:19175]
ENSOARG00000014000	931.534	0.483085	0.141088	3.424	0.00061706	0.00893614	57.0864	47.3988	74.7228	68.6429	38.7439	43.0909	47.8799	41.2342	ENSOART00000015241	VMP1	vacuole membrane protein 1 [Source:HGNC Symbol;Acc:HGNC:29559]	ortholog_one2one	ENSG00000062716	ENST00000587470	VMP1	vacuole membrane protein 1 [Source:HGNC Symbol;Acc:HGNC:29559]
ENSOARG00000009923	74.5192	-0.653816	0.190968	-3.42369	0.000617767	0.00893781	3.57156	3.86929	2.11003	2.80512	5.3281	4.74395	5.32671	5.70433	ENSOART00000010796	KLHL38	kelch like family member 38 [Source:HGNC Symbol;Acc:HGNC:34435]	ortholog_one2one	ENSG00000175946	ENST00000325995	KLHL38	kelch like family member 38 [Source:HGNC Symbol;Acc:HGNC:34435]
ENSOARG00000002570	19.6023	0.825162	0.241146	3.42183	0.000622004	0.00896406	1.75651	0.483661	1.83481	3.52015	0.657791	0.225902	0.0605308	0.271635	ENSOART00000002805	CDHR2	cadherin related family member 2 [Source:HGNC Symbol;Acc:HGNC:18231]	ortholog_one2one	ENSG00000074276	ENST00000416365	CDHR2	cadherin related family member 2 [Source:HGNC Symbol;Acc:HGNC:18231]
ENSOARG00000011928	76.637	0.753537	0.220225	3.42167	0.000622371	0.00896406	4.74256	3.38563	7.33925	7.59032	2.76272	2.99321	2.60283	3.04231	ENSOART00000012975	STEAP2	STEAP2 metalloreductase [Source:HGNC Symbol;Acc:HGNC:17885]	ortholog_one2one	ENSG00000157214	ENST00000394621	STEAP2	STEAP2 metalloreductase [Source:HGNC Symbol;Acc:HGNC:17885]
ENSOARG00000013482	1794.23	-0.345676	0.101021	-3.42183	0.00062202	0.00896406	95.5539	95.6036	83.3464	79.7534	109.785	119.389	124.27	98.3318	ENSOART00000014669	MYRF	myelin regulatory factor [Source:HGNC Symbol;Acc:HGNC:1181]	ortholog_one2one	ENSG00000124920	ENST00000539361	MYRF	myelin regulatory factor [Source:HGNC Symbol;Acc:HGNC:1181]
ENSOARG00000014352	715.624	-0.470495	0.137507	-3.4216	0.000622545	0.00896406	34.8959	40.0901	28.5313	29.5913	43.9404	39.42	53.8119	51.176	ENSOART00000015626	ADRB2	beta-2 adrenergic receptor [Source:RefSeq peptide;Acc:NP_001123626]	ortholog_one2one	ENSG00000169252	ENST00000305988	ADRB2	adrenoceptor beta 2 [Source:HGNC Symbol;Acc:HGNC:286]
ENSOARG00000018454	176.097	0.645089	0.188498	3.42226	0.000621033	0.00896406	11.8271	8.38345	16.0546	13.7506	8.41972	6.26879	7.99007	6.46491	ENSOART00000020087	ABTB2	ankyrin repeat and BTB domain containing 2 [Source:HGNC Symbol;Acc:HGNC:23842]	ortholog_one2one	ENSG00000166016	ENST00000530814	ABTB2	ankyrin repeat and BTB domain containing 2 [Source:HGNC Symbol;Acc:HGNC:23842]
ENSOARG00000006575	347.121	0.443654	0.129691	3.42085	0.000624259	0.00898018	26.816	18.5403	20.9627	24.751	16.5763	15.9261	16.1012	16.3524	ENSOART00000007148	RCAN3	RCAN family member 3 [Source:HGNC Symbol;Acc:HGNC:3042]	ortholog_one2one	ENSG00000117602	ENST00000610732	RCAN3	RCAN family member 3 [Source:HGNC Symbol;Acc:HGNC:3042]
ENSOARG00000004488	2855.56	-0.307274	0.0898584	-3.41953	0.000627287	0.00901517	152.64	162.134	128.941	129.64	176.551	179.253	171.423	182.267	ENSOART00000004887	KIAA0355	KIAA0355 [Source:HGNC Symbol;Acc:HGNC:29016]	ortholog_one2one	ENSG00000166398	ENST00000588974	KIAA0355	KIAA0355 [Source:HGNC Symbol;Acc:HGNC:29016]
ENSOARG00000011054	156.97	0.685153	0.200527	3.41676	0.000633717	0.00909892	12.6468	9.02834	10.7337	13.1456	4.01252	6.21231	5.81096	9.01828	ENSOART00000012027	FOXM1	forkhead box M1 [Source:HGNC Symbol;Acc:HGNC:3818]	ortholog_one2one	ENSG00000111206	ENST00000627656	FOXM1	forkhead box M1 [Source:HGNC Symbol;Acc:HGNC:3818]
ENSOARG00000012597	1262.49	-0.550478	0.161186	-3.41518	0.000637398	0.0091431	58.6673	74.0538	41.5126	50.1621	81.8949	101.713	86.0749	73.0155	ENSOART00000013698	FMO1	flavin containing monooxygenase 1 [Source:HGNC Symbol;Acc:HGNC:3769]	ortholog_one2one	ENSG00000010932	ENST00000402921	FMO1	flavin containing monooxygenase 1 [Source:HGNC Symbol;Acc:HGNC:3769]
ENSOARG00000006370	225.347	0.448235	0.13129	3.41408	0.000639969	0.00917127	15.75	13.65	16.0087	13.8606	8.74862	12.3117	9.92706	11.0827	ENSOART00000006927	ASF1B	anti-silencing function 1B histone chaperone [Source:HGNC Symbol;Acc:HGNC:20996]	ortholog_one2one	ENSG00000105011	ENST00000474890	ASF1B	anti-silencing function 1B histone chaperone [Source:HGNC Symbol;Acc:HGNC:20996]
ENSOARG00000014586	6548.94	-0.562361	0.164828	-3.4118	0.000645358	0.00923975	267.047	425.084	221.416	241.955	444.93	452.708	445.931	442.548	ENSOART00000015883	TEK	TEK receptor tyrosine kinase [Source:HGNC Symbol;Acc:HGNC:11724]	ortholog_one2one	ENSG00000120156	ENST00000615002	TEK	TEK receptor tyrosine kinase [Source:HGNC Symbol;Acc:HGNC:11724]
ENSOARG00000023089	29.709	0.856719	0.251146	3.41124	0.000646688	0.00925002	2.51766	0.644881	3.85311	3.79516	0.920907	0.50828	0.847432	0.271635	ENSOART00000024991
ENSOARG00000006492	2167.93	0.381272	0.111847	3.40888	0.000652308	0.00931279	126.644	123.495	155.821	150.266	89.7884	101.656	115.432	111.588	ENSOART00000007055	SSR4	signal sequence receptor subunit 4 [Source:HGNC Symbol;Acc:HGNC:11326]	ortholog_one2one	ENSG00000180879	ENST00000447375	SSR4	signal sequence receptor subunit 4 [Source:HGNC Symbol;Acc:HGNC:11326]
ENSOARG00000010845	905.97	0.579173	0.1699	3.4089	0.000652251	0.00931279	57.789	48.4736	75.2732	68.8079	34.6656	37.4998	53.0855	31.7813	ENSOART00000011794	CLDN3	claudin 3 [Source:HGNC Symbol;Acc:HGNC:2045]	ortholog_one2one	ENSG00000165215	ENST00000395145	CLDN3	claudin 3 [Source:HGNC Symbol;Acc:HGNC:2045]
ENSOARG00000006573	160.131	-0.668422	0.19619	-3.40702	0.00065677	0.00936759	5.62082	9.94192	4.81638	5.77524	12.2349	9.7138	11.1377	12.6582	ENSOART00000007145	RGS7BP	regulator of G protein signaling 7 binding protein [Source:HGNC Symbol;Acc:HGNC:23271]	ortholog_one2one	ENSG00000186479	ENST00000505263	RGS7BP	regulator of G protein signaling 7 binding protein [Source:HGNC Symbol;Acc:HGNC:23271]
ENSOARG00000015147	408.149	0.346161	0.10161	3.40676	0.000657386	0.00936759	24.0641	27.4074	25.5498	26.4561	20.7204	21.2913	17.1302	20.8616	ENSOART00000016485			ortholog_many2many	ENSG00000136371	ENST00000560919	MTHFS	methenyltetrahydrofolate synthetase [Source:HGNC Symbol;Acc:HGNC:7437]
ENSOARG00000010047	62.6896	0.809607	0.237956	3.40235	0.000668101	0.00948452	3.45446	3.06319	6.92642	6.27027	1.71026	1.97665	1.75539	3.04231	ENSOART00000010930	DDO	D-aspartate oxidase [Source:HGNC Symbol;Acc:HGNC:2727]	ortholog_one2one	ENSG00000203797	ENST00000479373	DDO	D-aspartate oxidase [Source:HGNC Symbol;Acc:HGNC:2727]
ENSOARG00000014939	79.1198	0.618087	0.181629	3.40302	0.000666459	0.00948452	5.26952	5.91141	5.32096	5.77524	2.63116	2.71083	3.57132	4.40049	ENSOART00000016262	CLDN15	claudin 15 [Source:HGNC Symbol;Acc:HGNC:2036]	ortholog_one2one	ENSG00000106404	ENST00000611078	CLDN15	claudin 15 [Source:HGNC Symbol;Acc:HGNC:2036]
ENSOARG00000015631	829.785	0.375297	0.110293	3.40273	0.000667161	0.00948452	56.5009	43.2608	54.9526	57.7524	36.5732	40.1541	41.2215	42.5924	ENSOART00000017006	MESD	mesoderm development LRP chaperone [Source:HGNC Symbol;Acc:HGNC:13520]	ortholog_one2one	ENSG00000117899	ENST00000561312	MESD	mesoderm development LRP chaperone [Source:HGNC Symbol;Acc:HGNC:13520]
ENSOARG00000020043	457.959	-0.569962	0.167518	-3.40239	0.000667985	0.00948452	20.3169	25.4191	16.3757	18.2608	36.7705	36.0314	23.4254	29.0106	ENSOART00000021822	LRMP	lymphoid restricted membrane protein [Source:HGNC Symbol;Acc:HGNC:6690]	ortholog_one2one	ENSG00000118308	ENST00000555194	LRMP	lymphoid restricted membrane protein [Source:HGNC Symbol;Acc:HGNC:6690]
ENSOARG00000001688	108.367	0.639758	0.188136	3.4005	0.000672628	0.00951754	7.14312	5.85767	7.52273	10.2304	3.88096	4.91338	5.26618	3.91154	ENSOART00000001816	TMEM141	transmembrane protein 141 [Source:HGNC Symbol;Acc:HGNC:28211]	ortholog_one2one	ENSG00000244187	ENST00000489739	TMEM141	transmembrane protein 141 [Source:HGNC Symbol;Acc:HGNC:28211]
ENSOARG00000008748	182.17	0.418633	0.123114	3.40037	0.000672945	0.00951754	12.6468	10.6405	12.7978	11.2755	8.09082	8.86667	9.38228	8.20337	ENSOART00000009530	NTMT1	N-terminal Xaa-Pro-Lys N-methyltransferase 1 [Source:HGNC Symbol;Acc:HGNC:23373]	ortholog_one2one	ENSG00000148335	ENST00000611055	NTMT1	N-terminal Xaa-Pro-Lys N-methyltransferase 1 [Source:HGNC Symbol;Acc:HGNC:23373]
ENSOARG00000013216	187.07	-0.670234	0.197083	-3.40077	0.000671966	0.00951754	10.1292	6.23385	4.99986	9.13039	13.7478	11.0692	12.8931	15.7548	ENSOART00000014373	PCDH15	protocadherin related 15 [Source:HGNC Symbol;Acc:HGNC:14674]	ortholog_one2one	ENSG00000150275	ENST00000612394	PCDH15	protocadherin related 15 [Source:HGNC Symbol;Acc:HGNC:14674]
ENSOARG00000014973	2173.5	-0.357899	0.105236	-3.40091	0.000671626	0.00951754	95.4953	130.75	100.181	100.379	142.083	133.96	139.705	133.807	ENSOART00000016294	GPD1L	glycerol-3-phosphate dehydrogenase 1 like [Source:HGNC Symbol;Acc:HGNC:28956]	ortholog_one2one	ENSG00000152642	ENST00000496151	GPD1L	glycerol-3-phosphate dehydrogenase 1 like [Source:HGNC Symbol;Acc:HGNC:28956]
ENSOARG00000016982	2466.43	0.255251	0.0750832	3.39957	0.000674909	0.00953641	160.018	141.229	158.344	146.581	114.324	128.03	134.015	126.202	ENSOART00000018498	ILF3	interleukin enhancer binding factor 3 [Source:HGNC Symbol;Acc:HGNC:6038]	ortholog_one2one	ENSG00000129351	ENST00000449870	ILF3	interleukin enhancer binding factor 3 [Source:HGNC Symbol;Acc:HGNC:6038]
ENSOARG00000011474	157.13	0.450769	0.132614	3.3991	0.000676083	0.00954407	10.3048	9.08208	11.7887	10.1204	7.76193	6.89002	7.08211	7.60578	ENSOART00000012481	FPGS	folylpolyglutamate synthase [Source:HGNC Symbol;Acc:HGNC:3824]	ortholog_one2one	ENSG00000136877	ENST00000630236	FPGS	folylpolyglutamate synthase [Source:HGNC Symbol;Acc:HGNC:3824]
ENSOARG00000014425	957.627	-0.489523	0.144108	-3.39691	0.000681512	0.00961173	44.908	54.8149	38.2558	38.2816	64.9897	60.5418	52.4197	75.8948	ENSOART00000015711	MERTK	MER proto-oncogene, tyrosine kinase [Source:HGNC Symbol;Acc:HGNC:7027]	ortholog_one2one	ENSG00000153208	ENST00000616902	MERTK	MER proto-oncogene, tyrosine kinase [Source:HGNC Symbol;Acc:HGNC:7027]
ENSOARG00000013559	459.696	0.33792	0.0995176	3.39558	0.000684844	0.00964074	30.0362	27.3	30.779	28.1062	20.4573	25.6399	23.0622	21.2962	ENSOART00000014751	TMEM120A	transmembrane protein 120A [Source:HGNC Symbol;Acc:HGNC:21697]	ortholog_one2one	ENSG00000189077	ENST00000486865	TMEM120A	transmembrane protein 120A [Source:HGNC Symbol;Acc:HGNC:21697]
ENSOARG00000014876	4668.67	-0.290994	0.0856969	-3.39562	0.000684729	0.00964074	232.913	264.67	213.48	232.605	299.755	290.454	261.917	301.406	ENSOART00000016193	OSBPL8	oxysterol binding protein like 8 [Source:HGNC Symbol;Acc:HGNC:16396]	ortholog_one2one	ENSG00000091039	ENST00000611266	OSBPL8	oxysterol binding protein like 8 [Source:HGNC Symbol;Acc:HGNC:16396]
ENSOARG00000015394	2604.09	0.398757	0.117448	3.39519	0.000685822	0.00964552	167.278	140.799	169.812	194.323	106.299	128.143	140.189	123.866	ENSOART00000016750	P4HA2	prolyl 4-hydroxylase subunit alpha 2 [Source:HGNC Symbol;Acc:HGNC:8547]	ortholog_one2one	ENSG00000072682	ENST00000379104	P4HA2	prolyl 4-hydroxylase subunit alpha 2 [Source:HGNC Symbol;Acc:HGNC:8547]
ENSOARG00000014795	271.13	-0.463896	0.136649	-3.39481	0.000686773	0.00964993	11.5344	15.4771	11.6969	11.8805	17.1026	21.0654	16.5249	16.5154	ENSOART00000016105	GLIPR1	GLI pathogenesis related 1 [Source:HGNC Symbol;Acc:HGNC:17001]	ortholog_one2one	ENSG00000139278	ENST00000550491	GLIPR1	GLI pathogenesis related 1 [Source:HGNC Symbol;Acc:HGNC:17001]
ENSOARG00000009681	965.76	0.347007	0.102234	3.39425	0.000688168	0.00966055	63.8197	53.0952	64.5395	63.3627	46.9005	50.2633	50.7854	41.3428	ENSOART00000010549	RRP12	ribosomal RNA processing 12 homolog [Source:HGNC Symbol;Acc:HGNC:29100]	ortholog_one2one	ENSG00000052749	ENST00000414986	RRP12	ribosomal RNA processing 12 homolog [Source:HGNC Symbol;Acc:HGNC:29100]
ENSOARG00000013348	338.69	-0.385934	0.113718	-3.39379	0.00068932	0.00966775	15.9256	15.2084	17.0179	17.4357	22.8911	24.1715	20.7621	18.6885	ENSOART00000014519			ortholog_one2one	ENSG00000134780	ENST00000540717	DAGLA	diacylglycerol lipase alpha [Source:HGNC Symbol;Acc:HGNC:1165]
ENSOARG00000025080	47.6912	-0.723576	0.213297	-3.39234	0.000692991	0.00971023	1.99071	1.98838	1.51372	1.87008	4.86765	2.71083	3.02654	3.4226	ENSOART00000026982	HOTAIRM1_2	HOX antisense intergenic RNA myeloid 1 conserved region 2 [Source:RFAM;Acc:RF01976]	ortholog_one2one	ENSG00000276771	ENST00000616712	HOTAIRM1_2	HOX antisense intergenic RNA myeloid 1 conserved region 2 [Source:RFAM;Acc:RF01976]
ENSOARG00000021059	417.498	0.562791	0.165997	3.39038	0.000697962	0.00977082	27.2258	21.711	35.9623	29.7563	14.4714	16.7168	20.3384	21.5678	ENSOART00000022944			ortholog_one2many	ENSG00000140263	ENST00000558574	SORD	sorbitol dehydrogenase [Source:HGNC Symbol;Acc:HGNC:11184]
ENSOARG00000014063	105.674	0.704685	0.207894	3.38964	0.000699854	0.00978825	9.01673	6.12637	6.14662	9.73541	2.76272	3.89681	4.35822	5.48703	ENSOART00000015318	CDC6	cell division cycle 6 [Source:HGNC Symbol;Acc:HGNC:1744]	ortholog_one2one	ENSG00000094804	ENST00000582402	CDC6	cell division cycle 6 [Source:HGNC Symbol;Acc:HGNC:1744]
ENSOARG00000013005	1291.26	0.399407	0.117862	3.38876	0.000702105	0.00980603	81.092	73.6239	82.0161	96.7491	50.6499	63.0267	65.3733	68.0174	ENSOART00000014135			ortholog_one2many	ENSG00000214274	ENST00000397990	ANG	angiogenin [Source:HGNC Symbol;Acc:HGNC:483]
ENSOARG00000015275	1279.96	-0.36819	0.108655	-3.38863	0.000702423	0.00980603	54.4517	67.8737	64.4478	63.2527	94.3272	81.2119	72.9397	76.2751	ENSOART00000016628	CCDC66	coiled-coil domain containing 66 [Source:HGNC Symbol;Acc:HGNC:27709]	ortholog_one2one	ENSG00000180376	ENST00000476142	CCDC66	coiled-coil domain containing 66 [Source:HGNC Symbol;Acc:HGNC:27709]
ENSOARG00000014363	78.5086	0.734271	0.216817	3.3866	0.000707648	0.00986986	4.56691	3.86929	7.70621	7.26031	2.89428	2.82378	2.5423	3.63991	ENSOART00000015640	RASSF6	Ras association domain family member 6 [Source:HGNC Symbol;Acc:HGNC:20796]	ortholog_one2one	ENSG00000169435	ENST00000512591	RASSF6	Ras association domain family member 6 [Source:HGNC Symbol;Acc:HGNC:20796]
ENSOARG00000011336	781.044	-0.29221	0.0863067	-3.38572	0.000709923	0.00989247	38.8188	43.2608	39.8613	35.8615	46.7031	47.1006	46.4877	52.8058	ENSOART00000012327	FAM135A	family with sequence similarity 135 member A [Source:HGNC Symbol;Acc:HGNC:21084]	ortholog_one2one	ENSG00000082269	ENST00000370479	FAM135A	family with sequence similarity 135 member A [Source:HGNC Symbol;Acc:HGNC:21084]
ENSOARG00000012449	690.104	-0.249355	0.0736839	-3.38411	0.000714081	0.00994068	35.4814	37.6718	35.6871	33.0014	43.48	42.1873	40.6767	41.8318	ENSOART00000013542	CDK17	cyclin dependent kinase 17 [Source:HGNC Symbol;Acc:HGNC:8750]	ortholog_one2one	ENSG00000059758	ENST00000552262	CDK17	cyclin dependent kinase 17 [Source:HGNC Symbol;Acc:HGNC:8750]
ENSOARG00000016964	1701.96	0.428686	0.126685	3.38388	0.000714698	0.00994068	101.233	93.4003	127.015	122.49	67.5551	85.1087	78.0243	90.4001	ENSOART00000018477	SEC24D	SEC24 homolog D, COPII coat complex component [Source:HGNC Symbol;Acc:HGNC:10706]	ortholog_one2one	ENSG00000150961	ENST00000419654	SEC24D	SEC24 homolog D, COPII coat complex component [Source:HGNC Symbol;Acc:HGNC:10706]
ENSOARG00000011373	2364.14	0.211617	0.0625476	3.3833	0.000716201	0.00994328	141.457	146.872	149.124	135.141	119.323	116.679	124.149	129.95	ENSOART00000012366	MIDN	midnolin [Source:HGNC Symbol;Acc:HGNC:16298]	ortholog_one2one	ENSG00000167470	ENST00000300952	MIDN	midnolin [Source:HGNC Symbol;Acc:HGNC:16298]
ENSOARG00000012805	5877.14	-0.418498	0.123694	-3.38334	0.000716089	0.00994328	277.411	306.426	254.259	283.317	354.154	322.532	480.554	361.274	ENSOART00000013932	TMEM2	transmembrane protein 2 [Source:HGNC Symbol;Acc:HGNC:11869]	ortholog_one2one	ENSG00000135048	ENST00000545719	TMEM2	transmembrane protein 2 [Source:HGNC Symbol;Acc:HGNC:11869]
ENSOARG00000012402	1319.78	0.280961	0.0830781	3.38189	0.000719892	0.00998537	82.0288	79.9115	82.5666	82.7785	56.7673	67.7142	70.6395	70.951	ENSOART00000013481	SRSF9	serine and arginine rich splicing factor 9 [Source:HGNC Symbol;Acc:HGNC:10791]	ortholog_one2one	ENSG00000111786	ENST00000546942	SRSF9	serine and arginine rich splicing factor 9 [Source:HGNC Symbol;Acc:HGNC:10791]
ENSOARG00000008255	271.13	0.446448	0.132066	3.38049	0.000723564	0.0100271	16.5697	15.5846	19.4949	19.5258	12.1691	13.3847	14.4063	10.7567	ENSOART00000008978	HSD3B7	hydroxy-delta-5-steroid dehydrogenase, 3 beta- and steroid delta-isomerase 7 [Source:HGNC Symbol;Acc:HGNC:18324]	ortholog_one2one	ENSG00000099377	ENST00000574447	HSD3B7	hydroxy-delta-5-steroid dehydrogenase, 3 beta- and steroid delta-isomerase 7 [Source:HGNC Symbol;Acc:HGNC:18324]
ENSOARG00000014520	631.868	-0.288255	0.0852834	-3.37997	0.000724933	0.0100303	32.7295	33.5876	31.2836	30.1963	42.5591	39.307	38.0739	36.0731	ENSOART00000015812	EXOSC9	exosome component 9 [Source:HGNC Symbol;Acc:HGNC:9137]	ortholog_one2one	ENSG00000123737	ENST00000503236	EXOSC9	exosome component 9 [Source:HGNC Symbol;Acc:HGNC:9137]
ENSOARG00000019268	3018.26	-0.241375	0.0714148	-3.3799	0.000725121	0.0100303	154.924	169.711	139.675	158.242	185.365	182.642	184.619	180.746	ENSOART00000020982	USP40	ubiquitin specific peptidase 40 [Source:HGNC Symbol;Acc:HGNC:20069]	ortholog_one2one	ENSG00000085982	ENST00000450966	USP40	ubiquitin specific peptidase 40 [Source:HGNC Symbol;Acc:HGNC:20069]
ENSOARG00000016750	13.5982	0.841113	0.248943	3.37874	0.000728194	0.0100636	0.995353	0.429921	1.46785	2.14509	0.328895	0.112951	0.363185	0.271635	ENSOART00000018240	INAVA	innate immunity activator [Source:HGNC Symbol;Acc:HGNC:25599]	ortholog_one2one	ENSG00000163362	ENST00000465162	INAVA	innate immunity activator [Source:HGNC Symbol;Acc:HGNC:25599]
ENSOARG00000004440	1206.79	0.473512	0.140271	3.3757	0.000736278	0.0101641	88.4108	60.8338	91.9241	78.9833	47.0978	64.0433	57.8675	53.4578	ENSOART00000004830	LRRC59	leucine rich repeat containing 59 [Source:HGNC Symbol;Acc:HGNC:28817]	ortholog_one2one	ENSG00000108829	ENST00000576448	LRRC59	leucine rich repeat containing 59 [Source:HGNC Symbol;Acc:HGNC:28817]
ENSOARG00000007687	106.306	-0.690008	0.204417	-3.3755	0.000736813	0.0101641	3.22026	5.37401	4.54116	3.85016	4.99921	7.6242	8.0506	10.1048	ENSOART00000008367	ACKR1	atypical chemokine receptor 1 (Duffy blood group) [Source:HGNC Symbol;Acc:HGNC:4035]	ortholog_one2one	ENSG00000213088	ENST00000537147	ACKR1	atypical chemokine receptor 1 (Duffy blood group) [Source:HGNC Symbol;Acc:HGNC:4035]
ENSOARG00000003543	1947.79	0.317863	0.0941914	3.37466	0.000739082	0.0101861	130.86	107.319	117.657	133.051	100.642	88.2149	100.723	96.9193	ENSOART00000003856	ADAM15	ADAM metallopeptidase domain 15 [Source:HGNC Symbol;Acc:HGNC:193]	ortholog_one2one	ENSG00000143537	ENST00000464824	ADAM15	ADAM metallopeptidase domain 15 [Source:HGNC Symbol;Acc:HGNC:193]
ENSOARG00000015262	2802.81	0.544827	0.161472	3.37414	0.000740476	0.010196	239.763	151.332	194.949	178.318	95.1823	110.41	152.901	137.61	ENSOART00000016611	SERPINE1	serpin family E member 1 [Source:HGNC Symbol;Acc:HGNC:8583]	ortholog_one2one	ENSG00000106366	ENST00000223095	SERPINE1	serpin family E member 1 [Source:HGNC Symbol;Acc:HGNC:8583]
ENSOARG00000011358	1693.86	-0.203873	0.0604416	-3.37305	0.000743394	0.0102083	87.474	93.1853	83.6675	90.2588	102.023	99.0582	100.239	105.068	ENSOART00000012349	RFC1	replication factor C subunit 1 [Source:HGNC Symbol;Acc:HGNC:9969]	ortholog_one2one	ENSG00000035928	ENST00000349703	RFC1	replication factor C subunit 1 [Source:HGNC Symbol;Acc:HGNC:9969]
ENSOARG00000017359	1771.6	0.472416	0.140045	3.37333	0.000742657	0.0102083	110.66	99.4729	128.666	131.016	62.819	77.7104	97.0309	89.2592	ENSOART00000018895	CKAP4	cytoskeleton associated protein 4 [Source:HGNC Symbol;Acc:HGNC:16991]	ortholog_one2one	ENSG00000136026	ENST00000553039	CKAP4	cytoskeleton associated protein 4 [Source:HGNC Symbol;Acc:HGNC:16991]
ENSOARG00000018831	309.933	-0.3024	0.0896487	-3.37317	0.000743089	0.0102083	15.5158	15.0472	16.0087	15.7307	19.7337	19.2582	18.5224	19.3947	ENSOART00000020509	PAQR3	progestin and adipoQ receptor family member 3 [Source:HGNC Symbol;Acc:HGNC:30130]	ortholog_one2one	ENSG00000163291	ENST00000508599	PAQR3	progestin and adipoQ receptor family member 3 [Source:HGNC Symbol;Acc:HGNC:30130]
ENSOARG00000010165	14.6462	0.852088	0.252776	3.37093	0.000749162	0.0102782	1.11245	0.698621	2.43113	0.990042	0.328895	0.451805	0.363185	0.217308	ENSOART00000011058
ENSOARG00000015873	492.521	0.705644	0.209422	3.36948	0.000753102	0.0103229	43.4442	27.4612	33.5312	40.2067	10.5904	16.8297	22.3964	27.1092	ENSOART00000017285	KIF20A	kinesin family member 20A [Source:HGNC Symbol;Acc:HGNC:9787]	ortholog_one2one	ENSG00000112984	ENST00000502338	KIF20A	kinesin family member 20A [Source:HGNC Symbol;Acc:HGNC:9787]
ENSOARG00000013683	608.912	0.594514	0.176514	3.36809	0.000756922	0.0103659	48.8308	29.557	46.1455	44.9919	18.0892	26.6	30.5681	29.0649	ENSOART00000014889	LMNB2	lamin B2 [Source:HGNC Symbol;Acc:HGNC:6638]	ortholog_one2one	ENSG00000176619	ENST00000534495	LMNB2	lamin B2 [Source:HGNC Symbol;Acc:HGNC:6638]
ENSOARG00000004148	546.153	-0.359925	0.106913	-3.36651	0.00076126	0.0104158	28.2212	29.8257	23.4397	25.6861	32.6264	31.9087	38.4371	35.2039	ENSOART00000004509			ortholog_one2one	ENSG00000166575	ENST00000528861	TMEM135	transmembrane protein 135 [Source:HGNC Symbol;Acc:HGNC:26167]
ENSOARG00000001479	927.13	0.253459	0.0753319	3.36457	0.000766642	0.01048	55.2714	55.9434	57.2462	59.2375	45.1244	49.3032	50.7854	43.8419	ENSOART00000001584			ortholog_one2many	ENSG00000132507	ENST00000416016	EIF5A	eukaryotic translation initiation factor 5A [Source:HGNC Symbol;Acc:HGNC:3300]
ENSOARG00000016452	420.465	0.440959	0.131072	3.36424	0.000767542	0.0104828	26.289	22.2484	33.5312	28.1062	19.8653	18.411	20.4594	20.101	ENSOART00000017917	PPARG	peroxisome proliferator activated receptor gamma [Source:HGNC Symbol;Acc:HGNC:9236]	ortholog_one2one	ENSG00000132170	ENST00000396999	PPARG	peroxisome proliferator activated receptor gamma [Source:HGNC Symbol;Acc:HGNC:9236]
ENSOARG00000001786	486.337	-0.395143	0.117537	-3.36187	0.000774171	0.0105353	24.6496	26.8163	20.5499	21.8359	34.534	27.3342	31.2339	31.4553	ENSOART00000001922	STX11	syntaxin 11 [Source:HGNC Symbol;Acc:HGNC:11429]	ortholog_one2one	ENSG00000135604	ENST00000367568	STX11	syntaxin 11 [Source:HGNC Symbol;Acc:HGNC:11429]
ENSOARG00000006286	663.673	0.453694	0.13493	3.36245	0.00077255	0.0105353	41.9219	34.8773	49.2189	48.7321	33.4158	33.2641	25.9072	30.9664	ENSOART00000006838	SGPL1	sphingosine-1-phosphate lyase 1 [Source:HGNC Symbol;Acc:HGNC:10817]	ortholog_one2one	ENSG00000166224	ENST00000618021	SGPL1	sphingosine-1-phosphate lyase 1 [Source:HGNC Symbol;Acc:HGNC:10817]
ENSOARG00000013291	1605.44	0.426771	0.126944	3.36189	0.00077412	0.0105353	88.8206	100.494	106.786	122.655	68.6733	90.5303	66.826	77.0357	ENSOART00000014453	IFI30	IFI30, lysosomal thiol reductase [Source:HGNC Symbol;Acc:HGNC:5398]	ortholog_one2one	ENSG00000216490	ENST00000600463	IFI30	IFI30, lysosomal thiol reductase [Source:HGNC Symbol;Acc:HGNC:5398]
ENSOARG00000021147	5358.77	-0.383483	0.114067	-3.3619	0.000774074	0.0105353	265.232	269.507	272.286	232.55	419.736	315.755	309.494	321.507	ENSOART00000023043	SYNE2	spectrin repeat containing nuclear envelope protein 2 [Source:HGNC Symbol;Acc:HGNC:17084]	ortholog_one2one	ENSG00000054654	ENST00000357395	SYNE2	spectrin repeat containing nuclear envelope protein 2 [Source:HGNC Symbol;Acc:HGNC:17084]
ENSOARG00000009968	2540.42	-0.274565	0.0817428	-3.35888	0.000782583	0.0106366	126.995	136.124	125.914	127.825	173.262	146.724	142.974	161.188	ENSOART00000010849	CDK19	cyclin dependent kinase 19 [Source:HGNC Symbol;Acc:HGNC:19338]	ortholog_one2one	ENSG00000155111	ENST00000413605	CDK19	cyclin dependent kinase 19 [Source:HGNC Symbol;Acc:HGNC:19338]
ENSOARG00000018598	1359.74	0.217822	0.0648525	3.35873	0.000783027	0.0106366	86.8885	79.1592	80.9152	83.1085	65.8448	71.8934	73.3028	70.0818	ENSOART00000020241			ortholog_one2many	ENSG00000162066	ENST00000563453	AMDHD2	amidohydrolase domain containing 2 [Source:HGNC Symbol;Acc:HGNC:24262]
ENSOARG00000005938	3226.79	0.207184	0.0616991	3.35798	0.000785153	0.0106559	189.293	194.808	204.582	191.683	153.66	168.636	176.629	171.239	ENSOART00000006459			ortholog_one2many	ENSG00000135404	ENST00000420846	CD63	CD63 molecule [Source:HGNC Symbol;Acc:HGNC:1692]
ENSOARG00000004703	155.615	-0.545182	0.162388	-3.35727	0.000787154	0.0106735	6.03067	9.45826	5.96314	6.27027	9.93264	10.1656	10.835	11.2457	ENSOART00000005114			ortholog_one2many	ENSG00000153902	ENST00000592346	LGI4	leucine rich repeat LGI family member 4 [Source:HGNC Symbol;Acc:HGNC:18712]
ENSOARG00000006321	49.9708	0.692148	0.206199	3.3567	0.000788778	0.010686	4.50836	3.00945	3.89898	3.19014	1.5787	1.86369	1.87646	2.55337	ENSOART00000006871	CENPK	centromere protein K [Source:HGNC Symbol;Acc:HGNC:29479]	ortholog_one2one	ENSG00000123219	ENST00000242872	CENPK	centromere protein K [Source:HGNC Symbol;Acc:HGNC:29479]
ENSOARG00000020798	1998.41	-0.199461	0.0594328	-3.35607	0.000790582	0.0107008	108.728	104.471	104.951	100.764	125.506	121.535	116.825	114.956	ENSOART00000022661	PRPF3	pre-mRNA processing factor 3 [Source:HGNC Symbol;Acc:HGNC:17348]	ortholog_one2one	ENSG00000117360	ENST00000470824	PRPF3	pre-mRNA processing factor 3 [Source:HGNC Symbol;Acc:HGNC:17348]
ENSOARG00000017399	1713.63	0.386545	0.115196	3.35554	0.000792112	0.0107119	123.951	96.3022	108.07	112.315	72.0281	74.5478	89.1014	94.0943	ENSOART00000018939
ENSOARG00000012541	789.043	-0.475073	0.141612	-3.35475	0.000794378	0.0107271	34.1348	44.2281	31.0542	36.7966	64.7924	47.4395	47.7588	48.0251	ENSOART00000013633	EXPH5	exophilin 5 [Source:HGNC Symbol;Acc:HGNC:30578]	ortholog_one2one	ENSG00000110723	ENST00000531386	EXPH5	exophilin 5 [Source:HGNC Symbol;Acc:HGNC:30578]
ENSOARG00000020817	302.681	0.650711	0.193973	3.35465	0.000794656	0.0107271	19.9656	13.2201	26.2837	26.9511	12.3007	15.079	11.6825	10.5938	ENSOART00000022681	FAM234B	family with sequence similarity 234 member B [Source:HGNC Symbol;Acc:HGNC:29288]	ortholog_one2one	ENSG00000084444	ENST00000540455	FAM234B	family with sequence similarity 234 member B [Source:HGNC Symbol;Acc:HGNC:29288]
ENSOARG00000001574	454.3	0.646693	0.192839	3.35354	0.000797859	0.0107608	27.2258	26.4401	50.1363	25.7411	20.0626	15.6437	18.0382	21.0245	ENSOART00000001688	BTG2	protein BTG2 [Source:RefSeq peptide;Acc:NP_001233139]	ortholog_one2one	ENSG00000159388	ENST00000290551	BTG2	BTG anti-proliferation factor 2 [Source:HGNC Symbol;Acc:HGNC:1131]
ENSOARG00000008929	60.0502	0.823016	0.245582	3.35129	0.000804353	0.0108387	4.85966	3.22441	3.21092	8.03034	2.4996	2.48493	1.27115	1.4125	ENSOART00000009729	RFX6	regulatory factor X6 [Source:HGNC Symbol;Acc:HGNC:21478]	ortholog_one2one	ENSG00000185002	ENST00000471966	RFX6	regulatory factor X6 [Source:HGNC Symbol;Acc:HGNC:21478]
ENSOARG00000001665	67.984	0.704833	0.210526	3.34796	0.000814097	0.0109602	4.33271	3.43937	6.46772	5.72024	2.8285	3.16263	2.11858	2.49904	ENSOART00000001801	CCDC183	coiled-coil domain containing 183 [Source:HGNC Symbol;Acc:HGNC:28236]	ortholog_one2one	ENSG00000213213	ENST00000484858	CCDC183	coiled-coil domain containing 183 [Source:HGNC Symbol;Acc:HGNC:28236]
ENSOARG00000003750	765.986	-0.414551	0.123847	-3.34728	0.000816074	0.0109771	40.6338	38.3704	33.5771	33.8264	49.729	41.0577	59.0781	47.7534	ENSOART00000004099	MTR	5-methyltetrahydrofolate-homocysteine methyltransferase [Source:HGNC Symbol;Acc:HGNC:7468]	ortholog_one2one	ENSG00000116984	ENST00000535889	MTR	5-methyltetrahydrofolate-homocysteine methyltransferase [Source:HGNC Symbol;Acc:HGNC:7468]
ENSOARG00000009315	603.384	0.307798	0.0920318	3.34447	0.000824394	0.0110693	37.882	32.9964	41.0081	39.0517	28.6797	30.7227	30.5681	30.3145	ENSOART00000010135	NACC1	nucleus accumbens associated 1 [Source:HGNC Symbol;Acc:HGNC:20967]	ortholog_one2one	ENSG00000160877	ENST00000585663	NACC1	nucleus accumbens associated 1 [Source:HGNC Symbol;Acc:HGNC:20967]
ENSOARG00000017149	747.387	0.334113	0.0998985	3.34452	0.000824238	0.0110693	46.1375	40.735	50.1821	51.5922	34.7971	37.8951	39.4661	35.1496	ENSOART00000018663	UBFD1	ubiquitin family domain containing 1 [Source:HGNC Symbol;Acc:HGNC:30565]	ortholog_one2one	ENSG00000103353	ENST00000566136	UBFD1	ubiquitin family domain containing 1 [Source:HGNC Symbol;Acc:HGNC:30565]
ENSOARG00000014614	498.48	-0.428776	0.128238	-3.34359	0.00082701	0.0110946	25.2351	28.4285	22.6141	18.3708	31.3766	34.0548	32.5656	31.2923	ENSOART00000015905			ortholog_one2one	ENSG00000196557	ENST00000358590	CACNA1H	calcium voltage-gated channel subunit alpha1 H [Source:HGNC Symbol;Acc:HGNC:1395]
ENSOARG00000010099	409.667	0.61727	0.184682	3.34233	0.000830768	0.0111351	28.3968	19.4539	41.8796	25.5211	16.0501	18.9193	16.9486	17.0587	ENSOART00000010986	PPP1R3B	protein phosphatase 1 regulatory subunit 3B [Source:HGNC Symbol;Acc:HGNC:14942]	ortholog_one2one	ENSG00000173281	ENST00000519699	PPP1R3B	protein phosphatase 1 regulatory subunit 3B [Source:HGNC Symbol;Acc:HGNC:14942]
ENSOARG00000004094	1160.76	0.333409	0.0998173	3.34019	0.000837214	0.0112115	70.7286	73.7314	69.2183	79.3684	49.9263	53.8777	65.797	59.2164	ENSOART00000004456	ANO10	anoctamin 10 [Source:HGNC Symbol;Acc:HGNC:25519]	ortholog_one2one	ENSG00000160746	ENST00000495772	ANO10	anoctamin 10 [Source:HGNC Symbol;Acc:HGNC:25519]
ENSOARG00000001108	249.796	0.457536	0.137045	3.33859	0.000842048	0.0112563	14.4619	15.4771	19.7242	16.2257	10.13	10.7868	13.1352	12.3866	ENSOART00000001183	CCDC106	coiled-coil domain containing 106 [Source:HGNC Symbol;Acc:HGNC:30181]	ortholog_one2one	ENSG00000173581	ENST00000591241	CCDC106	coiled-coil domain containing 106 [Source:HGNC Symbol;Acc:HGNC:30181]
ENSOARG00000015004	2331.24	-0.20335	0.060908	-3.33864	0.000841887	0.0112563	117.042	131.126	117.703	122.16	142.938	142.77	135.165	138.425	ENSOART00000016341	FAM208A	family with sequence similarity 208 member A [Source:HGNC Symbol;Acc:HGNC:30314]	ortholog_one2one	ENSG00000163946	ENST00000614531	FAM208A	family with sequence similarity 208 member A [Source:HGNC Symbol;Acc:HGNC:30314]
ENSOARG00000014634	1225.76	-0.193655	0.0580201	-3.33772	0.000844688	0.0112782	62.5901	64.2731	66.4661	64.1877	70.1205	73.6442	76.2083	73.2328	ENSOART00000015940	LTN1	listerin E3 ubiquitin protein ligase 1 [Source:HGNC Symbol;Acc:HGNC:13082]	ortholog_one2one	ENSG00000198862	ENST00000614971	LTN1	listerin E3 ubiquitin protein ligase 1 [Source:HGNC Symbol;Acc:HGNC:13082]
ENSOARG00000016155	5312.24	-0.210461	0.0630583	-3.33756	0.000845178	0.0112782	275.186	301.482	255.406	277.047	313.7	317.732	327.351	318.791	ENSOART00000017597	ZMYND11	zinc finger MYND-type containing 11 [Source:HGNC Symbol;Acc:HGNC:16966]	ortholog_one2one	ENSG00000015171	ENST00000381604	ZMYND11	zinc finger MYND-type containing 11 [Source:HGNC Symbol;Acc:HGNC:16966]
ENSOARG00000017475	163.289	0.754301	0.226021	3.33731	0.000845934	0.0112784	12.0613	6.93247	17.0179	13.4756	5.78856	4.06624	5.44778	8.63799	ENSOART00000019022	INHBA	inhibin beta A subunit [Source:HGNC Symbol;Acc:HGNC:6066]	ortholog_one2one	ENSG00000122641	ENST00000638023	INHBA	inhibin beta A subunit [Source:HGNC Symbol;Acc:HGNC:6066]
ENSOARG00000000812	59.7895	-0.843429	0.25285	-3.33569	0.000850881	0.0113343	1.4052	2.47204	1.37611	0.495021	8.55128	3.50149	1.75539	7.22549	ENSOART00000000868
ENSOARG00000006219	2312.19	-0.185215	0.0555323	-3.33526	0.00085221	0.011342	118.974	125.859	116.373	126.23	137.281	141.641	138.737	133.699	ENSOART00000006773	TRAPPC8	trafficking protein particle complex 8 [Source:HGNC Symbol;Acc:HGNC:29169]	ortholog_one2one	ENSG00000153339	ENST00000577426	TRAPPC8	trafficking protein particle complex 8 [Source:HGNC Symbol;Acc:HGNC:29169]
ENSOARG00000016621	718.758	0.362057	0.108581	3.33446	0.000854664	0.0113647	43.0929	38.9616	52.6591	48.4571	33.942	34.0548	37.0449	34.8779	ENSOART00000018104	TSTA3	tissue specific transplantation antigen P35B [Source:HGNC Symbol;Acc:HGNC:12390]	ortholog_one2one	ENSG00000104522	ENST00000531006	TSTA3	tissue specific transplantation antigen P35B [Source:HGNC Symbol;Acc:HGNC:12390]
ENSOARG00000011866	909.435	0.472874	0.141846	3.33372	0.000856941	0.011385	56.7937	46.3777	70.9614	67.1028	42.6248	48.3996	38.7397	37.8116	ENSOART00000012910	TMEM8A	transmembrane protein 8A [Source:HGNC Symbol;Acc:HGNC:17205]	ortholog_one2one	ENSG00000129925	ENST00000476735	TMEM8A	transmembrane protein 8A [Source:HGNC Symbol;Acc:HGNC:17205]
ENSOARG00000013511	851.551	-0.277237	0.0831929	-3.33246	0.000860806	0.0114192	41.6877	48.6348	40.4576	42.2968	53.6099	49.6985	54.054	52.0996	ENSOART00000014701	FBXO25	F-box protein 25 [Source:HGNC Symbol;Acc:HGNC:13596]	ortholog_one2one	ENSG00000147364	ENST00000352684	FBXO25	F-box protein 25 [Source:HGNC Symbol;Acc:HGNC:13596]
ENSOARG00000013610	269.563	0.515635	0.154751	3.33204	0.000862133	0.0114192	16.3355	13.65	21.6049	21.0659	12.498	12.4246	12.3483	11.2457	ENSOART00000014818	MYO7A	myosin VIIA [Source:HGNC Symbol;Acc:HGNC:7606]	ortholog_one2one	ENSG00000137474	ENST00000620575	MYO7A	myosin VIIA [Source:HGNC Symbol;Acc:HGNC:7606]
ENSOARG00000017921	870.415	-0.324246	0.0973146	-3.33193	0.000862449	0.0114192	38.9359	50.0858	41.2833	43.1218	55.5833	53.7647	50.4222	57.8039	ENSOART00000019504	SASS6	SAS-6 centriolar assembly protein [Source:HGNC Symbol;Acc:HGNC:25403]	ortholog_one2one	ENSG00000156876	ENST00000462159	SASS6	SAS-6 centriolar assembly protein [Source:HGNC Symbol;Acc:HGNC:25403]
ENSOARG00000020215	168.4	-0.759123	0.227835	-3.3319	0.000862539	0.0114192	5.03532	10.6943	5.55031	3.41014	13.4189	13.893	9.86653	13.7447	ENSOART00000022008			ortholog_many2many	ENSG00000128284	ENST00000424878	APOL3	apolipoprotein L3 [Source:HGNC Symbol;Acc:HGNC:14868]
ENSOARG00000003026	2275.81	0.268281	0.0805273	3.33155	0.000863631	0.0114237	146.961	128.278	138.161	148.451	103.997	117.977	115.917	123.268	ENSOART00000003280			ortholog_one2one	ENSG00000011052	ENST00000555572	NME1-NME2	NME1-NME2 readthrough [Source:HGNC Symbol;Acc:HGNC:33531]
ENSOARG00000008333	85.6658	-0.81133	0.243558	-3.33115	0.000864878	0.0114302	3.80576	3.43937	2.56874	1.48506	11.2482	5.0828	6.41627	4.34616	ENSOART00000009066	TNF	tumor necrosis factor [Source:HGNC Symbol;Acc:HGNC:11892]	ortholog_one2one	ENSG00000232810	ENST00000449264	TNF	tumor necrosis factor [Source:HGNC Symbol;Acc:HGNC:11892]
ENSOARG00000006644	1773.83	0.202424	0.060831	3.32764	0.000875835	0.0115649	112.475	105.008	103.575	107.255	92.88	97.025	89.8278	89.2049	ENSOART00000007219	NUFIP2	NUFIP2, FMR1 interacting protein 2 [Source:HGNC Symbol;Acc:HGNC:17634]	ortholog_one2one	ENSG00000108256	ENST00000225388	NUFIP2	NUFIP2, FMR1 interacting protein 2 [Source:HGNC Symbol;Acc:HGNC:17634]
ENSOARG00000006328	147.079	0.55542	0.167057	3.32473	0.000885035	0.0116761	9.60223	8.81337	11.0547	10.8355	5.72278	4.96985	8.29272	6.8452	ENSOART00000006886	MPP2	membrane palmitoylated protein 2 [Source:HGNC Symbol;Acc:HGNC:7220]	ortholog_one2one	ENSG00000108852	ENST00000625880	MPP2	membrane palmitoylated protein 2 [Source:HGNC Symbol;Acc:HGNC:7220]
ENSOARG00000011530	1584.62	0.342107	0.102995	3.3216	0.000895031	0.0117977	90.5186	93.2928	106.557	110.72	87.3546	70.4815	75.0582	78.1765	ENSOART00000012542	HID1	HID1 domain containing [Source:HGNC Symbol;Acc:HGNC:15736]	ortholog_one2one	ENSG00000167861	ENST00000579818	HID1	HID1 domain containing [Source:HGNC Symbol;Acc:HGNC:15736]
ENSOARG00000001001	368.966	0.585395	0.176347	3.31957	0.000901563	0.0118735	29.4507	21.496	23.9902	27.5562	10.5247	16.9991	15.1327	20.8072	ENSOART00000001081			ortholog_one2many	ENSG00000076382	ENST00000536674	SPAG5	sperm associated antigen 5 [Source:HGNC Symbol;Acc:HGNC:13452]
ENSOARG00000006857	2920.15	-0.35093	0.105742	-3.31875	0.00090422	0.0118781	142.511	135.855	137.749	158.572	219.242	174.001	173.118	170.043	ENSOART00000007491	SVEP1	sushi, von Willebrand factor type A, EGF and pentraxin domain containing 1 [Source:HGNC Symbol;Acc:HGNC:15985]	ortholog_one2one	ENSG00000165124	ENST00000401783	SVEP1	sushi, von Willebrand factor type A, EGF and pentraxin domain containing 1 [Source:HGNC Symbol;Acc:HGNC:15985]
ENSOARG00000009748	8640.78	-0.400883	0.12078	-3.31912	0.000903016	0.0118781	436.023	504.458	354.119	367.966	544.322	500.938	621.289	552.451	ENSOART00000010616	DLC1	DLC1 Rho GTPase activating protein [Source:HGNC Symbol;Acc:HGNC:2897]	ortholog_one2one	ENSG00000164741	ENST00000529018	DLC1	DLC1 Rho GTPase activating protein [Source:HGNC Symbol;Acc:HGNC:2897]
ENSOARG00000010278	22.4627	0.81923	0.246865	3.31853	0.000904913	0.0118781	1.46375	1.0748	2.29352	2.4201	0.855128	0.621231	0.665839	0.706251	ENSOART00000011180	FOXP3	forkhead box protein P3 [Source:RefSeq peptide;Acc:NP_001138419]	ortholog_one2one	ENSG00000049768	ENST00000376207	FOXP3	forkhead box P3 [Source:HGNC Symbol;Acc:HGNC:6106]
ENSOARG00000010504	2951.39	0.176441	0.0531692	3.31849	0.000905055	0.0118781	171.552	173.957	175.362	185.413	159.514	152.428	154.535	153.637	ENSOART00000011432	ERP29	endoplasmic reticulum resident protein 29 precursor [Source:RefSeq peptide;Acc:NP_001119826]	ortholog_one2one	ENSG00000089248	ENST00000546477	ERP29	endoplasmic reticulum protein 29 [Source:HGNC Symbol;Acc:HGNC:13799]
ENSOARG00000017248	3554.67	-0.279343	0.0841971	-3.31773	0.000907521	0.0119001	173.894	195.883	171.922	180.078	242.856	215.059	198.057	218.829	ENSOART00000018776	BRD7	bromodomain containing 7 [Source:HGNC Symbol;Acc:HGNC:14310]	ortholog_one2one	ENSG00000166164	ENST00000562383	BRD7	bromodomain containing 7 [Source:HGNC Symbol;Acc:HGNC:14310]
ENSOARG00000011713	1192.09	0.252532	0.0761256	3.31731	0.000908876	0.0119075	73.5976	72.5491	68.5761	78.1033	55.3202	60.7112	63.6179	63.3996	ENSOART00000012738	KDELR1	KDEL endoplasmic reticulum protein retention receptor 1 [Source:HGNC Symbol;Acc:HGNC:6304]	ortholog_one2one	ENSG00000105438	ENST00000594643	KDELR1	KDEL endoplasmic reticulum protein retention receptor 1 [Source:HGNC Symbol;Acc:HGNC:6304]
ENSOARG00000000213	327.624	-0.347292	0.104711	-3.31669	0.000910914	0.0119163	14.4619	17.0893	17.5225	15.4557	21.444	21.969	20.0962	19.1231	ENSOART00000000221	ZNF212	zinc finger protein 212 [Source:HGNC Symbol;Acc:HGNC:13004]	ortholog_one2one	ENSG00000170260	ENST00000488917	ZNF212	zinc finger protein 212 [Source:HGNC Symbol;Acc:HGNC:13004]
ENSOARG00000011533	3938.2	0.253836	0.0765346	3.31662	0.000911123	0.0119163	245.618	222.699	243.204	255.926	179.116	209.92	205.744	208.072	ENSOART00000012545	STT3A	STT3A, catalytic subunit of the oligosaccharyltransferase complex [Source:HGNC Symbol;Acc:HGNC:6172]	ortholog_one2one	ENSG00000134910	ENST00000526364	STT3A	STT3A, catalytic subunit of the oligosaccharyltransferase complex [Source:HGNC Symbol;Acc:HGNC:6172]
ENSOARG00000013812	2879.25	-0.301717	0.0910086	-3.31526	0.000915576	0.0119642	140.989	158.587	143.299	136.406	163.79	202.239	162.949	185.418	ENSOART00000015036	GLS	glutaminase [Source:HGNC Symbol;Acc:HGNC:4331]	ortholog_one2one	ENSG00000115419	ENST00000471443	GLS	glutaminase [Source:HGNC Symbol;Acc:HGNC:4331]
ENSOARG00000009374	2147.23	-0.295078	0.0890133	-3.31499	0.000916475	0.0119656	102.053	123.763	96.2818	111.105	135.636	129.047	129.778	136.904	ENSOART00000010206	FBXL5	F-box and leucine rich repeat protein 5 [Source:HGNC Symbol;Acc:HGNC:13602]	ortholog_one2one	ENSG00000118564	ENST00000514541	FBXL5	F-box and leucine rich repeat protein 5 [Source:HGNC Symbol;Acc:HGNC:13602]
ENSOARG00000006989	683.905	0.654954	0.197618	3.31424	0.000918925	0.0119765	42.3318	49.4409	55.1361	49.2271	18.2866	19.597	38.9213	34.7693	ENSOART00000007598	RBP1	retinol binding protein 1 [Source:HGNC Symbol;Acc:HGNC:9919]	ortholog_one2one	ENSG00000114115	ENST00000617459	RBP1	retinol binding protein 1 [Source:HGNC Symbol;Acc:HGNC:9919]
ENSOARG00000013381	1895.98	0.215586	0.065053	3.31401	0.000919683	0.0119765	116.105	110.328	118.575	114.845	89.3937	99.0017	103.084	100.94	ENSOART00000014553
ENSOARG00000020580	338.875	-0.711119	0.214571	-3.31414	0.000919265	0.0119765	16.2184	17.9492	9.2658	9.24039	34.6656	24.1715	22.7596	17.7649	ENSOART00000022421	CHRD	chordin [Source:HGNC Symbol;Acc:HGNC:1949]	ortholog_one2one	ENSG00000090539	ENST00000464833	CHRD	chordin [Source:HGNC Symbol;Acc:HGNC:1949]
ENSOARG00000008993	215.051	-0.837031	0.252663	-3.31283	0.000923557	0.0120166	7.08457	9.02834	3.85311	4.7302	23.5489	28.859	4.78194	14.5596	ENSOART00000009796
ENSOARG00000008208	2955.59	-0.747263	0.225659	-3.31146	0.000928094	0.0120652	118.857	152.676	99.0799	68.4779	273.97	328.97	147.332	137.176	ENSOART00000008940	CR2	complement C3d receptor 2 [Source:HGNC Symbol;Acc:HGNC:2336]	ortholog_one2one	ENSG00000117322	ENST00000640301	CR2	complement C3d receptor 2 [Source:HGNC Symbol;Acc:HGNC:2336]
ENSOARG00000012007	210.62	-0.508688	0.153707	-3.30948	0.000934707	0.0121408	9.19238	12.1453	8.8071	8.14034	15.787	12.3117	12.7115	15.4832	ENSOART00000013059	CA11	carbonic anhydrase 11 [Source:HGNC Symbol;Acc:HGNC:1370]	ortholog_one2one	ENSG00000063180	ENST00000596080	CA11	carbonic anhydrase 11 [Source:HGNC Symbol;Acc:HGNC:1370]
ENSOARG00000012711	1231.5	0.416341	0.125837	3.30858	0.00093772	0.0121694	73.4805	65.5629	99.7679	81.2384	54.7282	61.2195	59.1992	58.4558	ENSOART00000013819	RBM47	RNA binding motif protein 47 [Source:HGNC Symbol;Acc:HGNC:30358]	ortholog_one2one	ENSG00000163694	ENST00000513044	RBM47	RNA binding motif protein 47 [Source:HGNC Symbol;Acc:HGNC:30358]
ENSOARG00000020389	760.037	-0.21505	0.0650027	-3.30833	0.00093855	0.0121698	40.1654	41.1112	39.1274	38.0066	44.9271	47.0442	45.3981	45.689	ENSOART00000022201			ortholog_one2many	ENSG00000184203	ENST00000625807	PPP1R2	protein phosphatase 1 regulatory inhibitor subunit 2 [Source:HGNC Symbol;Acc:HGNC:9288]
ENSOARG00000000627	311.258	0.644866	0.194969	3.30753	0.000941211	0.0121834	25.8792	15.6921	23.8984	23.376	8.22238	15.2484	11.5009	16.1894	ENSOART00000000698	CIT	citron rho-interacting serine/threonine kinase [Source:HGNC Symbol;Acc:HGNC:1985]	ortholog_one2one	ENSG00000122966	ENST00000612548	CIT	citron rho-interacting serine/threonine kinase [Source:HGNC Symbol;Acc:HGNC:1985]
ENSOARG00000020648	4764.21	-0.349487	0.105657	-3.30774	0.000940524	0.0121834	207.853	269.722	220.59	240.415	322.975	271.083	279.834	327.32	ENSOART00000022495	KLHL24	kelch like family member 24 [Source:HGNC Symbol;Acc:HGNC:25947]	ortholog_one2one	ENSG00000114796	ENST00000492409	KLHL24	kelch like family member 24 [Source:HGNC Symbol;Acc:HGNC:25947]
[truncated: 13,985 more rows]

## Sheet: Significantly dereguated genes
Sheep gene ID	log Fold change	Fold Change	FDR	Transcript ID	Gene Symbol	Human Gene ID	Human Transcript ID	Gene Description	Infected_M_66days	Infected_F_85days	Infected_M_71days	Infected_M_85days	Control_M_66days	Control_M_85days	Control_M_71days	Control_F_85days
[truncated: 1,971 more rows]

[truncated: 1 more sheets: Virus genes]
