# Supplementary material for: Transcriptional Response of Ovine Lung to Infection with Jaagsiekte Sheep Retrovirus
Source: J Virol. 2019 Oct 15;93(21):e00876-19. doi: 10.1128/JVI.00876-19 (PMC6803282; doi:10.1128/JVI.00876-19)
Supplement: Supplemental file 2 [file JVI.00876-19-sd002.xlsx]

## Sheet: DAVID_UP_PATHWAY
Supplementary Dataset S2. KEGG pathway analysis from DAVID.
Functional Annotation Chart
Current Gene List: List_1
Current Background: Ovis aries
1088 DAVID IDs
31 chart records
		Category	Term	RT	Genes	Count	%	P-Value	Benjamini
		KEGG_PATHWAY	Biosynthesis of antibiotics	RT		40	3.7	2.3e-09	6.2e-07
		KEGG_PATHWAY	Metabolic pathways	RT		129	11.9	1.1e-08	1.5e-06
		KEGG_PATHWAY	Protein processing in endoplasmic reticulum	RT		30	2.8	9.5e-07	8.3e-05
		KEGG_PATHWAY	Carbon metabolism	RT		23	2.1	2.5e-06	0.00016
		KEGG_PATHWAY	Amino sugar and nucleotide sugar metabolism	RT		14	1.3	1.1e-05	0.00056
		KEGG_PATHWAY	Glycolysis / Gluconeogenesis	RT		15	1.4	4.7e-05	0.002
		KEGG_PATHWAY	N-Glycan biosynthesis	RT		13	1.2	5.5e-05	0.0021
		KEGG_PATHWAY	Fructose and mannose metabolism	RT		10	0.9	0.00011	0.0036
		KEGG_PATHWAY	p53 signaling pathway	RT		14	1.3	0.00062	0.018
		KEGG_PATHWAY	Biosynthesis of amino acids	RT		13	1.2	0.0016	0.041
		KEGG_PATHWAY	Pentose phosphate pathway	RT		8	0.7	0.0017	0.04
		KEGG_PATHWAY	Lysosome	RT		18	1.7	0.0022	0.047
		KEGG_PATHWAY	Thyroid hormone synthesis	RT		11	1	0.011	0.19
		KEGG_PATHWAY	Glycine, serine and threonine metabolism	RT		9	0.8	0.011	0.18
		KEGG_PATHWAY	Bladder cancer	RT		8	0.7	0.013	0.2
		KEGG_PATHWAY	Tight junction	RT		12	1.1	0.017	0.24
		KEGG_PATHWAY	Arginine and proline metabolism	RT		9	0.8	0.023	0.3
		KEGG_PATHWAY	Propanoate metabolism	RT		6	0.6	0.025	0.3
		KEGG_PATHWAY	Cell adhesion molecules (CAMs)	RT		18	1.7	0.026	0.3
		KEGG_PATHWAY	Sphingolipid metabolism	RT		8	0.7	0.029	0.32
		KEGG_PATHWAY	Cell cycle	RT		15	1.4	0.031	0.33
		KEGG_PATHWAY	Prion diseases	RT		6	0.6	0.037	0.36
		KEGG_PATHWAY	Proximal tubule bicarbonate reclamation	RT		5	0.5	0.039	0.37
		KEGG_PATHWAY	Galactose metabolism	RT		6	0.6	0.042	0.38
		KEGG_PATHWAY	Central carbon metabolism in cancer	RT		9	0.8	0.046	0.39
		KEGG_PATHWAY	Progesterone-mediated oocyte maturation	RT		11	1	0.052	0.42
		KEGG_PATHWAY	Mucin type O-Glycan biosynthesis	RT		6	0.6	0.053	0.41
		KEGG_PATHWAY	Complement and coagulation cascades	RT		10	0.9	0.059	0.43
		KEGG_PATHWAY	Pertussis	RT		10	0.9	0.076	0.51
		KEGG_PATHWAY	Alanine, aspartate and glutamate metabolism	RT		6	0.6	0.087	0.55
		KEGG_PATHWAY	Hippo signaling pathway	RT		15	1.4	0.089	0.54

## Sheet: DAVID_DOWN_PATHWAY
Functional Annotation Chart
Current Gene List: List_1
Current Background: Ovis aries
647 DAVID IDs
39 chart records
		Category	Term	RT	Genes	Count	%	P-Value	Benjamini
		KEGG_PATHWAY	cGMP-PKG signaling pathway	RT		19	2.9	9.8e-07	0.00023
		KEGG_PATHWAY	Vascular smooth muscle contraction	RT		15	2.3	1e-05	0.0012
		KEGG_PATHWAY	Renin secretion	RT		10	1.5	9.6e-05	0.0074
		KEGG_PATHWAY	Rap1 signaling pathway	RT		18	2.8	0.00011	0.0061
		KEGG_PATHWAY	Salivary secretion	RT		11	1.7	0.00031	0.014
		KEGG_PATHWAY	Adrenergic signaling in cardiomyocytes	RT		13	2	0.00077	0.03
		KEGG_PATHWAY	Aldosterone synthesis and secretion	RT		9	1.4	0.0017	0.054
		KEGG_PATHWAY	Calcium signaling pathway	RT		14	2.2	0.0024	0.067
		KEGG_PATHWAY	Insulin secretion	RT		9	1.4	0.0027	0.067
		KEGG_PATHWAY	Proteoglycans in cancer	RT		15	2.3	0.0027	0.061
		KEGG_PATHWAY	Glutamatergic synapse	RT		10	1.5	0.0031	0.064
		KEGG_PATHWAY	Serotonergic synapse	RT		10	1.5	0.0035	0.066
		KEGG_PATHWAY	Oxytocin signaling pathway	RT		12	1.9	0.0041	0.071
		KEGG_PATHWAY	Circadian entrainment	RT		9	1.4	0.0044	0.071
		KEGG_PATHWAY	Ras signaling pathway	RT		15	2.3	0.0053	0.079
		KEGG_PATHWAY	MAPK signaling pathway	RT		16	2.5	0.0064	0.089
		KEGG_PATHWAY	Retrograde endocannabinoid signaling	RT		9	1.4	0.0065	0.086
		KEGG_PATHWAY	Pancreatic secretion	RT		9	1.4	0.0083	0.1
		KEGG_PATHWAY	Phosphatidylinositol signaling system	RT		9	1.4	0.0088	0.1
		KEGG_PATHWAY	cAMP signaling pathway	RT		14	2.2	0.0089	0.098
		KEGG_PATHWAY	Chemokine signaling pathway	RT		12	1.9	0.011	0.12
		KEGG_PATHWAY	Hematopoietic cell lineage	RT		8	1.2	0.014	0.14
		KEGG_PATHWAY	Cytokine-cytokine receptor interaction	RT		14	2.2	0.015	0.14
		KEGG_PATHWAY	Malaria	RT		6	0.9	0.02	0.17
		KEGG_PATHWAY	Dopaminergic synapse	RT		9	1.4	0.025	0.21
		KEGG_PATHWAY	Long-term depression	RT		6	0.9	0.028	0.22
		KEGG_PATHWAY	Platelet activation	RT		9	1.4	0.032	0.25
		KEGG_PATHWAY	GnRH signaling pathway	RT		7	1.1	0.038	0.28
		KEGG_PATHWAY	Gap junction	RT		7	1.1	0.042	0.29
		KEGG_PATHWAY	MicroRNAs in cancer	RT		11	1.7	0.045	0.3
		KEGG_PATHWAY	Chagas disease (American trypanosomiasis)	RT		8	1.2	0.047	0.31
		KEGG_PATHWAY	PI3K-Akt signaling pathway	RT		17	2.6	0.049	0.31
		KEGG_PATHWAY	Inositol phosphate metabolism	RT		6	0.9	0.063	0.37
		KEGG_PATHWAY	Sphingolipid signaling pathway	RT		8	1.2	0.064	0.36
		KEGG_PATHWAY	T cell receptor signaling pathway	RT		7	1.1	0.07	0.38
		KEGG_PATHWAY	TGF-beta signaling pathway	RT		6	0.9	0.085	0.44
		KEGG_PATHWAY	Dilated cardiomyopathy	RT		6	0.9	0.089	0.44
		KEGG_PATHWAY	African trypanosomiasis	RT		4	0.6	0.091	0.44
		KEGG_PATHWAY	Tight junction	RT		6	0.9	0.1	0.47
