# Supplementary material for: Transcriptional Response of Ovine Lung to Infection with Jaagsiekte Sheep Retrovirus
Source: J Virol. 2019 Oct 15;93(21):e00876-19. doi: 10.1128/JVI.00876-19 (PMC6803282; doi:10.1128/JVI.00876-19)
Supplement: Supplemental file 3 [file JVI.00876-19-sd003.xlsx]

## Sheet: Genes from GO terms
Supplementary Dataset S3. Gene expression changes in genes with macrophage related function.
ENSOARG00000000156
ENSOARG00000000063
ENSOARG00000000114
ENSOARG00000000044
ENSOARG00000000078
ENSOARG00000000132
ENSOARG00000000123
ENSOARG00000000158
ENSOARG00000000273
ENSOARG00000000184
ENSOARG00000000165
ENSOARG00000000234
ENSOARG00000000175
ENSOARG00000000224
ENSOARG00000000475
ENSOARG00000000422
ENSOARG00000000432
ENSOARG00000000544
ENSOARG00000000428
ENSOARG00000000527
ENSOARG00000000406
ENSOARG00000000417
ENSOARG00000000389
ENSOARG00000000507
ENSOARG00000000552
ENSOARG00000000520
ENSOARG00000000572
ENSOARG00000000450
ENSOARG00000000304
ENSOARG00000000569
ENSOARG00000000492
ENSOARG00000000548
ENSOARG00000000355
ENSOARG00000000538
ENSOARG00000000483
ENSOARG00000000543
ENSOARG00000000640
ENSOARG00000000656
ENSOARG00000000576
ENSOARG00000000921
ENSOARG00000001055
ENSOARG00000000976
ENSOARG00000001353
ENSOARG00000001158
ENSOARG00000000734
ENSOARG00000001161
ENSOARG00000001457
ENSOARG00000001413
ENSOARG00000001142
ENSOARG00000001511
ENSOARG00000000939
ENSOARG00000000950
ENSOARG00000000908
ENSOARG00000000751
ENSOARG00000000730
ENSOARG00000000811
ENSOARG00000001070
ENSOARG00000001148
ENSOARG00000001420
ENSOARG00000000837
ENSOARG00000000729
ENSOARG00000000896
ENSOARG00000001225
ENSOARG00000001507
ENSOARG00000001268
ENSOARG00000001031
ENSOARG00000001370
ENSOARG00000001517
ENSOARG00000000897
ENSOARG00000001395
ENSOARG00000002586
ENSOARG00000002862
ENSOARG00000001783
ENSOARG00000002004
ENSOARG00000002251
ENSOARG00000003068
ENSOARG00000002404
ENSOARG00000002407
ENSOARG00000002238
ENSOARG00000002254
ENSOARG00000002747
ENSOARG00000001650
ENSOARG00000001849
ENSOARG00000001620
ENSOARG00000002062
ENSOARG00000002799
ENSOARG00000001980
ENSOARG00000002181
ENSOARG00000002367
ENSOARG00000002297
ENSOARG00000002705
ENSOARG00000002744
ENSOARG00000002839
ENSOARG00000001816
ENSOARG00000001598
ENSOARG00000002394
ENSOARG00000001859
ENSOARG00000001653
ENSOARG00000002820
ENSOARG00000001698
ENSOARG00000001557
ENSOARG00000001568
ENSOARG00000001755
ENSOARG00000001878
ENSOARG00000002722
ENSOARG00000001694
ENSOARG00000002816
ENSOARG00000002951
ENSOARG00000002020
ENSOARG00000002120
ENSOARG00000002021
ENSOARG00000001544
ENSOARG00000002627
ENSOARG00000002819
ENSOARG00000002562
ENSOARG00000002640
ENSOARG00000003055
ENSOARG00000003013
ENSOARG00000001710
ENSOARG00000001667
ENSOARG00000002612
ENSOARG00000002175
ENSOARG00000002997
ENSOARG00000002754
ENSOARG00000002050
ENSOARG00000002007
ENSOARG00000001962
ENSOARG00000001930
ENSOARG00000002463
ENSOARG00000001779
ENSOARG00000002781
ENSOARG00000001602
ENSOARG00000002590
ENSOARG00000003180
ENSOARG00000002961
ENSOARG00000001833
ENSOARG00000004299
ENSOARG00000006292
ENSOARG00000006162
ENSOARG00000005847
ENSOARG00000003572
ENSOARG00000004253
ENSOARG00000003804
ENSOARG00000004058
ENSOARG00000004746
ENSOARG00000006007
ENSOARG00000004785
ENSOARG00000004367
ENSOARG00000003517
ENSOARG00000005384
ENSOARG00000003246
ENSOARG00000005817
ENSOARG00000006109
ENSOARG00000003344
ENSOARG00000006322
ENSOARG00000004233
ENSOARG00000003640
ENSOARG00000005630
ENSOARG00000004964
ENSOARG00000005108
ENSOARG00000004414
ENSOARG00000004065
ENSOARG00000006183
ENSOARG00000004038
ENSOARG00000005521
ENSOARG00000005907
ENSOARG00000005306
ENSOARG00000003342
ENSOARG00000004166
ENSOARG00000003530
ENSOARG00000005810
ENSOARG00000003182
ENSOARG00000006423
ENSOARG00000006050
ENSOARG00000006006
ENSOARG00000004924
ENSOARG00000005578
ENSOARG00000004301
ENSOARG00000004027
ENSOARG00000004992
ENSOARG00000003224
ENSOARG00000005291
ENSOARG00000003744
ENSOARG00000003844
ENSOARG00000005656
ENSOARG00000006068
ENSOARG00000004971
ENSOARG00000006376
ENSOARG00000004774
ENSOARG00000005724
ENSOARG00000003718
ENSOARG00000004515
ENSOARG00000003215
ENSOARG00000006523
ENSOARG00000006491
ENSOARG00000004933
ENSOARG00000005167
ENSOARG00000006417
ENSOARG00000005211
ENSOARG00000003254
ENSOARG00000005655
ENSOARG00000006358
ENSOARG00000003359
ENSOARG00000004298
ENSOARG00000003286
ENSOARG00000004478
ENSOARG00000003703
ENSOARG00000004617
ENSOARG00000005858
ENSOARG00000006626
ENSOARG00000006553
ENSOARG00000004457
ENSOARG00000004520
ENSOARG00000004526
ENSOARG00000004448
ENSOARG00000003257
ENSOARG00000006106
ENSOARG00000003768
ENSOARG00000003793
ENSOARG00000006194
ENSOARG00000003210
ENSOARG00000006032
ENSOARG00000004783
ENSOARG00000005099
ENSOARG00000003937
ENSOARG00000006356
ENSOARG00000004675
ENSOARG00000005582
ENSOARG00000006210
ENSOARG00000003314
ENSOARG00000006301
ENSOARG00000006215
ENSOARG00000004554
ENSOARG00000004831
ENSOARG00000004658
ENSOARG00000006133
ENSOARG00000006142
ENSOARG00000005169
ENSOARG00000005944
ENSOARG00000004893
ENSOARG00000006187
ENSOARG00000005491
ENSOARG00000005042
ENSOARG00000004875
ENSOARG00000005792
ENSOARG00000004764
ENSOARG00000006084
ENSOARG00000004864
ENSOARG00000003184
ENSOARG00000005503
ENSOARG00000004083
ENSOARG00000004519
ENSOARG00000006094
ENSOARG00000003319
ENSOARG00000004619
ENSOARG00000005670
ENSOARG00000003820
ENSOARG00000005557
ENSOARG00000004756
ENSOARG00000005745
ENSOARG00000003381
ENSOARG00000005446
ENSOARG00000004826
ENSOARG00000005154
ENSOARG00000006353
ENSOARG00000005017
ENSOARG00000008016
ENSOARG00000007646
ENSOARG00000007993
ENSOARG00000008009
ENSOARG00000009576
ENSOARG00000009808
ENSOARG00000009438
ENSOARG00000009510
ENSOARG00000011241
ENSOARG00000007692
ENSOARG00000007664
ENSOARG00000011266
ENSOARG00000008248
ENSOARG00000011584
ENSOARG00000009544
ENSOARG00000012770
ENSOARG00000007525
ENSOARG00000007576
ENSOARG00000012870
ENSOARG00000009612
ENSOARG00000008544
ENSOARG00000008707
ENSOARG00000012439
ENSOARG00000010432
ENSOARG00000009354
ENSOARG00000009562
ENSOARG00000007300
ENSOARG00000006980
ENSOARG00000007991
ENSOARG00000009280
ENSOARG00000008208
ENSOARG00000007675
ENSOARG00000009852
ENSOARG00000009732
ENSOARG00000007683
ENSOARG00000012943
ENSOARG00000009659
ENSOARG00000012715
ENSOARG00000007320
ENSOARG00000012274
ENSOARG00000010722
ENSOARG00000011086
ENSOARG00000009626
ENSOARG00000012021
ENSOARG00000008250
ENSOARG00000011583
ENSOARG00000012860
ENSOARG00000009184
ENSOARG00000012578
ENSOARG00000008908
ENSOARG00000010278
ENSOARG00000011642
ENSOARG00000009286
ENSOARG00000012525
ENSOARG00000009000
ENSOARG00000009325
ENSOARG00000009469
ENSOARG00000007229
ENSOARG00000007050
ENSOARG00000007507
ENSOARG00000009961
ENSOARG00000009948
ENSOARG00000011076
ENSOARG00000006902
ENSOARG00000009269
ENSOARG00000007765
ENSOARG00000011075
ENSOARG00000011535
ENSOARG00000009539
ENSOARG00000011582
ENSOARG00000009722
ENSOARG00000009100
ENSOARG00000009179
ENSOARG00000007979
ENSOARG00000008985
ENSOARG00000011303
ENSOARG00000010072
ENSOARG00000011785
ENSOARG00000009664
ENSOARG00000009272
ENSOARG00000011692
ENSOARG00000009499
ENSOARG00000006704
ENSOARG00000011532
ENSOARG00000012389
ENSOARG00000012606
ENSOARG00000011023
ENSOARG00000009019
ENSOARG00000012557
ENSOARG00000008369
ENSOARG00000006678
ENSOARG00000007221
ENSOARG00000008243
ENSOARG00000007761
ENSOARG00000012877
ENSOARG00000007817
ENSOARG00000007591
ENSOARG00000008683
ENSOARG00000008524
ENSOARG00000009239
ENSOARG00000011855
ENSOARG00000012766
ENSOARG00000010761
ENSOARG00000007850
ENSOARG00000006707
ENSOARG00000009682
ENSOARG00000010046
ENSOARG00000010115
ENSOARG00000011894
ENSOARG00000010106
ENSOARG00000009107
ENSOARG00000010481
ENSOARG00000008593
ENSOARG00000009111
ENSOARG00000009336
ENSOARG00000012119
ENSOARG00000011380
ENSOARG00000008334
ENSOARG00000007374
ENSOARG00000011197
ENSOARG00000011740
ENSOARG00000010475
ENSOARG00000008480
ENSOARG00000009241
ENSOARG00000007245
ENSOARG00000008333
ENSOARG00000012850
ENSOARG00000011012
ENSOARG00000011815
ENSOARG00000010638
ENSOARG00000011007
ENSOARG00000009301
ENSOARG00000008350
ENSOARG00000009617
ENSOARG00000009627
ENSOARG00000008166
ENSOARG00000007468
ENSOARG00000008057
ENSOARG00000008001
ENSOARG00000008878
ENSOARG00000012532
ENSOARG00000012024
ENSOARG00000011352
ENSOARG00000007908
ENSOARG00000011916
ENSOARG00000007971
ENSOARG00000012170
ENSOARG00000008121
ENSOARG00000011148
ENSOARG00000007687
ENSOARG00000010322
ENSOARG00000008754
ENSOARG00000010517
ENSOARG00000008484
ENSOARG00000012923
ENSOARG00000010625
ENSOARG00000009143
ENSOARG00000008343
ENSOARG00000007804
ENSOARG00000006981
ENSOARG00000008526
ENSOARG00000010574
ENSOARG00000010334
ENSOARG00000009128
ENSOARG00000011083
ENSOARG00000008588
ENSOARG00000006967
ENSOARG00000009828
ENSOARG00000008246
ENSOARG00000011856
ENSOARG00000010196
ENSOARG00000011288
ENSOARG00000009344
ENSOARG00000009696
ENSOARG00000009103
ENSOARG00000009373
ENSOARG00000009488
ENSOARG00000009502
ENSOARG00000009759
ENSOARG00000009614
ENSOARG00000011638
ENSOARG00000007343
ENSOARG00000009999
ENSOARG00000009610
ENSOARG00000011005
ENSOARG00000009699
ENSOARG00000008332
ENSOARG00000011130
ENSOARG00000012968
ENSOARG00000011993
ENSOARG00000009747
ENSOARG00000012367
ENSOARG00000007476
ENSOARG00000007376
ENSOARG00000010051
ENSOARG00000010094
ENSOARG00000011002
ENSOARG00000009246
ENSOARG00000009968
ENSOARG00000008956
ENSOARG00000012498
ENSOARG00000007814
ENSOARG00000007344
ENSOARG00000008183
ENSOARG00000007733
ENSOARG00000010726
ENSOARG00000007904
ENSOARG00000011762
ENSOARG00000009401
ENSOARG00000007000
ENSOARG00000007169
ENSOARG00000009089
ENSOARG00000008212
ENSOARG00000007690
ENSOARG00000009800
ENSOARG00000008079
ENSOARG00000007932
ENSOARG00000010719
ENSOARG00000010035
ENSOARG00000009641
ENSOARG00000009845
ENSOARG00000012901
ENSOARG00000010126
ENSOARG00000012742
ENSOARG00000012820
ENSOARG00000007581
ENSOARG00000012334
ENSOARG00000009119
ENSOARG00000009093
ENSOARG00000009899
ENSOARG00000010987
ENSOARG00000007332
ENSOARG00000007592
ENSOARG00000007977
ENSOARG00000009461
ENSOARG00000007393
ENSOARG00000009478
ENSOARG00000007366
ENSOARG00000010453
ENSOARG00000008550
ENSOARG00000009545
ENSOARG00000012328
ENSOARG00000006928
ENSOARG00000009554
ENSOARG00000009051
ENSOARG00000010462
ENSOARG00000012929
ENSOARG00000012672
ENSOARG00000007182
ENSOARG00000012718
ENSOARG00000008664
ENSOARG00000007502
ENSOARG00000013797
ENSOARG00000018911
ENSOARG00000017732
ENSOARG00000016138
ENSOARG00000017431
ENSOARG00000020837
ENSOARG00000020859
ENSOARG00000017294
ENSOARG00000018943
ENSOARG00000013898
ENSOARG00000020308
ENSOARG00000020338
ENSOARG00000017447
ENSOARG00000019644
ENSOARG00000019089
ENSOARG00000014431
ENSOARG00000014882
ENSOARG00000014778
ENSOARG00000014405
ENSOARG00000014081
ENSOARG00000020058
ENSOARG00000013573
ENSOARG00000014592
ENSOARG00000015256
ENSOARG00000020341
ENSOARG00000017856
ENSOARG00000020997
ENSOARG00000014164
ENSOARG00000013730
ENSOARG00000015646
ENSOARG00000016098
ENSOARG00000016496
ENSOARG00000021088
ENSOARG00000016062
ENSOARG00000014315
ENSOARG00000015686
ENSOARG00000015457
ENSOARG00000017205
ENSOARG00000014236
ENSOARG00000019778
ENSOARG00000020240
ENSOARG00000020050
ENSOARG00000013079
ENSOARG00000013714
ENSOARG00000021069
ENSOARG00000019477
ENSOARG00000019492
ENSOARG00000013634
ENSOARG00000013753
ENSOARG00000015376
ENSOARG00000014214
ENSOARG00000019217
ENSOARG00000014866
ENSOARG00000016452
ENSOARG00000013335
ENSOARG00000020048
ENSOARG00000020533
ENSOARG00000015253
ENSOARG00000015292
ENSOARG00000014423
ENSOARG00000017166
ENSOARG00000020393
ENSOARG00000020417
ENSOARG00000020429
ENSOARG00000020439
ENSOARG00000020476
ENSOARG00000020515
ENSOARG00000013102
ENSOARG00000017881
ENSOARG00000018613
ENSOARG00000020968
ENSOARG00000014010
ENSOARG00000018229
ENSOARG00000018832
ENSOARG00000016719
ENSOARG00000014790
ENSOARG00000020866
ENSOARG00000017581
ENSOARG00000013159
ENSOARG00000020828
ENSOARG00000018028
ENSOARG00000016607
ENSOARG00000017909
ENSOARG00000018991
ENSOARG00000019033
ENSOARG00000020843
ENSOARG00000019963
ENSOARG00000017579
ENSOARG00000018682
ENSOARG00000018691
ENSOARG00000018703
ENSOARG00000020215
ENSOARG00000015876
ENSOARG00000014687
ENSOARG00000014858
ENSOARG00000020535
ENSOARG00000013006
ENSOARG00000020509
ENSOARG00000019349
ENSOARG00000017987
ENSOARG00000015056
ENSOARG00000018396
ENSOARG00000020432
ENSOARG00000016003
ENSOARG00000015990
ENSOARG00000018711
ENSOARG00000020848
ENSOARG00000017229
ENSOARG00000017398
ENSOARG00000014244
ENSOARG00000014260
ENSOARG00000014690
ENSOARG00000013500
ENSOARG00000019423
ENSOARG00000018347
ENSOARG00000020744
ENSOARG00000019615
ENSOARG00000018099
ENSOARG00000020714
ENSOARG00000016547
ENSOARG00000020789
ENSOARG00000020792
ENSOARG00000013151
ENSOARG00000013829
ENSOARG00000018673
ENSOARG00000018242
ENSOARG00000018303
ENSOARG00000013146
ENSOARG00000025177
ENSOARG00000016415
ENSOARG00000013833
ENSOARG00000019179
ENSOARG00000015082
ENSOARG00000014731
ENSOARG00000016668
ENSOARG00000015529
ENSOARG00000014582
ENSOARG00000016171
ENSOARG00000019497
ENSOARG00000013901
ENSOARG00000019329
ENSOARG00000021055
ENSOARG00000015284
ENSOARG00000015385
ENSOARG00000021012
ENSOARG00000020528
ENSOARG00000015033
ENSOARG00000020800
ENSOARG00000020807
ENSOARG00000014762
ENSOARG00000018004
ENSOARG00000016688
ENSOARG00000020977
ENSOARG00000018276
ENSOARG00000014373
ENSOARG00000017562
ENSOARG00000020462
ENSOARG00000020386
ENSOARG00000020576
ENSOARG00000017717
ENSOARG00000015476
ENSOARG00000013891
ENSOARG00000014022
ENSOARG00000014055
ENSOARG00000014775
ENSOARG00000014841
ENSOARG00000025179
ENSOARG00000014066
ENSOARG00000017475
ENSOARG00000013218
ENSOARG00000014310
ENSOARG00000014832
ENSOARG00000014522
ENSOARG00000016104
ENSOARG00000015044
ENSOARG00000018528
ENSOARG00000018816
ENSOARG00000020351
ENSOARG00000017402
ENSOARG00000019095
ENSOARG00000017078
ENSOARG00000016937
ENSOARG00000015726
ENSOARG00000019630
ENSOARG00000016922
ENSOARG00000014606
ENSOARG00000015067
ENSOARG00000013930
ENSOARG00000020877
ENSOARG00000013114
ENSOARG00000021170
ENSOARG00000014116
ENSOARG00000017874
ENSOARG00000013771
ENSOARG00000020519
ENSOARG00000017546
ENSOARG00000018964
ENSOARG00000013246
ENSOARG00000014937
ENSOARG00000014579
ENSOARG00000016175
ENSOARG00000018722
ENSOARG00000013346
ENSOARG00000016044
ENSOARG00000018468
ENSOARG00000016470
ENSOARG00000013096
ENSOARG00000015430
ENSOARG00000020044
ENSOARG00000017441
ENSOARG00000014415
ENSOARG00000017328
ENSOARG00000013480
ENSOARG00000018034
ENSOARG00000016425
ENSOARG00000019298
ENSOARG00000020387
ENSOARG00000014188
ENSOARG00000015742
ENSOARG00000017020
ENSOARG00000017069
ENSOARG00000017123
ENSOARG00000016543
ENSOARG00000014203
ENSOARG00000014207
ENSOARG00000016105
ENSOARG00000017639
ENSOARG00000013941
ENSOARG00000019545
ENSOARG00000021136
ENSOARG00000018955
ENSOARG00000014604
ENSOARG00000014824
ENSOARG00000013628
ENSOARG00000025180
ENSOARG00000013611
ENSOARG00000018173
ENSOARG00000018738
ENSOARG00000019535
ENSOARG00000019187
ENSOARG00000015100
ENSOARG00000014766
ENSOARG00000018024
ENSOARG00000017391
ENSOARG00000013125
ENSOARG00000018809
ENSOARG00000013111
ENSOARG00000014277
ENSOARG00000019414
ENSOARG00000016186
ENSOARG00000020835
ENSOARG00000017708
ENSOARG00000021134
ENSOARG00000014142
ENSOARG00000017156
ENSOARG00000015405
ENSOARG00000020820
ENSOARG00000015743
ENSOARG00000019970
ENSOARG00000016858
ENSOARG00000014878
ENSOARG00000017327
ENSOARG00000017273
ENSOARG00000019234
ENSOARG00000013213
ENSOARG00000018637
ENSOARG00000019763
ENSOARG00000013366
ENSOARG00000020442
ENSOARG00000020131
ENSOARG00000019112
ENSOARG00000015996
ENSOARG00000019578
ENSOARG00000013405
ENSOARG00000016611
ENSOARG00000020437
ENSOARG00000013849
ENSOARG00000018430
ENSOARG00000019360
ENSOARG00000013372
ENSOARG00000014952
ENSOARG00000014675
ENSOARG00000021015
ENSOARG00000019325
ENSOARG00000013547
ENSOARG00000018277
ENSOARG00000020487
ENSOARG00000020816
ENSOARG00000017264
ENSOARG00000017525
ENSOARG00000020091
ENSOARG00000017132
ENSOARG00000019760
ENSOARG00000014811
ENSOARG00000015706
ENSOARG00000017943
ENSOARG00000017894
ENSOARG00000018628
ENSOARG00000014555
ENSOARG00000019995
ENSOARG00000019358
ENSOARG00000013100
ENSOARG00000016448
ENSOARG00000017486
ENSOARG00000015994
ENSOARG00000019084
ENSOARG00000016744
ENSOARG00000013902
ENSOARG00000018310
ENSOARG00000015654
ENSOARG00000013165
ENSOARG00000017426
ENSOARG00000014496
ENSOARG00000016940
ENSOARG00000015400
ENSOARG00000016193
ENSOARG00000017892
ENSOARG00000014823
ENSOARG00000017371
ENSOARG00000013748
ENSOARG00000017487
ENSOARG00000018510
ENSOARG00000018896
ENSOARG00000013144
ENSOARG00000019783
ENSOARG00000013340
ENSOARG00000020243
ENSOARG00000014086
ENSOARG00000015518
ENSOARG00000015568
ENSOARG00000015656
ENSOARG00000016099
ENSOARG00000019147
ENSOARG00000014232
ENSOARG00000019427
ENSOARG00000016679
ENSOARG00000013242
ENSOARG00000014082
ENSOARG00000016727
ENSOARG00000014440
ENSOARG00000015297
ENSOARG00000015262
ENSOARG00000015857
ENSOARG00000020711
ENSOARG00000016960
ENSOARG00000015635
ENSOARG00000014874
ENSOARG00000013972
ENSOARG00000017161
ENSOARG00000014309
ENSOARG00000019272
ENSOARG00000020360
ENSOARG00000021053
ENSOARG00000015434
ENSOARG00000014777
ENSOARG00000013676
ENSOARG00000015479
ENSOARG00000014631
ENSOARG00000018607
ENSOARG00000019762
ENSOARG00000019725
ENSOARG00000018736
ENSOARG00000018475
ENSOARG00000013284
ENSOARG00000013395
ENSOARG00000017062
ENSOARG00000020850
ENSOARG00000014586
ENSOARG00000013530
ENSOARG00000018871
ENSOARG00000012987
ENSOARG00000019840
ENSOARG00000016678

## Sheet: Genes from Sheep atlas
ABCA1	ENSOARG00000007344
ADAM28	ENSOARG00000010026
ADAM9	ENSOARG00000001816
ADAP2	ENSOARG00000011933
ADGRE1	ENSOARG00000004807
ADIPOR1	ENSOARG00000018166
ADORA3	ENSOARG00000019630
ADPGK	ENSOARG00000018976
AIF1	ENSOARG00000007932
AKIRIN2	ENSOARG00000012967
ALDH3B1	ENSOARG00000014292
ANXA4	ENSOARG00000019781
ANXA5	ENSOARG00000014830
AP2S1	ENSOARG00000010791
ARG2	ENSOARG00000021170
ARL11	ENSOARG00000005963
ARL4C	ENSOARG00000025194
ARPC5	ENSOARG00000002017
ARSB	ENSOARG00000017167
ASAH1	ENSOARG00000008704
ASRGL1	ENSOARG00000014809
ATG3	ENSOARG00000019318
ATL3	ENSOARG00000002871
ATP11A	ENSOARG00000007391
ATP6AP1	ENSOARG00000004743
ATP6AP2	ENSOARG00000001326
ATP6V0B	ENSOARG00000000665
ATP6V0D1	ENSOARG00000002996
ATP6V1A	ENSOARG00000019488
ATP6V1E1	ENSOARG00000013489
ATP6V1F	ENSOARG00000003506
ATP6V1G1	ENSOARG00000005993
ATP6V1H	ENSOARG00000013787
B3GNT2	ENSOARG00000019548
BCAP31	ENSOARG00000007184
BLVRB	ENSOARG00000006640
BRI3	ENSOARG00000000797
BTG3	ENSOARG00000015790
C17orf67	ENSOARG00000006941
C19orf84	ENSOARG00000019871
C1orf162	ENSOARG00000019610
C1QA	ENSOARG00000008001
C1QB	ENSOARG00000007977
C1QC	ENSOARG00000007991
C3AR1	ENSOARG00000020341
C5AR1	ENSOARG00000011005
C9orf16	ENSOARG00000010851
CAPG	ENSOARG00000020511
CCDC42	ENSOARG00000001933
CCL2	ENSOARG00000009627
CCL4	ENSOARG00000004253
CCL8	ENSOARG00000009241
CCR1	ENSOARG00000014260
CCR5	ENSOARG00000014214
CD14	ENSOARG00000025180
CD163	ENSOARG00000002862
CD164	ENSOARG00000010492
CD300E	ENSOARG00000012417
CD44	ENSOARG00000018809
CD53	ENSOARG00000019463
CD5L	ENSOARG00000006980
CD68	ENSOARG00000014729
CD80	ENSOARG00000019762
CD83	ENSOARG00000012936
CD84	ENSOARG00000008878
CD86	ENSOARG00000020112
CD99	ENSOARG00000008203
CFD	ENSOARG00000009779
CHI3L1	ENSOARG00000001370
CISH	ENSOARG00000008693
CIZ1	ENSOARG00000010311
CLEC4A	ENSOARG00000002516
CLEC4D	ENSOARG00000002619
CLEC4E	ENSOARG00000002718
CLEC5A	ENSOARG00000014270
CMTM7	ENSOARG00000015080
CNDP2	ENSOARG00000004659
CORO1C	ENSOARG00000017927
CPM	ENSOARG00000000155
CRABP2	ENSOARG00000006212
CREG1	ENSOARG00000012173
CSF1R	ENSOARG00000006358
CSF2	ENSOARG00000015430
CSF2RA	ENSOARG00000007541
CSF2RB	ENSOARG00000019095
CSF3	ENSOARG00000012606
CTNS	ENSOARG00000017318
CTSA	ENSOARG00000006985
CTSB	ENSOARG00000015263
CTSC	ENSOARG00000003994
CTSH	ENSOARG00000014664
CTSK	ENSOARG00000020869
CTSS	ENSOARG00000020861
CTSZ	ENSOARG00000016127
CYBA	ENSOARG00000012901
CYBB	ENSOARG00000018943
CYBRD1	ENSOARG00000002042
CYP27A1	ENSOARG00000019716
DAGLB	ENSOARG00000002093
DCLRE1B	ENSOARG00000019933
DNASE1L1	ENSOARG00000004966
DNASE2	ENSOARG00000010328
DOLPP1	ENSOARG00000008836
DRAM1	ENSOARG00000015467
DUSP6	ENSOARG00000015628
EFHD2	ENSOARG00000010074
EIF4A1	ENSOARG00000014476
EIF5A2	ENSOARG00000020767
ELOVL5	ENSOARG00000015388
EMB	ENSOARG00000008468
EMILIN2	ENSOARG00000009973
EMP3	ENSOARG00000011691
ENPP1	ENSOARG00000014188
ENSOARG00000000467	ENSOARG00000000467
ENSOARG00000000513	ENSOARG00000000513
ENSOARG00000000625	ENSOARG00000000625
ENSOARG00000000731	ENSOARG00000000731
ENSOARG00000000835	ENSOARG00000000835
ENSOARG00000001000	ENSOARG00000001000
ENSOARG00000001224	ENSOARG00000001224
ENSOARG00000001262	ENSOARG00000001262
ENSOARG00000001329	ENSOARG00000001329
ENSOARG00000001355	ENSOARG00000001355
ENSOARG00000001517	ENSOARG00000001517
ENSOARG00000001578	ENSOARG00000001578
ENSOARG00000001674	ENSOARG00000001674
ENSOARG00000001722	ENSOARG00000001722
ENSOARG00000001834	ENSOARG00000001834
ENSOARG00000002186	ENSOARG00000002186
ENSOARG00000002189	ENSOARG00000002189
ENSOARG00000002217	ENSOARG00000002217
ENSOARG00000002305	ENSOARG00000002305
ENSOARG00000002513	ENSOARG00000002513
ENSOARG00000002601	ENSOARG00000002601
ENSOARG00000002612	ENSOARG00000002612
ENSOARG00000002651	ENSOARG00000002651
ENSOARG00000002700	ENSOARG00000002700
ENSOARG00000002714	ENSOARG00000002714
ENSOARG00000002942	ENSOARG00000002942
ENSOARG00000003049	ENSOARG00000003049
ENSOARG00000003884	ENSOARG00000003884
ENSOARG00000003938	ENSOARG00000003938
ENSOARG00000004367	ENSOARG00000004367
ENSOARG00000004401	ENSOARG00000004401
ENSOARG00000004422	ENSOARG00000004422
ENSOARG00000004909	ENSOARG00000004909
ENSOARG00000004979	ENSOARG00000004979
ENSOARG00000005159	ENSOARG00000005159
ENSOARG00000005597	ENSOARG00000005597
ENSOARG00000006889	ENSOARG00000006889
ENSOARG00000007215	ENSOARG00000007215
ENSOARG00000007253	ENSOARG00000007253
ENSOARG00000007425	ENSOARG00000007425
ENSOARG00000007552	ENSOARG00000007552
ENSOARG00000007600	ENSOARG00000007600
ENSOARG00000007634	ENSOARG00000007634
ENSOARG00000008160	ENSOARG00000008160
ENSOARG00000008683	ENSOARG00000008683
ENSOARG00000009537	ENSOARG00000009537
ENSOARG00000009538	ENSOARG00000009538
ENSOARG00000009605	ENSOARG00000009605
ENSOARG00000009657	ENSOARG00000009657
ENSOARG00000010070	ENSOARG00000010070
ENSOARG00000010581	ENSOARG00000010581
ENSOARG00000011033	ENSOARG00000011033
ENSOARG00000011313	ENSOARG00000011313
ENSOARG00000011345	ENSOARG00000011345
ENSOARG00000011377	ENSOARG00000011377
ENSOARG00000011405	ENSOARG00000011405
ENSOARG00000011857	ENSOARG00000011857
ENSOARG00000012382	ENSOARG00000012382
ENSOARG00000012384	ENSOARG00000012384
ENSOARG00000012547	ENSOARG00000012547
ENSOARG00000012641	ENSOARG00000012641
ENSOARG00000013048	ENSOARG00000013048
ENSOARG00000013071	ENSOARG00000013071
ENSOARG00000013504	ENSOARG00000013504
ENSOARG00000014339	ENSOARG00000014339
ENSOARG00000014775	ENSOARG00000014775
ENSOARG00000014841	ENSOARG00000014841
ENSOARG00000015364	ENSOARG00000015364
ENSOARG00000016007	ENSOARG00000016007
ENSOARG00000016787	ENSOARG00000016787
ENSOARG00000016858	ENSOARG00000016858
ENSOARG00000016940	ENSOARG00000016940
ENSOARG00000017123	ENSOARG00000017123
ENSOARG00000017679	ENSOARG00000017679
ENSOARG00000018096	ENSOARG00000018096
ENSOARG00000018508	ENSOARG00000018508
ENSOARG00000018587	ENSOARG00000018587
ENSOARG00000018598	ENSOARG00000018598
ENSOARG00000018930	ENSOARG00000018930
ENSOARG00000018948	ENSOARG00000018948
ENSOARG00000019012	ENSOARG00000019012
ENSOARG00000019055	ENSOARG00000019055
ENSOARG00000019565	ENSOARG00000019565
ENSOARG00000019801	ENSOARG00000019801
ENSOARG00000020095	ENSOARG00000020095
ENSOARG00000020098	ENSOARG00000020098
ENSOARG00000020667	ENSOARG00000020667
ENSOARG00000020717	ENSOARG00000020717
ENSOARG00000025179	ENSOARG00000025179
ENTPD7	ENSOARG00000012580
EREG	ENSOARG00000014953
FABP5	ENSOARG00000008976
FAM102B	ENSOARG00000018862
FAM111B	ENSOARG00000011604
FAM20A	ENSOARG00000014970
FAM214B	ENSOARG00000012121
FAM26F	ENSOARG00000018074
FAM91A1	ENSOARG00000009635
FCER1G	ENSOARG00000009800
FCGRT	ENSOARG00000013202
FCRLB	ENSOARG00000010237
FERMT3	ENSOARG00000004812
FES	ENSOARG00000012648
FGR	ENSOARG00000003365
FKBP5	ENSOARG00000012272
FMNL3	ENSOARG00000018401
FNIP2	ENSOARG00000003354
FOSL1	ENSOARG00000000072
FURIN	ENSOARG00000012778
FXYD5	ENSOARG00000004719
GAA	ENSOARG00000002285
GALNT6	ENSOARG00000017314
GAS2L3	ENSOARG00000014017
GAS7	ENSOARG00000006122
GBA	ENSOARG00000003937
GCHFR	ENSOARG00000020267
GLA	ENSOARG00000001647
GLB1	ENSOARG00000015477
GLMP	ENSOARG00000005827
GM2A	ENSOARG00000008438
GNA15	ENSOARG00000012997
GNB4	ENSOARG00000020697
GNS	ENSOARG00000003247
GOLT1A	ENSOARG00000002446
GPC1	ENSOARG00000018493
GPNMB	ENSOARG00000012748
GPR137B	ENSOARG00000003605
GPR84	ENSOARG00000016207
GRN	ENSOARG00000008164
GUSB	ENSOARG00000010314
HBEGF	ENSOARG00000017521
HEBP1	ENSOARG00000020830
HFE	ENSOARG00000001148
HK3	ENSOARG00000003252
HMOX1	ENSOARG00000018475
HNMT	ENSOARG00000010353
HTR7	ENSOARG00000015761
ICAM1	ENSOARG00000015656
IER3	ENSOARG00000011463
IFI30	ENSOARG00000013291
IL-8	ENSOARG00000014496
IL10	ENSOARG00000006292
IL18	ENSOARG00000016193
IL18BP	ENSOARG00000003484
IL1A	ENSOARG00000020877
IL1B	ENSOARG00000020866
IL1RN	ENSOARG00000020828
IL27	ENSOARG00000003180
IL6	ENSOARG00000012021
IMPA1	ENSOARG00000015101
IQGAP1	ENSOARG00000013053
IQGAP2	ENSOARG00000016888
IRAK2	ENSOARG00000004971
ITGAM	ENSOARG00000009000
ITGAX	ENSOARG00000009130
ITGB2	ENSOARG00000012367
KIAA0930	ENSOARG00000019337
LACTB	ENSOARG00000020793
LAMP1	ENSOARG00000008215
LAMTOR2	ENSOARG00000005300
LCP1	ENSOARG00000007864
LGALS3	ENSOARG00000021088
LGALS8	ENSOARG00000003629
LGMN	ENSOARG00000013162
LHFPL2	ENSOARG00000017150
LIF	ENSOARG00000006322
LIMK1	ENSOARG00000011910
LIMS1	ENSOARG00000000446
LIPA	ENSOARG00000015082
LITAF	ENSOARG00000006664
LRRC25	ENSOARG00000012307
LSM1	ENSOARG00000001317
LUZP6	ENSOARG00000001200
LY96	ENSOARG00000006376
MAD2L2	ENSOARG00000000654
MAFG	ENSOARG00000017782
MAP3K8	ENSOARG00000015050
MARS	ENSOARG00000006477
MCL1	ENSOARG00000020834
MEFV	ENSOARG00000001557
METRNL	ENSOARG00000015857
MFSD1	ENSOARG00000002318
MFSD12	ENSOARG00000012366
MFSD7	ENSOARG00000016816
MKNK1	ENSOARG00000002565
MMP12	ENSOARG00000004930
MMP14	ENSOARG00000019414
MMP3	ENSOARG00000005084
MMP9	ENSOARG00000007908
MRC1	ENSOARG00000012176
MREG	ENSOARG00000019346
MRPL52	ENSOARG00000019418
MS4A7	ENSOARG00000012815
MSN	ENSOARG00000005050
MSR1	ENSOARG00000009626
MTHFD1L	ENSOARG00000003065
MTPN	ENSOARG00000009665
MYO1E	ENSOARG00000020833
NAGA	ENSOARG00000018845
NAGLU	ENSOARG00000002191
NAGPA	ENSOARG00000004839
NCF2	ENSOARG00000001695
NDRG1	ENSOARG00000005421
NEK6	ENSOARG00000013661
NELFCD	ENSOARG00000016255
NFKB1	ENSOARG00000012718
NFKBIA	ENSOARG00000007502
NINJ1	ENSOARG00000008116
NLRP1	ENSOARG00000002640
NLRP3	ENSOARG00000007591
NOCT	ENSOARG00000014103
NOP10	ENSOARG00000019881
NR1I2	ENSOARG00000019817
NRP2	ENSOARG00000018434
NUDT9	ENSOARG00000004952
NUP58	ENSOARG00000013128
OAZ1	ENSOARG00000014083
OGFRL1	ENSOARG00000011191
OSGIN2	ENSOARG00000010973
OSM	ENSOARG00000006353
OSTM1	ENSOARG00000010883
PARVB	ENSOARG00000019265
PDGFC	ENSOARG00000006586
PDPN	ENSOARG00000010890
PGAM1	ENSOARG00000010049
PGD	ENSOARG00000005335
PGM2	ENSOARG00000009837
PICALM	ENSOARG00000004654
PLAUR	ENSOARG00000008867
PLBD2	ENSOARG00000007553
PLEK	ENSOARG00000019902
PLEKHO1	ENSOARG00000020769
PLIN2	ENSOARG00000014199
PLXNC1	ENSOARG00000015895
PQLC2	ENSOARG00000009884
PRDX1	ENSOARG00000001702
PSAP	ENSOARG00000006957
PTAFR	ENSOARG00000019840
PTGER2	ENSOARG00000017673
PTX3	ENSOARG00000002754
PVR	ENSOARG00000009176
RAB20	ENSOARG00000006807
RAB31	ENSOARG00000001243
RAB32	ENSOARG00000002177
RAB38	ENSOARG00000004062
RAB39A	ENSOARG00000010863
RAB5C	ENSOARG00000018768
RAP2B	ENSOARG00000015161
RBM3	ENSOARG00000012250
RDH5	ENSOARG00000011244
REEP5	ENSOARG00000016050
RGL1	ENSOARG00000002070
RGS20	ENSOARG00000013873
RIPK2	ENSOARG00000011197
RNASEK	ENSOARG00000009470
RNF13	ENSOARG00000004684
RNF181	ENSOARG00000020539
S100A4	ENSOARG00000000641
SARS	ENSOARG00000019108
SCIN	ENSOARG00000007578
SCPEP1	ENSOARG00000007312
SDCBP	ENSOARG00000015568
SEMA4G	ENSOARG00000015957
SERPINB8	ENSOARG00000005110
SGSH	ENSOARG00000001747
SH2D1B	ENSOARG00000010672
SH3BGRL3	ENSOARG00000004982
SH3BP2	ENSOARG00000014948
SIGLEC15	ENSOARG00000002432
SLC15A3	ENSOARG00000015974
SLC1A5	ENSOARG00000010784
SLC22A23	ENSOARG00000000859
SLC23A2	ENSOARG00000016855
SLC27A5	ENSOARG00000003877
SLC2A6	ENSOARG00000003228
SLC35A3	ENSOARG00000017849
SLC35E3	ENSOARG00000000866
SLC35F6	ENSOARG00000018995
SLC38A6	ENSOARG00000021133
SLC39A1	ENSOARG00000001630
SLC48A1	ENSOARG00000019396
SLC6A6	ENSOARG00000000248
SNX18	ENSOARG00000008067
SNX2	ENSOARG00000018954
SOCS3	ENSOARG00000000175
SOD2	ENSOARG00000004523
SPHK1	ENSOARG00000007374
SPI1	ENSOARG00000006553
SPP1	ENSOARG00000002590
SQSTM1	ENSOARG00000002683
SRGN	ENSOARG00000005322
STK16	ENSOARG00000020016
STX11	ENSOARG00000001786
STXBP5	ENSOARG00000002348
SUCNR1	ENSOARG00000003740
TALDO1	ENSOARG00000006093
TBC1D2	ENSOARG00000011100
TCIRG1	ENSOARG00000014581
TFEC	ENSOARG00000001668
THOC5	ENSOARG00000004468
TIMD4	ENSOARG00000010643
TLR2	ENSOARG00000015044
TLR4	ENSOARG00000005792
TLR7	ENSOARG00000011288
TLR8	ENSOARG00000018099
TMED3	ENSOARG00000014994
TMEM150B	ENSOARG00000001515
TMEM170B	ENSOARG00000014770
TMEM251	ENSOARG00000013486
TMX3	ENSOARG00000005009
TNFAIP6	ENSOARG00000009019
TNFRSF1B	ENSOARG00000017205
TNFSF13B	ENSOARG00000005617
TNFSF15	ENSOARG00000005972
TNFSF8	ENSOARG00000005959
TNFSF9	ENSOARG00000005502
TNIP1	ENSOARG00000008016
TOR1B	ENSOARG00000008510
TREM1	ENSOARG00000001869
TREM2	ENSOARG00000001744
TRPV2	ENSOARG00000016897
TSPAN17	ENSOARG00000003023
TXNRD1	ENSOARG00000016814
TYROBP	ENSOARG00000005167
UNC93B1	ENSOARG00000014140
VAC14	ENSOARG00000004573
VAMP7	ENSOARG00000003768
VAT1	ENSOARG00000004544
VAV3	ENSOARG00000018811
VPS18	ENSOARG00000020302
WFS1	ENSOARG00000005787
YIF1B	ENSOARG00000005564
YRDC	ENSOARG00000019873
ZDHHC20	ENSOARG00000013613
C10orf11
CEACAM21
TNF-alpha

## Sheet: Merged list
ENSOARG00000000044
ENSOARG00000000063
ENSOARG00000000072
ENSOARG00000000078
ENSOARG00000000114
ENSOARG00000000123
ENSOARG00000000132
ENSOARG00000000155
ENSOARG00000000156
ENSOARG00000000158
ENSOARG00000000165
ENSOARG00000000175
ENSOARG00000000184
ENSOARG00000000224
ENSOARG00000000234
ENSOARG00000000248
ENSOARG00000000273
ENSOARG00000000304
ENSOARG00000000355
ENSOARG00000000389
ENSOARG00000000406
ENSOARG00000000417
ENSOARG00000000422
ENSOARG00000000428
ENSOARG00000000432
ENSOARG00000000446
ENSOARG00000000450
ENSOARG00000000467
ENSOARG00000000475
ENSOARG00000000483
ENSOARG00000000492
ENSOARG00000000507
ENSOARG00000000513
ENSOARG00000000520
ENSOARG00000000527
ENSOARG00000000538
ENSOARG00000000543
ENSOARG00000000544
ENSOARG00000000548
ENSOARG00000000552
ENSOARG00000000569
ENSOARG00000000572
ENSOARG00000000576
ENSOARG00000000625
ENSOARG00000000640
ENSOARG00000000641
ENSOARG00000000654
ENSOARG00000000656
ENSOARG00000000665
ENSOARG00000000729
ENSOARG00000000730
ENSOARG00000000731
ENSOARG00000000734
ENSOARG00000000751
ENSOARG00000000797
ENSOARG00000000811
ENSOARG00000000835
ENSOARG00000000837
ENSOARG00000000859
ENSOARG00000000866
ENSOARG00000000896
ENSOARG00000000897
ENSOARG00000000908
ENSOARG00000000921
ENSOARG00000000939
ENSOARG00000000950
ENSOARG00000000976
ENSOARG00000001000
ENSOARG00000001031
ENSOARG00000001055
ENSOARG00000001070
ENSOARG00000001142
ENSOARG00000001148
ENSOARG00000001158
ENSOARG00000001161
ENSOARG00000001200
ENSOARG00000001224
ENSOARG00000001225
ENSOARG00000001243
ENSOARG00000001262
ENSOARG00000001268
ENSOARG00000001317
ENSOARG00000001326
ENSOARG00000001329
ENSOARG00000001353
ENSOARG00000001355
ENSOARG00000001370
ENSOARG00000001395
ENSOARG00000001413
ENSOARG00000001420
ENSOARG00000001457
ENSOARG00000001507
ENSOARG00000001511
ENSOARG00000001515
ENSOARG00000001517
ENSOARG00000001544
ENSOARG00000001557
ENSOARG00000001568
ENSOARG00000001578
ENSOARG00000001598
ENSOARG00000001602
ENSOARG00000001620
ENSOARG00000001630
ENSOARG00000001647
ENSOARG00000001650
ENSOARG00000001653
ENSOARG00000001667
ENSOARG00000001668
ENSOARG00000001674
ENSOARG00000001694
ENSOARG00000001695
ENSOARG00000001698
ENSOARG00000001702
ENSOARG00000001710
ENSOARG00000001722
ENSOARG00000001744
ENSOARG00000001747
ENSOARG00000001755
ENSOARG00000001779
ENSOARG00000001783
ENSOARG00000001786
ENSOARG00000001816
ENSOARG00000001833
ENSOARG00000001834
ENSOARG00000001849
ENSOARG00000001859
ENSOARG00000001869
ENSOARG00000001878
ENSOARG00000001930
ENSOARG00000001933
ENSOARG00000001962
ENSOARG00000001980
ENSOARG00000002004
ENSOARG00000002007
ENSOARG00000002017
ENSOARG00000002020
ENSOARG00000002021
ENSOARG00000002042
ENSOARG00000002050
ENSOARG00000002062
ENSOARG00000002070
ENSOARG00000002093
ENSOARG00000002120
ENSOARG00000002175
ENSOARG00000002177
ENSOARG00000002181
ENSOARG00000002186
ENSOARG00000002189
ENSOARG00000002191
ENSOARG00000002217
ENSOARG00000002238
ENSOARG00000002251
ENSOARG00000002254
ENSOARG00000002285
ENSOARG00000002297
ENSOARG00000002305
ENSOARG00000002318
ENSOARG00000002348
ENSOARG00000002367
ENSOARG00000002394
ENSOARG00000002404
ENSOARG00000002407
ENSOARG00000002432
ENSOARG00000002446
ENSOARG00000002463
ENSOARG00000002513
ENSOARG00000002516
ENSOARG00000002562
ENSOARG00000002565
ENSOARG00000002586
ENSOARG00000002590
ENSOARG00000002601
ENSOARG00000002612
ENSOARG00000002619
ENSOARG00000002627
ENSOARG00000002640
ENSOARG00000002651
ENSOARG00000002683
ENSOARG00000002700
ENSOARG00000002705
ENSOARG00000002714
ENSOARG00000002718
ENSOARG00000002722
ENSOARG00000002744
ENSOARG00000002747
ENSOARG00000002754
ENSOARG00000002781
ENSOARG00000002799
ENSOARG00000002816
ENSOARG00000002819
ENSOARG00000002820
ENSOARG00000002839
ENSOARG00000002862
ENSOARG00000002871
ENSOARG00000002942
ENSOARG00000002951
ENSOARG00000002961
ENSOARG00000002996
ENSOARG00000002997
ENSOARG00000003013
ENSOARG00000003023
ENSOARG00000003049
ENSOARG00000003055
ENSOARG00000003065
ENSOARG00000003068
ENSOARG00000003180
ENSOARG00000003182
ENSOARG00000003184
ENSOARG00000003210
ENSOARG00000003215
ENSOARG00000003224
ENSOARG00000003228
ENSOARG00000003246
ENSOARG00000003247
ENSOARG00000003252
ENSOARG00000003254
ENSOARG00000003257
ENSOARG00000003286
ENSOARG00000003314
ENSOARG00000003319
ENSOARG00000003342
ENSOARG00000003344
ENSOARG00000003354
ENSOARG00000003359
ENSOARG00000003365
ENSOARG00000003381
ENSOARG00000003484
ENSOARG00000003506
ENSOARG00000003517
ENSOARG00000003530
ENSOARG00000003572
ENSOARG00000003605
ENSOARG00000003629
ENSOARG00000003640
ENSOARG00000003703
ENSOARG00000003718
ENSOARG00000003740
ENSOARG00000003744
ENSOARG00000003768
ENSOARG00000003793
ENSOARG00000003804
ENSOARG00000003820
ENSOARG00000003844
ENSOARG00000003877
ENSOARG00000003884
ENSOARG00000003937
ENSOARG00000003938
ENSOARG00000003994
ENSOARG00000004027
ENSOARG00000004038
ENSOARG00000004058
ENSOARG00000004062
ENSOARG00000004065
ENSOARG00000004083
ENSOARG00000004166
ENSOARG00000004233
ENSOARG00000004253
ENSOARG00000004298
ENSOARG00000004299
ENSOARG00000004301
ENSOARG00000004367
ENSOARG00000004401
ENSOARG00000004414
ENSOARG00000004422
ENSOARG00000004448
ENSOARG00000004457
ENSOARG00000004468
ENSOARG00000004478
ENSOARG00000004515
ENSOARG00000004519
ENSOARG00000004520
ENSOARG00000004523
ENSOARG00000004526
ENSOARG00000004544
ENSOARG00000004554
ENSOARG00000004573
ENSOARG00000004617
ENSOARG00000004619
ENSOARG00000004654
ENSOARG00000004658
ENSOARG00000004659
ENSOARG00000004675
ENSOARG00000004684
ENSOARG00000004719
ENSOARG00000004743
ENSOARG00000004746
ENSOARG00000004756
ENSOARG00000004764
ENSOARG00000004774
ENSOARG00000004783
ENSOARG00000004785
ENSOARG00000004807
ENSOARG00000004812
ENSOARG00000004826
ENSOARG00000004831
ENSOARG00000004839
ENSOARG00000004864
ENSOARG00000004875
ENSOARG00000004893
ENSOARG00000004909
ENSOARG00000004924
ENSOARG00000004930
ENSOARG00000004933
ENSOARG00000004952
ENSOARG00000004964
ENSOARG00000004966
ENSOARG00000004971
ENSOARG00000004979
ENSOARG00000004982
ENSOARG00000004992
ENSOARG00000005009
ENSOARG00000005017
ENSOARG00000005042
ENSOARG00000005050
ENSOARG00000005084
ENSOARG00000005099
ENSOARG00000005108
ENSOARG00000005110
ENSOARG00000005154
ENSOARG00000005159
ENSOARG00000005167
ENSOARG00000005169
ENSOARG00000005211
ENSOARG00000005291
ENSOARG00000005300
ENSOARG00000005306
ENSOARG00000005322
ENSOARG00000005335
ENSOARG00000005384
ENSOARG00000005421
ENSOARG00000005446
ENSOARG00000005491
ENSOARG00000005502
ENSOARG00000005503
ENSOARG00000005521
ENSOARG00000005557
ENSOARG00000005564
ENSOARG00000005578
ENSOARG00000005582
ENSOARG00000005597
ENSOARG00000005617
ENSOARG00000005630
ENSOARG00000005655
ENSOARG00000005656
ENSOARG00000005670
ENSOARG00000005724
ENSOARG00000005745
ENSOARG00000005787
ENSOARG00000005792
ENSOARG00000005810
ENSOARG00000005817
ENSOARG00000005827
ENSOARG00000005847
ENSOARG00000005858
ENSOARG00000005907
ENSOARG00000005944
ENSOARG00000005959
ENSOARG00000005963
ENSOARG00000005972
ENSOARG00000005993
ENSOARG00000006006
ENSOARG00000006007
ENSOARG00000006032
ENSOARG00000006050
ENSOARG00000006068
ENSOARG00000006084
ENSOARG00000006093
ENSOARG00000006094
ENSOARG00000006106
ENSOARG00000006109
ENSOARG00000006122
ENSOARG00000006133
ENSOARG00000006142
ENSOARG00000006162
ENSOARG00000006183
ENSOARG00000006187
ENSOARG00000006194
ENSOARG00000006210
ENSOARG00000006212
ENSOARG00000006215
ENSOARG00000006292
ENSOARG00000006301
ENSOARG00000006322
ENSOARG00000006353
ENSOARG00000006356
ENSOARG00000006358
ENSOARG00000006376
ENSOARG00000006417
ENSOARG00000006423
ENSOARG00000006477
ENSOARG00000006491
ENSOARG00000006523
ENSOARG00000006553
ENSOARG00000006586
ENSOARG00000006626
ENSOARG00000006640
ENSOARG00000006664
ENSOARG00000006678
ENSOARG00000006704
ENSOARG00000006707
ENSOARG00000006807
ENSOARG00000006889
ENSOARG00000006902
ENSOARG00000006928
ENSOARG00000006941
ENSOARG00000006957
ENSOARG00000006967
ENSOARG00000006980
ENSOARG00000006981
ENSOARG00000006985
ENSOARG00000007000
ENSOARG00000007050
ENSOARG00000007169
ENSOARG00000007182
ENSOARG00000007184
ENSOARG00000007215
ENSOARG00000007221
ENSOARG00000007229
ENSOARG00000007245
ENSOARG00000007253
ENSOARG00000007300
ENSOARG00000007312
ENSOARG00000007320
ENSOARG00000007332
ENSOARG00000007343
ENSOARG00000007344
ENSOARG00000007366
ENSOARG00000007374
ENSOARG00000007376
ENSOARG00000007391
ENSOARG00000007393
ENSOARG00000007425
ENSOARG00000007468
ENSOARG00000007476
ENSOARG00000007502
ENSOARG00000007507
ENSOARG00000007525
ENSOARG00000007541
ENSOARG00000007552
ENSOARG00000007553
ENSOARG00000007576
ENSOARG00000007578
ENSOARG00000007581
ENSOARG00000007591
ENSOARG00000007592
ENSOARG00000007600
ENSOARG00000007634
ENSOARG00000007646
ENSOARG00000007664
ENSOARG00000007675
ENSOARG00000007683
ENSOARG00000007687
ENSOARG00000007690
ENSOARG00000007692
ENSOARG00000007733
ENSOARG00000007761
ENSOARG00000007765
ENSOARG00000007804
ENSOARG00000007814
ENSOARG00000007817
ENSOARG00000007850
ENSOARG00000007864
ENSOARG00000007904
ENSOARG00000007908
ENSOARG00000007932
ENSOARG00000007971
ENSOARG00000007977
ENSOARG00000007979
ENSOARG00000007991
ENSOARG00000007993
ENSOARG00000008001
ENSOARG00000008009
ENSOARG00000008016
ENSOARG00000008057
ENSOARG00000008067
ENSOARG00000008079
ENSOARG00000008116
ENSOARG00000008121
ENSOARG00000008160
ENSOARG00000008164
ENSOARG00000008166
ENSOARG00000008183
ENSOARG00000008203
ENSOARG00000008208
ENSOARG00000008212
ENSOARG00000008215
ENSOARG00000008243
ENSOARG00000008246
ENSOARG00000008248
ENSOARG00000008250
ENSOARG00000008332
ENSOARG00000008333
ENSOARG00000008334
ENSOARG00000008343
ENSOARG00000008350
ENSOARG00000008369
ENSOARG00000008438
ENSOARG00000008468
ENSOARG00000008480
ENSOARG00000008484
ENSOARG00000008510
ENSOARG00000008524
ENSOARG00000008526
ENSOARG00000008544
ENSOARG00000008550
ENSOARG00000008588
ENSOARG00000008593
ENSOARG00000008664
ENSOARG00000008683
ENSOARG00000008693
ENSOARG00000008704
ENSOARG00000008707
ENSOARG00000008754
ENSOARG00000008836
ENSOARG00000008867
ENSOARG00000008878
ENSOARG00000008908
ENSOARG00000008956
ENSOARG00000008976
ENSOARG00000008985
ENSOARG00000009000
ENSOARG00000009019
ENSOARG00000009051
ENSOARG00000009089
ENSOARG00000009093
ENSOARG00000009100
ENSOARG00000009103
ENSOARG00000009107
ENSOARG00000009111
ENSOARG00000009119
ENSOARG00000009128
ENSOARG00000009130
ENSOARG00000009143
ENSOARG00000009176
ENSOARG00000009179
ENSOARG00000009184
ENSOARG00000009239
ENSOARG00000009241
ENSOARG00000009246
ENSOARG00000009269
ENSOARG00000009272
ENSOARG00000009280
ENSOARG00000009286
ENSOARG00000009301
ENSOARG00000009325
ENSOARG00000009336
ENSOARG00000009344
ENSOARG00000009354
ENSOARG00000009373
ENSOARG00000009401
ENSOARG00000009438
ENSOARG00000009461
ENSOARG00000009469
ENSOARG00000009470
ENSOARG00000009478
ENSOARG00000009488
ENSOARG00000009499
ENSOARG00000009502
ENSOARG00000009510
ENSOARG00000009537
ENSOARG00000009538
ENSOARG00000009539
ENSOARG00000009544
ENSOARG00000009545
ENSOARG00000009554
ENSOARG00000009562
ENSOARG00000009576
ENSOARG00000009605
ENSOARG00000009610
ENSOARG00000009612
ENSOARG00000009614
ENSOARG00000009617
ENSOARG00000009626
ENSOARG00000009627
ENSOARG00000009635
ENSOARG00000009641
ENSOARG00000009657
ENSOARG00000009659
ENSOARG00000009664
ENSOARG00000009665
ENSOARG00000009682
ENSOARG00000009696
ENSOARG00000009699
ENSOARG00000009722
ENSOARG00000009732
ENSOARG00000009747
ENSOARG00000009759
ENSOARG00000009779
ENSOARG00000009800
ENSOARG00000009808
ENSOARG00000009828
ENSOARG00000009837
ENSOARG00000009845
ENSOARG00000009852
ENSOARG00000009884
ENSOARG00000009899
ENSOARG00000009948
ENSOARG00000009961
ENSOARG00000009968
ENSOARG00000009973
ENSOARG00000009999
ENSOARG00000010026
ENSOARG00000010035
ENSOARG00000010046
ENSOARG00000010049
ENSOARG00000010051
ENSOARG00000010070
ENSOARG00000010072
ENSOARG00000010074
ENSOARG00000010094
ENSOARG00000010106
ENSOARG00000010115
ENSOARG00000010126
ENSOARG00000010196
ENSOARG00000010237
ENSOARG00000010278
ENSOARG00000010311
ENSOARG00000010314
ENSOARG00000010322
ENSOARG00000010328
ENSOARG00000010334
ENSOARG00000010353
ENSOARG00000010432
ENSOARG00000010453
ENSOARG00000010462
ENSOARG00000010475
ENSOARG00000010481
ENSOARG00000010492
ENSOARG00000010517
ENSOARG00000010574
ENSOARG00000010581
ENSOARG00000010625
ENSOARG00000010638
ENSOARG00000010643
ENSOARG00000010672
ENSOARG00000010719
ENSOARG00000010722
ENSOARG00000010726
ENSOARG00000010761
ENSOARG00000010784
ENSOARG00000010791
ENSOARG00000010851
ENSOARG00000010863
ENSOARG00000010883
ENSOARG00000010890
ENSOARG00000010973
ENSOARG00000010987
ENSOARG00000011002
ENSOARG00000011005
ENSOARG00000011007
ENSOARG00000011012
ENSOARG00000011023
ENSOARG00000011033
ENSOARG00000011075
ENSOARG00000011076
ENSOARG00000011083
ENSOARG00000011086
ENSOARG00000011100
ENSOARG00000011130
ENSOARG00000011148
ENSOARG00000011191
ENSOARG00000011197
ENSOARG00000011241
ENSOARG00000011244
ENSOARG00000011266
ENSOARG00000011288
ENSOARG00000011303
ENSOARG00000011313
ENSOARG00000011345
ENSOARG00000011352
ENSOARG00000011377
ENSOARG00000011380
ENSOARG00000011405
ENSOARG00000011463
ENSOARG00000011532
ENSOARG00000011535
ENSOARG00000011582
ENSOARG00000011583
ENSOARG00000011584
ENSOARG00000011604
ENSOARG00000011638
ENSOARG00000011642
ENSOARG00000011691
ENSOARG00000011692
ENSOARG00000011740
ENSOARG00000011762
ENSOARG00000011785
ENSOARG00000011815
ENSOARG00000011855
ENSOARG00000011856
ENSOARG00000011857
ENSOARG00000011894
ENSOARG00000011910
ENSOARG00000011916
ENSOARG00000011933
ENSOARG00000011993
ENSOARG00000012021
ENSOARG00000012024
ENSOARG00000012119
ENSOARG00000012121
ENSOARG00000012170
ENSOARG00000012173
ENSOARG00000012176
ENSOARG00000012250
ENSOARG00000012272
ENSOARG00000012274
ENSOARG00000012307
ENSOARG00000012328
ENSOARG00000012334
ENSOARG00000012366
ENSOARG00000012367
ENSOARG00000012382
ENSOARG00000012384
ENSOARG00000012389
ENSOARG00000012417
ENSOARG00000012439
ENSOARG00000012498
ENSOARG00000012525
ENSOARG00000012532
ENSOARG00000012547
ENSOARG00000012557
ENSOARG00000012578
ENSOARG00000012580
ENSOARG00000012606
ENSOARG00000012641
ENSOARG00000012648
ENSOARG00000012672
ENSOARG00000012715
ENSOARG00000012718
ENSOARG00000012742
ENSOARG00000012748
ENSOARG00000012766
ENSOARG00000012770
ENSOARG00000012778
ENSOARG00000012815
ENSOARG00000012820
ENSOARG00000012850
ENSOARG00000012860
ENSOARG00000012870
ENSOARG00000012877
ENSOARG00000012901
ENSOARG00000012923
ENSOARG00000012929
ENSOARG00000012936
ENSOARG00000012943
ENSOARG00000012967
ENSOARG00000012968
ENSOARG00000012987
ENSOARG00000012997
ENSOARG00000013006
ENSOARG00000013048
ENSOARG00000013053
ENSOARG00000013071
ENSOARG00000013079
ENSOARG00000013096
ENSOARG00000013100
ENSOARG00000013102
ENSOARG00000013111
ENSOARG00000013114
ENSOARG00000013125
ENSOARG00000013128
ENSOARG00000013144
ENSOARG00000013146
ENSOARG00000013151
ENSOARG00000013159
ENSOARG00000013162
ENSOARG00000013165
ENSOARG00000013202
ENSOARG00000013213
ENSOARG00000013218
ENSOARG00000013242
ENSOARG00000013246
ENSOARG00000013284
ENSOARG00000013291
ENSOARG00000013335
ENSOARG00000013340
ENSOARG00000013346
ENSOARG00000013366
ENSOARG00000013372
ENSOARG00000013395
ENSOARG00000013405
ENSOARG00000013480
ENSOARG00000013486
ENSOARG00000013489
ENSOARG00000013500
ENSOARG00000013504
ENSOARG00000013530
ENSOARG00000013547
ENSOARG00000013573
ENSOARG00000013611
ENSOARG00000013613
ENSOARG00000013628
ENSOARG00000013634
ENSOARG00000013661
ENSOARG00000013676
ENSOARG00000013714
ENSOARG00000013730
ENSOARG00000013748
ENSOARG00000013753
ENSOARG00000013771
ENSOARG00000013787
ENSOARG00000013797
ENSOARG00000013829
ENSOARG00000013833
ENSOARG00000013849
ENSOARG00000013873
ENSOARG00000013891
ENSOARG00000013898
ENSOARG00000013901
ENSOARG00000013902
ENSOARG00000013930
ENSOARG00000013941
ENSOARG00000013972
ENSOARG00000014010
ENSOARG00000014017
ENSOARG00000014022
ENSOARG00000014055
ENSOARG00000014066
ENSOARG00000014081
ENSOARG00000014082
ENSOARG00000014083
ENSOARG00000014086
ENSOARG00000014103
ENSOARG00000014116
ENSOARG00000014140
ENSOARG00000014142
ENSOARG00000014164
ENSOARG00000014188
ENSOARG00000014199
ENSOARG00000014203
ENSOARG00000014207
ENSOARG00000014214
ENSOARG00000014232
ENSOARG00000014236
ENSOARG00000014244
ENSOARG00000014260
ENSOARG00000014270
ENSOARG00000014277
ENSOARG00000014292
ENSOARG00000014309
ENSOARG00000014310
ENSOARG00000014315
ENSOARG00000014339
ENSOARG00000014373
ENSOARG00000014405
ENSOARG00000014415
ENSOARG00000014423
ENSOARG00000014431
ENSOARG00000014440
ENSOARG00000014476
ENSOARG00000014496
ENSOARG00000014522
ENSOARG00000014555
ENSOARG00000014579
ENSOARG00000014581
ENSOARG00000014582
ENSOARG00000014586
ENSOARG00000014592
ENSOARG00000014604
ENSOARG00000014606
ENSOARG00000014631
ENSOARG00000014664
ENSOARG00000014675
ENSOARG00000014687
ENSOARG00000014690
ENSOARG00000014729
ENSOARG00000014731
ENSOARG00000014762
ENSOARG00000014766
ENSOARG00000014770
ENSOARG00000014775
ENSOARG00000014777
ENSOARG00000014778
ENSOARG00000014790
ENSOARG00000014809
ENSOARG00000014811
ENSOARG00000014823
ENSOARG00000014824
ENSOARG00000014830
ENSOARG00000014832
ENSOARG00000014841
ENSOARG00000014858
ENSOARG00000014866
ENSOARG00000014874
ENSOARG00000014878
ENSOARG00000014882
ENSOARG00000014937
ENSOARG00000014948
ENSOARG00000014952
ENSOARG00000014953
ENSOARG00000014970
ENSOARG00000014994
ENSOARG00000015033
ENSOARG00000015044
ENSOARG00000015050
ENSOARG00000015056
ENSOARG00000015067
ENSOARG00000015080
ENSOARG00000015082
ENSOARG00000015100
ENSOARG00000015101
ENSOARG00000015161
ENSOARG00000015253
ENSOARG00000015256
ENSOARG00000015262
ENSOARG00000015263
ENSOARG00000015284
ENSOARG00000015292
ENSOARG00000015297
ENSOARG00000015364
ENSOARG00000015376
ENSOARG00000015385
ENSOARG00000015388
ENSOARG00000015400
ENSOARG00000015405
ENSOARG00000015430
ENSOARG00000015434
ENSOARG00000015457
ENSOARG00000015467
ENSOARG00000015476
ENSOARG00000015477
ENSOARG00000015479
ENSOARG00000015518
ENSOARG00000015529
ENSOARG00000015568
ENSOARG00000015628
ENSOARG00000015635
ENSOARG00000015646
ENSOARG00000015654
ENSOARG00000015656
ENSOARG00000015686
ENSOARG00000015706
ENSOARG00000015726
ENSOARG00000015742
ENSOARG00000015743
ENSOARG00000015761
ENSOARG00000015790
ENSOARG00000015857
ENSOARG00000015876
ENSOARG00000015895
ENSOARG00000015957
ENSOARG00000015974
ENSOARG00000015990
ENSOARG00000015994
ENSOARG00000015996
ENSOARG00000016003
ENSOARG00000016007
ENSOARG00000016044
ENSOARG00000016050
ENSOARG00000016062
ENSOARG00000016098
ENSOARG00000016099
ENSOARG00000016104
ENSOARG00000016105
ENSOARG00000016127
ENSOARG00000016138
ENSOARG00000016171
ENSOARG00000016175
ENSOARG00000016186
ENSOARG00000016193
ENSOARG00000016207
ENSOARG00000016255
ENSOARG00000016415
ENSOARG00000016425
ENSOARG00000016448
ENSOARG00000016452
ENSOARG00000016470
ENSOARG00000016496
ENSOARG00000016543
ENSOARG00000016547
ENSOARG00000016607
ENSOARG00000016611
ENSOARG00000016668
ENSOARG00000016678
ENSOARG00000016679
ENSOARG00000016688
ENSOARG00000016719
ENSOARG00000016727
ENSOARG00000016744
ENSOARG00000016787
ENSOARG00000016814
ENSOARG00000016816
ENSOARG00000016855
ENSOARG00000016858
ENSOARG00000016888
ENSOARG00000016897
ENSOARG00000016922
ENSOARG00000016937
ENSOARG00000016940
ENSOARG00000016960
ENSOARG00000017020
ENSOARG00000017062
ENSOARG00000017069
ENSOARG00000017078
ENSOARG00000017123
ENSOARG00000017132
ENSOARG00000017150
ENSOARG00000017156
ENSOARG00000017161
ENSOARG00000017166
ENSOARG00000017167
ENSOARG00000017205
ENSOARG00000017229
ENSOARG00000017264
ENSOARG00000017273
ENSOARG00000017294
ENSOARG00000017314
ENSOARG00000017318
ENSOARG00000017327
ENSOARG00000017328
ENSOARG00000017371
ENSOARG00000017391
ENSOARG00000017398
ENSOARG00000017402
ENSOARG00000017426
ENSOARG00000017431
ENSOARG00000017441
ENSOARG00000017447
ENSOARG00000017475
ENSOARG00000017486
ENSOARG00000017487
ENSOARG00000017521
ENSOARG00000017525
ENSOARG00000017546
ENSOARG00000017562
ENSOARG00000017579
ENSOARG00000017581
ENSOARG00000017639
ENSOARG00000017673
ENSOARG00000017679
ENSOARG00000017708
ENSOARG00000017717
ENSOARG00000017732
ENSOARG00000017782
ENSOARG00000017849
ENSOARG00000017856
ENSOARG00000017874
ENSOARG00000017881
ENSOARG00000017892
ENSOARG00000017894
ENSOARG00000017909
ENSOARG00000017927
ENSOARG00000017943
ENSOARG00000017987
ENSOARG00000018004
ENSOARG00000018024
ENSOARG00000018028
ENSOARG00000018034
ENSOARG00000018074
ENSOARG00000018096
ENSOARG00000018099
ENSOARG00000018166
ENSOARG00000018173
ENSOARG00000018229
ENSOARG00000018242
ENSOARG00000018276
ENSOARG00000018277
ENSOARG00000018303
ENSOARG00000018310
ENSOARG00000018347
ENSOARG00000018396
ENSOARG00000018401
ENSOARG00000018430
ENSOARG00000018434
ENSOARG00000018468
ENSOARG00000018475
ENSOARG00000018493
ENSOARG00000018508
ENSOARG00000018510
ENSOARG00000018528
ENSOARG00000018587
ENSOARG00000018598
ENSOARG00000018607
ENSOARG00000018613
ENSOARG00000018628
ENSOARG00000018637
ENSOARG00000018673
ENSOARG00000018682
ENSOARG00000018691
ENSOARG00000018703
ENSOARG00000018711
ENSOARG00000018722
ENSOARG00000018736
ENSOARG00000018738
ENSOARG00000018768
ENSOARG00000018809
ENSOARG00000018811
ENSOARG00000018816
ENSOARG00000018832
ENSOARG00000018845
ENSOARG00000018862
ENSOARG00000018871
ENSOARG00000018896
ENSOARG00000018911
ENSOARG00000018930
ENSOARG00000018943
ENSOARG00000018948
ENSOARG00000018954
ENSOARG00000018955
ENSOARG00000018964
ENSOARG00000018976
ENSOARG00000018991
ENSOARG00000018995
ENSOARG00000019012
ENSOARG00000019033
ENSOARG00000019055
ENSOARG00000019084
ENSOARG00000019089
ENSOARG00000019095
ENSOARG00000019108
ENSOARG00000019112
ENSOARG00000019147
ENSOARG00000019179
ENSOARG00000019187
ENSOARG00000019217
ENSOARG00000019234
ENSOARG00000019265
ENSOARG00000019272
ENSOARG00000019298
ENSOARG00000019318
ENSOARG00000019325
ENSOARG00000019329
ENSOARG00000019337
ENSOARG00000019346
ENSOARG00000019349
ENSOARG00000019358
ENSOARG00000019360
ENSOARG00000019396
ENSOARG00000019414
ENSOARG00000019418
ENSOARG00000019423
ENSOARG00000019427
ENSOARG00000019463
ENSOARG00000019477
ENSOARG00000019488
ENSOARG00000019492
ENSOARG00000019497
ENSOARG00000019535
ENSOARG00000019545
ENSOARG00000019548
ENSOARG00000019565
ENSOARG00000019578
ENSOARG00000019610
ENSOARG00000019615
ENSOARG00000019630
ENSOARG00000019644
ENSOARG00000019716
ENSOARG00000019725
ENSOARG00000019760
ENSOARG00000019762
ENSOARG00000019763
ENSOARG00000019778
ENSOARG00000019781
ENSOARG00000019783
ENSOARG00000019801
ENSOARG00000019817
ENSOARG00000019840
ENSOARG00000019871
ENSOARG00000019873
ENSOARG00000019881
ENSOARG00000019902
ENSOARG00000019933
ENSOARG00000019963
ENSOARG00000019970
ENSOARG00000019995
ENSOARG00000020016
ENSOARG00000020044
ENSOARG00000020048
ENSOARG00000020050
ENSOARG00000020058
ENSOARG00000020091
ENSOARG00000020095
ENSOARG00000020098
ENSOARG00000020112
ENSOARG00000020131
ENSOARG00000020215
ENSOARG00000020240
ENSOARG00000020243
ENSOARG00000020267
ENSOARG00000020302
ENSOARG00000020308
ENSOARG00000020338
ENSOARG00000020341
ENSOARG00000020351
ENSOARG00000020360
ENSOARG00000020386
ENSOARG00000020387
ENSOARG00000020393
ENSOARG00000020417
ENSOARG00000020429
ENSOARG00000020432
ENSOARG00000020437
ENSOARG00000020439
ENSOARG00000020442
ENSOARG00000020462
ENSOARG00000020476
ENSOARG00000020487
ENSOARG00000020509
ENSOARG00000020511
ENSOARG00000020515
ENSOARG00000020519
ENSOARG00000020528
ENSOARG00000020533
ENSOARG00000020535
ENSOARG00000020539
ENSOARG00000020576
ENSOARG00000020667
ENSOARG00000020697
ENSOARG00000020711
ENSOARG00000020714
ENSOARG00000020717
ENSOARG00000020744
ENSOARG00000020767
ENSOARG00000020769
ENSOARG00000020789
ENSOARG00000020792
ENSOARG00000020793
ENSOARG00000020800
ENSOARG00000020807
ENSOARG00000020816
ENSOARG00000020820
ENSOARG00000020828
ENSOARG00000020830
ENSOARG00000020833
ENSOARG00000020834
ENSOARG00000020835
ENSOARG00000020837
ENSOARG00000020843
ENSOARG00000020848
ENSOARG00000020850
ENSOARG00000020859
ENSOARG00000020861
ENSOARG00000020866
ENSOARG00000020869
ENSOARG00000020877
ENSOARG00000020968
ENSOARG00000020977
ENSOARG00000020997
ENSOARG00000021012
ENSOARG00000021015
ENSOARG00000021053
ENSOARG00000021055
ENSOARG00000021069
ENSOARG00000021088
ENSOARG00000021133
ENSOARG00000021134
ENSOARG00000021136
ENSOARG00000021170
ENSOARG00000025177
ENSOARG00000025179
ENSOARG00000025180
ENSOARG00000025194
C10orf11
CEACAM21
TNF-alpha

## Sheet: Gene expression in sheep
Gene ID	log fold change	FDR	Infected_M_66days	Infected_F_85days	Infected_M_71days	Infected_M_85days	Control_M_66days	Control_M_85days	Control_M_71days	Control_F_85days		Trancript ID	Sheep gene symbol		Orthologe type	Human gene ID	Human transcript ID	Human gene symbol
ENSOARG00000008683	1.98125	2.2742e-18	94.4414	67.6588	87.1995	150.156	18.2208	16.3214	11.6219	22.763		ENSOART00000009453	CTSL	cathepsin L [Source:HGNC Symbol;Acc:HGNC:2537]	ortholog_one2one	ENSG00000135047	ENST00000482054	CTSL	cathepsin L [Source:HGNC Symbol;Acc:HGNC:2537]
ENSOARG00000006212	1.94452	2.00374e-16	28.7481	18.9165	30.9625	30.9113	4.73609	3.89681	2.66336	7.11684		ENSOART00000006753	CRABP2	cellular retinoic acid binding protein 2 [Source:HGNC Symbol;Acc:HGNC:2339]	ortholog_one2one	ENSG00000143320	ENST00000621784	CRABP2	cellular retinoic acid binding protein 2 [Source:HGNC Symbol;Acc:HGNC:2339]
ENSOARG00000005291	1.74312	4.83421e-15	210.312	147.248	330.587	335.129	54.9255	47.4395	53.4487	69.9188		ENSOART00000005774	CFI	complement factor I [Source:HGNC Symbol;Acc:HGNC:5394]	ortholog_one2one	ENSG00000205403	ENST00000618244	CFI	complement factor I [Source:HGNC Symbol;Acc:HGNC:5394]
ENSOARG00000007908	1.7681	5.58386e-14	17.0967	26.2789	18.5316	33.2214	3.42051	6.60764	5.32671	3.91154		ENSOART00000008611	MMP9	matrix metallopeptidase 9 [Source:HGNC Symbol;Acc:HGNC:7176]	ortholog_one2one	ENSG00000100985	ENST00000372330	MMP9	matrix metallopeptidase 9 [Source:HGNC Symbol;Acc:HGNC:7176]
ENSOARG00000005582	1.40268	1.36939e-11	310.843	212.65	459.254	452.009	106.694	111.596	112.769	118.759		ENSOART00000006099	C5	complement C5 [Source:HGNC Symbol;Acc:HGNC:1331]	ortholog_one2one	ENSG00000106804	ENST00000460578	C5	complement C5 [Source:HGNC Symbol;Acc:HGNC:1331]
ENSOARG00000014790	0.886173	3.96319e-11	772.687	630.64	880.481	888.783	420.262	441.357	416.452	363.719		ENSOART00000016100			ortholog_one2many	ENSG00000120885	ENST00000522238	CLU	clusterin [Source:HGNC Symbol;Acc:HGNC:2095]
ENSOARG00000002754	1.60621	7.16087e-11	33.315	18.3791	39.9072	46.312	5.39388	6.83354	9.806	9.12693		ENSOART00000002982	PTX3	pentraxin 3 [Source:HGNC Symbol;Acc:HGNC:9692]	ortholog_one2one	ENSG00000163661	ENST00000295927	PTX3	pentraxin 3 [Source:HGNC Symbol;Acc:HGNC:9692]
ENSOARG00000000417	1.15756	7.69576e-11	24.7667	22.8395	25.7332	23.376	11.7745	7.6242	7.74795	11.8976		ENSOART00000000444	S100A9	S100 calcium binding protein A9 [Source:HGNC Symbol;Acc:HGNC:10499]	ortholog_one2one	ENSG00000163220	ENST00000368738	S100A9	S100 calcium binding protein A9 [Source:HGNC Symbol;Acc:HGNC:10499]
ENSOARG00000008985	1.78016	7.69576e-11	26.816	13.5962	14.495	28.8212	2.8285	2.14607	1.63433	5.21539		ENSOART00000009792	C6	complement C6 [Source:HGNC Symbol;Acc:HGNC:1339]	ortholog_one2one	ENSG00000039537	ENST00000433294	C6	complement C6 [Source:HGNC Symbol;Acc:HGNC:1339]
ENSOARG00000014766	1.54568	6.37856e-10	16.6282	7.52361	18.0729	17.1607	2.63116	4.00977	3.1476	4.12885		ENSOART00000016069			ortholog_one2many	ENSG00000163737	ENST00000296029	PF4	platelet factor 4 [Source:HGNC Symbol;Acc:HGNC:8861]
ENSOARG00000015467	0.624306	1.72121e-09	45.6106	47.9362	56.2829	52.3622	30.5873	33.0382	33.1709	31.6726		ENSOART00000016827	DRAM1	DNA damage regulated autophagy modulator 1 [Source:HGNC Symbol;Acc:HGNC:25645]	ortholog_one2one	ENSG00000136048	ENST00000546729	DRAM1	DNA damage regulated autophagy modulator 1 [Source:HGNC Symbol;Acc:HGNC:25645]
ENSOARG00000014188	1.12169	6.61447e-09	50.4117	35.7909	68.2092	60.5576	24.1409	20.1053	22.0332	21.4048		ENSOART00000015468	ENPP1	ectonucleotide pyrophosphatase/phosphodiesterase 1 [Source:HGNC Symbol;Acc:HGNC:3356]	ortholog_one2one	ENSG00000197594	ENST00000459624	ENPP1	ectonucleotide pyrophosphatase/phosphodiesterase 1 [Source:HGNC Symbol;Acc:HGNC:3356]
ENSOARG00000006586	1.12622	1.05986e-08	27.8113	20.6899	27.7515	39.2717	12.3665	11.1257	10.6534	12.5495		ENSOART00000007158	PDGFC	platelet derived growth factor C [Source:HGNC Symbol;Acc:HGNC:8801]	ortholog_one2one	ENSG00000145431	ENST00000513664	PDGFC	platelet derived growth factor C [Source:HGNC Symbol;Acc:HGNC:8801]
ENSOARG00000005335	0.337275	1.4114e-08	192.396	188.09	200.866	198.613	146.424	151.863	157.38	156.19		ENSOART00000005814	PGD	phosphogluconate dehydrogenase [Source:HGNC Symbol;Acc:HGNC:8891]	ortholog_one2one	ENSG00000142657	ENST00000496718	PGD	phosphogluconate dehydrogenase [Source:HGNC Symbol;Acc:HGNC:8891]
ENSOARG00000004659	0.529636	2.01562e-08	112.768	98.0757	112.015	112.755	73.0148	79.687	68.0367	76.0035		ENSOART00000005070	CNDP2	carnosine dipeptidase 2 [Source:HGNC Symbol;Acc:HGNC:24437]	ortholog_one2one	ENSG00000133313	ENST00000577409	CNDP2	carnosine dipeptidase 2 [Source:HGNC Symbol;Acc:HGNC:24437]
ENSOARG00000000114	0.525191	2.78261e-08	484.269	415.088	481.684	498.046	333.368	334.505	295.512	320.855		ENSOART00000000120
ENSOARG00000014496	1.55088	3.11558e-08	2.22491	2.09586	3.48614	2.2551	0.328895	0.50828	0.302654	0.597597		ENSOART00000015785	CXCL8	Interleukin-8 [Source:UniProtKB/Swiss-Prot;Acc:P36925]	ortholog_one2many	ENSG00000169429	ENST00000483500	CXCL8	C-X-C motif chemokine ligand 8 [Source:HGNC Symbol;Acc:HGNC:6025]
ENSOARG00000014022	1.60505	3.13284e-08	2.51766	1.71968	4.22007	3.13513	0.197337	0.338853	0.181593	0.597597		ENSOART00000015268			ortholog_one2many	ENSG00000117335	ENST00000462968	CD46	CD46 molecule [Source:HGNC Symbol;Acc:HGNC:6953]
ENSOARG00000002590	1.12393	3.4413e-08	74.5929	50.5157	90.6856	68.6979	35.8496	24.228	30.8707	23.0346		ENSOART00000002808	SPP1	osteopontin precursor [Source:RefSeq peptide;Acc:NP_001009224]	ortholog_one2one	ENSG00000118785	ENST00000614857	SPP1	secreted phosphoprotein 1 [Source:HGNC Symbol;Acc:HGNC:11255]
ENSOARG00000017856	1.19123	1.09506e-07	40.5753	26.6013	52.338	37.7316	17.6288	12.82	16.4644	10.3221		ENSOART00000019438	MEGF10	multiple EGF like domains 10 [Source:HGNC Symbol;Acc:HGNC:29634]	ortholog_one2one	ENSG00000145794	ENST00000515622	MEGF10	multiple EGF like domains 10 [Source:HGNC Symbol;Acc:HGNC:29634]
ENSOARG00000013891	1.13279	2.35209e-07	417.287	284.876	690.394	521.587	192.667	171.347	186.919	191.177		ENSOART00000015124			ortholog_one2many	ENSG00000117335	ENST00000462968	CD46	CD46 molecule [Source:HGNC Symbol;Acc:HGNC:6953]
ENSOARG00000013661	0.789235	4.45475e-07	125.941	116.992	176.05	164.347	73.8699	79.1223	82.5035	85.402		ENSOART00000014864	NEK6	NIMA related kinase 6 [Source:HGNC Symbol;Acc:HGNC:7749]	ortholog_one2one	ENSG00000119408	ENST00000394199	NEK6	NIMA related kinase 6 [Source:HGNC Symbol;Acc:HGNC:7749]
ENSOARG00000004301	0.67056	7.06572e-07	30.0948	29.1809	36.3752	37.5666	19.6022	18.8628	21.0647	21.4592		ENSOART00000004687	STK39	serine/threonine kinase 39 [Source:HGNC Symbol;Acc:HGNC:17717]	ortholog_one2one	ENSG00000198648	ENST00000461000	STK39	serine/threonine kinase 39 [Source:HGNC Symbol;Acc:HGNC:17717]
ENSOARG00000014309	0.92776	8.0779e-07	26.4061	20.8512	32.7514	33.9914	11.3798	14.7401	13.9826	14.7769		ENSOART00000015580	SUSD4	sushi domain containing 4 [Source:HGNC Symbol;Acc:HGNC:25470]	ortholog_one2one	ENSG00000143502	ENST00000366878	SUSD4	sushi domain containing 4 [Source:HGNC Symbol;Acc:HGNC:25470]
ENSOARG00000015628	0.620927	1.36591e-06	159.374	142.304	185.408	167.757	106.036	88.2713	112.89	106.698		ENSOART00000017005	DUSP6	dual specificity phosphatase 6 [Source:HGNC Symbol;Acc:HGNC:3072]	ortholog_one2one	ENSG00000139318	ENST00000548755	DUSP6	dual specificity phosphatase 6 [Source:HGNC Symbol;Acc:HGNC:3072]
ENSOARG00000005557	0.457994	1.5808e-06	57.0279	58.1468	59.5397	53.8473	39.9279	42.752	36.9843	44.1678		ENSOART00000006058			ortholog_one2many	ENSG00000163746	ENST00000613069	PLSCR2	phospholipid scramblase 2 [Source:HGNC Symbol;Acc:HGNC:16494]
ENSOARG00000001834	0.982611	2.59493e-06	51.1729	35.3072	58.8975	72.7131	25.5881	21.3478	25.9072	25.2077		ENSOART00000001975			ortholog_one2many	ENSG00000119686	ENST00000556745	FLVCR2	feline leukemia virus subgroup C cellular receptor family member 2 [Source:HGNC Symbol;Acc:HGNC:20105]
ENSOARG00000009544	0.568523	3.10938e-06	107.967	82.2223	109.951	104.889	64.3319	66.7541	68.4604	67.0938		ENSOART00000010391	B4GALT1	beta-1,4-galactosyltransferase 1 [Source:HGNC Symbol;Acc:HGNC:924]	ortholog_one2one	ENSG00000086062	ENST00000535206	B4GALT1	beta-1,4-galactosyltransferase 1 [Source:HGNC Symbol;Acc:HGNC:924]
ENSOARG00000000751	0.577128	1.23709e-05	887.913	758.971	1014.93	940.32	589.315	663.532	515.965	580.81		ENSOART00000000803			ortholog_one2one	ENSG00000125730	ENST00000600744	C3	complement C3 [Source:HGNC Symbol;Acc:HGNC:1318]
ENSOARG00000011857	-0.750713	3.6694e-05	23.0688	27.4074	20.8251	18.5908	42.8222	44.4463	41.282	30.2601		ENSOART00000012905			ortholog_many2many	ENSG00000151632	ENST00000455190	AKR1C2	aldo-keto reductase family 1 member C2 [Source:HGNC Symbol;Acc:HGNC:385]
ENSOARG00000014953	1.26808	3.72814e-05	3.86431	2.63326	12.5226	5.17022	1.5787	0.621231	0.786901	0.651924		ENSOART00000016275	EREG	epiregulin [Source:HGNC Symbol;Acc:HGNC:3443]	ortholog_one2one	ENSG00000124882	ENST00000503689	EREG	epiregulin [Source:HGNC Symbol;Acc:HGNC:3443]
ENSOARG00000014476	0.368284	4.85189e-05	370.564	333.296	381.595	366.096	253.907	271.309	287.703	298.038		ENSOART00000015761	EIF4A1	eukaryotic translation initiation factor 4A1 [Source:HGNC Symbol;Acc:HGNC:3282]	ortholog_one2one	ENSG00000161960	ENST00000581808	EIF4A1	eukaryotic translation initiation factor 4A1 [Source:HGNC Symbol;Acc:HGNC:3282]
ENSOARG00000004526	-0.398825	5.45751e-05	73.9489	75.1824	68.3009	61.8776	86.5652	91.7728	93.157	96.9193		ENSOART00000004927	NR1D2	nuclear receptor subfamily 1 group D member 2 [Source:HGNC Symbol;Acc:HGNC:7963]	ortholog_one2one	ENSG00000174738	ENST00000472780	NR1D2	nuclear receptor subfamily 1 group D member 2 [Source:HGNC Symbol;Acc:HGNC:7963]
ENSOARG00000009019	0.857049	5.92349e-05	23.5957	14.8323	28.5313	22.881	12.0376	9.77027	11.9851	11.0284		ENSOART00000009826	TNFAIP6	TNF alpha induced protein 6 [Source:HGNC Symbol;Acc:HGNC:11898]	ortholog_one2one	ENSG00000123610	ENST00000460812	TNFAIP6	TNF alpha induced protein 6 [Source:HGNC Symbol;Acc:HGNC:11898]
ENSOARG00000013366	0.824609	6.14165e-05	55.6227	31.4917	54.7692	58.1375	27.693	24.341	23.7886	27.4351		ENSOART00000014537	TNFRSF19	TNF receptor superfamily member 19 [Source:HGNC Symbol;Acc:HGNC:11915]	ortholog_one2one	ENSG00000127863	ENST00000403372	TNFRSF19	TNF receptor superfamily member 19 [Source:HGNC Symbol;Acc:HGNC:11915]
ENSOARG00000014270	1.05205	9.04645e-05	5.50372	6.28759	7.8897	11.0005	2.17071	2.20255	3.57132	3.53125		ENSOART00000015542	CLEC5A	C-type lectin domain containing 5A [Source:HGNC Symbol;Acc:HGNC:2054]	ortholog_one2one	ENSG00000258227	ENST00000481301	CLEC5A	C-type lectin domain containing 5A [Source:HGNC Symbol;Acc:HGNC:2054]
ENSOARG00000009344	1.11953	0.000104743	35.1301	27.9448	61.1451	47.852	15.7212	20.1053	5.93202	13.0385		ENSOART00000010169	FABP4	fatty acid binding protein 4 [Source:HGNC Symbol;Acc:HGNC:3559]	ortholog_one2one	ENSG00000170323	ENST00000521734	FABP4	fatty acid binding protein 4 [Source:HGNC Symbol;Acc:HGNC:3559]
ENSOARG00000002862	0.96132	0.000126679	84.3123	67.4438	127.382	138.826	30.2584	50.0938	42.4321	57.152		ENSOART00000003110	CD163	CD163 molecule [Source:HGNC Symbol;Acc:HGNC:1631]	ortholog_one2one	ENSG00000177575	ENST00000539632	CD163	CD163 molecule [Source:HGNC Symbol;Acc:HGNC:1631]
ENSOARG00000013006	0.806284	0.000141813	33.7835	30.4706	56.3746	48.072	21.9702	21.3478	23.7281	20.9702		ENSOART00000014141	MAPK13	mitogen-activated protein kinase 13 [Source:HGNC Symbol;Acc:HGNC:6875]	ortholog_one2one	ENSG00000156711	ENST00000373766	MAPK13	mitogen-activated protein kinase 13 [Source:HGNC Symbol;Acc:HGNC:6875]
ENSOARG00000014994	0.355747	0.000158421	150.298	131.717	148.712	152.466	103.734	111.313	118.58	116.531		ENSOART00000016315	TMED3	transmembrane p24 trafficking protein 3 [Source:HGNC Symbol;Acc:HGNC:28889]	ortholog_one2one	ENSG00000166557	ENST00000558562	TMED3	transmembrane p24 trafficking protein 3 [Source:HGNC Symbol;Acc:HGNC:28889]
ENSOARG00000009119	0.818922	0.000258017	5.09387	6.01889	4.03659	4.89521	2.30227	2.71083	2.60283	2.55337		ENSOART00000009928	CCL19	C-C motif chemokine ligand 19 [Source:HGNC Symbol;Acc:HGNC:10617]	ortholog_one2one	ENSG00000172724	ENST00000378800	CCL19	C-C motif chemokine ligand 19 [Source:HGNC Symbol;Acc:HGNC:10617]
ENSOARG00000020877	0.957842	0.000289926	12.2955	10.8555	12.6602	16.5007	8.68284	3.55796	4.66087	5.05241		ENSOART00000022747	IL1A	interleukin 1 alpha [Source:HGNC Symbol;Acc:HGNC:5991]	ortholog_one2one	ENSG00000115008	ENST00000263339	IL1A	interleukin 1 alpha [Source:HGNC Symbol;Acc:HGNC:5991]
ENSOARG00000017314	0.892136	0.000299329	20.3755	19.2927	25.0452	35.7515	12.9585	15.0225	9.20069	9.34424		ENSOART00000018854	GALNT6	polypeptide N-acetylgalactosaminyltransferase 6 [Source:HGNC Symbol;Acc:HGNC:4128]	ortholog_one2one	ENSG00000139629	ENST00000604426	GALNT6	polypeptide N-acetylgalactosaminyltransferase 6 [Source:HGNC Symbol;Acc:HGNC:4128]
ENSOARG00000007374	0.937385	0.000314566	14.9888	9.02834	13.8528	22.2209	6.9068	6.83354	7.08211	5.16106		ENSOART00000008026	SPHK1	sphingosine kinase 1 [Source:HGNC Symbol;Acc:HGNC:11240]	ortholog_one2one	ENSG00000176170	ENST00000587167	SPHK1	sphingosine kinase 1 [Source:HGNC Symbol;Acc:HGNC:11240]
ENSOARG00000006194	1.12259	0.000342661	11.1831	2.90196	18.027	14.2456	3.09162	1.75074	3.51079	2.33606		ENSOART00000006738	PRG4	proteoglycan 4 [Source:HGNC Symbol;Acc:HGNC:9364]	ortholog_one2one	ENSG00000116690	ENST00000367485	PRG4	proteoglycan 4 [Source:HGNC Symbol;Acc:HGNC:9364]
ENSOARG00000015430	1.10482	0.000440846	3.92286	4.40669	9.54103	3.90517	0.855128	2.48493	0.72637	1.19519		ENSOART00000016787	CSF2	colony stimulating factor 2 [Source:HGNC Symbol;Acc:HGNC:2434]	ortholog_one2one	ENSG00000164400	ENST00000296871	CSF2	colony stimulating factor 2 [Source:HGNC Symbol;Acc:HGNC:2434]
ENSOARG00000002251	-1.1104	0.000443541	3.92286	6.61003	4.44942	2.09009	29.4032	30.8357	5.20565	13.6904		ENSOART00000002437	IDO1	indoleamine 2,3-dioxygenase 1 [Source:HGNC Symbol;Acc:HGNC:6059]	ortholog_one2one	ENSG00000131203	ENST00000523779	IDO1	indoleamine 2,3-dioxygenase 1 [Source:HGNC Symbol;Acc:HGNC:6059]
ENSOARG00000004743	0.241343	0.000450072	213.767	225.171	222.471	218.139	174.709	179.536	196.483	186.993		ENSOART00000005166	ATP6AP1	ATPase H+ transporting accessory protein 1 [Source:HGNC Symbol;Acc:HGNC:868]	ortholog_one2one	ENSG00000071553	ENST00000619046	ATP6AP1	ATPase H+ transporting accessory protein 1 [Source:HGNC Symbol;Acc:HGNC:868]
ENSOARG00000018809	0.316918	0.000464882	728.891	740.055	756.264	774.598	557.806	561.424	594.11	668.113		ENSOART00000020484	CD44	CD44 molecule (Indian blood group) [Source:HGNC Symbol;Acc:HGNC:1681]	ortholog_one2one	ENSG00000026508	ENST00000639002	CD44	CD44 molecule (Indian blood group) [Source:HGNC Symbol;Acc:HGNC:1681]
ENSOARG00000011244	0.255771	0.000483636	99.828	94.1526	100.181	91.3039	78.606	80.4777	79.5375	81.3275		ENSOART00000012223	RDH5	retinol dehydrogenase 5 [Source:HGNC Symbol;Acc:HGNC:9940]	ortholog_one2one	ENSG00000135437	ENST00000551444	RDH5	retinol dehydrogenase 5 [Source:HGNC Symbol;Acc:HGNC:9940]
ENSOARG00000010094	1.08979	0.000570912	142.98	78.6755	271.69	226.83	56.4384	27.4471	58.4123	29.8798		ENSOART00000010985	FCGR2B	low affinity immunoglobulin gamma Fc region receptor II-b precursor [Source:RefSeq peptide;Acc:NP_001132925]	ortholog_many2many	ENSG00000143226	ENST00000491841	FCGR2A	Fc fragment of IgG receptor IIa [Source:HGNC Symbol;Acc:HGNC:3616]
ENSOARG00000014809	0.389923	0.000571959	176.002	166.702	173.803	194.268	132.939	116.283	141.945	142.826		ENSOART00000016117	ASRGL1	asparaginase like 1 [Source:HGNC Symbol;Acc:HGNC:16448]	ortholog_one2one	ENSG00000162174	ENST00000628829	ASRGL1	asparaginase like 1 [Source:HGNC Symbol;Acc:HGNC:16448]
ENSOARG00000002050	0.646704	0.000585052	27.6357	33.3189	39.5402	45.3219	21.3782	20.7265	20.8831	25.2077		ENSOART00000002207	TGFB3	transforming growth factor beta 3 [Source:HGNC Symbol;Acc:HGNC:11769]	ortholog_one2one	ENSG00000119699	ENST00000554980	TGFB3	transforming growth factor beta 3 [Source:HGNC Symbol;Acc:HGNC:11769]
ENSOARG00000017398	1.04913	0.000672369	56.7937	17.4655	61.0075	32.0664	9.99842	7.3983	20.5805	13.2558		ENSOART00000018937			ortholog_many2many	ENSG00000211893	ENST00000641095	IGHG2	immunoglobulin heavy constant gamma 2 (G2m marker) [Source:HGNC Symbol;Acc:HGNC:5526]
ENSOARG00000009538	0.583627	0.000703857	512.373	395.366	620.947	541.608	275.285	369.633	346.66	334.763		ENSOART00000010386			ortholog_one2many	ENSG00000074800	ENST00000489867	ENO1	enolase 1 [Source:HGNC Symbol;Acc:HGNC:3350]
ENSOARG00000017987	-0.240209	0.000753278	101.292	110.49	99.9514	105.384	123.599	124.303	119.367	123.105		ENSOART00000019578	TBC1D23	TBC1 domain family member 23 [Source:HGNC Symbol;Acc:HGNC:25622]	ortholog_one2one	ENSG00000036054	ENST00000471273	TBC1D23	TBC1 domain family member 23 [Source:HGNC Symbol;Acc:HGNC:25622]
ENSOARG00000018736	0.908363	0.000862656	6.61617	10.6943	6.83468	12.9255	4.86765	3.27558	4.78194	3.15097		ENSOART00000020401	BPI	bactericidal/permeability-increasing protein [Source:HGNC Symbol;Acc:HGNC:1095]	ortholog_one2one	ENSG00000101425	ENST00000490381	BPI	bactericidal/permeability-increasing protein [Source:HGNC Symbol;Acc:HGNC:1095]
ENSOARG00000004367	-1.03693	0.000925838	2.45911	5.15905	2.70635	2.20009	8.41972	4.40509	11.9851	17.0043		ENSOART00000004756			ortholog_one2many	ENSG00000275385	ENST00000616474	CCL18	C-C motif chemokine ligand 18 [Source:HGNC Symbol;Acc:HGNC:10616]
ENSOARG00000021136	0.393291	0.000963664	175.533	181.91	203.022	212.089	128.072	151.355	140.916	158.255		ENSOART00000023031	HIF1A	hypoxia inducible factor 1 alpha subunit [Source:HGNC Symbol;Acc:HGNC:4910]	ortholog_one2one	ENSG00000100644	ENST00000539097	HIF1A	hypoxia inducible factor 1 alpha subunit [Source:HGNC Symbol;Acc:HGNC:4910]
ENSOARG00000013284	0.629554	0.0010964	121.726	98.0757	159.445	113.8	71.6992	61.4454	88.254	80.1323		ENSOART00000014442	NT5E	5'-nucleotidase ecto [Source:HGNC Symbol;Acc:HGNC:8021]	ortholog_one2one	ENSG00000135318	ENST00000369651	NT5E	5'-nucleotidase ecto [Source:HGNC Symbol;Acc:HGNC:8021]
ENSOARG00000016678	0.456197	0.00121994	52.7537	53.3639	70.6862	59.5675	43.4142	44.7287	40.4951	39.7674		ENSOART00000018169	SOAT1	sterol O-acyltransferase 1 [Source:HGNC Symbol;Acc:HGNC:11177]	ortholog_one2one	ENSG00000057252	ENST00000539888	SOAT1	sterol O-acyltransferase 1 [Source:HGNC Symbol;Acc:HGNC:11177]
ENSOARG00000012389	0.693796	0.00126308	64.4637	42.3472	55.7783	72.4381	37.2309	36.3138	36.1974	24.7188		ENSOART00000013468	GPRC5B	G protein-coupled receptor class C group 5 member B [Source:HGNC Symbol;Acc:HGNC:13308]	ortholog_one2one	ENSG00000167191	ENST00000564449	GPRC5B	G protein-coupled receptor class C group 5 member B [Source:HGNC Symbol;Acc:HGNC:13308]
ENSOARG00000010051	0.970272	0.00151432	12.9981	15.6384	27.6598	43.5618	9.27485	6.15584	12.1667	7.71443		ENSOART00000010935			ortholog_many2many	ENSG00000143226	ENST00000491841	FCGR2A	Fc fragment of IgG receptor IIa [Source:HGNC Symbol;Acc:HGNC:3616]
ENSOARG00000000432	0.79842	0.00163787	137.066	103.718	124.721	60.4476	46.7689	59.8076	40.5557	66.0616		ENSOART00000000458	S100A12	S100 calcium binding protein A12 [Source:HGNC Symbol;Acc:HGNC:10489]	ortholog_one2one	ENSG00000163221	ENST00000368737	S100A12	S100 calcium binding protein A12 [Source:HGNC Symbol;Acc:HGNC:10489]
ENSOARG00000003572	-0.375227	0.00168361	57.789	56.0509	52.5674	53.7923	79.9216	75.056	68.763	62.6933		ENSOART00000003889	RPS6KA5	ribosomal protein S6 kinase A5 [Source:HGNC Symbol;Acc:HGNC:10434]	ortholog_one2one	ENSG00000100784	ENST00000556594	RPS6KA5	ribosomal protein S6 kinase A5 [Source:HGNC Symbol;Acc:HGNC:10434]
ENSOARG00000005630	-0.445844	0.00175842	41.2193	41.0037	32.2927	31.7363	53.8073	49.8115	47.5772	49.8722		ENSOART00000006132	PLSCR4	phospholipid scramblase 4 [Source:HGNC Symbol;Acc:HGNC:16497]	ortholog_one2one	ENSG00000114698	ENST00000383083	PLSCR4	phospholipid scramblase 4 [Source:HGNC Symbol;Acc:HGNC:16497]
ENSOARG00000010237	0.918322	0.00186204	5.26952	3.97677	7.47686	11.4405	2.89428	2.93673	2.72389	2.71635		ENSOART00000011138	FCRLB	Fc receptor like B [Source:HGNC Symbol;Acc:HGNC:26431]	ortholog_one2one	ENSG00000162746	ENST00000495397	FCRLB	Fc receptor like B [Source:HGNC Symbol;Acc:HGNC:26431]
ENSOARG00000013340	-0.972324	0.00186204	0.702602	2.36456	1.78894	1.32006	4.73609	6.43822	2.66336	4.45481		ENSOART00000014507	CCL26	C-C motif chemokine ligand 26 [Source:HGNC Symbol;Acc:HGNC:10625]	ortholog_one2one	ENSG00000006606	ENST00000394905	CCL26	C-C motif chemokine ligand 26 [Source:HGNC Symbol;Acc:HGNC:10625]
ENSOARG00000010719	-0.90123	0.00187499	18.8532	36.597	11.8345	33.2214	68.0156	70.4815	55.6884	43.9505		ENSOART00000011666	LPL	lipoprotein lipase [Source:HGNC Symbol;Acc:HGNC:6677]	ortholog_one2one	ENSG00000175445	ENST00000523696	LPL	lipoprotein lipase [Source:HGNC Symbol;Acc:HGNC:6677]
ENSOARG00000017166	0.559837	0.00187864	52.4024	44.8192	61.0075	61.8226	29.2717	34.7325	43.8243	35.3125		ENSOART00000018680			ortholog_one2one	ENSG00000115884	ENST00000381150	SDC1	syndecan 1 [Source:HGNC Symbol;Acc:HGNC:10658]
ENSOARG00000020267	0.584522	0.00204479	13.408	10.2644	15.8253	14.3006	9.07751	8.69724	8.29272	8.14905		ENSOART00000022069	GCHFR	GTP cyclohydrolase I feedback regulator [Source:HGNC Symbol;Acc:HGNC:4194]	ortholog_one2one	ENSG00000137880	ENST00000558467	GCHFR	GTP cyclohydrolase I feedback regulator [Source:HGNC Symbol;Acc:HGNC:4194]
ENSOARG00000008693	0.541356	0.00212408	30.6217	23.0545	35.0908	28.6012	17.8261	21.9125	18.0382	19.775		ENSOART00000009467	CISH	cytokine inducible SH2 containing protein [Source:HGNC Symbol;Acc:HGNC:1984]	ortholog_one2one	ENSG00000114737	ENST00000491847	CISH	cytokine inducible SH2 containing protein [Source:HGNC Symbol;Acc:HGNC:1984]
ENSOARG00000001055	-0.540239	0.0021705	165.697	199.752	125.088	140.421	239.896	264.758	224.872	211.93		ENSOART00000001130	RARRES2	retinoic acid receptor responder 2 [Source:HGNC Symbol;Acc:HGNC:9868]	ortholog_one2one	ENSG00000106538	ENST00000482669	RARRES2	retinoic acid receptor responder 2 [Source:HGNC Symbol;Acc:HGNC:9868]
ENSOARG00000014811	0.542087	0.00219013	43.0929	33.4263	38.7146	51.3172	28.4823	24.5104	30.447	26.5116		ENSOART00000016120	SCARA3	scavenger receptor class A member 3 [Source:HGNC Symbol;Acc:HGNC:19000]	ortholog_one2one	ENSG00000168077	ENST00000301904	SCARA3	scavenger receptor class A member 3 [Source:HGNC Symbol;Acc:HGNC:19000]
ENSOARG00000007393	-0.371994	0.0024429	637.436	693.838	524.206	542.048	756.591	796.814	769.589	789.425		ENSOART00000008049	NDST1	N-deacetylase and N-sulfotransferase 1 [Source:HGNC Symbol;Acc:HGNC:7680]	ortholog_one2one	ENSG00000070614	ENST00000521752	NDST1	N-deacetylase and N-sulfotransferase 1 [Source:HGNC Symbol;Acc:HGNC:7680]
ENSOARG00000003994	0.512891	0.00250417	324.895	390.422	449.025	450.854	255.091	315.473	226.446	296.354		ENSOART00000004344	CTSC	cathepsin C [Source:HGNC Symbol;Acc:HGNC:2528]	ortholog_one2one	ENSG00000109861	ENST00000534131	CTSC	cathepsin C [Source:HGNC Symbol;Acc:HGNC:2528]
ENSOARG00000018845	0.190765	0.00251105	178.402	173.688	186.784	184.533	154.318	159.939	157.259	157.44		ENSOART00000020524	NAGA	alpha-N-acetylgalactosaminidase precursor [Source:RefSeq peptide;Acc:NP_001119817]	ortholog_one2one	ENSG00000198951	ENST00000402937	NAGA	alpha-N-acetylgalactosaminidase [Source:HGNC Symbol;Acc:HGNC:7631]
ENSOARG00000021015	0.687026	0.00254106	23.1859	16.8744	16.8803	24.751	11.5771	12.4246	8.29272	14.1793		ENSOART00000022895	CLEC7A	C-type lectin domain containing 7A [Source:HGNC Symbol;Acc:HGNC:14558]	ortholog_one2one	ENSG00000172243	ENST00000525605	CLEC7A	C-type lectin domain containing 7A [Source:HGNC Symbol;Acc:HGNC:14558]
ENSOARG00000016547	-0.62439	0.00257217	240.7	336.897	167.564	245.915	370.731	384.316	429.466	420.817		ENSOART00000018025	CALCRL	calcitonin receptor like receptor [Source:HGNC Symbol;Acc:HGNC:16709]	ortholog_one2one	ENSG00000064989	ENST00000479784	CALCRL	calcitonin receptor like receptor [Source:HGNC Symbol;Acc:HGNC:16709]
ENSOARG00000011692	0.491647	0.00259569	27.4015	32.5665	34.1275	26.8961	24.6671	19.9924	20.5805	18.2539		ENSOART00000012719	LOXL4	lysyl oxidase like 4 [Source:HGNC Symbol;Acc:HGNC:17171]	ortholog_one2one	ENSG00000138131	ENST00000260702	LOXL4	lysyl oxidase like 4 [Source:HGNC Symbol;Acc:HGNC:17171]
ENSOARG00000019933	0.667296	0.00268039	9.48513	5.80393	8.66949	8.91038	4.4072	5.36518	4.66087	4.67212		ENSOART00000021701	DCLRE1B	DNA cross-link repair 1B [Source:HGNC Symbol;Acc:HGNC:17641]	ortholog_one2one	ENSG00000118655	ENST00000466480	DCLRE1B	DNA cross-link repair 1B [Source:HGNC Symbol;Acc:HGNC:17641]
ENSOARG00000010784	0.60696	0.00311177	86.1859	63.0909	109.034	87.3437	49.7948	57.5486	62.9521	43.6789		ENSOART00000011732	SLC1A5	solute carrier family 1 member 5 [Source:HGNC Symbol;Acc:HGNC:10943]	ortholog_one2one	ENSG00000105281	ENST00000598022	SLC1A5	solute carrier family 1 member 5 [Source:HGNC Symbol;Acc:HGNC:10943]
ENSOARG00000018347	-0.874916	0.0031565	2.63476	4.62165	3.16505	3.35514	10.9851	10.8433	4.96353	5.54135		ENSOART00000019967	LY86	lymphocyte antigen 86 [Source:HGNC Symbol;Acc:HGNC:16837]	ortholog_one2one	ENSG00000112799	ENST00000230568	LY86	lymphocyte antigen 86 [Source:HGNC Symbol;Acc:HGNC:16837]
ENSOARG00000009627	0.788619	0.00317778	39.4043	61.1025	81.8327	88.9938	28.4166	31.5698	26.9968	47.4275		ENSOART00000010478	CCL2	C-C motif chemokine ligand 2 [Source:HGNC Symbol;Acc:HGNC:10618]	ortholog_one2one	ENSG00000108691	ENST00000582017	CCL2	C-C motif chemokine ligand 2 [Source:HGNC Symbol;Acc:HGNC:10618]
ENSOARG00000009301	-0.410361	0.00326239	175.182	196.635	138.482	175.347	247.987	222.514	225.356	222.034		ENSOART00000010122	COLEC12	collectin subfamily member 12 [Source:HGNC Symbol;Acc:HGNC:16016]	ortholog_one2one	ENSG00000158270	ENST00000582147	COLEC12	collectin subfamily member 12 [Source:HGNC Symbol;Acc:HGNC:16016]
ENSOARG00000017679	0.318454	0.00339305	2453.9	2466.29	2190.22	2556.62	1693.22	1890.97	1956.11	2113.59		ENSOART00000019236
ENSOARG00000010726	-0.516994	0.00351131	13.2909	14.0799	10.7337	11.0005	17.2999	21.0654	15.3748	18.1452		ENSOART00000011670	SELP	P-selectin precursor [Source:RefSeq peptide;Acc:NP_001009295]	ortholog_one2one	ENSG00000174175	ENST00000426706	SELP	selectin P [Source:HGNC Symbol;Acc:HGNC:10721]
ENSOARG00000019565	-0.766965	0.00356606	18.9703	23.3769	10.7337	16.5007	46.1111	34.3936	28.0258	26.1313		ENSOART00000021308
ENSOARG00000000544	0.649712	0.00392061	65.2249	60.4576	112.933	82.0635	47.7556	39.0246	53.6909	48.6227		ENSOART00000000579	ELF3	E74 like ETS transcription factor 3 [Source:HGNC Symbol;Acc:HGNC:3318]	ortholog_one2one	ENSG00000163435	ENST00000475698	ELF3	E74 like ETS transcription factor 3 [Source:HGNC Symbol;Acc:HGNC:3318]
ENSOARG00000018493	0.482036	0.00415918	35.1887	26.2789	32.5221	37.6766	19.8653	22.6467	25.3624	23.4149		ENSOART00000020131	GPC1	glypican 1 [Source:HGNC Symbol;Acc:HGNC:4449]	ortholog_one2one	ENSG00000063660	ENST00000466624	GPC1	glypican 1 [Source:HGNC Symbol;Acc:HGNC:4449]
ENSOARG00000009845	0.629994	0.00421879	111.421	76.096	144.675	129.09	76.5668	56.4756	69.6105	74.8626		ENSOART00000010721	OSMR	oncostatin M receptor [Source:HGNC Symbol;Acc:HGNC:8507]	ortholog_one2one	ENSG00000145623	ENST00000508882	OSMR	oncostatin M receptor [Source:HGNC Symbol;Acc:HGNC:8507]
ENSOARG00000000450	0.82545	0.00455351	11.0074	10.2106	8.44014	5.61024	3.22317	3.16263	3.20813	6.35626		ENSOART00000000477	S100A8	S100 calcium binding protein A8 [Source:HGNC Symbol;Acc:HGNC:10498]	ortholog_one2one	ENSG00000143546	ENST00000477801	S100A8	S100 calcium binding protein A8 [Source:HGNC Symbol;Acc:HGNC:10498]
ENSOARG00000015726	0.924329	0.00455351	7.61152	2.25708	4.72464	3.90517	0.855128	2.42845	0.907963	1.52116		ENSOART00000017119	DCSTAMP	dendrocyte expressed seven transmembrane protein [Source:HGNC Symbol;Acc:HGNC:18549]	ortholog_one2one	ENSG00000164935	ENST00000622554	DCSTAMP	dendrocyte expressed seven transmembrane protein [Source:HGNC Symbol;Acc:HGNC:18549]
ENSOARG00000005446	-0.752907	0.00461326	21.0195	21.0661	18.9903	16.0057	51.505	46.4794	23.1833	26.5659		ENSOART00000005942	NAIP	NLR family apoptosis inhibitory protein [Source:HGNC Symbol;Acc:HGNC:7634]	ortholog_one2one	ENSG00000249437	ENST00000503719	NAIP	NLR family apoptosis inhibitory protein [Source:HGNC Symbol;Acc:HGNC:7634]
ENSOARG00000010863	-0.838111	0.00508817	1.0539	1.39724	0.917406	0.93504	2.43383	2.7673	1.5738	2.93366		ENSOART00000011815	RAB39A	RAB39A, member RAS oncogene family [Source:HGNC Symbol;Acc:HGNC:16521]	ortholog_one2one	ENSG00000179331	ENST00000320578	RAB39A	RAB39A, member RAS oncogene family [Source:HGNC Symbol;Acc:HGNC:16521]
ENSOARG00000001869	0.791166	0.00519159	4.27416	3.54685	3.80724	4.01517	1.84181	1.24246	1.51327	2.87933		ENSOART00000002010	TREM1	triggering receptor expressed on myeloid cells 1 [Source:HGNC Symbol;Acc:HGNC:17760]	ortholog_one2one	ENSG00000124731	ENST00000586287	TREM1	triggering receptor expressed on myeloid cells 1 [Source:HGNC Symbol;Acc:HGNC:17760]
ENSOARG00000016727	-0.59898	0.00568266	9.66078	11.984	7.38512	7.53532	16.2474	15.0225	12.2272	14.7226		ENSOART00000018220	HGF	hepatocyte growth factor [Source:HGNC Symbol;Acc:HGNC:4893]	ortholog_one2one	ENSG00000019991	ENST00000354224	HGF	hepatocyte growth factor [Source:HGNC Symbol;Acc:HGNC:4893]
ENSOARG00000019414	0.465543	0.00583774	226.94	235.005	198.206	277.267	156.488	145.481	154.475	201.716		ENSOART00000021144	MMP14	matrix metalloproteinase-14 precursor [Source:RefSeq peptide;Acc:NP_001159653]	ortholog_one2one	ENSG00000157227	ENST00000548162	MMP14	matrix metallopeptidase 14 [Source:HGNC Symbol;Acc:HGNC:7160]
ENSOARG00000009176	0.447107	0.0058744	21.4294	15.2622	17.3849	18.1508	12.3007	13.5541	12.8931	12.7125		ENSOART00000009988	PVR	poliovirus receptor [Source:HGNC Symbol;Acc:HGNC:9705]	ortholog_one2one	ENSG00000073008	ENST00000587785	PVR	poliovirus receptor [Source:HGNC Symbol;Acc:HGNC:9705]
ENSOARG00000020462	0.471463	0.00609973	32.671	22.5171	31.2377	27.6662	21.5098	19.0887	18.2803	20.8072		ENSOART00000022285	IL1RAP	interleukin 1 receptor accessory protein [Source:HGNC Symbol;Acc:HGNC:5995]	ortholog_one2one	ENSG00000196083	ENST00000412504	IL1RAP	interleukin 1 receptor accessory protein [Source:HGNC Symbol;Acc:HGNC:5995]
ENSOARG00000005384	0.412409	0.00627471	474.959	494.409	628.653	573.179	399.805	457.113	347.689	389.47		ENSOART00000005875
ENSOARG00000017069	0.86144	0.00647144	1.5223	1.39724	2.43113	2.64011	0.855128	0.960085	0.605308	0.706251		ENSOART00000018583			ortholog_one2many	ENSG00000135218	ENST00000544133	CD36	CD36 molecule [Source:HGNC Symbol;Acc:HGNC:1663]
ENSOARG00000004027	-0.667287	0.00657746	90.1087	141.659	65.8239	84.9236	201.152	158.245	130.686	170.315		ENSOART00000004373
ENSOARG00000014116	-0.670656	0.00695539	96.0223	136.822	69.9522	80.1934	209.441	188.572	138.555	128.592		ENSOART00000015373	PTGS1	prostaglandin G/H synthase 1 precursor [Source:RefSeq peptide;Acc:NP_001009476]	ortholog_one2one	ENSG00000095303	ENST00000619306	PTGS1	prostaglandin-endoperoxide synthase 1 [Source:HGNC Symbol;Acc:HGNC:9604]
ENSOARG00000004299	-0.634192	0.00697329	7.84572	10.1569	6.05488	6.21526	14.8003	12.707	12.8931	9.94184		ENSOART00000004685			ortholog_one2one	ENSG00000179348	ENST00000498200	GATA2	GATA binding protein 2 [Source:HGNC Symbol;Acc:HGNC:4171]
ENSOARG00000004807	-0.674027	0.00703314	207.443	314.594	156.005	170.122	443.351	427.69	280.197	328.896		ENSOART00000005245	ADGRE1	adhesion G protein-coupled receptor E1 [Source:HGNC Symbol;Acc:HGNC:3336]	ortholog_one2one	ENSG00000174837	ENST00000595026	ADGRE1	adhesion G protein-coupled receptor E1 [Source:HGNC Symbol;Acc:HGNC:3336]
ENSOARG00000014339	0.29252	0.0070423	537.608	529.286	507.326	588.635	386.584	428.424	454.587	475.144		ENSOART00000015613		ferritin heavy chain [Source:RefSeq peptide;Acc:NP_001009786]
ENSOARG00000008248	-0.302387	0.007055	413.716	381.017	391.733	324.954	436.641	473.378	495.263	458.248		ENSOART00000009010	HSPG2	heparan sulfate proteoglycan 2 [Source:HGNC Symbol;Acc:HGNC:5273]	ortholog_one2one	ENSG00000142798	ENST00000439717	HSPG2	heparan sulfate proteoglycan 2 [Source:HGNC Symbol;Acc:HGNC:5273]
ENSOARG00000005858	-0.588618	0.00705698	66.0446	93.7227	57.6131	58.1925	136.097	113.685	94.9124	91.052		ENSOART00000006378	NR1H3	nuclear receptor subfamily 1 group H member 3 [Source:HGNC Symbol;Acc:HGNC:7966]	ortholog_one2one	ENSG00000025434	ENST00000616973	NR1H3	nuclear receptor subfamily 1 group H member 3 [Source:HGNC Symbol;Acc:HGNC:7966]
ENSOARG00000002799	-0.504223	0.00713645	36.4768	49.6558	39.2191	31.0213	64.3319	60.3724	49.2721	53.7837		ENSOART00000003033	IRAK3	interleukin 1 receptor associated kinase 3 [Source:HGNC Symbol;Acc:HGNC:17020]	ortholog_one2one	ENSG00000090376	ENST00000457197	IRAK3	interleukin 1 receptor associated kinase 3 [Source:HGNC Symbol;Acc:HGNC:17020]
ENSOARG00000013162	0.462891	0.00734492	689.838	556.909	437.878	496.836	334.355	402.727	401.743	394.36		ENSOART00000014314	LGMN	legumain [Source:HGNC Symbol;Acc:HGNC:9472]	ortholog_one2one	ENSG00000100600	ENST00000557034	LGMN	legumain [Source:HGNC Symbol;Acc:HGNC:9472]
ENSOARG00000011380	-0.501339	0.00814331	450.953	721.676	428.291	496.121	735.213	756.264	810.447	748.137		ENSOART00000012377	ADGRF5	adhesion G protein-coupled receptor F5 [Source:HGNC Symbol;Acc:HGNC:19030]	ortholog_one2one	ENSG00000069122	ENST00000283296	ADGRF5	adhesion G protein-coupled receptor F5 [Source:HGNC Symbol;Acc:HGNC:19030]
ENSOARG00000009837	0.33111	0.00874617	62.2974	62.6072	63.4845	74.9132	46.9005	49.3597	56.5358	53.2948		ENSOART00000010707	PGM2	phosphoglucomutase 2 [Source:HGNC Symbol;Acc:HGNC:8906]	ortholog_one2one	ENSG00000169299	ENST00000625312	PGM2	phosphoglucomutase 2 [Source:HGNC Symbol;Acc:HGNC:8906]
ENSOARG00000014586	-0.562361	0.00923975	267.047	425.084	221.416	241.955	444.93	452.708	445.931	442.548		ENSOART00000015883	TEK	TEK receptor tyrosine kinase [Source:HGNC Symbol;Acc:HGNC:11724]	ortholog_one2one	ENSG00000120156	ENST00000615002	TEK	TEK receptor tyrosine kinase [Source:HGNC Symbol;Acc:HGNC:11724]
ENSOARG00000007687	-0.690008	0.0101641	3.22026	5.37401	4.54116	3.85016	4.99921	7.6242	8.0506	10.1048		ENSOART00000008367	ACKR1	atypical chemokine receptor 1 (Duffy blood group) [Source:HGNC Symbol;Acc:HGNC:4035]	ortholog_one2one	ENSG00000213088	ENST00000537147	ACKR1	atypical chemokine receptor 1 (Duffy blood group) [Source:HGNC Symbol;Acc:HGNC:4035]
ENSOARG00000015262	0.544827	0.010196	239.763	151.332	194.949	178.318	95.1823	110.41	152.901	137.61		ENSOART00000016611	SERPINE1	serpin family E member 1 [Source:HGNC Symbol;Acc:HGNC:8583]	ortholog_one2one	ENSG00000106366	ENST00000223095	SERPINE1	serpin family E member 1 [Source:HGNC Symbol;Acc:HGNC:8583]
ENSOARG00000016452	0.440959	0.0104828	26.289	22.2484	33.5312	28.1062	19.8653	18.411	20.4594	20.101		ENSOART00000017917	PPARG	peroxisome proliferator activated receptor gamma [Source:HGNC Symbol;Acc:HGNC:9236]	ortholog_one2one	ENSG00000132170	ENST00000396999	PPARG	peroxisome proliferator activated receptor gamma [Source:HGNC Symbol;Acc:HGNC:9236]
ENSOARG00000001786	-0.395143	0.0105353	24.6496	26.8163	20.5499	21.8359	34.534	27.3342	31.2339	31.4553		ENSOART00000001922	STX11	syntaxin 11 [Source:HGNC Symbol;Acc:HGNC:11429]	ortholog_one2one	ENSG00000135604	ENST00000367568	STX11	syntaxin 11 [Source:HGNC Symbol;Acc:HGNC:11429]
ENSOARG00000013291	0.426771	0.0105353	88.8206	100.494	106.786	122.655	68.6733	90.5303	66.826	77.0357		ENSOART00000014453	IFI30	IFI30, lysosomal thiol reductase [Source:HGNC Symbol;Acc:HGNC:5398]	ortholog_one2one	ENSG00000216490	ENST00000600463	IFI30	IFI30, lysosomal thiol reductase [Source:HGNC Symbol;Acc:HGNC:5398]
ENSOARG00000009968	-0.274565	0.0106366	126.995	136.124	125.914	127.825	173.262	146.724	142.974	161.188		ENSOART00000010849	CDK19	cyclin dependent kinase 19 [Source:HGNC Symbol;Acc:HGNC:19338]	ortholog_one2one	ENSG00000155111	ENST00000413605	CDK19	cyclin dependent kinase 19 [Source:HGNC Symbol;Acc:HGNC:19338]
ENSOARG00000018598	0.217822	0.0106366	86.8885	79.1592	80.9152	83.1085	65.8448	71.8934	73.3028	70.0818		ENSOART00000020241			ortholog_one2many	ENSG00000162066	ENST00000563453	AMDHD2	amidohydrolase domain containing 2 [Source:HGNC Symbol;Acc:HGNC:24262]
ENSOARG00000017475	0.754301	0.0112784	12.0613	6.93247	17.0179	13.4756	5.78856	4.06624	5.44778	8.63799		ENSOART00000019022	INHBA	inhibin beta A subunit [Source:HGNC Symbol;Acc:HGNC:6066]	ortholog_one2one	ENSG00000122641	ENST00000638023	INHBA	inhibin beta A subunit [Source:HGNC Symbol;Acc:HGNC:6066]
ENSOARG00000020215	-0.759123	0.0114192	5.03532	10.6943	5.55031	3.41014	13.4189	13.893	9.86653	13.7447		ENSOART00000022008			ortholog_many2many	ENSG00000128284	ENST00000424878	APOL3	apolipoprotein L3 [Source:HGNC Symbol;Acc:HGNC:14868]
ENSOARG00000008333	-0.81133	0.0114302	3.80576	3.43937	2.56874	1.48506	11.2482	5.0828	6.41627	4.34616		ENSOART00000009066	TNF	tumor necrosis factor [Source:HGNC Symbol;Acc:HGNC:11892]	ortholog_one2one	ENSG00000232810	ENST00000449264	TNF	tumor necrosis factor [Source:HGNC Symbol;Acc:HGNC:11892]
ENSOARG00000010278	0.81923	0.0118781	1.46375	1.0748	2.29352	2.4201	0.855128	0.621231	0.665839	0.706251		ENSOART00000011180	FOXP3	forkhead box protein P3 [Source:RefSeq peptide;Acc:NP_001138419]	ortholog_one2one	ENSG00000049768	ENST00000376207	FOXP3	forkhead box P3 [Source:HGNC Symbol;Acc:HGNC:6106]
ENSOARG00000008208	-0.747263	0.0120652	118.857	152.676	99.0799	68.4779	273.97	328.97	147.332	137.176		ENSOART00000008940	CR2	complement C3d receptor 2 [Source:HGNC Symbol;Acc:HGNC:2336]	ortholog_one2one	ENSG00000117322	ENST00000640301	CR2	complement C3d receptor 2 [Source:HGNC Symbol;Acc:HGNC:2336]
ENSOARG00000012815	-0.748413	0.0122224	7.20167	14.4561	6.42184	8.74537	27.3641	18.9193	12.0456	16.3524		ENSOART00000013924	MS4A7	membrane spanning 4-domains A7 [Source:HGNC Symbol;Acc:HGNC:13378]	ortholog_one2one	ENSG00000166927	ENST00000358246	MS4A7	membrane spanning 4-domains A7 [Source:HGNC Symbol;Acc:HGNC:13378]
ENSOARG00000020667	0.696483	0.0125428	9.07528	9.45826	16.1922	18.0408	6.31479	8.41486	5.50831	7.93174		ENSOART00000022516	FCGR1A	high affinity immunoglobulin gamma Fc receptor I precursor [Source:RefSeq peptide;Acc:NP_001132924]	ortholog_one2many	ENSG00000150337	ENST00000489704	FCGR1A	Fc fragment of IgG receptor Ia [Source:HGNC Symbol;Acc:HGNC:3613]
ENSOARG00000005847	-0.418845	0.0129253	32.7295	38.4242	26.7883	25.8511	40.9146	40.8883	43.5822	42.375		ENSOART00000006370	PRKCE	protein kinase C epsilon [Source:HGNC Symbol;Acc:HGNC:9401]	ortholog_one2one	ENSG00000171132	ENST00000494472	PRKCE	protein kinase C epsilon [Source:HGNC Symbol;Acc:HGNC:9401]
ENSOARG00000019610	0.674326	0.0129346	4.27416	4.13799	5.09161	5.33523	3.74941	2.5414	2.30017	1.84712		ENSOART00000021354	C1orf162	chromosome 1 open reading frame 162 [Source:HGNC Symbol;Acc:HGNC:28344]	ortholog_one2one	ENSG00000143110	ENST00000464591	C1orf162	chromosome 1 open reading frame 162 [Source:HGNC Symbol;Acc:HGNC:28344]
ENSOARG00000002951	0.484393	0.0131644	156.27	179.008	208.435	262.966	148.332	122.891	133.107	149.073		ENSOART00000003209			ortholog_one2many	ENSG00000244255	ENST00000477310	AL645922.1
ENSOARG00000002820	-0.627798	0.0131927	57.789	85.6617	46.6501	47.027	129.848	106.456	75.7241	85.8366		ENSOART00000003055	HCK	HCK proto-oncogene, Src family tyrosine kinase [Source:HGNC Symbol;Acc:HGNC:4840]	ortholog_one2one	ENSG00000101336	ENST00000639405	HCK	HCK proto-oncogene, Src family tyrosine kinase [Source:HGNC Symbol;Acc:HGNC:4840]
ENSOARG00000019349	-0.49169	0.0133338	41.7463	54.4387	34.678	41.5818	74.725	65.3987	57.2622	52.2626		ENSOART00000021071	CSF1	colony stimulating factor 1 [Source:HGNC Symbol;Acc:HGNC:2432]	ortholog_one2one	ENSG00000184371	ENST00000526001	CSF1	colony stimulating factor 1 [Source:HGNC Symbol;Acc:HGNC:2432]
ENSOARG00000010046	0.585037	0.0138104	379.229	214.315	464.62	275.397	196.153	214.325	212.584	200.956		ENSOART00000010945			ortholog_one2many	ENSG00000133661	ENST00000444384	SFTPD	surfactant protein D [Source:HGNC Symbol;Acc:HGNC:10803]
ENSOARG00000005042	-0.448038	0.0139509	35.8327	42.9921	28.1644	29.2612	49.0054	43.3168	51.6933	45.526		ENSOART00000005499	PRKD1	protein kinase D1 [Source:HGNC Symbol;Acc:HGNC:9407]	ortholog_one2one	ENSG00000184304	ENST00000616995	PRKD1	protein kinase D1 [Source:HGNC Symbol;Acc:HGNC:9407]
ENSOARG00000014592	0.810638	0.0139509	1.46375	1.3435	4.03659	2.03509	0.328895	1.07304	0.544778	0.108654		ENSOART00000015880			ortholog_one2many	ENSG00000124875	ENST00000503446	CXCL6	C-X-C motif chemokine ligand 6 [Source:HGNC Symbol;Acc:HGNC:10643]
ENSOARG00000016448	-0.735524	0.0142246	3.86431	8.00727	4.03659	3.74016	10.9193	13.3847	7.02158	8.09472		ENSOART00000017922	TFR2	transferrin receptor 2 [Source:HGNC Symbol;Acc:HGNC:11762]	ortholog_one2one	ENSG00000106327	ENST00000476304	TFR2	transferrin receptor 2 [Source:HGNC Symbol;Acc:HGNC:11762]
ENSOARG00000003254	-0.52235	0.0143715	33.6078	41.4873	29.0818	30.9663	64.0688	54.8943	40.1319	42.701		ENSOART00000003529			ortholog_one2one	ENSG00000130775	ENST00000328928	THEMIS2	thymocyte selection associated family member 2 [Source:HGNC Symbol;Acc:HGNC:16839]
ENSOARG00000000304	-0.497805	0.014796	15.4572	20.8512	12.7978	17.5457	23.4173	21.856	28.9337	22.9803		ENSOART00000000323	ACKR3	atypical chemokine receptor 3 [Source:HGNC Symbol;Acc:HGNC:23692]	ortholog_one2one	ENSG00000144476	ENST00000272928	ACKR3	atypical chemokine receptor 3 [Source:HGNC Symbol;Acc:HGNC:23692]
ENSOARG00000004298	0.472308	0.014948	15.5743	17.4655	22.1095	21.7259	12.5638	12.1422	12.8325	15.7548		ENSOART00000004681	FOLR2	folate receptor beta [Source:HGNC Symbol;Acc:HGNC:3793]	ortholog_one2one	ENSG00000165457	ENST00000619261	FOLR2	folate receptor beta [Source:HGNC Symbol;Acc:HGNC:3793]
ENSOARG00000009354	0.566516	0.0149513	9.48513	7.09369	11.2382	12.4305	6.05167	5.98641	7.14264	6.19328		ENSOART00000010183			ortholog_one2many	ENSG00000101444	ENST00000473516	AHCY	adenosylhomocysteinase [Source:HGNC Symbol;Acc:HGNC:343]
ENSOARG00000012170	-0.409171	0.0152587	12.8225	11.1779	10.3208	11.7705	15.6554	17.9028	14.8906	13.5274		ENSOART00000013235	TNFRSF25	TNF receptor superfamily member 25 [Source:HGNC Symbol;Acc:HGNC:11910]	ortholog_one2one	ENSG00000215788	ENST00000515145	TNFRSF25	TNF receptor superfamily member 25 [Source:HGNC Symbol;Acc:HGNC:11910]
ENSOARG00000012119	-0.679423	0.0153385	1.99071	3.86929	2.52287	2.69511	5.39388	6.09936	3.57132	5.10674		ENSOART00000013183	IL15	interleukin 15 [Source:HGNC Symbol;Acc:HGNC:5977]	ortholog_one2one	ENSG00000164136	ENST00000394159	IL15	interleukin 15 [Source:HGNC Symbol;Acc:HGNC:5977]
ENSOARG00000006902	-0.243959	0.0154219	125.532	147.302	126.556	129.31	161.027	162.028	155.322	145.977		ENSOART00000007505	HDAC5	histone deacetylase 5 [Source:HGNC Symbol;Acc:HGNC:14068]	ortholog_one2one	ENSG00000108840	ENST00000587135	HDAC5	histone deacetylase 5 [Source:HGNC Symbol;Acc:HGNC:14068]
ENSOARG00000018896	0.72389	0.0164843	8.84108	6.39507	18.1646	12.7055	6.11745	6.38174	5.93202	4.50914		ENSOART00000020577	FZD5	frizzled class receptor 5 [Source:HGNC Symbol;Acc:HGNC:4043]	ortholog_one2one	ENSG00000163251	ENST00000295417	FZD5	frizzled class receptor 5 [Source:HGNC Symbol;Acc:HGNC:4043]
ENSOARG00000002612	0.350751	0.016523	66.8643	56.2659	70.732	65.5078	41.8355	53.2	54.962	49.6005		ENSOART00000002828	MAP2K3	mitogen-activated protein kinase kinase 3 [Source:HGNC Symbol;Acc:HGNC:6843]	ortholog_one2one	ENSG00000034152	ENST00000627447	MAP2K3	mitogen-activated protein kinase kinase 3 [Source:HGNC Symbol;Acc:HGNC:6843]
ENSOARG00000001370	0.730159	0.0166691	134.665	82.0074	218.572	103.624	84.855	72.4017	35.2895	70.7881		ENSOART00000001470	CHI3L1	chitinase 3 like 1 [Source:HGNC Symbol;Acc:HGNC:1932]	ortholog_one2one	ENSG00000133048	ENST00000472064	CHI3L1	chitinase 3 like 1 [Source:HGNC Symbol;Acc:HGNC:1932]
ENSOARG00000014244	-0.771607	0.0169427	3.98141	6.23385	2.06416	2.64011	9.93264	11.8599	6.35574	5.75866		ENSOART00000015517	CCR3	C-C motif chemokine receptor 3 [Source:HGNC Symbol;Acc:HGNC:1604]	ortholog_one2one	ENSG00000183625	ENST00000545097	CCR3	C-C motif chemokine receptor 3 [Source:HGNC Symbol;Acc:HGNC:1604]
ENSOARG00000011197	-0.256584	0.0171752	36.711	40.0364	37.7971	37.5116	40.6515	49.1902	46.4877	44.9284		ENSOART00000012176	RIPK2	receptor interacting serine/threonine kinase 2 [Source:HGNC Symbol;Acc:HGNC:10020]	ortholog_one2one	ENSG00000104312	ENST00000518673	RIPK2	receptor interacting serine/threonine kinase 2 [Source:HGNC Symbol;Acc:HGNC:10020]
ENSOARG00000005211	0.629277	0.01756	20.3169	14.1874	15.7335	17.2157	6.57791	13.6671	7.38476	11.463		ENSOART00000005687	FANCD2	Fanconi anemia complementation group D2 [Source:HGNC Symbol;Acc:HGNC:3585]	ortholog_one2one	ENSG00000144554	ENST00000625535	FANCD2	Fanconi anemia complementation group D2 [Source:HGNC Symbol;Acc:HGNC:3585]
ENSOARG00000018691	-0.740047	0.0175975	4.21561	7.36239	5.09161	3.08013	13.09	13.3282	5.6899	8.96395		ENSOART00000020344			ortholog_many2many	ENSG00000128284	ENST00000424878	APOL3	apolipoprotein L3 [Source:HGNC Symbol;Acc:HGNC:14868]
ENSOARG00000007977	-0.669341	0.0182755	465.532	531.866	279.58	344.865	996.224	935.349	495.324	504.154		ENSOART00000008685	C1QB	complement C1q B chain [Source:HGNC Symbol;Acc:HGNC:1242]	ortholog_one2one	ENSG00000173369	ENST00000314933	C1QB	complement C1q B chain [Source:HGNC Symbol;Acc:HGNC:1242]
ENSOARG00000015044	-0.486105	0.0185669	30.4461	41.4336	26.1461	27.6112	43.6773	54.9507	38.8608	44.1135		ENSOART00000016373	TLR2	toll like receptor 2 [Source:HGNC Symbol;Acc:HGNC:11848]	ortholog_one2one	ENSG00000137462	ENST00000260010	TLR2	toll like receptor 2 [Source:HGNC Symbol;Acc:HGNC:11848]
ENSOARG00000002619	0.740728	0.0188624	1.4052	2.74074	2.24765	2.64011	1.05247	1.29894	0.72637	1.14087		ENSOART00000002835	CLEC4D	C-type lectin domain family 4 member D [Source:HGNC Symbol;Acc:HGNC:14554]	ortholog_one2one	ENSG00000166527	ENST00000299665	CLEC4D	C-type lectin domain family 4 member D [Source:HGNC Symbol;Acc:HGNC:14554]
ENSOARG00000000155	0.39281	0.0189641	60.3067	56.3196	70.4109	61.5476	42.6906	50.6586	37.6502	53.5664		ENSOART00000000158	CPM	carboxypeptidase M [Source:HGNC Symbol;Acc:HGNC:2311]	ortholog_one2one	ENSG00000135678	ENST00000338356	CPM	carboxypeptidase M [Source:HGNC Symbol;Acc:HGNC:2311]
ENSOARG00000004684	-0.232656	0.0193628	96.7834	107.265	91.1902	90.0388	107.417	114.871	112.224	116.64		ENSOART00000005102	RNF13	ring finger protein 13 [Source:HGNC Symbol;Acc:HGNC:10057]	ortholog_one2one	ENSG00000082996	ENST00000493238	RNF13	ring finger protein 13 [Source:HGNC Symbol;Acc:HGNC:10057]
ENSOARG00000000837	0.512331	0.0200106	11.71	8.00727	11.1924	11.0555	5.657	6.66412	8.41379	7.11684		ENSOART00000000895	HHIPL1	HHIP like 1 [Source:HGNC Symbol;Acc:HGNC:19710]	ortholog_one2one	ENSG00000182218	ENST00000357223	HHIPL1	HHIP like 1 [Source:HGNC Symbol;Acc:HGNC:19710]
ENSOARG00000020828	0.336441	0.0204589	14.7546	15.4771	14.9537	14.8506	11.2482	11.1257	13.3773	10.9741		ENSOART00000022692	IL1RN	interleukin 1 receptor antagonist precursor [Source:RefSeq peptide;Acc:NP_001295524]	ortholog_one2one	ENSG00000136689	ENST00000472292	IL1RN	interleukin 1 receptor antagonist [Source:HGNC Symbol;Acc:HGNC:6000]
ENSOARG00000006032	0.322362	0.0205446	111.772	93.0778	118.758	107.64	74.3961	85.504	95.0939	84.3155		ENSOART00000006554	PHB	prohibitin [Source:HGNC Symbol;Acc:HGNC:8912]	ortholog_one2one	ENSG00000167085	ENST00000300408	PHB	prohibitin [Source:HGNC Symbol;Acc:HGNC:8912]
ENSOARG00000007507	-0.249117	0.0218957	582.047	671.375	544.389	651.008	694.035	726.897	760.631	723.038		ENSOART00000008185	IL6ST	interleukin 6 signal transducer [Source:HGNC Symbol;Acc:HGNC:6021]	ortholog_one2one	ENSG00000134352	ENST00000396816	IL6ST	interleukin 6 signal transducer [Source:HGNC Symbol;Acc:HGNC:6021]
ENSOARG00000019084	0.372566	0.0218957	60.1896	70.1308	63.8974	69.798	49.5316	40.5495	59.9861	49.2202		ENSOART00000020781	NFATC4	nuclear factor of activated T-cells 4 [Source:HGNC Symbol;Acc:HGNC:7778]	ortholog_one2one	ENSG00000100968	ENST00000555821	NFATC4	nuclear factor of activated T-cells 4 [Source:HGNC Symbol;Acc:HGNC:7778]
ENSOARG00000008250	0.6206	0.0233767	2.81041	3.54685	4.49529	4.51019	1.77603	2.42845	2.5423	2.17308		ENSOART00000008977	KLKB1	kallikrein B1 [Source:HGNC Symbol;Acc:HGNC:6371]	ortholog_one2one	ENSG00000164344	ENST00000467271	KLKB1	kallikrein B1 [Source:HGNC Symbol;Acc:HGNC:6371]
ENSOARG00000012021	0.774695	0.0234069	2.45911	0.859841	3.16505	1.81508	0.394674	0.960085	0.968493	0.380289		ENSOART00000013079	IL6	interleukin-6 precursor [Source:RefSeq peptide;Acc:NP_001009392]	ortholog_one2one	ENSG00000136244	ENST00000258743	IL6	interleukin 6 [Source:HGNC Symbol;Acc:HGNC:6018]
ENSOARG00000020044	-0.487891	0.0247744	29.0994	36.1671	27.1552	23.046	49.5974	46.2535	31.7182	40.2563		ENSOART00000021827	RASGRP1	RAS guanyl releasing protein 1 [Source:HGNC Symbol;Acc:HGNC:9878]	ortholog_one2one	ENSG00000172575	ENST00000539159	RASGRP1	RAS guanyl releasing protein 1 [Source:HGNC Symbol;Acc:HGNC:9878]
ENSOARG00000006626	0.505805	0.0254263	19.79	13.3813	16.6051	14.4656	12.5638	12.3682	9.32175	8.52934		ENSOART00000007201	IRF7	interferon regulatory factor 7 [Source:HGNC Symbol;Acc:HGNC:6122]	ortholog_one2one	ENSG00000185507	ENST00000397570	IRF7	interferon regulatory factor 7 [Source:HGNC Symbol;Acc:HGNC:6122]
ENSOARG00000019781	0.310458	0.0254986	122.78	103.772	132.84	135.691	88.736	98.7193	100.118	105.394		ENSOART00000021539	ANXA4	annexin A4 [Source:HGNC Symbol;Acc:HGNC:542]	ortholog_one2one	ENSG00000196975	ENST00000471395	ANXA4	annexin A4 [Source:HGNC Symbol;Acc:HGNC:542]
ENSOARG00000008001	-0.560559	0.026776	326.651	413.852	234.397	270.446	591.42	613.212	348.96	411.092		ENSOART00000008713	C1QA	complement C1q A chain [Source:HGNC Symbol;Acc:HGNC:1241]	ortholog_one2one	ENSG00000173372	ENST00000402322	C1QA	complement C1q A chain [Source:HGNC Symbol;Acc:HGNC:1241]
ENSOARG00000007344	-0.434886	0.0272652	117.51	182.878	126.098	117.485	194.838	214.099	172.15	171.076		ENSOART00000008003	ABCA1	ATP binding cassette subfamily A member 1 [Source:HGNC Symbol;Acc:HGNC:29]	ortholog_one2one	ENSG00000165029	ENST00000374736	ABCA1	ATP binding cassette subfamily A member 1 [Source:HGNC Symbol;Acc:HGNC:29]
ENSOARG00000002942	-0.683458	0.0272794	25.4108	33.8563	24.7241	15.7857	71.765	51.4493	23.3649	44.9827		ENSOART00000003186
ENSOARG00000000835	0.654284	0.0288315	10.0121	8.43719	21.6049	11.7155	5.98589	6.49469	7.99007	7.60578		ENSOART00000000893			ortholog_one2one	ENSG00000198805	ENST00000556754	PNP	purine nucleoside phosphorylase [Source:HGNC Symbol;Acc:HGNC:7892]
ENSOARG00000007182	0.739327	0.0297471	1.46375	2.47204	4.81638	4.51019	1.71026	0.903609	1.27115	1.57548		ENSOART00000007811			ortholog_one2one	ENSG00000123843	ENST00000391923	C4BPB	complement component 4 binding protein beta [Source:HGNC Symbol;Acc:HGNC:1328]
ENSOARG00000017294	0.731636	0.0298353	1.69796	2.4183	3.89898	3.02513	1.05247	1.12951	1.93699	0.651924		ENSOART00000018822			ortholog_one2many	ENSG00000120889	ENST00000519028	TNFRSF10B	TNF receptor superfamily member 10b [Source:HGNC Symbol;Acc:HGNC:11905]
ENSOARG00000012578	0.749207	0.0299212	2.22491	1.3435	1.78894	1.59507	1.2498	0.225902	0.605308	0.380289		ENSOART00000013676			ortholog_one2many	ENSG00000211656	ENST00000390302	IGLV2-33	immunoglobulin lambda variable 2-33 (non-functional) [Source:HGNC Symbol;Acc:HGNC:5892]
ENSOARG00000000520	-0.699242	0.0307559	7.78717	10.1031	6.69707	3.19014	16.9052	16.152	7.62689	15.8635		ENSOART00000000555	TLR10	toll-like receptor 10 [Source:RefSeq peptide;Acc:NP_001129397]	ortholog_one2one	ENSG00000174123	ENST00000622002	TLR10	toll like receptor 10 [Source:HGNC Symbol;Acc:HGNC:15634]
ENSOARG00000009272	-0.465284	0.0308688	5.79647	5.96515	6.37597	6.93029	9.01173	6.9465	10.8956	8.96395		ENSOART00000010095	SLC7A2	solute carrier family 7 member 2 [Source:HGNC Symbol;Acc:HGNC:11060]	ortholog_one2one	ENSG00000003989	ENST00000398090	SLC7A2	solute carrier family 7 member 2 [Source:HGNC Symbol;Acc:HGNC:11060]
ENSOARG00000013395	0.416623	0.0320039	29.802	24.8817	31.6047	25.6311	18.9444	24.8493	21.1253	16.1894		ENSOART00000014570			ortholog_one2one	ENSG00000172216	ENST00000303004	CEBPB	CCAAT/enhancer binding protein beta [Source:HGNC Symbol;Acc:HGNC:1834]
ENSOARG00000009128	0.455455	0.0338906	176.06	160.145	225.223	272.372	121.56	150.282	164.039	146.303		ENSOART00000009940	C7	complement C7 [Source:HGNC Symbol;Acc:HGNC:1346]	ortholog_one2one	ENSG00000112936	ENST00000464864	C7	complement C7 [Source:HGNC Symbol;Acc:HGNC:1346]
ENSOARG00000011023	-0.67626	0.0340297	0.995353	2.04212	1.37611	0.770033	2.43383	2.82378	2.5423	2.33606		ENSOART00000011989			ortholog_many2many	ENSG00000128284	ENST00000424878	APOL3	apolipoprotein L3 [Source:HGNC Symbol;Acc:HGNC:14868]
ENSOARG00000014214	-0.663194	0.0346761	13.8178	15.4234	11.5593	6.54528	29.9953	26.5435	11.743	21.2419		ENSOART00000015486	CCR5	C-C motif chemokine receptor 5 (gene/pseudogene) [Source:HGNC Symbol;Acc:HGNC:1606]	ortholog_one2one	ENSG00000160791	ENST00000445772	CCR5	C-C motif chemokine receptor 5 (gene/pseudogene) [Source:HGNC Symbol;Acc:HGNC:1606]
ENSOARG00000020058	0.378882	0.0359192	767.242	755.639	991.579	987.732	517.089	693.012	696.71	716.519		ENSOART00000021840	THBS1	thrombospondin 1 [Source:HGNC Symbol;Acc:HGNC:11785]	ortholog_one2one	ENSG00000137801	ENST00000559746	THBS1	thrombospondin 1 [Source:HGNC Symbol;Acc:HGNC:11785]
ENSOARG00000003247	0.226916	0.0364487	180.335	168.959	178.848	185.578	134.979	164.965	144.548	158.961		ENSOART00000003524	GNS	glucosamine (N-acetyl)-6-sulfatase [Source:HGNC Symbol;Acc:HGNC:4422]	ortholog_one2one	ENSG00000135677	ENST00000418919	GNS	glucosamine (N-acetyl)-6-sulfatase [Source:HGNC Symbol;Acc:HGNC:4422]
ENSOARG00000009537	0.602721	0.0364955	3.98141	3.86929	6.60533	3.57515	2.36805	2.42845	2.72389	2.98798		ENSOART00000010383			ortholog_one2one	ENSG00000138166	ENST00000468749	DUSP5	dual specificity phosphatase 5 [Source:HGNC Symbol;Acc:HGNC:3071]
ENSOARG00000001395	0.450207	0.0409093	106.503	106.244	121.556	113.855	58.7407	96.9686	96.5467	61.3352		ENSOART00000001498	TINAGL1	tubulointerstitial nephritis antigen like 1 [Source:HGNC Symbol;Acc:HGNC:19168]	ortholog_one2one	ENSG00000142910	ENST00000537531	TINAGL1	tubulointerstitial nephritis antigen like 1 [Source:HGNC Symbol;Acc:HGNC:19168]
ENSOARG00000000072	0.708687	0.0423459	1.0539	0.644881	2.43113	1.10005	0.394674	0.395329	0.302654	0.651924		ENSOART00000000075	FOSL1	FOS like 1, AP-1 transcription factor subunit [Source:HGNC Symbol;Acc:HGNC:13718]	ortholog_one2one	ENSG00000175592	ENST00000534222	FOSL1	FOS like 1, AP-1 transcription factor subunit [Source:HGNC Symbol;Acc:HGNC:13718]
ENSOARG00000014405	0.696892	0.0439331	1.171	1.55846	3.53201	3.13513	0.986686	0.903609	0.907963	1.24952		ENSOART00000015689			ortholog_one2one	ENSG00000134389	ENST00000256785	CFHR5	complement factor H related 5 [Source:HGNC Symbol;Acc:HGNC:24668]
ENSOARG00000012718	-0.192346	0.0450111	131.855	136.876	117.749	125.515	150.437	149.886	142.853	139.294		ENSOART00000013832	NFKB1	nuclear factor kappa B subunit 1 [Source:HGNC Symbol;Acc:HGNC:7794]	ortholog_one2one	ENSG00000109320	ENST00000504044	NFKB1	nuclear factor kappa B subunit 1 [Source:HGNC Symbol;Acc:HGNC:7794]
ENSOARG00000012641	-0.584498	0.0451624	12.9981	15.0472	8.89884	7.97534	25.7196	19.0323	12.2272	18.0366		ENSOART00000013739			ortholog_many2many	ENSG00000167851	ENST00000577511	CD300A	CD300a molecule [Source:HGNC Symbol;Acc:HGNC:19319]
ENSOARG00000010322	0.556091	0.0453405	4.68401	4.99783	8.30253	7.86533	3.48629	4.29214	4.41875	3.74856		ENSOART00000011230	TNFRSF6B	TNF receptor superfamily member 6b [Source:HGNC Symbol;Acc:HGNC:11921]	ortholog_one2one	ENSG00000243509	ENST00000369996	TNFRSF6B	TNF receptor superfamily member 6b [Source:HGNC Symbol;Acc:HGNC:11921]
ENSOARG00000013833	-0.65074	0.0456539	0.995353	1.71968	1.33024	0.605026	2.36805	2.14607	2.05805	2.39039		ENSOART00000015050	SSC4D	scavenger receptor cysteine rich family member with 4 domains [Source:HGNC Symbol;Acc:HGNC:14461]	ortholog_one2one	ENSG00000146700	ENST00000275560	SSC4D	scavenger receptor cysteine rich family member with 4 domains [Source:HGNC Symbol;Acc:HGNC:14461]
ENSOARG00000007932	-0.492408	0.0458055	52.3439	75.0212	37.3384	48.072	94.3272	75.8467	64.6469	79.752		ENSOART00000008641	AIF1	allograft inflammatory factor 1 [Source:HGNC Symbol;Acc:HGNC:352]	ortholog_one2one	ENSG00000204472	ENST00000376049	AIF1	allograft inflammatory factor 1 [Source:HGNC Symbol;Acc:HGNC:352]
ENSOARG00000003884	0.425336	0.0464356	7.90427	7.41613	6.78881	6.93029	4.73609	4.23567	6.11361	5.65001		ENSOART00000004222			ortholog_one2one	ENSG00000188211	ENST00000530403	NCR3LG1	natural killer cell cytotoxicity receptor 3 ligand 1 [Source:HGNC Symbol;Acc:HGNC:42400]
ENSOARG00000003359	-0.217776	0.0469314	39.9898	44.7118	40.0448	45.5419	49.3343	51.7316	46.9719	49.3832		ENSOART00000003651	TBK1	TANK binding kinase 1 [Source:HGNC Symbol;Acc:HGNC:11584]	ortholog_one2one	ENSG00000183735	ENST00000545392	TBK1	TANK binding kinase 1 [Source:HGNC Symbol;Acc:HGNC:11584]
ENSOARG00000017020	-0.693922	0.0479174	44.5567	48.9035	26.7883	13.9156	112.943	106.061	46.5482	66.1703		ENSOART00000018530			ortholog_one2many	ENSG00000135218	ENST00000544133	CD36	CD36 molecule [Source:HGNC Symbol;Acc:HGNC:1663]
ENSOARG00000005944	-0.402183	0.048198	412.252	585.821	394.806	380.286	626.48	709.333	523.713	533.708		ENSOART00000006476	ADGRE5	adhesion G protein-coupled receptor E5 [Source:HGNC Symbol;Acc:HGNC:1711]	ortholog_one2one	ENSG00000123146	ENST00000591565	ADGRE5	adhesion G protein-coupled receptor E5 [Source:HGNC Symbol;Acc:HGNC:1711]
ENSOARG00000020341	-0.623983	0.048198	11.71	13.4888	8.57775	7.37031	24.2725	25.527	9.806	14.8856		ENSOART00000022150	C3AR1	complement C3a receptor 1 [Source:HGNC Symbol;Acc:HGNC:1319]	ortholog_one2one	ENSG00000171860	ENST00000546241	C3AR1	complement C3a receptor 1 [Source:HGNC Symbol;Acc:HGNC:1319]
ENSOARG00000004253	-0.682208	0.0483814	7.02602	15.3159	4.95399	2.03509	28.5481	19.0323	14.8301	32.9765		ENSOART00000004633	CCL4	C-C motif chemokine ligand 4 [Source:HGNC Symbol;Acc:HGNC:10630]	ortholog_one2one	ENSG00000275302	ENST00000613947	CCL4	C-C motif chemokine ligand 4 [Source:HGNC Symbol;Acc:HGNC:10630]
ENSOARG00000010049	0.406942	0.0488522	60.3652	48.2586	66.2367	46.532	31.2451	45.0675	38.7397	46.015		ENSOART00000010933	PGAM1	phosphoglycerate mutase 1 [Source:HGNC Symbol;Acc:HGNC:8888]	ortholog_one2one	ENSG00000171314	ENST00000467867	PGAM1	phosphoglycerate mutase 1 [Source:HGNC Symbol;Acc:HGNC:8888]
ENSOARG00000014203	-0.608904	0.0489688	27.2844	67.7663	37.843	25.7411	84.4603	71.7805	46.8509	75.6775		ENSOART00000015471	CCRL2	C-C motif chemokine receptor like 2 [Source:HGNC Symbol;Acc:HGNC:1612]	ortholog_one2one	ENSG00000121797	ENST00000441909	CCRL2	C-C motif chemokine receptor like 2 [Source:HGNC Symbol;Acc:HGNC:1612]
ENSOARG00000010070	-0.53942	0.0504586	157.266	166.057	116.923	94.054	276.733	244.257	133.773	185.635		ENSOART00000010960			ortholog_one2many	ENSG00000203747	ENST00000436743	FCGR3A	Fc fragment of IgG receptor IIIa [Source:HGNC Symbol;Acc:HGNC:3619]
ENSOARG00000009759	-0.188263	0.0526971	73.7732	78.9442	70.1816	77.1133	85.7759	84.0357	80.4455	90.0198		ENSOART00000010625	ITCH	itchy E3 ubiquitin protein ligase [Source:HGNC Symbol;Acc:HGNC:13890]	ortholog_one2one	ENSG00000078747	ENST00000461661	ITCH	itchy E3 ubiquitin protein ligase [Source:HGNC Symbol;Acc:HGNC:13890]
ENSOARG00000001816	0.291061	0.0528721	148.015	116.294	157.886	158.517	108.799	118.486	121.606	118.107		ENSOART00000001955	ADAM9	ADAM metallopeptidase domain 9 [Source:HGNC Symbol;Acc:HGNC:216]	ortholog_one2one	ENSG00000168615	ENST00000463437	ADAM9	ADAM metallopeptidase domain 9 [Source:HGNC Symbol;Acc:HGNC:216]
ENSOARG00000010026	0.630854	0.0528721	6.44052	7.52361	13.3483	7.75533	3.81519	2.82378	4.47928	7.38847		ENSOART00000010915	ADAM28	ADAM metallopeptidase domain 28 [Source:HGNC Symbol;Acc:HGNC:206]	ortholog_one2one	ENSG00000042980	ENST00000518737	ADAM28	ADAM metallopeptidase domain 28 [Source:HGNC Symbol;Acc:HGNC:206]
ENSOARG00000014664	0.416015	0.0528721	227.526	260.962	392.833	316.043	218.255	247.589	210.526	186.179		ENSOART00000015966	CTSH	cathepsin H [Source:HGNC Symbol;Acc:HGNC:2535]	ortholog_one2one	ENSG00000103811	ENST00000615999	CTSH	cathepsin H [Source:HGNC Symbol;Acc:HGNC:2535]
ENSOARG00000015742	-0.516324	0.0528721	32.4368	46.4852	21.2838	25.4111	53.0179	52.2399	38.4371	48.351		ENSOART00000017139	IL16	interleukin 16 [Source:HGNC Symbol;Acc:HGNC:5980]	ortholog_one2one	ENSG00000172349	ENST00000559953	IL16	interleukin 16 [Source:HGNC Symbol;Acc:HGNC:5980]
ENSOARG00000012778	0.187048	0.0530348	116.164	104.954	113.713	110.5	95.5112	95.1049	105.082	92.0299		ENSOART00000013894	FURIN	furin, paired basic amino acid cleaving enzyme [Source:HGNC Symbol;Acc:HGNC:8568]	ortholog_one2one	ENSG00000140564	ENST00000640725	FURIN	furin, paired basic amino acid cleaving enzyme [Source:HGNC Symbol;Acc:HGNC:8568]
ENSOARG00000014778	-0.282669	0.0531963	140.228	170.679	124.4	126.835	169.776	179.649	166.52	169.337		ENSOART00000016085	LYN	tyrosine-protein kinase Lyn [Source:RefSeq peptide;Acc:NP_001155364]	ortholog_one2one	ENSG00000254087	ENST00000420292	LYN	LYN proto-oncogene, Src family tyrosine kinase [Source:HGNC Symbol;Acc:HGNC:6735]
ENSOARG00000004826	-0.213615	0.0536939	54.7444	63.467	53.4848	59.5125	68.6076	67.6577	63.1942	67.8001		ENSOART00000005262	SIRT1	sirtuin 1 [Source:HGNC Symbol;Acc:HGNC:14929]	ortholog_one2one	ENSG00000096717	ENST00000432464	SIRT1	sirtuin 1 [Source:HGNC Symbol;Acc:HGNC:14929]
ENSOARG00000008203	-0.313958	0.0536939	152.406	193.572	127.244	154.832	193.062	189.814	198.238	204.269		ENSOART00000008926	CD99	CD99 molecule (Xg blood group) [Source:HGNC Symbol;Acc:HGNC:7082]	ortholog_one2one	ENSG00000002586	ENST00000611428	CD99	CD99 molecule (Xg blood group) [Source:HGNC Symbol;Acc:HGNC:7082]
ENSOARG00000008212	0.446919	0.0537132	66.2788	71.6893	98.1625	98.1792	60.0563	41.9614	64.1022	67.2568		ENSOART00000008938	ITGA2	integrin subunit alpha 2 [Source:HGNC Symbol;Acc:HGNC:6137]	ortholog_one2one	ENSG00000164171	ENST00000510722	ITGA2	integrin subunit alpha 2 [Source:HGNC Symbol;Acc:HGNC:6137]
ENSOARG00000015100	-0.200059	0.0543776	34.0762	35.146	34.5404	36.5765	38.8754	37.8951	42.3111	41.5601		ENSOART00000016434	ANGPT1	angiopoietin 1 [Source:HGNC Symbol;Acc:HGNC:484]	ortholog_one2one	ENSG00000154188	ENST00000520033	ANGPT1	angiopoietin 1 [Source:HGNC Symbol;Acc:HGNC:484]
ENSOARG00000019763	0.677309	0.0546177	0.995353	2.1496	1.19263	4.95021	0.920907	0.903609	0.72637	0.760578		ENSOART00000021519			ortholog_one2one	ENSG00000184599	ENST00000361886	FAM19A3	family with sequence similarity 19 member A3, C-C motif chemokine like [Source:HGNC Symbol;Acc:HGNC:21590]
ENSOARG00000010761	0.667824	0.0562571	11.3002	3.81555	9.99973	5.28022	2.03915	6.09936	2.42123	2.87933		ENSOART00000011713	TMPRSS3	transmembrane protease, serine 3 [Source:HGNC Symbol;Acc:HGNC:11877]	ortholog_one2one	ENSG00000160183	ENST00000478680	TMPRSS3	transmembrane protease, serine 3 [Source:HGNC Symbol;Acc:HGNC:11877]
ENSOARG00000009614	0.234801	0.056488	58.7258	51.268	54.6316	60.3376	44.7955	47.2136	51.996	44.9284		ENSOART00000010462	HYAL2	hyaluronoglucosaminidase 2 [Source:HGNC Symbol;Acc:HGNC:5321]	ortholog_one2one	ENSG00000068001	ENST00000415028	HYAL2	hyaluronoglucosaminidase 2 [Source:HGNC Symbol;Acc:HGNC:5321]
ENSOARG00000009699	-0.249239	0.0575169	92.9777	99.5266	108.208	94.054	134.452	111.991	110.287	112.403		ENSOART00000010567	PTK2B	protein tyrosine kinase 2 beta [Source:HGNC Symbol;Acc:HGNC:9612]	ortholog_one2one	ENSG00000120899	ENST00000420218	PTK2B	protein tyrosine kinase 2 beta [Source:HGNC Symbol;Acc:HGNC:9612]
ENSOARG00000011785	0.276656	0.0582304	35.013	31.8141	42.6135	36.7416	29.0086	29.5932	30.5681	29.7712		ENSOART00000012815	PPARD	peroxisome proliferator activated receptor delta [Source:HGNC Symbol;Acc:HGNC:9235]	ortholog_one2one	ENSG00000112033	ENST00000418635	PPARD	peroxisome proliferator activated receptor delta [Source:HGNC Symbol;Acc:HGNC:9235]
ENSOARG00000014423	0.300709	0.059466	104.161	82.5448	107.612	106.705	72.2912	81.7766	91.341	74.428		ENSOART00000015707	DAB2IP	DAB2 interacting protein [Source:HGNC Symbol;Acc:HGNC:17294]	ortholog_one2one	ENSG00000136848	ENST00000259371	DAB2IP	DAB2 interacting protein [Source:HGNC Symbol;Acc:HGNC:17294]
ENSOARG00000007664	-0.528977	0.0608057	36.1255	51.0531	28.8066	25.0261	65.3186	67.0365	37.4686	50.9044		ENSOART00000008350	PIK3CD	phosphatidylinositol-4,5-bisphosphate 3-kinase catalytic subunit delta [Source:HGNC Symbol;Acc:HGNC:8977]	ortholog_one2one	ENSG00000171608	ENST00000481137	PIK3CD	phosphatidylinositol-4,5-bisphosphate 3-kinase catalytic subunit delta [Source:HGNC Symbol;Acc:HGNC:8977]
ENSOARG00000000156	-0.262123	0.0617061	110.133	140.047	108.483	118.97	142.741	130.063	153.809	146.629		ENSOART00000000164	PRKCD	protein kinase C delta [Source:HGNC Symbol;Acc:HGNC:9399]	ortholog_one2one	ENSG00000163932	ENST00000464818	PRKCD	protein kinase C delta [Source:HGNC Symbol;Acc:HGNC:9399]
ENSOARG00000009089	0.329738	0.0621687	64.815	52.5578	76.9245	63.6377	55.5833	46.9312	45.5797	52.5885		ENSOART00000009897	SMAD1	SMAD family member 1 [Source:HGNC Symbol;Acc:HGNC:6767]	ortholog_one2one	ENSG00000170365	ENST00000511255	SMAD1	SMAD family member 1 [Source:HGNC Symbol;Acc:HGNC:6767]
ENSOARG00000010643	-0.6594	0.0621943	54.2175	65.2405	26.3754	23.156	135.439	120.406	62.9521	64.0515		ENSOART00000011580	TIMD4	T-cell immunoglobulin and mucin domain containing 4 [Source:HGNC Symbol;Acc:HGNC:25132]	ortholog_one2one	ENSG00000145850	ENST00000407087	TIMD4	T-cell immunoglobulin and mucin domain containing 4 [Source:HGNC Symbol;Acc:HGNC:25132]
ENSOARG00000015957	0.330684	0.0624484	19.9656	21.0124	27.6139	23.046	19.0101	18.0722	15.9801	18.2539		ENSOART00000017377	SEMA4G	semaphorin 4G [Source:HGNC Symbol;Acc:HGNC:10735]	ortholog_one2one	ENSG00000095539	ENST00000613292	SEMA4G	semaphorin 4G [Source:HGNC Symbol;Acc:HGNC:10735]
ENSOARG00000013613	0.219899	0.063583	109.196	108.501	121.052	131.456	98.4713	95.2178	104.355	101.374		ENSOART00000014813	ZDHHC20	zinc finger DHHC-type containing 20 [Source:HGNC Symbol;Acc:HGNC:20749]	ortholog_one2one	ENSG00000180776	ENST00000320220	ZDHHC20	zinc finger DHHC-type containing 20 [Source:HGNC Symbol;Acc:HGNC:20749]
ENSOARG00000015477	0.290802	0.0636572	126	132.254	156.922	152.026	99.3922	105.779	120.154	130.493		ENSOART00000016845	GLB1	galactosidase beta 1 [Source:HGNC Symbol;Acc:HGNC:4298]	ortholog_one2one	ENSG00000170266	ENST00000436768	GLB1	galactosidase beta 1 [Source:HGNC Symbol;Acc:HGNC:4298]
ENSOARG00000025180	0.320885	0.0650507	51.8755	56.1584	67.7963	72.3281	49.6632	51.6752	50.6038	42.5924		ENSOART00000027082	CD14	monocyte differentiation antigen CD14 precursor [Source:RefSeq peptide;Acc:NP_001070677]	ortholog_one2one	ENSG00000170458	ENST00000401743	CD14	CD14 molecule [Source:HGNC Symbol;Acc:HGNC:1628]
ENSOARG00000000572	-0.610525	0.065628	2.57621	3.17067	1.74307	1.81508	4.73609	6.04289	2.30017	4.07452		ENSOART00000000613	CYSLTR1	cysteinyl leukotriene receptor 1 [Source:HGNC Symbol;Acc:HGNC:17451]	ortholog_one2one	ENSG00000173198	ENST00000614798	CYSLTR1	cysteinyl leukotriene receptor 1 [Source:HGNC Symbol;Acc:HGNC:17451]
ENSOARG00000015297	-0.59809	0.0656705	30.0362	52.7728	21.6049	20.4059	62.4901	69.2391	30.3259	60.9549		ENSOART00000016648	GBP5	guanylate binding protein 5 [Source:HGNC Symbol;Acc:HGNC:19895]	ortholog_one2one	ENSG00000154451	ENST00000443807	GBP5	guanylate binding protein 5 [Source:HGNC Symbol;Acc:HGNC:19895]
ENSOARG00000005502	-0.528699	0.0658136	4.09851	4.03051	3.25679	2.86012	5.78856	3.50149	6.65839	6.46491		ENSOART00000005994	TNFSF9	TNF superfamily member 9 [Source:HGNC Symbol;Acc:HGNC:11939]	ortholog_one2one	ENSG00000125657	ENST00000245817	TNFSF9	TNF superfamily member 9 [Source:HGNC Symbol;Acc:HGNC:11939]
ENSOARG00000009682	-0.34124	0.0659731	41.2193	38.9616	30.6414	30.8013	50.3868	46.1405	37.8923	46.9928		ENSOART00000010557	RICTOR	RPTOR independent companion of MTOR complex 2 [Source:HGNC Symbol;Acc:HGNC:28611]	ortholog_one2one	ENSG00000164327	ENST00000514735	RICTOR	RPTOR independent companion of MTOR complex 2 [Source:HGNC Symbol;Acc:HGNC:28611]
ENSOARG00000017717	0.253051	0.0662296	47.1914	45.7328	56.7416	56.3224	41.0461	41.8484	43.7638	43.9505		ENSOART00000019279	SPG21	SPG21, maspardin [Source:HGNC Symbol;Acc:HGNC:20373]	ortholog_one2one	ENSG00000090487	ENST00000561088	SPG21	SPG21, maspardin [Source:HGNC Symbol;Acc:HGNC:20373]
ENSOARG00000012860	0.565271	0.066706	3.68866	2.74074	2.75222	4.6752	2.36805	1.69427	2.48176	1.62981		ENSOART00000013981	IL2RA	interleukin-2 receptor subunit alpha precursor [Source:RefSeq peptide;Acc:NP_001009415]	ortholog_one2one	ENSG00000134460	ENST00000447847	IL2RA	interleukin 2 receptor subunit alpha [Source:HGNC Symbol;Acc:HGNC:6008]
ENSOARG00000012307	-0.521159	0.0670155	14.6375	26.1714	13.5317	13.8606	35.5865	24.1715	21.0647	25.3707		ENSOART00000013380	LRRC25	leucine rich repeat containing 25 [Source:HGNC Symbol;Acc:HGNC:29806]	ortholog_one2one	ENSG00000175489	ENST00000595840	LRRC25	leucine rich repeat containing 25 [Source:HGNC Symbol;Acc:HGNC:29806]
ENSOARG00000016611	-0.638792	0.0674614	18.9117	14.7248	13.3024	6.54528	37.7572	40.3236	9.806	23.4149		ENSOART00000018092	CXCL10	C-X-C motif chemokine ligand 10 [Source:HGNC Symbol;Acc:HGNC:10637]	ortholog_one2one	ENSG00000169245	ENST00000306602	CXCL10	C-X-C motif chemokine ligand 10 [Source:HGNC Symbol;Acc:HGNC:10637]
ENSOARG00000019337	0.327821	0.0676004	22.6004	16.9819	24.77	20.5709	16.9052	16.3214	16.1617	16.787		ENSOART00000021060	KIAA0930	KIAA0930 [Source:HGNC Symbol;Acc:HGNC:1314]	ortholog_one2one	ENSG00000100364	ENST00000423262	KIAA0930	KIAA0930 [Source:HGNC Symbol;Acc:HGNC:1314]
ENSOARG00000006423	-0.54823	0.0690339	95.0855	99.0967	81.3281	52.3072	150.502	193.485	76.3294	113.652		ENSOART00000006992	ITGAL	integrin alpha-L precursor [Source:RefSeq peptide;Acc:NP_001030296]	ortholog_one2one	ENSG00000005844	ENST00000564632	ITGAL	integrin subunit alpha L [Source:HGNC Symbol;Acc:HGNC:6148]
ENSOARG00000003055	-0.509	0.0701576	18.3262	37.1881	18.027	17.5457	33.0869	33.9418	31.9603	40.8539		ENSOART00000003308	AGT	angiotensinogen [Source:HGNC Symbol;Acc:HGNC:333]	ortholog_one2one	ENSG00000135744	ENST00000366667	AGT	angiotensinogen [Source:HGNC Symbol;Acc:HGNC:333]
ENSOARG00000020511	0.320601	0.0702785	31.5	41.2724	32.8431	35.5315	25.3249	27.3342	24.6966	33.0851		ENSOART00000022340	CAPG	capping actin protein, gelsolin like [Source:HGNC Symbol;Acc:HGNC:1474]	ortholog_one2one	ENSG00000042493	ENST00000479651	CAPG	capping actin protein, gelsolin like [Source:HGNC Symbol;Acc:HGNC:1474]
ENSOARG00000010973	-0.260166	0.0708542	30.7974	32.8889	35.5495	37.7866	45.1902	41.2272	41.3426	36.725		ENSOART00000011935	OSGIN2	oxidative stress induced growth inhibitor family member 2 [Source:HGNC Symbol;Acc:HGNC:1355]	ortholog_one2one	ENSG00000164823	ENST00000520659	OSGIN2	oxidative stress induced growth inhibitor family member 2 [Source:HGNC Symbol;Acc:HGNC:1355]
ENSOARG00000020351	-0.403739	0.0713089	38.4675	43.3683	29.8157	30.8013	55.8464	57.0968	38.9819	41.7231		ENSOART00000022160	NRROS	negative regulator of reactive oxygen species [Source:HGNC Symbol;Acc:HGNC:24613]	ortholog_one2one	ENSG00000174004	ENST00000461791	NRROS	negative regulator of reactive oxygen species [Source:HGNC Symbol;Acc:HGNC:24613]
ENSOARG00000021134	-0.28476	0.0713089	70.6701	82.706	60.3195	73.2631	75.2512	90.0785	92.1279	93.4424		ENSOART00000023028	PRKCH	protein kinase C eta [Source:HGNC Symbol;Acc:HGNC:9403]	ortholog_one2one	ENSG00000027075	ENST00000640011	PRKCH	protein kinase C eta [Source:HGNC Symbol;Acc:HGNC:9403]
ENSOARG00000016679	0.268988	0.0727984	101.819	93.8302	126.098	104.339	88.1439	93.9754	79.0533	87.0862		ENSOART00000018177	DOCK11	dedicator of cytokinesis 11 [Source:HGNC Symbol;Acc:HGNC:23483]	ortholog_one2one	ENSG00000147251	ENST00000632573	DOCK11	dedicator of cytokinesis 11 [Source:HGNC Symbol;Acc:HGNC:23483]
ENSOARG00000020016	0.237969	0.0729394	38.1162	33.3726	40.8246	37.2916	29.6006	29.5932	32.7472	33.3568		ENSOART00000021793	STK16	serine/threonine kinase 16 [Source:HGNC Symbol;Acc:HGNC:11394]	ortholog_one2one	ENSG00000115661	ENST00000409743	STK16	serine/threonine kinase 16 [Source:HGNC Symbol;Acc:HGNC:11394]
ENSOARG00000012173	-0.316007	0.0732887	43.737	57.6094	42.109	45.8169	66.5026	63.7045	52.2381	55.0876		ENSOART00000013236	CREG1	cellular repressor of E1A stimulated genes 1 [Source:HGNC Symbol;Acc:HGNC:2351]	ortholog_one2one	ENSG00000143162	ENST00000370509	CREG1	cellular repressor of E1A stimulated genes 1 [Source:HGNC Symbol;Acc:HGNC:2351]
ENSOARG00000002562	-0.295523	0.074037	44.2639	56.2121	40.9163	47.192	61.3061	60.5418	60.6519	50.1981		ENSOART00000002776	IL6R	interleukin 6 receptor [Source:HGNC Symbol;Acc:HGNC:6019]	ortholog_one2one	ENSG00000160712	ENST00000622330	IL6R	interleukin 6 receptor [Source:HGNC Symbol;Acc:HGNC:6019]
ENSOARG00000006477	0.186112	0.0744254	104.219	91.7343	109.951	102.249	86.5652	91.321	89.7672	87.8467		ENSOART00000007044	MARS	methionyl-tRNA synthetase [Source:HGNC Symbol;Acc:HGNC:6898]	ortholog_one2one	ENSG00000166986	ENST00000630803	MARS	methionyl-tRNA synthetase [Source:HGNC Symbol;Acc:HGNC:6898]
ENSOARG00000018964	-0.253443	0.0744254	46.3717	51.5367	40.5494	40.2067	57.162	52.4658	51.2091	52.2082		ENSOART00000020648	STAT5B	signal transducer and activator of transcription 5B [Source:HGNC Symbol;Acc:HGNC:11367]	ortholog_one2one	ENSG00000173757	ENST00000415845	STAT5B	signal transducer and activator of transcription 5B [Source:HGNC Symbol;Acc:HGNC:11367]
ENSOARG00000010638	-0.479839	0.0752712	6.67472	7.57735	4.95399	5.06021	11.906	9.20552	7.80848	7.06251		ENSOART00000011572	NLRC4	NLR family CARD domain containing 4 [Source:HGNC Symbol;Acc:HGNC:16412]	ortholog_one2one	ENSG00000091106	ENST00000404025	NLRC4	NLR family CARD domain containing 4 [Source:HGNC Symbol;Acc:HGNC:16412]
ENSOARG00000009800	-0.407213	0.075653	43.5613	47.3988	37.9806	32.2314	66.9631	63.8739	44.4296	44.8741		ENSOART00000010663	FCER1G	Fc fragment of IgE receptor Ig [Source:HGNC Symbol;Acc:HGNC:3611]	ortholog_one2one	ENSG00000158869	ENST00000289902	FCER1G	Fc fragment of IgE receptor Ig [Source:HGNC Symbol;Acc:HGNC:3611]
ENSOARG00000015385	-0.540986	0.0757958	10.539	20.3675	9.49516	12.0455	29.7979	18.0722	15.4959	21.6765		ENSOART00000016737	AGTR1	angiotensin II receptor type 1 [Source:HGNC Symbol;Acc:HGNC:336]	ortholog_one2one	ENSG00000144891	ENST00000402260	AGTR1	angiotensin II receptor type 1 [Source:HGNC Symbol;Acc:HGNC:336]
ENSOARG00000003065	0.379186	0.0762594	22.0734	14.5098	18.7151	18.5908	11.1824	14.5142	15.9196	13.2015		ENSOART00000003326	MTHFD1L	methylenetetrahydrofolate dehydrogenase (NADP+ dependent) 1 like [Source:HGNC Symbol;Acc:HGNC:21055]	ortholog_one2one	ENSG00000120254	ENST00000611279	MTHFD1L	methylenetetrahydrofolate dehydrogenase (NADP+ dependent) 1 like [Source:HGNC Symbol;Acc:HGNC:21055]
ENSOARG00000000507	-0.496716	0.0772409	10.3048	14.9397	7.24751	8.25035	16.9052	13.6106	12.5904	18.6885		ENSOART00000000544
ENSOARG00000000538	-0.513446	0.0772951	10.7147	18.1104	11.1465	10.8355	25.1934	22.1949	12.1062	19.5034		ENSOART00000000573	TLR1	toll-like receptor 1 [Source:RefSeq peptide;Acc:NP_001128532]	ortholog_one2one	ENSG00000174125	ENST00000308979	TLR1	toll like receptor 1 [Source:HGNC Symbol;Acc:HGNC:11847]
ENSOARG00000003744	0.625633	0.0773349	85.4247	14.9935	73.7136	63.0877	22.1018	17.9028	33.2314	10.2678		ENSOART00000004073			ortholog_one2many	ENSG00000257017	ENST00000228226	HP	haptoglobin [Source:HGNC Symbol;Acc:HGNC:5141]
ENSOARG00000007991	-0.487983	0.0785227	388.305	495.537	292.194	288.707	693.903	683.298	368.149	453.196		ENSOART00000008698	C1QC	complement C1q C chain [Source:HGNC Symbol;Acc:HGNC:1245]	ortholog_one2one	ENSG00000159189	ENST00000374637	C1QC	complement C1q C chain [Source:HGNC Symbol;Acc:HGNC:1245]
ENSOARG00000001849	-0.420271	0.0788045	819.176	1125.26	562.416	682.634	968.07	1073.6	1139.67	1241.26		ENSOART00000001990	CDH5	cadherin 5 [Source:HGNC Symbol;Acc:HGNC:1764]	ortholog_one2one	ENSG00000179776	ENST00000614547	CDH5	cadherin 5 [Source:HGNC Symbol;Acc:HGNC:1764]
ENSOARG00000012328	-0.629888	0.0789741	238.416	797.449	332.927	278.422	1244.87	1203.33	685.693	763.62		ENSOART00000013406	MARCO	macrophage receptor with collagenous structure [Source:HGNC Symbol;Acc:HGNC:6895]	ortholog_one2one	ENSG00000019169	ENST00000494979	MARCO	macrophage receptor with collagenous structure [Source:HGNC Symbol;Acc:HGNC:6895]
ENSOARG00000004414	0.371292	0.0794097	15.75	13.9724	20.7334	17.8208	14.9318	11.1822	12.9536	12.0606		ENSOART00000004803			ortholog_one2one	ENSG00000245848	ENST00000498907	CEBPA	CCAAT/enhancer binding protein alpha [Source:HGNC Symbol;Acc:HGNC:1833]
ENSOARG00000005907	-0.576498	0.0802313	16.1013	23.8606	9.2658	9.07538	23.2858	34.6195	16.2223	28.4673		ENSOART00000006427	CD180	CD180 molecule [Source:HGNC Symbol;Acc:HGNC:6726]	ortholog_one2one	ENSG00000134061	ENST00000515027	CD180	CD180 molecule [Source:HGNC Symbol;Acc:HGNC:6726]
ENSOARG00000009732	-0.36768	0.0805103	75.9396	112.156	68.2092	71.943	101.497	122.834	100.602	106.97		ENSOART00000010593	FYN	FYN proto-oncogene, Src family tyrosine kinase [Source:HGNC Symbol;Acc:HGNC:4037]	ortholog_one2one	ENSG00000010810	ENST00000538466	FYN	FYN proto-oncogene, Src family tyrosine kinase [Source:HGNC Symbol;Acc:HGNC:4037]
ENSOARG00000005322	-0.47496	0.0810771	112.651	190.67	89.2178	86.7387	173.065	193.881	156.472	185.146		ENSOART00000005800	SRGN	serglycin [Source:HGNC Symbol;Acc:HGNC:9361]	ortholog_one2one	ENSG00000122862	ENST00000242465	SRGN	serglycin [Source:HGNC Symbol;Acc:HGNC:9361]
ENSOARG00000013753	0.347614	0.0811108	49.2992	34.6624	51.7417	53.5173	38.415	31.6263	37.5291	36.9967		ENSOART00000014976	EGFR	epidermal growth factor receptor [Source:HGNC Symbol;Acc:HGNC:3236]	ortholog_one2one	ENSG00000146648	ENST00000275493	EGFR	epidermal growth factor receptor [Source:HGNC Symbol;Acc:HGNC:3236]
ENSOARG00000018871	-0.348847	0.0829361	186.834	285.145	176.601	198.448	255.025	260.014	273.478	307.219		ENSOART00000020549	CD47	CD47 molecule [Source:HGNC Symbol;Acc:HGNC:1682]	ortholog_one2one	ENSG00000196776	ENST00000361309	CD47	CD47 molecule [Source:HGNC Symbol;Acc:HGNC:1682]
ENSOARG00000003484	-0.320304	0.0859404	9.48513	11.2317	9.86212	8.74537	13.4847	13.5541	10.714	11.8976		ENSOART00000003786	IL18BP	interleukin 18 binding protein [Source:HGNC Symbol;Acc:HGNC:5987]	ortholog_one2one	ENSG00000137496	ENST00000620017	IL18BP	interleukin 18 binding protein [Source:HGNC Symbol;Acc:HGNC:5987]
ENSOARG00000019881	0.273943	0.0876123	26.9916	21.5498	25.6874	23.926	16.971	20.6701	21.3674	20.7529		ENSOART00000021646	NOP10	NOP10 ribonucleoprotein [Source:HGNC Symbol;Acc:HGNC:14378]	ortholog_one2one	ENSG00000182117	ENST00000557912	NOP10	NOP10 ribonucleoprotein [Source:HGNC Symbol;Acc:HGNC:14378]
ENSOARG00000017639	0.381656	0.088354	135.192	100.655	97.6579	105.714	65.2528	84.318	106.655	68.289		ENSOART00000019197	LDLR	low density lipoprotein receptor [Source:HGNC Symbol;Acc:HGNC:6547]	ortholog_one2one	ENSG00000130164	ENST00000560628	LDLR	low density lipoprotein receptor [Source:HGNC Symbol;Acc:HGNC:6547]
ENSOARG00000001070	-0.330446	0.08847	6.14777	7.73857	6.19249	7.53532	9.01173	8.75371	9.26122	8.14905		ENSOART00000001150	NOX1	NADPH oxidase 1 [Source:HGNC Symbol;Acc:HGNC:7889]	ortholog_one2one	ENSG00000007952	ENST00000372960	NOX1	NADPH oxidase 1 [Source:HGNC Symbol;Acc:HGNC:7889]
ENSOARG00000014277	-0.582533	0.0895245	11.71	11.1779	11.7428	5.11522	16.971	30.045	8.59538	17.6019		ENSOART00000015547	CXCR6	C-X-C motif chemokine receptor 6 [Source:HGNC Symbol;Acc:HGNC:16647]	ortholog_one2one	ENSG00000172215	ENST00000457814	CXCR6	C-X-C motif chemokine receptor 6 [Source:HGNC Symbol;Acc:HGNC:16647]
ENSOARG00000012742	-0.595973	0.0897318	0.175651	1.55846	0.275222	0.275012	1.51292	1.80722	1.63433	1.84712		ENSOART00000013852	MS4A2	membrane spanning 4-domains A2 [Source:HGNC Symbol;Acc:HGNC:7316]	ortholog_one2one	ENSG00000149534	ENST00000617306	MS4A2	membrane spanning 4-domains A2 [Source:HGNC Symbol;Acc:HGNC:7316]
ENSOARG00000000355	-0.376132	0.0898529	942.365	1417.72	793.006	958.856	1233.82	1386.42	1589.48	1256.2		ENSOART00000000377	AGER	advanced glycosylation end-product specific receptor [Source:HGNC Symbol;Acc:HGNC:320]	ortholog_one2one	ENSG00000204305	ENST00000375070	AGER	advanced glycosylation end-product specific receptor [Source:HGNC Symbol;Acc:HGNC:320]
ENSOARG00000011405	0.38802	0.092498	5.67937	6.82499	4.90812	6.10526	4.14408	3.84034	4.60034	4.61779		ENSOART00000012399			ortholog_one2many	ENSG00000160213	ENST00000480147	CSTB	cystatin B [Source:HGNC Symbol;Acc:HGNC:2482]
ENSOARG00000004746	0.329946	0.0927437	89.6403	63.9507	101.603	98.0692	62.8848	74.0395	68.8841	68.0717		ENSOART00000005170	CHID1	chitinase domain containing 1 [Source:HGNC Symbol;Acc:HGNC:28474]	ortholog_one2one	ENSG00000177830	ENST00000449825	CHID1	chitinase domain containing 1 [Source:HGNC Symbol;Acc:HGNC:28474]
ENSOARG00000019234	-0.360046	0.0927437	99.7695	131.502	78.9428	81.3484	115.968	144.521	128.81	123.322		ENSOART00000020946	MFNG	MFNG O-fucosylpeptide 3-beta-N-acetylglucosaminyltransferase [Source:HGNC Symbol;Acc:HGNC:7038]	ortholog_one2one	ENSG00000100060	ENST00000416983	MFNG	MFNG O-fucosylpeptide 3-beta-N-acetylglucosaminyltransferase [Source:HGNC Symbol;Acc:HGNC:7038]
ENSOARG00000013771	0.312392	0.0928588	38.2918	40.4125	39.3109	50.4371	34.7313	36.7656	26.6941	34.3347		ENSOART00000014993	L3MBTL3	L3MBTL3, histone methyl-lysine binding protein [Source:HGNC Symbol;Acc:HGNC:23035]	ortholog_one2one	ENSG00000198945	ENST00000361794	L3MBTL3	L3MBTL3, histone methyl-lysine binding protein [Source:HGNC Symbol;Acc:HGNC:23035]
ENSOARG00000010672	0.509876	0.0933705	2.81041	1.93464	2.88983	2.14509	1.64448	1.52484	1.63433	1.35817		ENSOART00000011612	SH2D1B	SH2 domain containing 1B [Source:HGNC Symbol;Acc:HGNC:30416]	ortholog_one2one	ENSG00000198574	ENST00000493550	SH2D1B	SH2 domain containing 1B [Source:HGNC Symbol;Acc:HGNC:30416]
ENSOARG00000008369	-0.460003	0.0960054	18.5604	20.9049	13.9446	10.5054	27.9561	26.5435	17.8566	21.0789		ENSOART00000009105	CD40	CD40 molecule [Source:HGNC Symbol;Acc:HGNC:11919]	ortholog_one2one	ENSG00000101017	ENST00000620709	CD40	CD40 molecule [Source:HGNC Symbol;Acc:HGNC:11919]
ENSOARG00000012439	0.599825	0.0976392	0.936803	1.45098	1.28437	2.86012	0.263116	0.734182	1.08956	0.651924		ENSOART00000013541	ACE2	angiotensin I converting enzyme 2 [Source:HGNC Symbol;Acc:HGNC:13557]	ortholog_one2one	ENSG00000130234	ENST00000427411	ACE2	angiotensin I converting enzyme 2 [Source:HGNC Symbol;Acc:HGNC:13557]
ENSOARG00000002285	0.254127	0.0981612	67.7426	68.6261	76.2823	66.3878	58.938	55.7414	48.6668	67.0395		ENSOART00000002479	GAA	glucosidase alpha, acid [Source:HGNC Symbol;Acc:HGNC:4065]	ortholog_one2one	ENSG00000171298	ENST00000573556	GAA	glucosidase alpha, acid [Source:HGNC Symbol;Acc:HGNC:4065]
ENSOARG00000003319	-0.315219	0.0982888	20.6682	26.6551	18.5316	25.4111	27.101	25.9788	30.0233	31.6183		ENSOART00000003610	F8	coagulation factor VIII precursor [Source:RefSeq peptide;Acc:NP_001166021]	ortholog_one2one	ENSG00000185010	ENST00000453950	F8	coagulation factor VIII [Source:HGNC Symbol;Acc:HGNC:3546]
ENSOARG00000019535	-0.354195	0.099431	71.9582	77.9231	58.6681	56.2674	100.708	100.414	71.0027	72.9068		ENSOART00000021278	SLC11A1	solute carrier family 11 member 1 [Source:HGNC Symbol;Acc:HGNC:10907]	ortholog_one2one	ENSG00000018280	ENST00000468721	SLC11A1	solute carrier family 11 member 1 [Source:HGNC Symbol;Acc:HGNC:10907]
ENSOARG00000002348	-0.274211	0.101308	29.6849	29.5033	28.99	25.9061	32.4949	39.8718	28.6916	37.4856		ENSOART00000002551	STXBP5	syntaxin binding protein 5 [Source:HGNC Symbol;Acc:HGNC:19665]	ortholog_one2one	ENSG00000164506	ENST00000546097	STXBP5	syntaxin binding protein 5 [Source:HGNC Symbol;Acc:HGNC:19665]
ENSOARG00000012525	-0.207366	0.101479	36.0669	32.7815	34.5404	35.1465	39.8621	44.7851	36.9843	37.9746		ENSOART00000013625	DROSHA	drosha ribonuclease III [Source:HGNC Symbol;Acc:HGNC:17904]	ortholog_one2one	ENSG00000113360	ENST00000344624	DROSHA	drosha ribonuclease III [Source:HGNC Symbol;Acc:HGNC:17904]
ENSOARG00000016062	-0.572709	0.102008	19.5558	26.7626	16.5592	7.92034	33.5473	50.6021	14.7695	33.0308		ENSOART00000017491	CD6	CD6 molecule [Source:HGNC Symbol;Acc:HGNC:1691]	ortholog_one2one	ENSG00000013725	ENST00000505761	CD6	CD6 molecule [Source:HGNC Symbol;Acc:HGNC:1691]
ENSOARG00000006358	-0.34856	0.102433	216.167	271.334	191.05	188.878	298.308	348.398	229.533	248.709		ENSOART00000006925	CSF1R	colony stimulating factor 1 receptor [Source:HGNC Symbol;Acc:HGNC:2433]	ortholog_one2one	ENSG00000182578	ENST00000543093	CSF1R	colony stimulating factor 1 receptor [Source:HGNC Symbol;Acc:HGNC:2433]
ENSOARG00000009239	0.376918	0.102875	19.4387	24.0218	32.9808	20.2409	19.1417	16.2085	18.0382	18.1995		ENSOART00000010060	BCL3	B-cell CLL/lymphoma 3 [Source:HGNC Symbol;Acc:HGNC:998]	ortholog_one2one	ENSG00000069399	ENST00000473473	BCL3	B-cell CLL/lymphoma 3 [Source:HGNC Symbol;Acc:HGNC:998]
ENSOARG00000016543	-0.570952	0.103641	16.5697	19.8301	16.1922	7.1503	66.2395	69.2391	8.53485	32.1072		ENSOART00000018017	CXCL9	C-X-C motif chemokine ligand 9 [Source:HGNC Symbol;Acc:HGNC:7098]	ortholog_one2one	ENSG00000138755	ENST00000264888	CXCL9	C-X-C motif chemokine ligand 9 [Source:HGNC Symbol;Acc:HGNC:7098]
ENSOARG00000019902	-0.461027	0.103882	11.5344	14.2949	8.71536	7.81033	17.1683	19.5405	10.8956	14.6683		ENSOART00000021669	PLEK	pleckstrin [Source:HGNC Symbol;Acc:HGNC:9070]	ortholog_one2one	ENSG00000115956	ENST00000474788	PLEK	pleckstrin [Source:HGNC Symbol;Acc:HGNC:9070]
ENSOARG00000020050	-0.419829	0.103882	54.1004	67.6588	45.7327	41.3618	86.2364	87.9889	49.9985	67.4741		ENSOART00000021832	HCLS1	hematopoietic cell-specific Lyn substrate 1 [Source:HGNC Symbol;Acc:HGNC:4844]	ortholog_one2one	ENSG00000180353	ENST00000479994	HCLS1	hematopoietic cell-specific Lyn substrate 1 [Source:HGNC Symbol;Acc:HGNC:4844]
ENSOARG00000010072	0.482564	0.104646	141.633	109.146	259.993	124.635	90.512	132.209	106.776	83.3919		ENSOART00000010959	ERRFI1	ERBB receptor feedback inhibitor 1 [Source:HGNC Symbol;Acc:HGNC:18185]	ortholog_one2one	ENSG00000116285	ENST00000487559	ERRFI1	ERBB receptor feedback inhibitor 1 [Source:HGNC Symbol;Acc:HGNC:18185]
ENSOARG00000016897	0.157418	0.104802	84.605	93.7765	85.4564	89.1588	80.1189	82.9626	75.1793	75.5145		ENSOART00000018409	TRPV2	transient receptor potential cation channel subfamily V member 2 [Source:HGNC Symbol;Acc:HGNC:18082]	ortholog_one2one	ENSG00000187688	ENST00000493434	TRPV2	transient receptor potential cation channel subfamily V member 2 [Source:HGNC Symbol;Acc:HGNC:18082]
ENSOARG00000013102	-0.378174	0.105278	337.776	511.552	293.937	308.453	431.905	521.044	422.808	564.077		ENSOART00000014245	ETS1	ETS proto-oncogene 1, transcription factor [Source:HGNC Symbol;Acc:HGNC:3488]	ortholog_one2one	ENSG00000134954	ENST00000535549	ETS1	ETS proto-oncogene 1, transcription factor [Source:HGNC Symbol;Acc:HGNC:3488]
ENSOARG00000004544	0.19485	0.105773	141.457	118.873	126.556	133.161	103.997	114.081	123.18	108.382		ENSOART00000004946	VAT1	vesicle amine transport 1 [Source:HGNC Symbol;Acc:HGNC:16919]	ortholog_one2one	ENSG00000108828	ENST00000587062	VAT1	vesicle amine transport 1 [Source:HGNC Symbol;Acc:HGNC:16919]
ENSOARG00000019095	-0.298688	0.105886	137.534	171.055	128.024	138.991	155.107	206.362	152.538	200.249		ENSOART00000020792	CSF2RB	colony stimulating factor 2 receptor beta common subunit [Source:HGNC Symbol;Acc:HGNC:2436]	ortholog_one2one	ENSG00000100368	ENST00000262825	CSF2RB	colony stimulating factor 2 receptor beta common subunit [Source:HGNC Symbol;Acc:HGNC:2436]
ENSOARG00000003793	-0.311323	0.108824	1548.07	2220	1401.43	1500.19	1868.26	2170.7	2166.7	2163.35		ENSOART00000004120			ortholog_one2one	ENSG00000205542	ENST00000380633	TMSB4X	thymosin beta 4, X-linked [Source:HGNC Symbol;Acc:HGNC:11881]
ENSOARG00000000811	0.136437	0.109388	178.578	170.302	176.371	191.188	156.423	163.214	159.922	167.055		ENSOART00000000886	PARP1	poly(ADP-ribose) polymerase 1 [Source:HGNC Symbol;Acc:HGNC:270]	ortholog_one2one	ENSG00000143799	ENST00000629232	PARP1	poly(ADP-ribose) polymerase 1 [Source:HGNC Symbol;Acc:HGNC:270]
ENSOARG00000001710	-0.531355	0.11037	7.43587	12.5752	8.57775	6.54528	12.5638	25.0187	8.8375	12.4952		ENSOART00000001843	CD19	CD19 molecule [Source:HGNC Symbol;Acc:HGNC:1633]	ortholog_one2one	ENSG00000177455	ENST00000538922	CD19	CD19 molecule [Source:HGNC Symbol;Acc:HGNC:1633]
ENSOARG00000013489	0.158167	0.111272	114.231	102.644	113.988	114.845	92.2222	102.786	102.66	98.3318		ENSOART00000014674	ATP6V1E1	ATPase H+ transporting V1 subunit E1 [Source:HGNC Symbol;Acc:HGNC:857]	ortholog_one2one	ENSG00000131100	ENST00000460085	ATP6V1E1	ATPase H+ transporting V1 subunit E1 [Source:HGNC Symbol;Acc:HGNC:857]
ENSOARG00000015895	-0.250897	0.111823	99.1254	107.749	75.9154	94.989	105.773	120.519	109.5	114.63		ENSOART00000017310	PLXNC1	plexin C1 [Source:HGNC Symbol;Acc:HGNC:9106]	ortholog_one2one	ENSG00000136040	ENST00000549187	PLXNC1	plexin C1 [Source:HGNC Symbol;Acc:HGNC:9106]
ENSOARG00000001722	0.213029	0.111964	27.4015	26.2789	26.7883	26.2361	22.3649	25.6964	20.5805	22.2741		ENSOART00000001852			ortholog_one2many	ENSG00000113552	ENST00000504424	GNPDA1	glucosamine-6-phosphate deaminase 1 [Source:HGNC Symbol;Acc:HGNC:4417]
ENSOARG00000006967	0.406159	0.113202	49.5334	62.8759	98.7588	65.8928	50.2552	56.9839	51.2696	39.6587		ENSOART00000007587	ITGB6	integrin subunit beta 6 [Source:HGNC Symbol;Acc:HGNC:6161]	ortholog_one2one	ENSG00000115221	ENST00000620391	ITGB6	integrin subunit beta 6 [Source:HGNC Symbol;Acc:HGNC:6161]
ENSOARG00000009659	0.362528	0.113621	38.526	36.1671	56.604	56.0474	29.4032	35.9749	39.0424	36.0188		ENSOART00000010519	EPHX2	epoxide hydrolase 2 [Source:HGNC Symbol;Acc:HGNC:3402]	ortholog_one2one	ENSG00000120915	ENST00000523326	EPHX2	epoxide hydrolase 2 [Source:HGNC Symbol;Acc:HGNC:3402]
ENSOARG00000017562	-0.574174	0.11523	2.51766	4.67539	3.16505	1.10005	7.30148	8.30191	2.23964	6.19328		ENSOART00000019111	CXCR3	C-X-C motif chemokine receptor 3 [Source:HGNC Symbol;Acc:HGNC:4540]	ortholog_one2one	ENSG00000186810	ENST00000373693	CXCR3	C-X-C motif chemokine receptor 3 [Source:HGNC Symbol;Acc:HGNC:4540]
ENSOARG00000009103	-0.325912	0.116052	44.6152	51.8054	38.0265	38.6666	59.1354	64.3822	42.3716	54.2727		ENSOART00000009911	NMI	N-myc and STAT interactor [Source:HGNC Symbol;Acc:HGNC:7854]	ortholog_one2one	ENSG00000123609	ENST00000477072	NMI	N-myc and STAT interactor [Source:HGNC Symbol;Acc:HGNC:7854]
ENSOARG00000001602	-0.207285	0.116148	35.3058	35.6297	30.9625	30.5263	40.4541	37.2174	35.4711	39.3871		ENSOART00000001733	CLOCK	clock circadian regulator [Source:HGNC Symbol;Acc:HGNC:2082]	ortholog_one2one	ENSG00000134852	ENST00000513033	CLOCK	clock circadian regulator [Source:HGNC Symbol;Acc:HGNC:2082]
ENSOARG00000000158	-0.374633	0.116502	153.46	160.199	91.5572	148.561	168.197	157.341	226.93	186.776		ENSOART00000000161	EDNRB	endothelin receptor type B [Source:HGNC Symbol;Acc:HGNC:3180]	ortholog_one2one	ENSG00000136160	ENST00000475537	EDNRB	endothelin receptor type B [Source:HGNC Symbol;Acc:HGNC:3180]
ENSOARG00000000734	-0.569126	0.117556	1.171	0.644881	0.458703	0.660028	1.84181	1.92017	0.786901	1.35817		ENSOART00000000783			ortholog_many2many	ENSG00000128284	ENST00000424878	APOL3	apolipoprotein L3 [Source:HGNC Symbol;Acc:HGNC:14868]
ENSOARG00000017521	-0.41066	0.11765	25.645	35.3072	28.8524	22.661	28.3508	48.7384	47.9404	31.2923		ENSOART00000019070	HBEGF	heparin binding EGF like growth factor [Source:HGNC Symbol;Acc:HGNC:3059]	ortholog_one2one	ENSG00000113070	ENST00000498452	HBEGF	heparin binding EGF like growth factor [Source:HGNC Symbol;Acc:HGNC:3059]
ENSOARG00000008526	-0.434358	0.117925	74.8271	95.8186	58.2094	48.7321	115.113	120.632	69.9736	90.9434		ENSOART00000009281	PIK3AP1	phosphoinositide-3-kinase adaptor protein 1 [Source:HGNC Symbol;Acc:HGNC:30034]	ortholog_one2one	ENSG00000155629	ENST00000468783	PIK3AP1	phosphoinositide-3-kinase adaptor protein 1 [Source:HGNC Symbol;Acc:HGNC:30034]
ENSOARG00000008334	-0.248501	0.120106	307.096	291.379	237.792	223.859	316.792	326.485	328.138	290.704		ENSOART00000009068			ortholog_one2one	ENSG00000112715	ENST00000476772	VEGFA	vascular endothelial growth factor A [Source:HGNC Symbol;Acc:HGNC:12680]
ENSOARG00000003605	-0.222889	0.121021	31.5585	30.6856	27.0176	26.4011	30.2584	34.1677	33.3525	36.9967		ENSOART00000003913	GPR137B	G protein-coupled receptor 137B [Source:HGNC Symbol;Acc:HGNC:11862]	ortholog_one2one	ENSG00000077585	ENST00000477559	GPR137B	G protein-coupled receptor 137B [Source:HGNC Symbol;Acc:HGNC:11862]
ENSOARG00000016668	-0.568194	0.121164	2.22491	3.22441	1.97242	1.10005	6.24901	7.05945	1.33168	3.80289		ENSOART00000018154	CXCL11	C-X-C motif chemokine ligand 11 [Source:HGNC Symbol;Acc:HGNC:10638]	ortholog_one2one	ENSG00000169248	ENST00000503860	CXCL11	C-X-C motif chemokine ligand 11 [Source:HGNC Symbol;Acc:HGNC:10638]
ENSOARG00000004783	-0.354666	0.121172	60.4823	54.8686	34.8614	38.4466	57.754	64.4386	63.6179	61.0092		ENSOART00000005209	CMKLR1	chemerin chemokine-like receptor 1 [Source:HGNC Symbol;Acc:HGNC:2121]	ortholog_one2one	ENSG00000174600	ENST00000412676	CMKLR1	chemerin chemokine-like receptor 1 [Source:HGNC Symbol;Acc:HGNC:2121]
ENSOARG00000016415	-0.295919	0.123504	12.5883	14.7248	17.7977	13.6956	16.7079	20.896	17.4329	17.9822		ENSOART00000017874	CDO1	cysteine dioxygenase type 1 [Source:HGNC Symbol;Acc:HGNC:1795]	ortholog_one2one	ENSG00000129596	ENST00000504613	CDO1	cysteine dioxygenase type 1 [Source:HGNC Symbol;Acc:HGNC:1795]
ENSOARG00000014882	0.55905	0.12426	1.75651	4.24547	8.89884	14.1906	2.8285	1.07304	4.66087	2.98798		ENSOART00000016196	SERPINA1	serpin family A member 1 [Source:HGNC Symbol;Acc:HGNC:8941]	ortholog_one2one	ENSG00000197249	ENST00000448921	SERPINA1	serpin family A member 1 [Source:HGNC Symbol;Acc:HGNC:8941]
ENSOARG00000001578	0.276163	0.1247	23.6543	20.4212	24.7241	24.8611	17.7603	16.3779	19.2488	22.437		ENSOART00000001694
ENSOARG00000003877	-0.312155	0.126417	15.5743	16.2832	15.0455	12.7055	19.4706	22.8726	17.0092	15.6462		ENSOART00000004214	SLC27A5	solute carrier family 27 member 5 [Source:HGNC Symbol;Acc:HGNC:10999]	ortholog_one2one	ENSG00000083807	ENST00000593745	SLC27A5	solute carrier family 27 member 5 [Source:HGNC Symbol;Acc:HGNC:10999]
ENSOARG00000011910	0.221639	0.126699	27.5186	29.557	25.0911	24.9161	20.4573	22.6467	22.4569	24.9361		ENSOART00000012957	LIMK1	LIM domain kinase 1 [Source:HGNC Symbol;Acc:HGNC:6613]	ortholog_one2one	ENSG00000106683	ENST00000476792	LIMK1	LIM domain kinase 1 [Source:HGNC Symbol;Acc:HGNC:6613]
ENSOARG00000016816	-0.312603	0.127203	17.3309	17.8417	16.4674	17.2157	21.1809	28.1813	18.704	18.5798		ENSOART00000018324	MFSD7	major facilitator superfamily domain containing 7 [Source:HGNC Symbol;Acc:HGNC:26177]	ortholog_one2one	ENSG00000169026	ENST00000513740	MFSD7	major facilitator superfamily domain containing 7 [Source:HGNC Symbol;Acc:HGNC:26177]
ENSOARG00000001620	-0.340972	0.129629	38.3504	54.4925	34.7697	39.8217	63.1479	55.7979	42.6137	54.7616		ENSOART00000001747	BTK	Bruton tyrosine kinase [Source:HGNC Symbol;Acc:HGNC:1133]	ortholog_one2one	ENSG00000010671	ENST00000618050	BTK	Bruton tyrosine kinase [Source:HGNC Symbol;Acc:HGNC:1133]
ENSOARG00000003344	-0.453679	0.130229	2.10781	1.77342	1.92655	1.32006	2.30227	2.48493	3.08707	2.66202		ENSOART00000003629	ESR1	estrogen receptor 1 [Source:HGNC Symbol;Acc:HGNC:3467]	ortholog_one2one	ENSG00000091831	ENST00000456483	ESR1	estrogen receptor 1 [Source:HGNC Symbol;Acc:HGNC:3467]
ENSOARG00000013480	-0.16211	0.130972	44.7909	45.7328	41.742	45.7069	48.6107	53.4259	47.4562	48.677		ENSOART00000014667	JAK2	Janus kinase 2 [Source:HGNC Symbol;Acc:HGNC:6192]	ortholog_one2one	ENSG00000096968	ENST00000487310	JAK2	Janus kinase 2 [Source:HGNC Symbol;Acc:HGNC:6192]
ENSOARG00000006106	-0.476169	0.134264	48.2453	70.5607	40.5952	32.1214	85.0523	97.9851	40.9188	70.2991		ENSOART00000006644	CIITA	class II major histocompatibility complex transactivator [Source:HGNC Symbol;Acc:HGNC:7067]	ortholog_one2one	ENSG00000179583	ENST00000618207	CIITA	class II major histocompatibility complex transactivator [Source:HGNC Symbol;Acc:HGNC:7067]
ENSOARG00000010851	0.388083	0.134754	10.1292	6.93247	9.35755	10.6154	4.99921	8.18896	6.41627	7.22549		ENSOART00000011802	C9orf16	chromosome 9 open reading frame 16 [Source:HGNC Symbol;Acc:HGNC:17823]	ortholog_one2one	ENSG00000171159	ENST00000486420	C9orf16	chromosome 9 open reading frame 16 [Source:HGNC Symbol;Acc:HGNC:17823]
ENSOARG00000020437	-0.280758	0.135731	98.7741	121.291	86.3738	93.669	129.387	130.967	98.6653	130.602		ENSOART00000022259	DOCK10	dedicator of cytokinesis 10 [Source:HGNC Symbol;Acc:HGNC:23479]	ortholog_one2one	ENSG00000135905	ENST00000458608	DOCK10	dedicator of cytokinesis 10 [Source:HGNC Symbol;Acc:HGNC:23479]
ENSOARG00000006640	-0.299537	0.137065	60.7165	56.1047	46.6501	43.3418	58.2145	61.9537	79.4165	57.8582		ENSOART00000007213	BLVRB	biliverdin reductase B [Source:HGNC Symbol;Acc:HGNC:1063]	ortholog_one2one	ENSG00000090013	ENST00000597870	BLVRB	biliverdin reductase B [Source:HGNC Symbol;Acc:HGNC:1063]
ENSOARG00000009779	-0.548893	0.138273	719.582	708.724	305.45	189.978	1281.64	1397.71	652.765	694.136		ENSOART00000010642	CFD	complement factor D [Source:HGNC Symbol;Acc:HGNC:2771]	ortholog_one2one	ENSG00000197766	ENST00000592860	CFD	complement factor D [Source:HGNC Symbol;Acc:HGNC:2771]
ENSOARG00000010126	0.33469	0.138674	68.855	63.4133	56.3288	77.1133	41.0461	41.3401	58.836	62.5847		ENSOART00000011021	LOXL2	lysyl oxidase like 2 [Source:HGNC Symbol;Acc:HGNC:6666]	ortholog_one2one	ENSG00000134013	ENST00000524075	LOXL2	lysyl oxidase like 2 [Source:HGNC Symbol;Acc:HGNC:6666]
ENSOARG00000013111	-0.413351	0.138887	10.3634	18.9703	9.08232	12.5405	19.1417	17.8463	19.4304	15.0486		ENSOART00000014253	IL1RL1	interleukin 1 receptor like 1 [Source:HGNC Symbol;Acc:HGNC:5998]	ortholog_one2one	ENSG00000115602	ENST00000404917	IL1RL1	interleukin 1 receptor like 1 [Source:HGNC Symbol;Acc:HGNC:5998]
ENSOARG00000006292	-0.467788	0.141111	1.34665	2.63326	1.97242	1.43006	2.69694	2.71083	2.60283	3.25962		ENSOART00000006848	IL10	interleukin 10 [Source:HGNC Symbol;Acc:HGNC:5962]	ortholog_one2one	ENSG00000136634	ENST00000367099	IL10	interleukin 10 [Source:HGNC Symbol;Acc:HGNC:5962]
ENSOARG00000016099	-0.346491	0.141529	33.842	52.2891	37.9806	31.6813	49.9921	49.1338	42.0689	61.6068		ENSOART00000017535	MEF2C	myocyte enhancer factor 2C [Source:HGNC Symbol;Acc:HGNC:6996]	ortholog_one2one	ENSG00000081189	ENST00000637167	MEF2C	myocyte enhancer factor 2C [Source:HGNC Symbol;Acc:HGNC:6996]
ENSOARG00000018396	0.222679	0.144321	113.939	98.2906	113.804	129.971	86.5652	93.0718	101.268	104.688		ENSOART00000020026	SCARB1	scavenger receptor class B member 1 [Source:HGNC Symbol;Acc:HGNC:1664]	ortholog_one2one	ENSG00000073060	ENST00000539320	SCARB1	scavenger receptor class B member 1 [Source:HGNC Symbol;Acc:HGNC:1664]
ENSOARG00000015654	0.407989	0.145451	20.7268	22.5171	24.1737	26.2361	20.9177	19.0887	9.32175	16.787		ENSOART00000017032	ACKR4	atypical chemokine receptor 4 [Source:HGNC Symbol;Acc:HGNC:1611]	ortholog_one2one	ENSG00000129048	ENST00000509820	ACKR4	atypical chemokine receptor 4 [Source:HGNC Symbol;Acc:HGNC:1611]
ENSOARG00000009461	-0.534459	0.146954	7.37732	8.06101	4.95399	2.64011	8.09082	21.7996	7.20317	6.89953		ENSOART00000010303	PLA2G2D	phospholipase A2 group IID [Source:HGNC Symbol;Acc:HGNC:9033]	ortholog_one2one	ENSG00000117215	ENST00000617227	PLA2G2D	phospholipase A2 group IID [Source:HGNC Symbol;Acc:HGNC:9033]
ENSOARG00000011130	0.261947	0.147797	128.81	107.104	161.601	129.805	106.891	119.502	104.476	100.885		ENSOART00000012111	SBNO2	strawberry notch homolog 2 [Source:HGNC Symbol;Acc:HGNC:29158]	ortholog_one2one	ENSG00000064932	ENST00000587655	SBNO2	strawberry notch homolog 2 [Source:HGNC Symbol;Acc:HGNC:29158]
ENSOARG00000017229	0.528779	0.150568	16.1013	3.60059	11.4217	16.0057	5.13077	5.92994	9.68493	4.18318		ENSOART00000018756	KRT16	keratin 16 [Source:HGNC Symbol;Acc:HGNC:6423]	ortholog_one2one	ENSG00000186832	ENST00000590990	KRT16	keratin 16 [Source:HGNC Symbol;Acc:HGNC:6423]
ENSOARG00000010314	0.245854	0.151284	21.7221	17.788	20.4123	23.321	16.4448	16.6603	16.646	19.2318		ENSOART00000011226	GUSB	glucuronidase beta [Source:HGNC Symbol;Acc:HGNC:4696]	ortholog_one2one	ENSG00000169919	ENST00000478118	GUSB	glucuronidase beta [Source:HGNC Symbol;Acc:HGNC:4696]
ENSOARG00000005578	-0.362278	0.15162	30.9145	36.0596	22.3388	20.9559	33.4815	39.7023	30.2049	42.7553		ENSOART00000006077	MGLL	monoglyceride lipase [Source:HGNC Symbol;Acc:HGNC:17038]	ortholog_one2one	ENSG00000074416	ENST00000453507	MGLL	monoglyceride lipase [Source:HGNC Symbol;Acc:HGNC:17038]
ENSOARG00000019179	-0.534874	0.151629	9.30948	8.59841	8.44014	1.76007	16.1816	25.0187	5.56884	11.9519		ENSOART00000020885	CD96	CD96 molecule [Source:RefSeq peptide;Acc:NP_001293037]	ortholog_one2one	ENSG00000153283	ENST00000465428	CD96	CD96 molecule [Source:HGNC Symbol;Acc:HGNC:16892]
ENSOARG00000020816	-0.305102	0.152301	9.89498	10.1569	11.1006	9.18539	15.5896	13.0459	10.6534	11.3543		ENSOART00000022679	RORA	RAR related orphan receptor A [Source:HGNC Symbol;Acc:HGNC:10258]	ortholog_one2one	ENSG00000069667	ENST00000558904	RORA	RAR related orphan receptor A [Source:HGNC Symbol;Acc:HGNC:10258]
ENSOARG00000013787	-0.204545	0.153979	61.302	65.7779	54.3563	59.1825	58.7407	72.2887	72.2738	73.5587		ENSOART00000015005	ATP6V1H	ATPase H+ transporting V1 subunit H [Source:HGNC Symbol;Acc:HGNC:18303]	ortholog_one2one	ENSG00000047249	ENST00000519922	ATP6V1H	ATPase H+ transporting V1 subunit H [Source:HGNC Symbol;Acc:HGNC:18303]
ENSOARG00000008510	0.220665	0.154752	23.5372	20.9586	26.3754	25.1911	20.1284	21.7996	18.9462	20.4813		ENSOART00000009258	TOR1B	torsin family 1 member B [Source:HGNC Symbol;Acc:HGNC:11995]	ortholog_one2one	ENSG00000136816	ENST00000488169	TOR1B	torsin family 1 member B [Source:HGNC Symbol;Acc:HGNC:11995]
ENSOARG00000010353	0.380645	0.156825	16.5697	17.7342	17.1096	27.5012	14.2741	13.78	11.2587	18.0909		ENSOART00000011264	HNMT	histamine N-methyltransferase [Source:HGNC Symbol;Acc:HGNC:5028]	ortholog_one2one	ENSG00000150540	ENST00000480534	HNMT	histamine N-methyltransferase [Source:HGNC Symbol;Acc:HGNC:5028]
ENSOARG00000019488	0.156113	0.157781	114.817	102.052	117.428	120.895	98.8659	103.689	97.5152	104.797		ENSOART00000021225	ATP6V1A	ATPase H+ transporting V1 subunit A [Source:HGNC Symbol;Acc:HGNC:851]	ortholog_one2one	ENSG00000114573	ENST00000461496	ATP6V1A	ATPase H+ transporting V1 subunit A [Source:HGNC Symbol;Acc:HGNC:851]
ENSOARG00000019108	-0.304141	0.158793	326.359	290.788	263.158	215.994	384.479	401.146	279.047	308.088		ENSOART00000020805	SARS	seryl-tRNA synthetase [Source:HGNC Symbol;Acc:HGNC:10537]	ortholog_one2one	ENSG00000031698	ENST00000468588	SARS	seryl-tRNA synthetase [Source:HGNC Symbol;Acc:HGNC:10537]
ENSOARG00000004964	-0.46867	0.15917	7.08457	12.7901	14.8161	1.92508	42.2959	64.3257	8.17166	13.0385		ENSOART00000005406	CCL5	C-C motif chemokine ligand 5 [Source:HGNC Symbol;Acc:HGNC:10632]	ortholog_one2one	ENSG00000271503	ENST00000603197	CCL5	C-C motif chemokine ligand 5 [Source:HGNC Symbol;Acc:HGNC:10632]
ENSOARG00000003215	0.396404	0.159786	10.6561	7.52361	12.2932	12.4305	8.1566	7.56773	9.50334	5.4327		ENSOART00000003487	FFAR4	free fatty acid receptor 4 [Source:HGNC Symbol;Acc:HGNC:19061]	ortholog_one2one	ENSG00000186188	ENST00000604414	FFAR4	free fatty acid receptor 4 [Source:HGNC Symbol;Acc:HGNC:19061]
ENSOARG00000007591	-0.340699	0.161384	14.6375	12.0378	10.275	11.4955	15.9185	19.9924	12.0456	14.8856		ENSOART00000008264	NLRP3	NLR family pyrin domain containing 3 [Source:HGNC Symbol;Acc:HGNC:16400]	ortholog_one2one	ENSG00000162711	ENST00000366497	NLRP3	NLR family pyrin domain containing 3 [Source:HGNC Symbol;Acc:HGNC:16400]
ENSOARG00000019615	-0.523345	0.162422	1.69796	3.43937	1.33024	3.57515	9.80108	1.97665	4.1161	4.56347		ENSOART00000021361	TMIGD3	transmembrane and immunoglobulin domain containing 3 precursor [Source:RefSeq peptide;Acc:NP_001289702]	ortholog_one2one	ENSG00000121933	ENST00000463993	TMIGD3	transmembrane and immunoglobulin domain containing 3 [Source:HGNC Symbol;Acc:HGNC:51375]
ENSOARG00000020792	0.516997	0.163734	3.92286	4.67539	5.64205	13.4756	4.53876	4.74395	3.57132	1.79279		ENSOART00000022653			ortholog_one2many	ENSG00000251546	ENST00000448155	IGKV1D-39	immunoglobulin kappa variable 1D-39 [Source:HGNC Symbol;Acc:HGNC:5756]
ENSOARG00000009438	-0.246026	0.167264	893.827	1064.81	849.243	1106.7	1092	1160.4	1387.79	1022.98		ENSOART00000010276	APOE	apolipoprotein E [Source:HGNC Symbol;Acc:HGNC:613]	ortholog_one2one	ENSG00000130203	ENST00000425718	APOE	apolipoprotein E [Source:HGNC Symbol;Acc:HGNC:613]
ENSOARG00000012936	-0.35324	0.167269	12.3541	18.7016	10.7337	12.8155	17.4972	21.6866	14.8301	17.8736		ENSOART00000014063	CD83	CD83 molecule [Source:HGNC Symbol;Acc:HGNC:1703]	ortholog_one2one	ENSG00000112149	ENST00000612003	CD83	CD83 molecule [Source:HGNC Symbol;Acc:HGNC:1703]
ENSOARG00000012987	0.288916	0.167346	19.3216	24.398	27.6598	22.1659	15.787	17.0556	21.67	20.2096		ENSOART00000014117	MGST2	microsomal glutathione S-transferase 2 [Source:HGNC Symbol;Acc:HGNC:7063]	ortholog_one2one	ENSG00000085871	ENST00000616265	MGST2	microsomal glutathione S-transferase 2 [Source:HGNC Symbol;Acc:HGNC:7063]
ENSOARG00000021170	0.334691	0.168583	17.2723	11.8228	14.495	18.8658	10.9851	10.335	14.4669	11.8976		ENSOART00000023069	ARG2	arginase 2 [Source:HGNC Symbol;Acc:HGNC:664]	ortholog_one2one	ENSG00000081181	ENST00000557319	ARG2	arginase 2 [Source:HGNC Symbol;Acc:HGNC:664]
ENSOARG00000019963	0.206495	0.168936	96.3736	104.739	88.9426	112.15	75.317	84.7134	94.6097	89.4765		ENSOART00000021733	GJA1	gap junction protein alpha 1 [Source:HGNC Symbol;Acc:HGNC:4274]	ortholog_one2one	ENSG00000152661	ENST00000282561	GJA1	gap junction protein alpha 1 [Source:HGNC Symbol;Acc:HGNC:4274]
ENSOARG00000011638	0.262328	0.16957	136.598	159.017	205.178	187.558	153.989	144.973	126.388	137.121		ENSOART00000012655	TNFRSF21	TNF receptor superfamily member 21 [Source:HGNC Symbol;Acc:HGNC:13469]	ortholog_one2one	ENSG00000146072	ENST00000296861	TNFRSF21	TNF receptor superfamily member 21 [Source:HGNC Symbol;Acc:HGNC:13469]
ENSOARG00000016171	-0.141509	0.169917	37.7649	35.4685	36.1917	36.5765	37.5598	40.8318	41.0399	40.7452		ENSOART00000017609	SOCS5	suppressor of cytokine signaling 5 [Source:HGNC Symbol;Acc:HGNC:16852]	ortholog_one2one	ENSG00000171150	ENST00000394861	SOCS5	suppressor of cytokine signaling 5 [Source:HGNC Symbol;Acc:HGNC:16852]
ENSOARG00000017161	0.353922	0.17172	5.38662	6.34133	6.46772	5.61024	3.74941	3.67091	4.53981	5.81299		ENSOART00000018678	BMPR1B	bone morphogenetic protein receptor type 1B [Source:HGNC Symbol;Acc:HGNC:1077]	ortholog_one2one	ENSG00000138696	ENST00000440890	BMPR1B	bone morphogenetic protein receptor type 1B [Source:HGNC Symbol;Acc:HGNC:1077]
ENSOARG00000013096	-0.428718	0.172113	6.03067	7.25491	4.90812	4.56519	8.09082	11.7469	5.08459	8.20337		ENSOART00000014232	IL18R1	interleukin 18 receptor 1 [Source:HGNC Symbol;Acc:HGNC:5988]	ortholog_one2one	ENSG00000115604	ENST00000334376	IL18R1	interleukin 18 receptor 1 [Source:HGNC Symbol;Acc:HGNC:5988]
ENSOARG00000012968	-0.216525	0.172117	15.6329	17.0893	14.8161	14.1356	17.563	19.9359	16.8276	17.3303		ENSOART00000014098
ENSOARG00000018173	0.482926	0.17215	5.15242	26.4939	15.917	30.4713	10.3931	1.52484	6.11361	9.34424		ENSOART00000019777			ortholog_one2many	ENSG00000211656	ENST00000390302	IGLV2-33	immunoglobulin lambda variable 2-33 (non-functional) [Source:HGNC Symbol;Acc:HGNC:5892]
ENSOARG00000017273	0.193023	0.172599	80.4479	97.377	103.116	97.0241	75.0539	79.1223	85.9538	86.7602		ENSOART00000018804	PROS1	protein S (alpha) [Source:HGNC Symbol;Acc:HGNC:9456]	ortholog_one2one	ENSG00000184500	ENST00000488658	PROS1	protein S (alpha) [Source:HGNC Symbol;Acc:HGNC:9456]
ENSOARG00000007343	-0.146846	0.175431	363.362	404.233	334.853	347.23	392.109	393.352	421.174	390.991		ENSOART00000007989	NFE2L1	nuclear factor, erythroid 2 like 1 [Source:HGNC Symbol;Acc:HGNC:7781]	ortholog_one2one	ENSG00000082641	ENST00000581319	NFE2L1	nuclear factor, erythroid 2 like 1 [Source:HGNC Symbol;Acc:HGNC:7781]
ENSOARG00000008878	-0.3344	0.17556	12.5297	15.3697	11.7887	11.7705	19.0101	18.4675	11.3798	17.6563		ENSOART00000009668	CD84	CD84 molecule [Source:HGNC Symbol;Acc:HGNC:1704]	ortholog_one2one	ENSG00000066294	ENST00000534968	CD84	CD84 molecule [Source:HGNC Symbol;Acc:HGNC:1704]
ENSOARG00000014017	0.40278	0.175909	7.55297	5.53523	6.6512	7.81033	3.42051	3.89681	5.20565	6.79087		ENSOART00000015266	GAS2L3	growth arrest specific 2 like 3 [Source:HGNC Symbol;Acc:HGNC:27475]	ortholog_one2one	ENSG00000139354	ENST00000539410	GAS2L3	growth arrest specific 2 like 3 [Source:HGNC Symbol;Acc:HGNC:27475]
ENSOARG00000011148	0.504013	0.177367	4.97676	6.18011	18.0729	11.1105	8.74862	2.88025	5.56884	4.40049		ENSOART00000012123	CHST4	carbohydrate sulfotransferase 4 [Source:HGNC Symbol;Acc:HGNC:1972]	ortholog_one2one	ENSG00000140835	ENST00000572693	CHST4	carbohydrate sulfotransferase 4 [Source:HGNC Symbol;Acc:HGNC:1972]
ENSOARG00000009488	0.508239	0.177531	1.11245	3.27815	1.19263	3.08013	0.657791	1.52484	0.72637	1.35817		ENSOART00000010332			ortholog_one2many	ENSG00000188257	ENST00000400520	PLA2G2A	phospholipase A2 group IIA [Source:HGNC Symbol;Acc:HGNC:9031]
ENSOARG00000008343	0.161518	0.177879	79.921	74.1613	74.7686	79.6984	65.6475	66.8671	76.8136	63.9429		ENSOART00000009079	LTBR	lymphotoxin beta receptor [Source:HGNC Symbol;Acc:HGNC:6718]	ortholog_one2one	ENSG00000111321	ENST00000441074	LTBR	lymphotoxin beta receptor [Source:HGNC Symbol;Acc:HGNC:6718]
ENSOARG00000020789	0.502141	0.177879	140.345	91.1432	346.321	192.398	117.81	132.944	45.0955	39.1698		ENSOART00000022650			ortholog_one2one	ENSG00000211598	ENST00000390243	IGKV4-1	immunoglobulin kappa variable 4-1 [Source:HGNC Symbol;Acc:HGNC:5834]
ENSOARG00000007425	-0.265336	0.178359	131.562	147.624	91.8324	130.906	145.964	166.095	143.7	152.224		ENSOART00000008084			ortholog_many2many	ENSG00000101307	ENST00000262929	SIRPB1	signal regulatory protein beta 1 [Source:HGNC Symbol;Acc:HGNC:15928]
ENSOARG00000010311	0.165108	0.178359	108.376	90.1221	103.208	100.929	83.9341	94.7095	92.3095	84.6958		ENSOART00000011222	CIZ1	CDKN1A interacting zinc finger protein 1 [Source:HGNC Symbol;Acc:HGNC:16744]	ortholog_one2one	ENSG00000148337	ENST00000461765	CIZ1	CDKN1A interacting zinc finger protein 1 [Source:HGNC Symbol;Acc:HGNC:16744]
ENSOARG00000011191	-0.240619	0.179633	33.0808	35.146	36.5586	29.6463	43.0853	44.8981	32.5051	39.0068		ENSOART00000012172	OGFRL1	opioid growth factor receptor like 1 [Source:HGNC Symbol;Acc:HGNC:21378]	ortholog_one2one	ENSG00000119900	ENST00000467503	OGFRL1	opioid growth factor receptor like 1 [Source:HGNC Symbol;Acc:HGNC:21378]
ENSOARG00000003820	-0.19862	0.179944	139.349	161.381	126.143	119.685	153.397	155.76	166.399	150.92		ENSOART00000004157	NOTCH1	notch 1 [Source:HGNC Symbol;Acc:HGNC:7881]	ortholog_one2one	ENSG00000148400	ENST00000491649	NOTCH1	notch 1 [Source:HGNC Symbol;Acc:HGNC:7881]
ENSOARG00000013100	-0.186803	0.180509	52.0511	60.1352	60.4112	48.4021	57.8198	65.2858	63.5574	64.4861		ENSOART00000014237	SCARF1	scavenger receptor class F member 1 [Source:HGNC Symbol;Acc:HGNC:16820]	ortholog_one2one	ENSG00000074660	ENST00000348987	SCARF1	scavenger receptor class F member 1 [Source:HGNC Symbol;Acc:HGNC:16820]
ENSOARG00000018528	0.19183	0.180509	406.69	370.699	350.403	393.487	298.834	375.45	346.479	295.919		ENSOART00000020172	TGM2	transglutaminase 2 [Source:HGNC Symbol;Acc:HGNC:11778]	ortholog_one2one	ENSG00000198959	ENST00000453095	TGM2	transglutaminase 2 [Source:HGNC Symbol;Acc:HGNC:11778]
ENSOARG00000017892	-0.388678	0.181669	25.4108	43.207	20.6416	20.4609	34.7313	43.0344	32.9288	40.6366		ENSOART00000019466	P2RX1	purinergic receptor P2X 1 [Source:HGNC Symbol;Acc:HGNC:8533]	ortholog_one2one	ENSG00000108405	ENST00000571637	P2RX1	purinergic receptor P2X 1 [Source:HGNC Symbol;Acc:HGNC:8533]
ENSOARG00000005827	0.180719	0.182032	28.9823	29.1809	32.0175	34.4315	26.7063	28.0684	28.0258	26.0226		ENSOART00000006342	GLMP	glycosylated lysosomal membrane protein [Source:HGNC Symbol;Acc:HGNC:29436]	ortholog_one2one	ENSG00000198715	ENST00000614643	GLMP	glycosylated lysosomal membrane protein [Source:HGNC Symbol;Acc:HGNC:29436]
ENSOARG00000010115	0.4661	0.183176	23.303	11.8228	19.9536	7.86533	5.85434	11.521	11.1377	10.5394		ENSOART00000011006			ortholog_one2many	ENSG00000133661	ENST00000444384	SFTPD	surfactant protein D [Source:HGNC Symbol;Acc:HGNC:10803]
ENSOARG00000009510	0.477681	0.183278	0.585502	1.18228	8.11905	3.63015	1.71026	0.734182	1.02902	1.57548		ENSOART00000010356	C9	complement C9 [Source:HGNC Symbol;Acc:HGNC:1358]	ortholog_one2one	ENSG00000113600	ENST00000467285	C9	complement C9 [Source:HGNC Symbol;Acc:HGNC:1358]
ENSOARG00000001695	0.180297	0.185218	71.4898	76.7946	66.7872	74.9682	58.7407	69.4085	57.0806	67.8001		ENSOART00000001828	NCF2	neutrophil cytosolic factor 2 [Source:HGNC Symbol;Acc:HGNC:7661]	ortholog_one2one	ENSG00000116701	ENST00000413720	NCF2	neutrophil cytosolic factor 2 [Source:HGNC Symbol;Acc:HGNC:7661]
ENSOARG00000005724	-0.434231	0.185942	36.184	46.4852	25.9626	19.6358	57.5567	59.7512	28.0258	44.9827		ENSOART00000006228	SPN	sialophorin [Source:HGNC Symbol;Acc:HGNC:11249]	ortholog_one2one	ENSG00000197471	ENST00000360121	SPN	sialophorin [Source:HGNC Symbol;Acc:HGNC:11249]
ENSOARG00000002070	-0.226793	0.185965	92.6849	94.69	70.9614	76.2882	104.062	102.39	86.0749	99.7443		ENSOART00000002229	RGL1	ral guanine nucleotide dissociation stimulator like 1 [Source:HGNC Symbol;Acc:HGNC:30281]	ortholog_one2one	ENSG00000143344	ENST00000360851	RGL1	ral guanine nucleotide dissociation stimulator like 1 [Source:HGNC Symbol;Acc:HGNC:30281]
ENSOARG00000020386	0.464081	0.186043	13.7007	22.7321	41.375	45.4319	22.8911	13.1588	21.6095	18.9058		ENSOART00000022198	APOD	apolipoprotein D [Source:HGNC Symbol;Acc:HGNC:612]	ortholog_one2one	ENSG00000189058	ENST00000463719	APOD	apolipoprotein D [Source:HGNC Symbol;Acc:HGNC:612]
ENSOARG00000020968	-0.45011	0.186343	27.1087	33.4263	25.6874	14.1356	43.2168	55.0072	19.612	36.1274		ENSOART00000022844	LCK	LCK proto-oncogene, Src family tyrosine kinase [Source:HGNC Symbol;Acc:HGNC:6524]	ortholog_one2one	ENSG00000182866	ENST00000373564	LCK	LCK proto-oncogene, Src family tyrosine kinase [Source:HGNC Symbol;Acc:HGNC:6524]
ENSOARG00000009269	-0.496795	0.18708	1.4052	5.48149	2.20178	1.48506	4.86765	7.56773	3.1476	4.29183		ENSOART00000010087			ortholog_one2one	ENSG00000211898	ENST00000613640	IGHD	immunoglobulin heavy constant delta [Source:HGNC Symbol;Acc:HGNC:5480]
ENSOARG00000018862	-0.293191	0.188749	7.55297	10.6405	7.24751	8.30535	11.3798	9.37495	10.1692	11.0284		ENSOART00000020541	FAM102B	family with sequence similarity 102 member B [Source:HGNC Symbol;Acc:HGNC:27637]	ortholog_one2one	ENSG00000162636	ENST00000483371	FAM102B	family with sequence similarity 102 member B [Source:HGNC Symbol;Acc:HGNC:27637]
ENSOARG00000019033	-0.495905	0.189108	3.63011	2.36456	2.61461	1.10005	8.4855	4.68747	1.75539	3.80289		ENSOART00000020724			ortholog_one2many	ENSG00000132256	ENST00000419850	TRIM5	tripartite motif containing 5 [Source:HGNC Symbol;Acc:HGNC:16276]
ENSOARG00000000896	-0.403334	0.190056	11.4173	8.27597	7.98144	5.28022	13.8136	14.1754	8.71644	9.88751		ENSOART00000000961			ortholog_one2many	ENSG00000132256	ENST00000419850	TRIM5	tripartite motif containing 5 [Source:HGNC Symbol;Acc:HGNC:16276]
ENSOARG00000001262	0.312768	0.190056	131.211	92.3255	115.731	121.665	70.6467	88.5537	121.183	78.6111		ENSOART00000001343	BCL2L1	BCL2 like 1 [Source:HGNC Symbol;Acc:HGNC:992]	ortholog_one2one	ENSG00000171552	ENST00000434194	BCL2L1	BCL2 like 1 [Source:HGNC Symbol;Acc:HGNC:992]
ENSOARG00000013797	-0.210708	0.190056	38.2918	39.2303	33.7147	34.5965	47.624	37.4998	38.6792	44.9827		ENSOART00000015016			ortholog_one2many	ENSG00000101966	ENST00000434753	XIAP	X-linked inhibitor of apoptosis [Source:HGNC Symbol;Acc:HGNC:592]
ENSOARG00000007525	-0.151014	0.19016	155.568	165.036	145.547	148.066	184.181	162.198	174.389	158.309		ENSOART00000008203	AXL	AXL receptor tyrosine kinase [Source:HGNC Symbol;Acc:HGNC:905]	ortholog_one2one	ENSG00000167601	ENST00000593513	AXL	AXL receptor tyrosine kinase [Source:HGNC Symbol;Acc:HGNC:905]
ENSOARG00000009999	-0.307288	0.1902	207.795	228.557	155.225	123.81	218.058	237.48	224.812	221.491		ENSOART00000010879	JUN	Jun proto-oncogene, AP-1 transcription factor subunit [Source:HGNC Symbol;Acc:HGNC:6204]	ortholog_one2one	ENSG00000177606	ENST00000371222	JUN	Jun proto-oncogene, AP-1 transcription factor subunit [Source:HGNC Symbol;Acc:HGNC:6204]
ENSOARG00000001158	-0.410869	0.193475	13.7593	17.7342	11.2841	7.64532	19.9968	22.5338	12.1062	17.6019		ENSOART00000001236	LAT	linker for activation of T-cells [Source:HGNC Symbol;Acc:HGNC:18874]	ortholog_one2one	ENSG00000213658	ENST00000630764	LAT	linker for activation of T-cells [Source:HGNC Symbol;Acc:HGNC:18874]
ENSOARG00000003740	-0.468976	0.193979	4.03996	8.70589	4.90812	3.30014	13.2216	8.52781	4.78194	7.76876		ENSOART00000004065	SUCNR1	succinate receptor 1 [Source:HGNC Symbol;Acc:HGNC:4542]	ortholog_one2one	ENSG00000198829	ENST00000362032	SUCNR1	succinate receptor 1 [Source:HGNC Symbol;Acc:HGNC:4542]
ENSOARG00000015974	-0.300909	0.193979	31.4414	35.5759	26.2378	27.8312	41.967	45.6323	27.7231	36.3991		ENSOART00000017394	SLC15A3	solute carrier family 15 member 3 [Source:HGNC Symbol;Acc:HGNC:18068]	ortholog_one2one	ENSG00000110446	ENST00000538739	SLC15A3	solute carrier family 15 member 3 [Source:HGNC Symbol;Acc:HGNC:18068]
ENSOARG00000019578	-0.172621	0.195701	99.3596	116.938	100.548	109.895	118.205	117.017	110.045	134.296		ENSOART00000021324	ANO6	anoctamin 6 [Source:HGNC Symbol;Acc:HGNC:25240]	ortholog_one2one	ENSG00000177119	ENST00000551667	ANO6	anoctamin 6 [Source:HGNC Symbol;Acc:HGNC:25240]
ENSOARG00000014631	-0.367653	0.19686	52.3439	59.9202	42.3383	35.5315	69.3969	87.1983	43.5822	56.3914		ENSOART00000015935	JAK3	Janus kinase 3 [Source:HGNC Symbol;Acc:HGNC:6193]	ortholog_one2one	ENSG00000105639	ENST00000458235	JAK3	Janus kinase 3 [Source:HGNC Symbol;Acc:HGNC:6193]
ENSOARG00000000165	0.488223	0.197222	1.0539	1.0748	2.11003	1.26505	0.920907	1.07304	0.181593	0.488943		ENSOART00000000170	CCL17	C-C motif chemokine ligand 17 [Source:HGNC Symbol;Acc:HGNC:10615]	ortholog_one2one	ENSG00000102970	ENST00000616880	CCL17	C-C motif chemokine ligand 17 [Source:HGNC Symbol;Acc:HGNC:10615]
ENSOARG00000000184	-0.395118	0.197349	2.34201	3.76181	2.56874	2.2551	4.14408	4.57452	2.96601	3.63991		ENSOART00000000188	CAMK4	calcium/calmodulin dependent protein kinase IV [Source:HGNC Symbol;Acc:HGNC:1464]	ortholog_one2one	ENSG00000152495	ENST00000512890	CAMK4	calcium/calmodulin dependent protein kinase IV [Source:HGNC Symbol;Acc:HGNC:1464]
ENSOARG00000009884	0.25913	0.197432	13.5836	13.9187	14.8161	11.7155	11.8402	12.82	9.806	9.77886		ENSOART00000010757	PQLC2	PQ loop repeat containing 2 [Source:HGNC Symbol;Acc:HGNC:26001]	ortholog_one2one	ENSG00000040487	ENST00000432465	PQLC2	PQ loop repeat containing 2 [Source:HGNC Symbol;Acc:HGNC:26001]
ENSOARG00000018613	0.482168	0.197836	1.99071	0.537401	1.2385	0.825035	0.197337	0.903609	0.544778	0.380289		ENSOART00000020261	ALOX15B	arachidonate 15-lipoxygenase, type B [Source:HGNC Symbol;Acc:HGNC:434]	ortholog_one2one	ENSG00000179593	ENST00000380173	ALOX15B	arachidonate 15-lipoxygenase, type B [Source:HGNC Symbol;Acc:HGNC:434]
ENSOARG00000001142	-0.25149	0.19909	162.418	154.771	114.171	135.581	150.239	166.659	204.594	158.092		ENSOART00000001222	ITPKB	inositol-trisphosphate 3-kinase B [Source:HGNC Symbol;Acc:HGNC:6179]	ortholog_one2one	ENSG00000143772	ENST00000429204	ITPKB	inositol-trisphosphate 3-kinase B [Source:HGNC Symbol;Acc:HGNC:6179]
ENSOARG00000008016	-0.16463	0.199629	135.836	160.307	128.024	137.506	157.804	168.184	151.146	150.268		ENSOART00000008734	TNIP1	TNFAIP3 interacting protein 1 [Source:HGNC Symbol;Acc:HGNC:16903]	ortholog_one2one	ENSG00000145901	ENST00000517504	TNIP1	TNFAIP3 interacting protein 1 [Source:HGNC Symbol;Acc:HGNC:16903]
ENSOARG00000013144	-0.160524	0.199674	99.7109	110.328	113.988	119.19	129.914	112.386	123.604	127.886		ENSOART00000014288	IL1R1	interleukin 1 receptor type 1 [Source:HGNC Symbol;Acc:HGNC:5993]	ortholog_one2one	ENSG00000115594	ENST00000422532	IL1R1	interleukin 1 receptor type 1 [Source:HGNC Symbol;Acc:HGNC:5993]
ENSOARG00000013898	-0.138508	0.199674	91.4554	93.7765	86.9243	83.6035	90.9724	105.892	98.5442	94.3116		ENSOART00000015129	NR1H2	nuclear receptor subfamily 1 group H member 2 [Source:HGNC Symbol;Acc:HGNC:7965]	ortholog_one2one	ENSG00000131408	ENST00000597085	NR1H2	nuclear receptor subfamily 1 group H member 2 [Source:HGNC Symbol;Acc:HGNC:7965]
ENSOARG00000017062	-0.400101	0.199674	2.98606	1.93464	1.51372	2.2551	3.1574	3.21911	2.96601	2.87933		ENSOART00000018571			ortholog_one2one	ENSG00000172458	ENST00000468605	IL17D	interleukin 17D [Source:HGNC Symbol;Acc:HGNC:5984]
ENSOARG00000018991	-0.477493	0.199674	0.702602	0.537401	0.596314	0.550023	2.96006	1.24246	0.363185	0.869232		ENSOART00000020675			ortholog_one2many	ENSG00000132256	ENST00000419850	TRIM5	tripartite motif containing 5 [Source:HGNC Symbol;Acc:HGNC:16276]
ENSOARG00000009469	0.26202	0.200626	25.3522	26.4401	31.3753	28.8212	25.1934	17.451	23.0017	25.751		ENSOART00000010313	NOV	nephroblastoma overexpressed [Source:HGNC Symbol;Acc:HGNC:7885]	ortholog_one2one	ENSG00000136999	ENST00000520082	NOV	nephroblastoma overexpressed [Source:HGNC Symbol;Acc:HGNC:7885]
ENSOARG00000016922	-0.257313	0.201401	73.1292	79.4816	59.6314	63.7477	98.4713	87.763	67.0682	78.9914		ENSOART00000018432	CASP8	caspase 8 [Source:HGNC Symbol;Acc:HGNC:1509]	ortholog_one2one	ENSG00000064012	ENST00000392266	CASP8	caspase 8 [Source:HGNC Symbol;Acc:HGNC:1509]
ENSOARG00000010581	0.25404	0.202438	19.3801	15.101	18.9444	17.6557	11.9718	16.2085	16.2828	13.9077		ENSOART00000011512			ortholog_one2one	ENSG00000185883	ENST00000564973	ATP6V0C	ATPase H+ transporting V0 subunit c [Source:HGNC Symbol;Acc:HGNC:855]
ENSOARG00000002516	0.319102	0.202948	12.4712	18.0567	11.8345	12.1005	9.66952	10.335	9.01909	12.9298		ENSOART00000002727	CLEC4A	C-type lectin domain family 4 member A [Source:HGNC Symbol;Acc:HGNC:13257]	ortholog_one2one	ENSG00000111729	ENST00000641376	CLEC4A	C-type lectin domain family 4 member A [Source:HGNC Symbol;Acc:HGNC:13257]
ENSOARG00000019089	0.09273	0.205305	314.59	299.386	316.826	299.103	282.39	298.643	279.834	284.239		ENSOART00000020785	DHX9	DExH-box helicase 9 [Source:HGNC Symbol;Acc:HGNC:2750]	ortholog_one2one	ENSG00000135829	ENST00000473076	DHX9	DExH-box helicase 9 [Source:HGNC Symbol;Acc:HGNC:2750]
ENSOARG00000018955	0.23466	0.207793	25.1766	22.4096	27.1094	23.816	19.6679	25.1881	18.4014	19.0144		ENSOART00000020639	NFAM1	NFAT activating protein with ITAM motif 1 [Source:HGNC Symbol;Acc:HGNC:29872]	ortholog_one2one	ENSG00000235568	ENST00000355469	NFAM1	NFAT activating protein with ITAM motif 1 [Source:HGNC Symbol;Acc:HGNC:29872]
ENSOARG00000006068	-0.31497	0.210211	163.179	209.425	171.693	107.475	189.246	177.277	242.123	221.817		ENSOART00000006599	ZFP36	ZFP36 ring finger protein [Source:HGNC Symbol;Acc:HGNC:12862]	ortholog_one2one	ENSG00000128016	ENST00000600033	ZFP36	ZFP36 ring finger protein [Source:HGNC Symbol;Acc:HGNC:12862]
ENSOARG00000000654	-0.254488	0.214052	21.8392	16.7669	20.5499	19.3608	22.5622	28.972	23.0017	19.938		ENSOART00000000704	MAD2L2	mitotic arrest deficient 2 like 2 [Source:HGNC Symbol;Acc:HGNC:6764]	ortholog_one2one	ENSG00000116670	ENST00000376692	MAD2L2	mitotic arrest deficient 2 like 2 [Source:HGNC Symbol;Acc:HGNC:6764]
ENSOARG00000012820	0.189755	0.21457	147.371	126.128	140.409	169.132	134.189	127.691	125.662	117.455		ENSOART00000013937	LOXL3	lysyl oxidase like 3 [Source:HGNC Symbol;Acc:HGNC:13869]	ortholog_one2one	ENSG00000115318	ENST00000484369	LOXL3	lysyl oxidase like 3 [Source:HGNC Symbol;Acc:HGNC:13869]
ENSOARG00000013941	-0.408475	0.221436	22.3076	36.382	13.5317	14.7956	31.0477	40.493	26.8757	27.8697		ENSOART00000015178	GATA3	GATA binding protein 3 [Source:HGNC Symbol;Acc:HGNC:4172]	ortholog_one2one	ENSG00000107485	ENST00000461472	GATA3	GATA binding protein 3 [Source:HGNC Symbol;Acc:HGNC:4172]
ENSOARG00000014582	-0.465842	0.224024	2.10781	3.17067	1.83481	0.605026	3.55207	5.3087	1.63433	3.85722		ENSOART00000015872	FASLG	Fas ligand [Source:HGNC Symbol;Acc:HGNC:11936]	ortholog_one2one	ENSG00000117560	ENST00000340030	FASLG	Fas ligand [Source:HGNC Symbol;Acc:HGNC:11936]
ENSOARG00000013573	-0.319963	0.22412	11.71	12.414	8.16492	8.19535	15.4581	13.5541	10.3508	12.5495		ENSOART00000014763	TNFAIP8L2	TNF alpha induced protein 8 like 2 [Source:HGNC Symbol;Acc:HGNC:26277]	ortholog_one2one	ENSG00000163154	ENST00000368910	TNFAIP8L2	TNF alpha induced protein 8 like 2 [Source:HGNC Symbol;Acc:HGNC:26277]
ENSOARG00000001355	-0.292253	0.225258	14.4619	17.9492	13.5317	15.6207	23.8778	19.7665	14.1037	19.0144		ENSOART00000001452			ortholog_one2one	ENSG00000204103	ENST00000373313	MAFB	MAF bZIP transcription factor B [Source:HGNC Symbol;Acc:HGNC:6408]
ENSOARG00000013071	0.253774	0.226657	9.60223	9.512	11.6511	11.5505	9.01173	7.3983	9.74546	8.63799		ENSOART00000014209			ortholog_one2many	ENSG00000213204	ENST00000513191	AL049697.1
ENSOARG00000007850	0.205354	0.226992	35.54	31.8679	29.9074	27.8862	22.5622	29.0849	27.8442	27.4351		ENSOART00000008546	ROR2	receptor tyrosine kinase like orphan receptor 2 [Source:HGNC Symbol;Acc:HGNC:10257]	ortholog_one2one	ENSG00000169071	ENST00000493846	ROR2	receptor tyrosine kinase like orphan receptor 2 [Source:HGNC Symbol;Acc:HGNC:10257]
ENSOARG00000008867	0.144761	0.228276	59.487	60.1889	52.4756	56.5974	47.6898	54.0471	53.8119	49.3289		ENSOART00000009657	PLAUR	urokinase plasminogen activator surface receptor precursor [Source:RefSeq peptide;Acc:NP_001157078]	ortholog_one2one	ENSG00000011422	ENST00000601876	PLAUR	plasminogen activator, urokinase receptor [Source:HGNC Symbol;Acc:HGNC:9053]
ENSOARG00000001243	0.197859	0.23199	25.7621	32.0291	27.7515	30.9663	22.2333	27.1083	23.7281	27.0548		ENSOART00000001327	RAB31	RAB31, member RAS oncogene family [Source:HGNC Symbol;Acc:HGNC:9771]	ortholog_one2one	ENSG00000168461	ENST00000577284	RAB31	RAB31, member RAS oncogene family [Source:HGNC Symbol;Acc:HGNC:9771]
ENSOARG00000005792	-0.255331	0.23258	46.1375	71.2594	45.7327	54.3423	62.7532	68.7308	59.3808	71.114		ENSOART00000006304	TLR4	toll-like receptor 4 precursor [Source:RefSeq peptide;Acc:NP_001129402]	ortholog_one2one	ENSG00000136869	ENST00000490685	TLR4	toll like receptor 4 [Source:HGNC Symbol;Acc:HGNC:11850]
ENSOARG00000016855	-0.204966	0.235179	38.1162	49.9783	38.6228	44.9369	53.8073	44.1074	51.3907	48.7856		ENSOART00000018360	SLC23A2	solute carrier family 23 member 2 [Source:HGNC Symbol;Acc:HGNC:10973]	ortholog_one2one	ENSG00000089057	ENST00000496331	SLC23A2	solute carrier family 23 member 2 [Source:HGNC Symbol;Acc:HGNC:10973]
ENSOARG00000015790	0.171388	0.235747	34.7203	33.8563	37.155	32.8914	29.2059	27.7295	34.6842	30.2058		ENSOART00000017191	BTG3	BTG anti-proliferation factor 3 [Source:HGNC Symbol;Acc:HGNC:1132]	ortholog_one2one	ENSG00000154640	ENST00000457956	BTG3	BTG anti-proliferation factor 3 [Source:HGNC Symbol;Acc:HGNC:1132]
ENSOARG00000007391	0.231988	0.236289	187.888	143.217	229.489	174.522	149.516	160.334	158.47	146.303		ENSOART00000008048	ATP11A	ATPase phospholipid transporting 11A [Source:HGNC Symbol;Acc:HGNC:13552]	ortholog_one2one	ENSG00000068650	ENST00000375630	ATP11A	ATPase phospholipid transporting 11A [Source:HGNC Symbol;Acc:HGNC:13552]
ENSOARG00000006376	0.236932	0.237814	12.7054	13.4888	16.0087	15.2906	12.6954	13.6671	10.4113	11.137		ENSOART00000006931	LY96	lymphocyte antigen 96 [Source:HGNC Symbol;Acc:HGNC:17156]	ortholog_one2one	ENSG00000154589	ENST00000518893	LY96	lymphocyte antigen 96 [Source:HGNC Symbol;Acc:HGNC:17156]
ENSOARG00000017431	-0.129774	0.238767	318.981	317.228	319.074	304.548	378.624	344.501	334.07	314.499		ENSOART00000018975	NFE2L2	nuclear factor, erythroid 2 like 2 [Source:HGNC Symbol;Acc:HGNC:7782]	ortholog_one2one	ENSG00000116044	ENST00000462023	NFE2L2	nuclear factor, erythroid 2 like 2 [Source:HGNC Symbol;Acc:HGNC:7782]
ENSOARG00000006142	-0.260017	0.239646	62.7072	67.1214	44.586	49.3371	74.0014	71.4416	54.7804	70.5164		ENSOART00000006683	IFIH1	interferon induced with helicase C domain 1 [Source:HGNC Symbol;Acc:HGNC:18873]	ortholog_one2one	ENSG00000115267	ENST00000421365	IFIH1	interferon induced with helicase C domain 1 [Source:HGNC Symbol;Acc:HGNC:18873]
ENSOARG00000002586	-0.4499	0.241312	47.7769	117.207	28.99	52.4172	73.6726	121.422	122.091	116.314		ENSOART00000002803	APOA1	apolipoprotein A1 [Source:HGNC Symbol;Acc:HGNC:600]	ortholog_one2one	ENSG00000118137	ENST00000236850	APOA1	apolipoprotein A1 [Source:HGNC Symbol;Acc:HGNC:600]
ENSOARG00000009562	0.441487	0.241669	3.80576	1.18228	4.12833	2.97013	0.197337	2.42845	1.99752	0.869232		ENSOART00000010413			ortholog_one2many	ENSG00000101444	ENST00000473516	AHCY	adenosylhomocysteinase [Source:HGNC Symbol;Acc:HGNC:343]
ENSOARG00000001511	0.142213	0.242167	433.915	412.831	492.372	484.626	383.952	411.086	435.883	407.126		ENSOART00000001619	STAT3	signal transducer and activator of transcription 3 [Source:HGNC Symbol;Acc:HGNC:11364]	ortholog_one2one	ENSG00000168610	ENST00000590776	STAT3	signal transducer and activator of transcription 3 [Source:HGNC Symbol;Acc:HGNC:11364]
ENSOARG00000006980	-0.447974	0.246133	48.1282	107.91	30.8707	47.742	112.022	152.484	41.7663	135.003		ENSOART00000007586	CD5L	CD5 molecule like [Source:HGNC Symbol;Acc:HGNC:1690]	ortholog_one2one	ENSG00000073754	ENST00000484609	CD5L	CD5 molecule like [Source:HGNC Symbol;Acc:HGNC:1690]
ENSOARG00000012648	-0.199708	0.246339	73.0121	83.2971	64.9065	70.678	96.6952	86.9159	74.6345	77.1443		ENSOART00000013756	FES	FES proto-oncogene, tyrosine kinase [Source:HGNC Symbol;Acc:HGNC:3657]	ortholog_one2one	ENSG00000182511	ENST00000462476	FES	FES proto-oncogene, tyrosine kinase [Source:HGNC Symbol;Acc:HGNC:3657]
ENSOARG00000008079	-0.413069	0.246481	6.26487	8.11475	4.86225	3.13513	9.66952	11.0692	4.72141	8.09472		ENSOART00000008792	NCR3	natural cytotoxicity triggering receptor 3 [Source:HGNC Symbol;Acc:HGNC:19077]	ortholog_one2one	ENSG00000204475	ENST00000376071	NCR3	natural cytotoxicity triggering receptor 3 [Source:HGNC Symbol;Acc:HGNC:19077]
ENSOARG00000003703	-0.372445	0.246648	19.0874	27.085	13.8987	14.6306	32.0344	27.4471	15.4354	28.3587		ENSOART00000004031	AOAH	acyloxyacyl hydrolase [Source:HGNC Symbol;Acc:HGNC:548]	ortholog_one2one	ENSG00000136250	ENST00000612871	AOAH	acyloxyacyl hydrolase [Source:HGNC Symbol;Acc:HGNC:548]
ENSOARG00000019187	-0.312477	0.249281	52.6952	60.78	43.4392	42.5718	47.624	51.9011	88.7987	66.8765		ENSOART00000020893	SCUBE1	signal peptide, CUB domain and EGF like domain containing 1 [Source:HGNC Symbol;Acc:HGNC:13441]	ortholog_one2one	ENSG00000159307	ENST00000615096	SCUBE1	signal peptide, CUB domain and EGF like domain containing 1 [Source:HGNC Symbol;Acc:HGNC:13441]
ENSOARG00000001200	-0.179817	0.253129	19.4972	20.7974	18.2564	21.0659	22.8911	20.8395	25.1808	21.1875		ENSOART00000001274	LUZP6	leucine zipper protein 6 [Source:HGNC Symbol;Acc:HGNC:33955]	ortholog_one2one	ENSG00000267697	ENST00000589735	LUZP6	leucine zipper protein 6 [Source:HGNC Symbol;Acc:HGNC:33955]
ENSOARG00000018703	-0.438066	0.254882	0.644052	1.6122	0.963277	0.550023	2.56538	2.82378	0.484247	1.62981		ENSOART00000020358			ortholog_many2many	ENSG00000128284	ENST00000424878	APOL3	apolipoprotein L3 [Source:HGNC Symbol;Acc:HGNC:14868]
ENSOARG00000000859	0.223641	0.258499	36.0084	32.9427	43.9438	32.2314	28.9428	33.49	33.5341	26.1856		ENSOART00000000920			ortholog_one2one	ENSG00000137266	ENST00000380298	SLC22A23	solute carrier family 22 member 23 [Source:HGNC Symbol;Acc:HGNC:21106]
ENSOARG00000014690	-0.178991	0.259864	150.357	195.56	176.601	171.937	219.11	173.832	198.057	194.165		ENSOART00000015989			ortholog_one2many	ENSG00000115738	ENST00000396290	ID2	inhibitor of DNA binding 2, HLH protein [Source:HGNC Symbol;Acc:HGNC:5361]
ENSOARG00000012367	-0.254429	0.261204	158.027	204.965	152.427	149.001	236.081	229.008	156.291	179.768		ENSOART00000013453	ITGB2	integrin subunit beta 2 [Source:HGNC Symbol;Acc:HGNC:6155]	ortholog_one2one	ENSG00000160255	ENST00000302347	ITGB2	integrin subunit beta 2 [Source:HGNC Symbol;Acc:HGNC:6155]
ENSOARG00000014858	0.253605	0.262907	9.71933	9.2433	10.3667	11.2205	6.84102	7.85011	8.11113	10.3221		ENSOART00000016171	PBK	PDZ binding kinase [Source:HGNC Symbol;Acc:HGNC:18282]	ortholog_one2one	ENSG00000168078	ENST00000521226	PBK	PDZ binding kinase [Source:HGNC Symbol;Acc:HGNC:18282]
ENSOARG00000001744	0.434188	0.263031	1.11245	2.04212	0.825666	1.54007	0.394674	0.50828	0.484247	1.46683		ENSOART00000001874	TREM2	triggering receptor expressed on myeloid cells 2 [Source:HGNC Symbol;Acc:HGNC:17761]	ortholog_one2one	ENSG00000095970	ENST00000338469	TREM2	triggering receptor expressed on myeloid cells 2 [Source:HGNC Symbol;Acc:HGNC:17761]
ENSOARG00000000446	-0.173862	0.263634	70.9043	77.8694	57.5673	66.0028	75.7775	76.1856	72.637	81.9794		ENSOART00000000474	LIMS1	LIM zinc finger domain containing 1 [Source:HGNC Symbol;Acc:HGNC:6616]	ortholog_one2one	ENSG00000169756	ENST00000544547	LIMS1	LIM zinc finger domain containing 1 [Source:HGNC Symbol;Acc:HGNC:6616]
ENSOARG00000013079	-0.43351	0.263634	2.69331	3.81555	4.1742	1.04504	5.72278	8.58429	2.30017	4.0202		ENSOART00000014217	IL18RAP	interleukin 18 receptor accessory protein [Source:HGNC Symbol;Acc:HGNC:5989]	ortholog_one2one	ENSG00000115607	ENST00000497795	IL18RAP	interleukin 18 receptor accessory protein [Source:HGNC Symbol;Acc:HGNC:5989]
ENSOARG00000013730	0.213547	0.263821	51.934	57.5019	68.2092	70.788	46.44	59.8076	55.5673	49.0029		ENSOART00000014944	GGT5	gamma-glutamyltransferase 5 [Source:HGNC Symbol;Acc:HGNC:4260]	ortholog_one2one	ENSG00000099998	ENST00000623756	GGT5	gamma-glutamyltransferase 5 [Source:HGNC Symbol;Acc:HGNC:4260]
ENSOARG00000006356	-0.287985	0.264803	137.125	190.509	123.345	116.66	186.944	218.843	131.473	170.858		ENSOART00000006914	BIRC3	baculoviral IAP repeat containing 3 [Source:HGNC Symbol;Acc:HGNC:591]	ortholog_one2one	ENSG00000023445	ENST00000615299	BIRC3	baculoviral IAP repeat containing 3 [Source:HGNC Symbol;Acc:HGNC:591]
ENSOARG00000013242	-0.41008	0.266969	9.42658	8.86711	5.09161	3.57515	11.314	14.5142	5.44778	9.94184		ENSOART00000014401	PRKCQ	protein kinase C theta [Source:HGNC Symbol;Acc:HGNC:9410]	ortholog_one2one	ENSG00000065675	ENST00000397176	PRKCQ	protein kinase C theta [Source:HGNC Symbol;Acc:HGNC:9410]
ENSOARG00000009612	-0.35507	0.267458	2.98606	6.71751	6.92642	4.89521	8.55128	6.66412	6.96105	7.17116		ENSOART00000010460			ortholog_one2many	ENSG00000120885	ENST00000522238	CLU	clusterin [Source:HGNC Symbol;Acc:HGNC:2095]
ENSOARG00000012766	0.128815	0.268832	96.7834	102.697	105.915	105.439	88.2755	97.2509	85.8327	101.103		ENSOART00000013876	UBE2J1	ubiquitin conjugating enzyme E2 J1 [Source:HGNC Symbol;Acc:HGNC:17598]	ortholog_one2one	ENSG00000198833	ENST00000435041	UBE2J1	ubiquitin conjugating enzyme E2 J1 [Source:HGNC Symbol;Acc:HGNC:17598]
ENSOARG00000002021	-0.117417	0.269158	235.957	242.851	209.306	210.714	234.437	240.642	251.385	243.439		ENSOART00000002175	RAC1	ras-related C3 botulinum toxin substrate 1 [Source:RefSeq peptide;Acc:NP_001155328]	ortholog_one2one	ENSG00000136238	ENST00000495499	RAC1	ras-related C3 botulinum toxin substrate 1 (rho family, small GTP binding protein Rac1) [Source:HGNC Symbol;Acc:HGNC:9801]
ENSOARG00000017156	-0.245598	0.26943	10.9489	14.3486	12.2474	10.8355	14.6687	11.7469	17.0697	14.5053		ENSOART00000018669			ortholog_one2many	ENSG00000197417	ENST00000225519	SHPK	sedoheptulokinase [Source:HGNC Symbol;Acc:HGNC:1492]
ENSOARG00000009325	-0.197183	0.269866	108.318	109.254	79.5391	86.2987	102.747	119.107	112.406	105.775		ENSOART00000010158	UNC13D	unc-13 homolog D [Source:HGNC Symbol;Acc:HGNC:23147]	ortholog_one2one	ENSG00000092929	ENST00000588774	UNC13D	unc-13 homolog D [Source:HGNC Symbol;Acc:HGNC:23147]
ENSOARG00000002651	0.372846	0.270019	3.10316	6.39507	6.46772	7.37031	4.01252	3.38853	3.69238	5.32404		ENSOART00000002870
ENSOARG00000004523	0.160068	0.274686	56.4424	54.8686	69.5394	58.8525	55.1229	50.3197	53.9935	52.9688		ENSOART00000004922	SOD2	superoxide dismutase [Source:RefSeq peptide;Acc:NP_001267632]	ortholog_one2one	ENSG00000112096	ENST00000535372	SOD2	superoxide dismutase 2 [Source:HGNC Symbol;Acc:HGNC:11180]
ENSOARG00000004401	0.172646	0.276995	34.3104	35.4685	42.9805	41.0317	34.4025	34.7325	35.0474	30.8034		ENSOART00000004791
ENSOARG00000017943	-0.172875	0.278007	238.768	196.85	231.966	204.004	264.3	269.84	215.913	231.27		ENSOART00000019536	EP300	E1A binding protein p300 [Source:HGNC Symbol;Acc:HGNC:3373]	ortholog_one2one	ENSG00000100393	ENST00000635083	EP300	E1A binding protein p300 [Source:HGNC Symbol;Acc:HGNC:3373]
ENSOARG00000019055	-0.331745	0.278177	6.38197	8.16849	4.49529	5.44523	10.2615	8.01953	5.87149	8.09472		ENSOART00000020747			ortholog_one2many	ENSG00000135838	ENST00000614468	NPL	N-acetylneuraminate pyruvate lyase [Source:HGNC Symbol;Acc:HGNC:16781]
ENSOARG00000004448	-0.136099	0.27856	186.599	172.613	190.454	174.687	222.202	192.186	184.437	193.893		ENSOART00000004848	ASH1L	ASH1 like histone lysine methyltransferase [Source:HGNC Symbol;Acc:HGNC:19088]	ortholog_one2one	ENSG00000116539	ENST00000548830	ASH1L	ASH1 like histone lysine methyltransferase [Source:HGNC Symbol;Acc:HGNC:19088]
ENSOARG00000005521	-0.191096	0.279527	96.0808	99.043	86.3738	75.7932	107.023	115.097	98.181	87.8467		ENSOART00000006019	IL17RC	interleukin 17 receptor C [Source:HGNC Symbol;Acc:HGNC:18358]	ortholog_one2one	ENSG00000163702	ENST00000416074	IL17RC	interleukin 17 receptor C [Source:HGNC Symbol;Acc:HGNC:18358]
ENSOARG00000003180	-0.372328	0.27981	1.87361	1.66594	1.37611	1.81508	3.42051	2.03312	1.81593	2.22741		ENSOART00000003451	IL27	interleukin 27 [Source:HGNC Symbol;Acc:HGNC:19157]	ortholog_one2one	ENSG00000197272	ENST00000568075	IL27	interleukin 27 [Source:HGNC Symbol;Acc:HGNC:19157]
ENSOARG00000018303	-0.343388	0.28037	18.619	24.9891	11.9722	18.9208	29.469	21.5172	16.8276	32.0529		ENSOART00000019919			ortholog_one2many	ENSG00000162692	ENST00000603679	VCAM1	vascular cell adhesion molecule 1 [Source:HGNC Symbol;Acc:HGNC:12663]
ENSOARG00000020866	0.278234	0.282514	36.4182	58.4692	43.5768	44.8269	45.7822	27.673	33.5341	38.9524		ENSOART00000022733	IL1B	interleukin 1 beta [Source:HGNC Symbol;Acc:HGNC:5992]	ortholog_one2one	ENSG00000125538	ENST00000477398	IL1B	interleukin 1 beta [Source:HGNC Symbol;Acc:HGNC:5992]
ENSOARG00000002463	-0.324921	0.286542	23.4786	36.4895	16.1464	19.2508	27.693	28.1248	30.9313	38.0289		ENSOART00000002666	LXN	latexin [Source:HGNC Symbol;Acc:HGNC:13347]	ortholog_one2one	ENSG00000079257	ENST00000264265	LXN	latexin [Source:HGNC Symbol;Acc:HGNC:13347]
ENSOARG00000015476	0.209023	0.286659	83.7268	65.133	80.0896	86.0236	65.6475	73.3618	74.6345	54.3813		ENSOART00000016837
ENSOARG00000009241	0.389513	0.287498	3.86431	1.71968	3.34853	2.91512	1.97337	2.48493	1.15009	2.28173		ENSOART00000010059	CCL8	C-C motif chemokine ligand 8 [Source:HGNC Symbol;Acc:HGNC:10635]	ortholog_one2one	ENSG00000108700	ENST00000394620	CCL8	C-C motif chemokine ligand 8 [Source:HGNC Symbol;Acc:HGNC:10635]
ENSOARG00000016858	0.158825	0.288031	54.276	61.9086	55.9618	64.2977	51.2419	46.5359	53.933	57.7496		ENSOART00000018358			ortholog_one2many	ENSG00000138760	ENST00000638567	SCARB2	scavenger receptor class B member 2 [Source:HGNC Symbol;Acc:HGNC:1665]
ENSOARG00000014440	0.416676	0.288091	0.878253	2.1496	4.08246	2.58511	2.23649	1.18599	0.786901	1.24952		ENSOART00000015723	VNN1	vanin 1 [Source:HGNC Symbol;Acc:HGNC:12705]	ortholog_one2one	ENSG00000112299	ENST00000367928	VNN1	vanin 1 [Source:HGNC Symbol;Acc:HGNC:12705]
ENSOARG00000007229	-0.310889	0.288375	1280.55	1555.13	1183.59	1043.23	1852.01	2203.28	978.42	1475.74		ENSOART00000007866	CD74	CD74 molecule [Source:HGNC Symbol;Acc:HGNC:1697]	ortholog_one2one	ENSG00000019582	ENST00000522153	CD74	CD74 molecule [Source:HGNC Symbol;Acc:HGNC:1697]
ENSOARG00000006981	0.183017	0.288532	242.866	221.678	283.57	243.495	187.339	205.119	253.806	216.004		ENSOART00000007590	PRDX5	peroxiredoxin 5 [Source:HGNC Symbol;Acc:HGNC:9355]	ortholog_one2one	ENSG00000126432	ENST00000347941	PRDX5	peroxiredoxin 5 [Source:HGNC Symbol;Acc:HGNC:9355]
ENSOARG00000002513	0.251914	0.289262	13.1738	19.2927	16.1464	18.0958	13.9452	13.3847	10.9561	16.2438		ENSOART00000002724
ENSOARG00000011933	-0.167245	0.291196	28.8067	29.987	27.7057	29.5363	37.4941	32.1346	32.0208	28.5217		ENSOART00000012981	ADAP2	ArfGAP with dual PH domains 2 [Source:HGNC Symbol;Acc:HGNC:16487]	ortholog_one2one	ENSG00000184060	ENST00000470962	ADAP2	ArfGAP with dual PH domains 2 [Source:HGNC Symbol;Acc:HGNC:16487]
ENSOARG00000013829	-0.138171	0.293788	36.6524	37.9942	42.5677	41.4718	40.9146	47.0442	42.4321	43.6789		ENSOART00000015052	CHUK	conserved helix-loop-helix ubiquitous kinase [Source:HGNC Symbol;Acc:HGNC:1974]	ortholog_one2one	ENSG00000213341	ENST00000585551	CHUK	conserved helix-loop-helix ubiquitous kinase [Source:HGNC Symbol;Acc:HGNC:1974]
ENSOARG00000000132	-0.298942	0.295098	18.9117	25.5265	13.6694	16.9957	19.6679	20.3312	30.7497	24.5558		ENSOART00000000136			ortholog_one2many	ENSG00000099994	ENST00000463101	SUSD2	sushi domain containing 2 [Source:HGNC Symbol;Acc:HGNC:30667]
ENSOARG00000018468	0.195933	0.295847	15.4572	15.1547	13.5776	12.8155	11.5113	12.9894	13.6194	10.8654		ENSOART00000020101	FADD	Fas associated via death domain [Source:HGNC Symbol;Acc:HGNC:3573]	ortholog_one2one	ENSG00000168040	ENST00000301838	FADD	Fas associated via death domain [Source:HGNC Symbol;Acc:HGNC:3573]
ENSOARG00000020833	0.185525	0.298021	110.133	119.733	135.363	142.621	92.3538	108.32	122.757	117.183		ENSOART00000022697	MYO1E	myosin IE [Source:HGNC Symbol;Acc:HGNC:7599]	ortholog_one2one	ENSG00000157483	ENST00000558646	MYO1E	myosin IE [Source:HGNC Symbol;Acc:HGNC:7599]
ENSOARG00000017123	0.240307	0.299553	355.575	244.087	248.938	336.999	278.772	204.442	272.147	224.262		ENSOART00000018636			ortholog_one2many	ENSG00000135218	ENST00000544133	CD36	CD36 molecule [Source:HGNC Symbol;Acc:HGNC:1663]
ENSOARG00000013213	-0.252871	0.301191	14.052	21.2273	14.0822	13.8056	15.6554	19.6535	20.5805	20.4269		ENSOART00000014363	DUSP10	dual specificity phosphatase 10 [Source:HGNC Symbol;Acc:HGNC:3065]	ortholog_one2one	ENSG00000143507	ENST00000494642	DUSP10	dual specificity phosphatase 10 [Source:HGNC Symbol;Acc:HGNC:3065]
ENSOARG00000014055	-0.3934	0.301191	0.761152	1.28976	0.321092	0.550023	2.10493	0.677707	2.84495	0.488943		ENSOART00000015305			ortholog_one2many	ENSG00000117335	ENST00000462968	CD46	CD46 molecule [Source:HGNC Symbol;Acc:HGNC:6953]
ENSOARG00000015743	0.129516	0.301191	29.3336	33.5338	32.4762	31.9014	27.101	30.158	29.3575	28.6846		ENSOART00000017137	SELENOK	selenoprotein K [Source:HGNC Symbol;Acc:HGNC:30394]	ortholog_one2one	ENSG00000113811	ENST00000541726	SELENOK	selenoprotein K [Source:HGNC Symbol;Acc:HGNC:30394]
ENSOARG00000014830	-0.157505	0.301418	502.068	582.65	425.493	531.102	532.613	565.716	589.994	583.417		ENSOART00000016148	ANXA5	annexin A5 [Source:HGNC Symbol;Acc:HGNC:543]	ortholog_one2one	ENSG00000164111	ENST00000513728	ANXA5	annexin A5 [Source:HGNC Symbol;Acc:HGNC:543]
ENSOARG00000002996	0.110035	0.303112	76.8178	71.3131	78.0713	78.8733	65.8448	70.8204	69.3683	74.3193		ENSOART00000003248	ATP6V0D1	ATPase H+ transporting V0 subunit d1 [Source:HGNC Symbol;Acc:HGNC:13724]	ortholog_one2one	ENSG00000159720	ENST00000602876	ATP6V0D1	ATPase H+ transporting V0 subunit d1 [Source:HGNC Symbol;Acc:HGNC:13724]
ENSOARG00000009000	0.315237	0.303952	30.329	36.382	52.0628	45.9269	31.1135	45.2369	22.0938	26.7289		ENSOART00000009807	ITGAM	integrin alpha-M precursor [Source:RefSeq peptide;Acc:NP_001076062]	ortholog_one2one	ENSG00000169896	ENST00000565142	ITGAM	integrin subunit alpha M [Source:HGNC Symbol;Acc:HGNC:6149]
ENSOARG00000002961	0.187945	0.305639	11.066	12.9514	11.6969	12.1555	9.01173	10.6739	11.3798	10.3221		ENSOART00000003206			ortholog_one2many	ENSG00000131871	ENST00000534014	SELENOS	selenoprotein S [Source:HGNC Symbol;Acc:HGNC:30396]
ENSOARG00000013159	0.402771	0.306004	0.409851	0.806101	1.88068	1.21005	0.592012	0.790658	0.423716	0.54327		ENSOART00000014312	IL1R2	interleukin 1 receptor type 2 [Source:HGNC Symbol;Acc:HGNC:5994]	ortholog_one2one	ENSG00000115590	ENST00000485335	IL1R2	interleukin 1 receptor type 2 [Source:HGNC Symbol;Acc:HGNC:5994]
ENSOARG00000006215	0.277231	0.307104	4.33271	4.78287	4.95399	5.28022	4.73609	4.17919	3.1476	3.36827		ENSOART00000006760	TNFRSF18	TNF receptor superfamily member 18 [Source:HGNC Symbol;Acc:HGNC:11914]	ortholog_one2one	ENSG00000186891	ENST00000379265	TNFRSF18	TNF receptor superfamily member 18 [Source:HGNC Symbol;Acc:HGNC:11914]
ENSOARG00000019970	0.222914	0.307833	222.725	262.305	333.064	303.723	199.047	227.314	229.109	286.521		ENSOART00000021742	LRRK2	leucine rich repeat kinase 2 [Source:HGNC Symbol;Acc:HGNC:18618]	ortholog_one2one	ENSG00000188906	ENST00000636518	LRRK2	leucine rich repeat kinase 2 [Source:HGNC Symbol;Acc:HGNC:18618]
ENSOARG00000012580	0.250287	0.307851	14.4619	11.6616	18.4399	14.5756	11.3798	12.9329	10.1692	13.9077		ENSOART00000013680	ENTPD7	ectonucleoside triphosphate diphosphohydrolase 7 [Source:HGNC Symbol;Acc:HGNC:19745]	ortholog_one2one	ENSG00000198018	ENST00000472998	ENTPD7	ectonucleoside triphosphate diphosphohydrolase 7 [Source:HGNC Symbol;Acc:HGNC:19745]
ENSOARG00000016787	-0.261547	0.30935	8.66543	7.84605	5.91727	6.16026	9.20907	9.88323	7.08211	8.63799		ENSOART00000018278			ortholog_one2many	ENSG00000130303	ENST00000527220	BST2	bone marrow stromal cell antigen 2 [Source:HGNC Symbol;Acc:HGNC:1119]
ENSOARG00000012870	-0.098343	0.309793	70.553	78.2456	71.0531	70.018	75.909	78.4446	75.7241	78.4482		ENSOART00000013993	MAPK14	mitogen-activated protein kinase 14 [Source:HGNC Symbol;Acc:HGNC:6876]	ortholog_one2one	ENSG00000112062	ENST00000622903	MAPK14	mitogen-activated protein kinase 14 [Source:HGNC Symbol;Acc:HGNC:6876]
ENSOARG00000009641	-0.230894	0.310019	9.89498	10.9092	10.6419	9.57041	11.9718	14.5707	9.26122	12.7668		ENSOART00000010499	HDAC9	histone deacetylase 9 [Source:HGNC Symbol;Acc:HGNC:14065]	ortholog_one2one	ENSG00000048052	ENST00000622668	HDAC9	histone deacetylase 9 [Source:HGNC Symbol;Acc:HGNC:14065]
ENSOARG00000008480	-0.40054	0.310487	2.81041	3.00945	2.75222	0.440019	4.47298	4.51805	1.99752	4.67212		ENSOART00000009234	ALOX15	arachidonate 15-lipoxygenase [Source:HGNC Symbol;Acc:HGNC:433]	ortholog_one2one	ENSG00000161905	ENST00000293761	ALOX15	arachidonate 15-lipoxygenase [Source:HGNC Symbol;Acc:HGNC:433]
ENSOARG00000017546	-0.289932	0.313193	25.2351	42.5622	23.348	22.661	37.4283	41.9049	29.1153	34.8779		ENSOART00000019096	GPSM3	G protein signaling modulator 3 [Source:HGNC Symbol;Acc:HGNC:13945]	ortholog_one2one	ENSG00000213654	ENST00000619085	GPSM3	G protein signaling modulator 3 [Source:HGNC Symbol;Acc:HGNC:13945]
ENSOARG00000001755	0.215026	0.31393	35.013	41.8635	38.5311	49.0071	27.8903	37.3868	33.6551	39.9847		ENSOART00000001888			ortholog_many2many	ENSG00000224389	ENST00000425700	C4B	complement C4B (Chido blood group) [Source:HGNC Symbol;Acc:HGNC:1324]
ENSOARG00000002718	0.39727	0.314693	0.995353	4.08425	2.01829	1.81508	0.592012	1.01656	1.02902	2.28173		ENSOART00000002944	CLEC4E	C-type lectin domain family 4 member E [Source:HGNC Symbol;Acc:HGNC:14555]	ortholog_one2one	ENSG00000166523	ENST00000446809	CLEC4E	C-type lectin domain family 4 member E [Source:HGNC Symbol;Acc:HGNC:14555]
ENSOARG00000008976	0.241387	0.314796	113.119	140.584	156.143	123.15	77.2904	117.639	111.316	133.427		ENSOART00000009779	FABP5	fatty acid-binding protein, epidermal [Source:RefSeq peptide;Acc:NP_001138652]	ortholog_one2many	ENSG00000164687	ENST00000481695	FABP5	fatty acid binding protein 5 [Source:HGNC Symbol;Acc:HGNC:3560]
ENSOARG00000009100	-0.393103	0.317207	0.878253	0.752361	0.733925	0.165007	1.5787	1.75074	0.72637	0.651924		ENSOART00000009909			ortholog_many2many	ENSG00000143184	ENST00000367818	XCL1	X-C motif chemokine ligand 1 [Source:HGNC Symbol;Acc:HGNC:10645]
ENSOARG00000013628	-0.220498	0.318962	142.745	152.084	100.823	107.64	123.796	158.019	147.029	161.949		ENSOART00000014829	IL33	interleukin 33 [Source:HGNC Symbol;Acc:HGNC:16028]	ortholog_one2one	ENSG00000137033	ENST00000456383	IL33	interleukin 33 [Source:HGNC Symbol;Acc:HGNC:16028]
ENSOARG00000001779	-0.176859	0.319393	104.278	146.119	106.648	120.235	126.493	130.402	145.698	136.958		ENSOART00000001919	NDFIP1	Nedd4 family interacting protein 1 [Source:HGNC Symbol;Acc:HGNC:17592]	ortholog_one2one	ENSG00000131507	ENST00000503388	NDFIP1	Nedd4 family interacting protein 1 [Source:HGNC Symbol;Acc:HGNC:17592]
ENSOARG00000003068	-0.214621	0.321091	93.5046	97.8607	92.658	82.1185	126.296	119.672	79.0533	102.352		ENSOART00000003325	CASP4	caspase 4 [Source:HGNC Symbol;Acc:HGNC:1505]	ortholog_one2one	ENSG00000196954	ENST00000531546	CASP4	caspase 4 [Source:HGNC Symbol;Acc:HGNC:1505]
ENSOARG00000009696	-0.393131	0.321401	1.11245	1.18228	0.504574	0.275012	1.90759	1.58132	1.08956	0.814905		ENSOART00000010555	ELANE	elastase, neutrophil expressed [Source:HGNC Symbol;Acc:HGNC:3309]	ortholog_one2one	ENSG00000197561	ENST00000263621	ELANE	elastase, neutrophil expressed [Source:HGNC Symbol;Acc:HGNC:3309]
ENSOARG00000017264	-0.386275	0.321582	11.8271	26.6013	4.95399	11.8255	14.2741	19.6535	31.1734	20.9159		ENSOART00000018791			ortholog_one2one	ENSG00000153162	ENST00000283147	BMP6	bone morphogenetic protein 6 [Source:HGNC Symbol;Acc:HGNC:1073]
ENSOARG00000010791	0.210774	0.322487	55.447	50.5157	54.9985	64.6277	36.7047	54.4425	55.0225	45.2001		ENSOART00000011741	AP2S1	adaptor related protein complex 2 sigma 1 subunit [Source:HGNC Symbol;Acc:HGNC:565]	ortholog_one2one	ENSG00000042753	ENST00000597421	AP2S1	adaptor related protein complex 2 sigma 1 subunit [Source:HGNC Symbol;Acc:HGNC:565]
ENSOARG00000003224	0.390302	0.323264	1.34665	2.09586	5.32096	2.91512	1.11824	2.25902	1.45274	2.28173		ENSOART00000003498	SMPDL3B	sphingomyelin phosphodiesterase acid like 3B [Source:HGNC Symbol;Acc:HGNC:21416]	ortholog_one2one	ENSG00000130768	ENST00000549094	SMPDL3B	sphingomyelin phosphodiesterase acid like 3B [Source:HGNC Symbol;Acc:HGNC:21416]
ENSOARG00000004617	0.296802	0.323384	15.2816	9.56574	16.6051	14.9606	12.6296	9.03609	13.68	8.42068		ENSOART00000005023			ortholog_one2many	ENSG00000255398	ENST00000528880	HCAR3	hydroxycarboxylic acid receptor 3 [Source:HGNC Symbol;Acc:HGNC:16824]
ENSOARG00000006162	-0.281482	0.325501	3.80576	3.86929	3.53201	3.52015	4.60453	5.98641	3.51079	4.29183		ENSOART00000006702			ortholog_one2many	ENSG00000173366	ENST00000478201	AC097637.1
ENSOARG00000012334	0.159207	0.32558	33.9591	31.9216	35.0449	42.1318	31.3766	31.1745	31.7182	32.3789		ENSOART00000013410	PXK	PX domain containing serine/threonine kinase like [Source:HGNC Symbol;Acc:HGNC:23326]	ortholog_one2one	ENSG00000168297	ENST00000302779	PXK	PX domain containing serine/threonine kinase like [Source:HGNC Symbol;Acc:HGNC:23326]
ENSOARG00000006491	-0.128997	0.327124	56.0325	61.2637	50.5491	53.1323	62.7532	58.8476	56.7779	62.1501		ENSOART00000007056	BIRC2	baculoviral IAP repeat containing 2 [Source:HGNC Symbol;Acc:HGNC:590]	ortholog_one2one	ENSG00000110330	ENST00000621637	BIRC2	baculoviral IAP repeat containing 2 [Source:HGNC Symbol;Acc:HGNC:590]
ENSOARG00000016719	-0.254274	0.327665	20.0827	26.4401	17.6601	22.441	24.3383	22.8726	35.2895	22.6544		ENSOART00000018208			ortholog_one2many	ENSG00000108448	ENST00000395671	TRIM16L	tripartite motif containing 16 like [Source:HGNC Symbol;Acc:HGNC:32670]
ENSOARG00000010334	0.262902	0.327671	42.3903	38.2092	62.8882	52.9122	38.3492	51.6752	35.4711	32.8135		ENSOART00000011248	TMPRSS2	transmembrane protease, serine 2 [Source:HGNC Symbol;Acc:HGNC:11876]	ortholog_one2one	ENSG00000184012	ENST00000398585	TMPRSS2	transmembrane protease, serine 2 [Source:HGNC Symbol;Acc:HGNC:11876]
ENSOARG00000019329	0.254524	0.329569	6334.25	4481.49	4889.46	5681.08	2785.48	4849.61	4964.68	4799.84		ENSOART00000021052	FN1	fibronectin 1 [Source:HGNC Symbol;Acc:HGNC:3778]	ortholog_one2one	ENSG00000115414	ENST00000359671	FN1	fibronectin 1 [Source:HGNC Symbol;Acc:HGNC:3778]
ENSOARG00000018673	0.186487	0.331012	153.87	132.684	142.198	162.807	138.07	139.269	135.226	99.527		ENSOART00000020326	ACP5	acid phosphatase 5, tartrate resistant [Source:HGNC Symbol;Acc:HGNC:124]	ortholog_one2one	ENSG00000102575	ENST00000592659	ACP5	acid phosphatase 5, tartrate resistant [Source:HGNC Symbol;Acc:HGNC:124]
ENSOARG00000008332	-0.359558	0.332365	9.36803	14.4023	8.39427	6.16026	14.4714	20.3877	6.59786	13.3644		ENSOART00000009063	CD27	CD27 molecule [Source:HGNC Symbol;Acc:HGNC:11922]	ortholog_one2one	ENSG00000139193	ENST00000541233	CD27	CD27 molecule [Source:HGNC Symbol;Acc:HGNC:11922]
ENSOARG00000004062	0.34576	0.333614	2.63476	2.25708	4.67877	4.51019	2.10493	2.20255	3.08707	2.66202		ENSOART00000004413	RAB38	RAB38, member RAS oncogene family [Source:HGNC Symbol;Acc:HGNC:9776]	ortholog_one2one	ENSG00000123892	ENST00000526372	RAB38	RAB38, member RAS oncogene family [Source:HGNC Symbol;Acc:HGNC:9776]
ENSOARG00000011916	0.1547	0.336582	91.3383	84.157	77.2915	79.5334	78.6718	70.0297	82.3825	64.0515		ENSOART00000012959			ortholog_one2many	ENSG00000189403	ENST00000468384	HMGB1	high mobility group box 1 [Source:HGNC Symbol;Acc:HGNC:4983]
ENSOARG00000005108	-0.153384	0.337745	27.1673	29.7183	25.7791	25.0261	33.8104	27.6166	29.1759	28.9563		ENSOART00000005568	DLL1	delta like canonical Notch ligand 1 [Source:HGNC Symbol;Acc:HGNC:2908]	ortholog_one2one	ENSG00000198719	ENST00000630500	DLL1	delta like canonical Notch ligand 1 [Source:HGNC Symbol;Acc:HGNC:2908]
ENSOARG00000013128	0.112522	0.341966	55.3885	53.1489	59.6314	61.4376	52.2286	54.4425	51.088	52.9145		ENSOART00000014274	NUP58	nucleoporin 58 [Source:HGNC Symbol;Acc:HGNC:20261]	ortholog_one2one	ENSG00000139496	ENST00000477876	NUP58	nucleoporin 58 [Source:HGNC Symbol;Acc:HGNC:20261]
ENSOARG00000001653	-0.134706	0.343088	22.5418	27.4612	25.3663	25.3011	28.8112	26.6	27.1178	27.7068		ENSOART00000001779	MAPK9	mitogen-activated protein kinase 9 [Source:HGNC Symbol;Acc:HGNC:6886]	ortholog_one2one	ENSG00000050748	ENST00000397072	MAPK9	mitogen-activated protein kinase 9 [Source:HGNC Symbol;Acc:HGNC:6886]
ENSOARG00000016050	-0.0996332	0.344468	140.638	142.572	148.757	149.386	150.305	163.045	163.494	142.934		ENSOART00000017480	REEP5	receptor accessory protein 5 [Source:HGNC Symbol;Acc:HGNC:30077]	ortholog_one2one	ENSG00000129625	ENST00000504247	REEP5	receptor accessory protein 5 [Source:HGNC Symbol;Acc:HGNC:30077]
ENSOARG00000000866	0.170683	0.347703	25.7035	19.7764	26.192	24.366	21.1809	20.2747	22.7596	20.0467		ENSOART00000000927	SLC35E3	solute carrier family 35 member E3 [Source:HGNC Symbol;Acc:HGNC:20864]	ortholog_one2one	ENSG00000175782	ENST00000399333	SLC35E3	solute carrier family 35 member E3 [Source:HGNC Symbol;Acc:HGNC:20864]
ENSOARG00000002191	0.178921	0.347816	67.1571	86.1991	76.3282	97.3541	68.0156	67.6013	79.4165	69.7558		ENSOART00000002364	NAGLU	N-acetyl-alpha-glucosaminidase [Source:HGNC Symbol;Acc:HGNC:7632]	ortholog_one2one	ENSG00000108784	ENST00000592454	NAGLU	N-acetyl-alpha-glucosaminidase [Source:HGNC Symbol;Acc:HGNC:7632]
ENSOARG00000019265	-0.273153	0.348094	9.25093	18.4329	11.2382	11.2205	16.4448	14.966	13.5589	17.3303		ENSOART00000020979	PARVB	parvin beta [Source:HGNC Symbol;Acc:HGNC:14653]	ortholog_one2one	ENSG00000188677	ENST00000619710	PARVB	parvin beta [Source:HGNC Symbol;Acc:HGNC:14653]
ENSOARG00000007683	-0.223921	0.348448	143.331	123.602	117.52	113.47	128.993	193.146	153.446	112.185		ENSOART00000008361	CXCL16	C-X-C motif chemokine ligand 16 [Source:HGNC Symbol;Acc:HGNC:16642]	ortholog_one2one	ENSG00000161921	ENST00000573123	CXCL16	C-X-C motif chemokine ligand 16 [Source:HGNC Symbol;Acc:HGNC:16642]
ENSOARG00000006928	0.0933494	0.348605	470.041	502.309	479.758	478.08	423.617	425.148	486.486	460.313		ENSOART00000007531	KARS	lysyl-tRNA synthetase [Source:HGNC Symbol;Acc:HGNC:6215]	ortholog_one2one	ENSG00000065427	ENST00000565738	KARS	lysyl-tRNA synthetase [Source:HGNC Symbol;Acc:HGNC:6215]
ENSOARG00000004812	-0.268394	0.349709	51.4071	70.3995	44.3107	41.8018	73.1463	79.4047	45.7008	58.6188		ENSOART00000005247	FERMT3	fermitin family member 3 [Source:HGNC Symbol;Acc:HGNC:23151]	ortholog_one2one	ENSG00000149781	ENST00000540554	FERMT3	fermitin family member 3 [Source:HGNC Symbol;Acc:HGNC:23151]
ENSOARG00000016607	0.184698	0.352059	335.024	378.438	295.909	366.866	258.051	264.023	303.623	366.653		ENSOART00000018094	ITGAV	integrin alpha-V precursor [Source:RefSeq peptide;Acc:NP_001107243]	ortholog_one2one	ENSG00000138448	ENST00000430709	ITGAV	integrin subunit alpha V [Source:HGNC Symbol;Acc:HGNC:6150]
ENSOARG00000002004	-0.36373	0.352181	45.9619	15.5309	23.0269	22.2209	94.393	22.1949	69.6105	18.0366		ENSOART00000002157			ortholog_one2many	ENSG00000160339	ENST00000350339	FCN2	ficolin 2 [Source:HGNC Symbol;Acc:HGNC:3624]
ENSOARG00000007312	0.162999	0.355008	216.284	250.912	187.38	232.275	181.024	210.315	174.026	216.71		ENSOART00000007957	SCPEP1	serine carboxypeptidase 1 [Source:HGNC Symbol;Acc:HGNC:29507]	ortholog_one2one	ENSG00000121064	ENST00000631024	SCPEP1	serine carboxypeptidase 1 [Source:HGNC Symbol;Acc:HGNC:29507]
ENSOARG00000004909	-0.138199	0.355218	78.1645	70.5607	61.6497	64.2427	80.5794	75.8467	72.4554	72.2549		ENSOART00000005347			ortholog_one2many	ENSG00000026297	ENST00000620173	RNASET2	ribonuclease T2 [Source:HGNC Symbol;Acc:HGNC:21686]
ENSOARG00000005670	-0.235308	0.355218	16.3355	18.809	12.7978	13.3106	19.9311	16.6038	21.7911	14.7769		ENSOART00000006181	IL17RE	interleukin 17 receptor E [Source:HGNC Symbol;Acc:HGNC:18439]	ortholog_one2one	ENSG00000163701	ENST00000480244	IL17RE	interleukin 17 receptor E [Source:HGNC Symbol;Acc:HGNC:18439]
ENSOARG00000002747	0.360191	0.355568	2.57621	5.58897	1.28437	7.59032	3.42051	0.734182	0.847432	3.69424		ENSOART00000002973			ortholog_one2many	ENSG00000211656	ENST00000390302	IGLV2-33	immunoglobulin lambda variable 2-33 (non-functional) [Source:HGNC Symbol;Acc:HGNC:5892]
ENSOARG00000000078	-0.334848	0.356431	16.394	47.4525	16.4216	21.0109	35.5207	33.1512	29.1759	41.2342		ENSOART00000000106	KIT	v-kit Hardy-Zuckerman 4 feline sarcoma viral oncogene homolog precursor [Source:RefSeq peptide;Acc:NP_001295523]	ortholog_one2one	ENSG00000157404	ENST00000512959	KIT	KIT proto-oncogene receptor tyrosine kinase [Source:HGNC Symbol;Acc:HGNC:6342]
ENSOARG00000005421	-0.201852	0.357011	35.54	52.8265	50.4574	43.7819	62.6874	48.2866	49.4537	50.7957		ENSOART00000005909	NDRG1	N-myc downstream regulated 1 [Source:HGNC Symbol;Acc:HGNC:7679]	ortholog_one2one	ENSG00000104419	ENST00000537882	NDRG1	N-myc downstream regulated 1 [Source:HGNC Symbol;Acc:HGNC:7679]
ENSOARG00000014604	-0.186979	0.357348	274.366	344.85	238.663	335.899	343.761	328.631	387.276	303.145		ENSOART00000015894	IGFBP4	insulin like growth factor binding protein 4 [Source:HGNC Symbol;Acc:HGNC:5473]	ortholog_one2one	ENSG00000141753	ENST00000269593	IGFBP4	insulin like growth factor binding protein 4 [Source:HGNC Symbol;Acc:HGNC:5473]
ENSOARG00000000641	-0.218234	0.358213	59.7212	92.8629	59.9066	79.1484	80.5794	93.0718	73.1818	95.6155		ENSOART00000000685	S100A4	S100 calcium binding protein A4 [Source:HGNC Symbol;Acc:HGNC:10494]	ortholog_one2one	ENSG00000196154	ENST00000368714	S100A4	S100 calcium binding protein A4 [Source:HGNC Symbol;Acc:HGNC:10494]
ENSOARG00000005159	-0.366839	0.358213	0.878253	2.4183	0.275222	0.825035	1.51292	2.14607	1.81593	2.17308		ENSOART00000005620			ortholog_one2many	ENSG00000197632	ENST00000457692	SERPINB2	serpin family B member 2 [Source:HGNC Symbol;Acc:HGNC:8584]
ENSOARG00000000248	-0.197256	0.360152	67.6255	54.9224	69.9064	54.0673	78.4744	82.9626	62.7099	59.9227		ENSOART00000000266	SLC6A6	solute carrier family 6 member 6 [Source:HGNC Symbol;Acc:HGNC:11052]	ortholog_one2one	ENSG00000131389	ENST00000622186	SLC6A6	solute carrier family 6 member 6 [Source:HGNC Symbol;Acc:HGNC:11052]
ENSOARG00000011345	0.132005	0.364834	80.7407	65.6704	78.2548	71.393	68.5418	66.6412	71.0027	61.4438		ENSOART00000012336		pyridoxal kinase [Source:RefSeq peptide;Acc:NP_001009220]	ortholog_one2many	ENSG00000160209	ENST00000621478	PDXK	pyridoxal kinase [Source:HGNC Symbol;Acc:HGNC:8819]
ENSOARG00000019840	-0.2917	0.365579	20.1413	20.9049	14.4033	9.90042	20.5231	27.786	17.1302	18.0909		ENSOART00000021602	PTAFR	platelet activating factor receptor [Source:HGNC Symbol;Acc:HGNC:9582]	ortholog_one2one	ENSG00000169403	ENST00000539896	PTAFR	platelet activating factor receptor [Source:HGNC Symbol;Acc:HGNC:9582]
ENSOARG00000009657	-0.175641	0.366398	32.6124	37.6181	33.1184	41.2517	34.7313	37.7257	45.3376	45.7433		ENSOART00000010514
ENSOARG00000020515	0.153945	0.368203	187.009	185.027	165.317	187.943	179.248	176.599	132.684	155.43		ENSOART00000022346	LYZ	lysozyme [Source:HGNC Symbol;Acc:HGNC:6740]	ortholog_one2one	ENSG00000090382	ENST00000548839	LYZ	lysozyme [Source:HGNC Symbol;Acc:HGNC:6740]
ENSOARG00000010328	-0.169637	0.36852	56.4424	79.2666	59.4021	64.1327	73.2779	81.7766	69.0657	67.5828		ENSOART00000011234	DNASE2	deoxyribonuclease 2, lysosomal [Source:HGNC Symbol;Acc:HGNC:2960]	ortholog_one2one	ENSG00000105612	ENST00000586547	DNASE2	deoxyribonuclease 2, lysosomal [Source:HGNC Symbol;Acc:HGNC:2960]
ENSOARG00000006957	-0.143846	0.369091	2145.86	2527.45	1860.32	2135.69	2434.94	2590.65	2192.91	2334.97		ENSOART00000007564	PSAP	prosaposin [Source:HGNC Symbol;Acc:HGNC:9498]	ortholog_one2one	ENSG00000197746	ENST00000610929	PSAP	prosaposin [Source:HGNC Symbol;Acc:HGNC:9498]
ENSOARG00000003804	-0.135641	0.371216	48.9479	57.8243	49.3106	48.8421	48.6107	58.6216	60.1071	57.0433		ENSOART00000004135	SEMA7A	semaphorin 7A (John Milton Hagen blood group) [Source:HGNC Symbol;Acc:HGNC:10741]	ortholog_one2one	ENSG00000138623	ENST00000542748	SEMA7A	semaphorin 7A (John Milton Hagen blood group) [Source:HGNC Symbol;Acc:HGNC:10741]
ENSOARG00000017371	0.329727	0.373817	2.16636	1.8809	3.30266	3.02513	1.5787	2.82378	1.45274	1.57548		ENSOART00000018914	TNFRSF8	TNF receptor superfamily member 8 [Source:HGNC Symbol;Acc:HGNC:11923]	ortholog_one2one	ENSG00000120949	ENST00000417814	TNFRSF8	TNF receptor superfamily member 8 [Source:HGNC Symbol;Acc:HGNC:11923]
ENSOARG00000014878	-0.351636	0.37404	442.054	1110.92	1262.63	669.158	708.243	1923.45	1387.25	1196.66		ENSOART00000016192	SCGB1A1	secretoglobin family 1A member 1 [Source:HGNC Symbol;Acc:HGNC:12523]	ortholog_one2one	ENSG00000149021	ENST00000278282	SCGB1A1	secretoglobin family 1A member 1 [Source:HGNC Symbol;Acc:HGNC:12523]
ENSOARG00000016193	-0.231183	0.374883	23.0102	26.87	21.8343	23.651	37.7572	30.4968	21.7306	23.5779		ENSOART00000017636	IL18	interleukin 18 [Source:HGNC Symbol;Acc:HGNC:5986]	ortholog_one2one	ENSG00000150782	ENST00000534225	IL18	interleukin 18 [Source:HGNC Symbol;Acc:HGNC:5986]
ENSOARG00000001650	-0.25815	0.375828	29.8606	45.6253	33.1642	26.9511	43.1511	54.5554	29.539	39.1154		ENSOART00000001781	PSTPIP1	proline-serine-threonine phosphatase interacting protein 1 [Source:HGNC Symbol;Acc:HGNC:9580]	ortholog_one2one	ENSG00000140368	ENST00000558407	PSTPIP1	proline-serine-threonine phosphatase interacting protein 1 [Source:HGNC Symbol;Acc:HGNC:9580]
ENSOARG00000006133	0.309932	0.375853	4.27416	2.1496	3.89898	4.01517	2.76272	3.44501	2.42123	2.06443		ENSOART00000006667	TNFRSF4	TNF receptor superfamily member 4 [Source:HGNC Symbol;Acc:HGNC:11918]	ortholog_one2one	ENSG00000186827	ENST00000453580	TNFRSF4	TNF receptor superfamily member 4 [Source:HGNC Symbol;Acc:HGNC:11918]
ENSOARG00000003517	0.139372	0.379497	122.37	128.278	123.345	130.246	93.1432	123.23	110.045	126.582		ENSOART00000003841	STAB1	stabilin 1 [Source:HGNC Symbol;Acc:HGNC:18628]	ortholog_one2one	ENSG00000010327	ENST00000469989	STAB1	stabilin 1 [Source:HGNC Symbol;Acc:HGNC:18628]
ENSOARG00000015388	0.1746	0.380062	41.395	38.3704	53.5765	43.6168	33.2842	43.3168	38.1344	39.8217		ENSOART00000016744	ELOVL5	ELOVL fatty acid elongase 5 [Source:HGNC Symbol;Acc:HGNC:21308]	ortholog_one2one	ENSG00000012660	ENST00000542638	ELOVL5	ELOVL fatty acid elongase 5 [Source:HGNC Symbol;Acc:HGNC:21308]
ENSOARG00000007184	0.120472	0.386643	231.039	249.032	217.884	235.96	184.839	225.168	234.496	206.823		ENSOART00000007815	BCAP31	B-cell receptor associated protein 31 [Source:HGNC Symbol;Acc:HGNC:16695]	ortholog_one2one	ENSG00000185825	ENST00000468947	BCAP31	B-cell receptor associated protein 31 [Source:HGNC Symbol;Acc:HGNC:16695]
ENSOARG00000011856	0.175833	0.387693	12.7639	15.6921	16.6968	15.8957	13.0243	15.079	11.6219	13.5274		ENSOART00000012894	ALOX5AP	arachidonate 5-lipoxygenase activating protein [Source:HGNC Symbol;Acc:HGNC:436]	ortholog_one2one	ENSG00000132965	ENST00000617770	ALOX5AP	arachidonate 5-lipoxygenase activating protein [Source:HGNC Symbol;Acc:HGNC:436]
ENSOARG00000006084	-0.258537	0.390292	4.68401	3.65433	2.9357	2.91512	4.14408	3.89681	5.02406	4.34616		ENSOART00000006624	MEP1B	meprin A subunit beta [Source:HGNC Symbol;Acc:HGNC:7020]	ortholog_one2one	ENSG00000141434	ENST00000579919	MEP1B	meprin A subunit beta [Source:HGNC Symbol;Acc:HGNC:7020]
ENSOARG00000009130	0.238303	0.390292	48.421	46.0015	42.7511	35.2015	42.6906	43.6556	24.2123	30.8034		ENSOART00000009944	ITGAX	integrin, alpha X (complement component 3 receptor 4 subunit) precursor [Source:RefSeq peptide;Acc:NP_001292819]	ortholog_one2many	ENSG00000140678	ENST00000562138	ITGAX	integrin subunit alpha X [Source:HGNC Symbol;Acc:HGNC:6152]
ENSOARG00000003257	0.136648	0.390477	182.969	189.165	140.134	169.902	144.977	154.235	159.196	155.43		ENSOART00000003532	LGALS3BP	galectin 3 binding protein [Source:HGNC Symbol;Acc:HGNC:6564]	ortholog_one2one	ENSG00000108679	ENST00000586300	LGALS3BP	galectin 3 binding protein [Source:HGNC Symbol;Acc:HGNC:6564]
ENSOARG00000004166	-0.216983	0.391158	11.066	16.9819	11.0089	13.4206	17.8919	14.0059	13.9826	15.8092		ENSOART00000004534	ADA	adenosine deaminase [Source:HGNC Symbol;Acc:HGNC:186]	ortholog_one2one	ENSG00000196839	ENST00000535573	ADA	adenosine deaminase [Source:HGNC Symbol;Acc:HGNC:186]
ENSOARG00000011535	-0.252741	0.391318	5.85502	4.72913	6.55946	7.31531	9.7353	6.26879	6.29521	7.6601		ENSOART00000012541	GHRL	ghrelin and obestatin prepropeptide [Source:HGNC Symbol;Acc:HGNC:18129]	ortholog_one2one	ENSG00000157017	ENST00000425479	GHRL	ghrelin and obestatin prepropeptide [Source:HGNC Symbol;Acc:HGNC:18129]
ENSOARG00000004658	0.182132	0.392734	209.141	215.122	202.93	268.246	179.708	222.683	155.867	218.123		ENSOART00000005079	C1S	complement C1s [Source:HGNC Symbol;Acc:HGNC:1247]	ortholog_one2one	ENSG00000182326	ENST00000617865	C1S	complement C1s [Source:HGNC Symbol;Acc:HGNC:1247]
ENSOARG00000021069	-0.197564	0.393161	42.2147	45.5179	32.3386	41.3618	49.9263	35.2972	48.6063	52.4255		ENSOART00000022955	BMP4	bone morphogenetic protein 4 [Source:HGNC Symbol;Acc:HGNC:1071]	ortholog_one2one	ENSG00000125378	ENST00000417573	BMP4	bone morphogenetic protein 4 [Source:HGNC Symbol;Acc:HGNC:1071]
ENSOARG00000007050	-0.331631	0.394336	1.58085	2.04212	1.14676	1.10005	1.90759	3.27558	1.39221	1.73846		ENSOART00000007674	STAP1	signal transducing adaptor family member 1 [Source:HGNC Symbol;Acc:HGNC:24133]	ortholog_one2one	ENSG00000035720	ENST00000396225	STAP1	signal transducing adaptor family member 1 [Source:HGNC Symbol;Acc:HGNC:24133]
ENSOARG00000016138	-0.31416	0.394511	14.4033	22.7321	9.86212	7.53532	20.3915	22.9291	12.8325	17.3846		ENSOART00000017577	CD5	CD5 molecule [Source:HGNC Symbol;Acc:HGNC:1685]	ortholog_one2one	ENSG00000110448	ENST00000544014	CD5	CD5 molecule [Source:HGNC Symbol;Acc:HGNC:1685]
ENSOARG00000015706	0.290414	0.396325	7.78717	7.46987	12.7519	4.89521	6.70946	6.60764	6.29521	5.59568		ENSOART00000017100	MYLK3	myosin light chain kinase 3 [Source:HGNC Symbol;Acc:HGNC:29826]	ortholog_one2one	ENSG00000140795	ENST00000569810	MYLK3	myosin light chain kinase 3 [Source:HGNC Symbol;Acc:HGNC:29826]
ENSOARG00000015568	0.112368	0.398026	459.502	561.369	533.976	554.533	440.654	493.371	493.75	506.762		ENSOART00000016938	SDCBP	syndecan binding protein [Source:HGNC Symbol;Acc:HGNC:10662]	ortholog_one2one	ENSG00000137575	ENST00000630925	SDCBP	syndecan binding protein [Source:HGNC Symbol;Acc:HGNC:10662]
ENSOARG00000002177	-0.188899	0.398085	37.5307	45.0342	28.5772	31.1863	38.0203	39.0811	45.156	40.6909		ENSOART00000002349	RAB32	RAB32, member RAS oncogene family [Source:HGNC Symbol;Acc:HGNC:9772]	ortholog_one2one	ENSG00000118508	ENST00000367495	RAB32	RAB32, member RAS oncogene family [Source:HGNC Symbol;Acc:HGNC:9772]
ENSOARG00000017447	-0.239421	0.398085	15.1059	18.2179	14.9079	11.8255	17.2999	13.3282	24.2123	17.5476		ENSOART00000018993	PRSS12	protease, serine 12 [Source:HGNC Symbol;Acc:HGNC:9477]	ortholog_one2one	ENSG00000164099	ENST00000503043	PRSS12	protease, serine 12 [Source:HGNC Symbol;Acc:HGNC:9477]
ENSOARG00000020711	-0.108517	0.398471	85.132	91.4119	84.6766	80.0284	82.8816	96.1214	87.7092	99.3641		ENSOART00000022564	PIK3CA	phosphatidylinositol-4,5-bisphosphate 3-kinase catalytic subunit alpha [Source:HGNC Symbol;Acc:HGNC:8975]	ortholog_one2one	ENSG00000121879	ENST00000462255	PIK3CA	phosphatidylinositol-4,5-bisphosphate 3-kinase catalytic subunit alpha [Source:HGNC Symbol;Acc:HGNC:8975]
ENSOARG00000002640	-0.279012	0.398862	21.0195	27.1925	14.862	12.8705	30.5873	20.5006	18.0382	27.0548		ENSOART00000002871	NLRP1	NLR family pyrin domain containing 1 [Source:HGNC Symbol;Acc:HGNC:14374]	ortholog_one2one	ENSG00000091592	ENST00000345221	NLRP1	NLR family pyrin domain containing 1 [Source:HGNC Symbol;Acc:HGNC:14374]
ENSOARG00000013405	0.130619	0.400095	133.904	108.125	125.868	119.3	105.444	120.237	116.522	98.4405		ENSOART00000014598	ABCF1	ATP binding cassette subfamily F member 1 [Source:HGNC Symbol;Acc:HGNC:70]	ortholog_one2one	ENSG00000204574	ENST00000479542	ABCF1	ATP binding cassette subfamily F member 1 [Source:HGNC Symbol;Acc:HGNC:70]
ENSOARG00000009051	-0.19375	0.402728	32.144	38.048	22.8434	30.2513	35.3234	31.5134	36.8027	38.1375		ENSOART00000009858	TRIL	TLR4 interactor with leucine rich repeats [Source:HGNC Symbol;Acc:HGNC:22200]	ortholog_one2one	ENSG00000255690	ENST00000539664	TRIL	TLR4 interactor with leucine rich repeats [Source:HGNC Symbol;Acc:HGNC:22200]
ENSOARG00000002601	0.275349	0.403358	2.98606	2.79448	3.11918	2.91512	3.02584	2.42845	1.51327	2.28173		ENSOART00000002816
ENSOARG00000020714	-0.338943	0.403358	1.99071	2.09586	1.78894	0.770033	4.34142	2.93673	1.5738	1.35817		ENSOART00000022567	PTGDR	prostaglandin D2 receptor [Source:HGNC Symbol;Acc:HGNC:9591]	ortholog_one2one	ENSG00000168229	ENST00000553372	PTGDR	prostaglandin D2 receptor [Source:HGNC Symbol;Acc:HGNC:9591]
ENSOARG00000018276	-0.144561	0.404079	37.7649	38.5854	35.4578	29.3712	41.1119	41.3966	37.5897	35.6928		ENSOART00000019886	SMAD3	SMAD family member 3 [Source:HGNC Symbol;Acc:HGNC:6769]	ortholog_one2one	ENSG00000166949	ENST00000558763	SMAD3	SMAD family member 3 [Source:HGNC Symbol;Acc:HGNC:6769]
ENSOARG00000008116	-0.173019	0.406115	11.5344	11.7153	10.8254	9.62541	13.7478	13.2718	11.9246	10.4851		ENSOART00000008833	NINJ1	ninjurin 1 [Source:HGNC Symbol;Acc:HGNC:7824]	ortholog_one2one	ENSG00000131669	ENST00000490564	NINJ1	ninjurin 1 [Source:HGNC Symbol;Acc:HGNC:7824]
ENSOARG00000002997	-0.229128	0.408139	4.15706	5.85767	4.08246	4.40019	4.47298	5.47813	5.87149	6.19328		ENSOART00000003246			ortholog_one2one	ENSG00000160219	ENST00000454973	GAB3	GRB2 associated binding protein 3 [Source:HGNC Symbol;Acc:HGNC:17515]
ENSOARG00000004785	-0.248906	0.408702	16.6868	21.1199	16.5133	16.0057	24.5356	25.4705	12.5299	23.2519		ENSOART00000005213	PIK3CG	phosphatidylinositol-4,5-bisphosphate 3-kinase catalytic subunit gamma [Source:HGNC Symbol;Acc:HGNC:8978]	ortholog_one2one	ENSG00000105851	ENST00000466738	PIK3CG	phosphatidylinositol-4,5-bisphosphate 3-kinase catalytic subunit gamma [Source:HGNC Symbol;Acc:HGNC:8978]
ENSOARG00000010883	-0.117695	0.408702	25.0595	26.7088	25.3204	23.431	24.5356	29.2543	27.1178	27.6524		ENSOART00000011836	OSTM1	osteopetrosis associated transmembrane protein 1 [Source:HGNC Symbol;Acc:HGNC:21652]	ortholog_one2one	ENSG00000081087	ENST00000492070	OSTM1	osteopetrosis associated transmembrane protein 1 [Source:HGNC Symbol;Acc:HGNC:21652]
ENSOARG00000002871	0.122652	0.408755	67.4498	58.308	68.9431	65.4528	63.9372	56.9274	53.6303	62.2044		ENSOART00000003115	ATL3	atlastin GTPase 3 [Source:HGNC Symbol;Acc:HGNC:24526]	ortholog_one2one	ENSG00000184743	ENST00000535789	ATL3	atlastin GTPase 3 [Source:HGNC Symbol;Acc:HGNC:24526]
ENSOARG00000011007	0.206753	0.408816	9.07528	13.8649	9.67864	11.2755	10.4589	8.30191	9.44281	8.96395		ENSOART00000011977	PLA2G7	phospholipase A2 group VII [Source:HGNC Symbol;Acc:HGNC:9040]	ortholog_one2one	ENSG00000146070	ENST00000537365	PLA2G7	phospholipase A2 group VII [Source:HGNC Symbol;Acc:HGNC:9040]
ENSOARG00000013202	0.170306	0.409782	413.071	284.231	308.019	375.776	276.075	294.407	347.931	290.867		ENSOART00000014354	FCGRT	IgG receptor FcRn large subunit p51 precursor [Source:RefSeq peptide;Acc:NP_001116875]	ortholog_one2one	ENSG00000104870	ENST00000598076	FCGRT	Fc fragment of IgG receptor and transporter [Source:HGNC Symbol;Acc:HGNC:3621]
ENSOARG00000010492	-0.0852121	0.411295	737.03	854.306	762.044	772.673	792.703	798	843.618	863.093		ENSOART00000011419	CD164	CD164 molecule [Source:HGNC Symbol;Acc:HGNC:1632]	ortholog_one2one	ENSG00000135535	ENST00000512212	CD164	CD164 molecule [Source:HGNC Symbol;Acc:HGNC:1632]
ENSOARG00000015050	-0.22047	0.411458	9.25093	7.73857	10.4584	7.53532	12.6954	11.0127	8.17166	9.56155		ENSOART00000016380	MAP3K8	mitogen-activated protein kinase kinase kinase 8 [Source:HGNC Symbol;Acc:HGNC:6860]	ortholog_one2one	ENSG00000107968	ENST00000542547	MAP3K8	mitogen-activated protein kinase kinase kinase 8 [Source:HGNC Symbol;Acc:HGNC:6860]
ENSOARG00000020820	0.201508	0.411809	30.0362	38.2629	35.5495	31.5713	20.852	36.2008	27.481	30.6404		ENSOART00000022684	ECM1	extracellular matrix protein 1 [Source:HGNC Symbol;Acc:HGNC:3153]	ortholog_one2one	ENSG00000143369	ENST00000490346	ECM1	extracellular matrix protein 1 [Source:HGNC Symbol;Acc:HGNC:3153]
ENSOARG00000019112	-0.274939	0.412918	5.62082	10.2106	4.90812	5.55524	9.47219	9.7138	7.02158	7.06251		ENSOART00000020808	LTB4R	leukotriene B4 receptor [Source:HGNC Symbol;Acc:HGNC:6713]	ortholog_one2one	ENSG00000213903	ENST00000396782	LTB4R	leukotriene B4 receptor [Source:HGNC Symbol;Acc:HGNC:6713]
ENSOARG00000020861	-0.195524	0.413462	299.133	389.562	306.23	313.898	411.514	451.579	268.757	377.573		ENSOART00000022727	CTSS	cathepsin S [Source:HGNC Symbol;Acc:HGNC:2545]	ortholog_one2one	ENSG00000163131	ENST00000480760	CTSS	cathepsin S [Source:HGNC Symbol;Acc:HGNC:2545]
ENSOARG00000010574	0.229927	0.414488	67.684	106.029	65.7322	92.9539	47.8214	74.7172	80.6876	71.3313		ENSOART00000011509	WFDC1	WAP four-disulfide core domain 1 [Source:HGNC Symbol;Acc:HGNC:15466]	ortholog_one2one	ENSG00000103175	ENST00000622779	WFDC1	WAP four-disulfide core domain 1 [Source:HGNC Symbol;Acc:HGNC:15466]
ENSOARG00000015761	0.315795	0.414488	1.58085	1.28976	2.52287	2.20009	0.789349	1.75074	1.51327	1.35817		ENSOART00000017157	HTR7	5-hydroxytryptamine receptor 7 [Source:HGNC Symbol;Acc:HGNC:5302]	ortholog_one2one	ENSG00000148680	ENST00000371719	HTR7	5-hydroxytryptamine receptor 7 [Source:HGNC Symbol;Acc:HGNC:5302]
ENSOARG00000020243	-0.296379	0.414488	4.44981	4.72913	3.94485	2.80512	3.48629	5.81698	3.75291	7.87741		ENSOART00000022040	INHA	Ovis aries inhibin, alpha (INHA), mRNA. [Source:RefSeq mRNA;Acc:NM_001308579]	ortholog_one2one	ENSG00000123999	ENST00000243786	INHA	inhibin alpha subunit [Source:HGNC Symbol;Acc:HGNC:6065]
ENSOARG00000009107	-0.229562	0.415409	29.8606	32.7815	35.6871	37.2916	52.689	47.7219	33.6551	27.9784		ENSOART00000009915	CCL21	C-C motif chemokine ligand 21 [Source:HGNC Symbol;Acc:HGNC:10620]	ortholog_one2one	ENSG00000137077	ENST00000378792	CCL21	C-C motif chemokine ligand 21 [Source:HGNC Symbol;Acc:HGNC:10620]
ENSOARG00000008707	0.115076	0.418335	30.2704	30.0407	30.6872	27.3362	24.3383	28.1813	29.0548	26.6745		ENSOART00000009479	TICAM1	toll like receptor adaptor molecule 1 [Source:HGNC Symbol;Acc:HGNC:18348]	ortholog_one2one	ENSG00000127666	ENST00000621756	TICAM1	toll like receptor adaptor molecule 1 [Source:HGNC Symbol;Acc:HGNC:18348]
ENSOARG00000008067	0.113578	0.424131	36.5939	35.0923	35.733	35.2015	29.5348	33.5465	36.6817	30.8577		ENSOART00000008781	SNX18	sorting nexin 18 [Source:HGNC Symbol;Acc:HGNC:19245]	ortholog_one2one	ENSG00000178996	ENST00000343017	SNX18	sorting nexin 18 [Source:HGNC Symbol;Acc:HGNC:19245]
ENSOARG00000008836	0.172191	0.428224	13.6422	11.8766	14.4492	14.0806	9.40641	12.1422	13.68	11.9519		ENSOART00000009620	DOLPP1	dolichyldiphosphatase 1 [Source:HGNC Symbol;Acc:HGNC:29565]	ortholog_one2one	ENSG00000167130	ENST00000480255	DOLPP1	dolichyldiphosphatase 1 [Source:HGNC Symbol;Acc:HGNC:29565]
ENSOARG00000014823	-0.165092	0.428903	31.0901	38.6391	28.3937	36.6316	38.415	43.1473	32.0208	37.7029		ENSOART00000016138			ortholog_one2many	ENSG00000142512	ENST00000524527	SIGLEC10	sialic acid binding Ig like lectin 10 [Source:HGNC Symbol;Acc:HGNC:15620]
ENSOARG00000005154	-0.212463	0.429719	4.27416	3.81555	4.22007	4.56519	5.72278	5.47813	4.41875	4.2375		ENSOART00000005615	NFKBID	NFKB inhibitor delta [Source:HGNC Symbol;Acc:HGNC:15671]	ortholog_one2one	ENSG00000167604	ENST00000396901	NFKBID	NFKB inhibitor delta [Source:HGNC Symbol;Acc:HGNC:15671]
ENSOARG00000015405	-0.263241	0.43086	6.38197	7.25491	6.51359	5.55524	11.5113	8.58429	4.84247	7.22549		ENSOART00000016764	CAMK1D	calcium/calmodulin dependent protein kinase ID [Source:HGNC Symbol;Acc:HGNC:19341]	ortholog_one2one	ENSG00000183049	ENST00000615792	CAMK1D	calcium/calmodulin dependent protein kinase ID [Source:HGNC Symbol;Acc:HGNC:19341]
ENSOARG00000014555	-0.123703	0.431256	42.5074	44.2818	52.4298	49.7221	47.9529	55.572	53.3277	48.514		ENSOART00000015848			ortholog_one2one	ENSG00000186716	ENST00000458056	BCR	BCR, RhoGEF and GTPase activating protein [Source:HGNC Symbol;Acc:HGNC:1014]
ENSOARG00000011583	0.244372	0.43172	60.4823	63.1446	37.4761	50.7121	27.693	40.4365	45.6403	57.6953		ENSOART00000012598	TGFB2	transforming growth factor beta 2 [Source:HGNC Symbol;Acc:HGNC:11768]	ortholog_one2one	ENSG00000092969	ENST00000479322	TGFB2	transforming growth factor beta 2 [Source:HGNC Symbol;Acc:HGNC:11768]
ENSOARG00000009973	-0.196593	0.435952	45.0251	60.6188	36.788	59.7875	50.3868	58.1698	66.4023	58.9448		ENSOART00000010852	EMILIN2	elastin microfibril interfacer 2 [Source:HGNC Symbol;Acc:HGNC:19881]	ortholog_one2one	ENSG00000132205	ENST00000583776	EMILIN2	elastin microfibril interfacer 2 [Source:HGNC Symbol;Acc:HGNC:19881]
ENSOARG00000014415	-0.118718	0.435952	121.14	110.382	111.327	106.099	135.439	115.831	106.716	127.56		ENSOART00000015698	PARP4	poly(ADP-ribose) polymerase family member 4 [Source:HGNC Symbol;Acc:HGNC:271]	ortholog_one2one	ENSG00000102699	ENST00000480576	PARP4	poly(ADP-ribose) polymerase family member 4 [Source:HGNC Symbol;Acc:HGNC:271]
ENSOARG00000020744	-0.277705	0.436003	6.96747	1.50472	1.6972	3.52015	19.7995	3.33206	4.96353	1.62981		ENSOART00000022598	GHSR	growth hormone secretagogue receptor [Source:HGNC Symbol;Acc:HGNC:4267]	ortholog_one2one	ENSG00000121853	ENST00000427970	GHSR	growth hormone secretagogue receptor [Source:HGNC Symbol;Acc:HGNC:4267]
ENSOARG00000017205	-0.1904	0.439849	67.6255	86.1991	68.622	57.4224	93.1432	93.7495	65.9786	68.778		ENSOART00000018725	TNFRSF1B	TNF receptor superfamily member 1B [Source:HGNC Symbol;Acc:HGNC:11917]	ortholog_one2one	ENSG00000028137	ENST00000536782	TNFRSF1B	TNF receptor superfamily member 1B [Source:HGNC Symbol;Acc:HGNC:11917]
ENSOARG00000006006	0.0971881	0.442824	131.387	131.663	114.63	125.515	112.68	121.592	107.684	124.354		ENSOART00000006547	MYO18A	myosin XVIIIA [Source:HGNC Symbol;Acc:HGNC:31104]	ortholog_one2one	ENSG00000196535	ENST00000628822	MYO18A	myosin XVIIIA [Source:HGNC Symbol;Acc:HGNC:31104]
ENSOARG00000000576	-0.181795	0.446954	42.566	41.0574	30.779	28.9862	40.1252	47.7783	34.8052	40.7996		ENSOART00000000619	GSDMD	gasdermin D [Source:HGNC Symbol;Acc:HGNC:25697]	ortholog_one2one	ENSG00000104518	ENST00000533888	GSDMD	gasdermin D [Source:HGNC Symbol;Acc:HGNC:25697]
ENSOARG00000000939	0.10623	0.446954	60.658	56.0509	65.3652	64.1877	57.4251	60.5418	57.4438	51.502		ENSOART00000001007	MAVS	mitochondrial antiviral signaling protein [Source:HGNC Symbol;Acc:HGNC:29233]	ortholog_one2one	ENSG00000088888	ENST00000416600	MAVS	mitochondrial antiviral signaling protein [Source:HGNC Symbol;Acc:HGNC:29233]
ENSOARG00000008438	0.126256	0.447336	238.533	227.589	296.322	278.477	231.542	256.964	220.151	235.453		ENSOART00000009180	GM2A	GM2 ganglioside activator [Source:HGNC Symbol;Acc:HGNC:4367]	ortholog_one2one	ENSG00000196743	ENST00000523004	GM2A	GM2 ganglioside activator [Source:HGNC Symbol;Acc:HGNC:4367]
ENSOARG00000015434	0.129496	0.448074	95.671	75.881	82.0161	84.0436	65.4502	76.242	84.9248	78.7198		ENSOART00000016789	HNRNPA0	heterogeneous nuclear ribonucleoprotein A0 [Source:HGNC Symbol;Acc:HGNC:5030]	ortholog_one2one	ENSG00000177733	ENST00000314940	HNRNPA0	heterogeneous nuclear ribonucleoprotein A0 [Source:HGNC Symbol;Acc:HGNC:5030]
ENSOARG00000014310	0.107388	0.450417	61.4777	52.5041	60.503	57.0374	58.346	52.5223	51.8144	50.4154		ENSOART00000015586	NFRKB	nuclear factor related to kappaB binding protein [Source:HGNC Symbol;Acc:HGNC:7802]	ortholog_one2one	ENSG00000170322	ENST00000531318	NFRKB	nuclear factor related to kappaB binding protein [Source:HGNC Symbol;Acc:HGNC:7802]
ENSOARG00000001515	0.294367	0.451162	6.20632	6.82499	4.40355	3.74016	2.89428	4.29214	2.05805	6.19328		ENSOART00000001621	TMEM150B	transmembrane protein 150B [Source:HGNC Symbol;Acc:HGNC:34415]	ortholog_one2one	ENSG00000180061	ENST00000592891	TMEM150B	transmembrane protein 150B [Source:HGNC Symbol;Acc:HGNC:34415]
ENSOARG00000020717	-0.150514	0.454458	71.7825	90.0147	58.2553	66.6078	78.4744	79.8	78.3269	81.4905		ENSOART00000022570			ortholog_one2many	ENSG00000241839	ENST00000616065	PLEKHO2	pleckstrin homology domain containing O2 [Source:HGNC Symbol;Acc:HGNC:30026]
ENSOARG00000006807	0.165499	0.456256	13.4665	10.2106	14.9079	13.4756	11.5771	11.4645	10.7745	11.8976		ENSOART00000007399	RAB20	RAB20, member RAS oncogene family [Source:HGNC Symbol;Acc:HGNC:18260]	ortholog_one2one	ENSG00000139832	ENST00000267328	RAB20	RAB20, member RAS oncogene family [Source:HGNC Symbol;Acc:HGNC:18260]
ENSOARG00000019217	0.288065	0.460455	25.7035	16.2295	10.2291	8.14034	6.84102	11.4645	13.68	12.4952		ENSOART00000020926	UGT1A1	UDP glucuronosyltransferase family 1 member A1 [Source:HGNC Symbol;Acc:HGNC:12530]	ortholog_one2one	ENSG00000241635	ENST00000360418	UGT1A1	UDP glucuronosyltransferase family 1 member A1 [Source:HGNC Symbol;Acc:HGNC:12530]
ENSOARG00000015056	-0.155735	0.46094	2218.17	2849.46	1956.14	2360.42	2281.22	2343.85	2945.25	2899.16		ENSOART00000016396	APP	amyloid beta precursor protein [Source:HGNC Symbol;Acc:HGNC:620]	ortholog_one2one	ENSG00000142192	ENST00000359726	APP	amyloid beta precursor protein [Source:HGNC Symbol;Acc:HGNC:620]
ENSOARG00000000527	-0.305337	0.462537	2.04926	5.32027	2.15591	1.87008	5.98589	7.34182	1.5738	2.6077		ENSOART00000000565			ortholog_many2many	ENSG00000128284	ENST00000424878	APOL3	apolipoprotein L3 [Source:HGNC Symbol;Acc:HGNC:14868]
ENSOARG00000005169	-0.191094	0.462715	386.782	475.707	279.396	323.799	334.947	405.043	454.647	495.136		ENSOART00000005628	CD93	CD93 molecule [Source:HGNC Symbol;Acc:HGNC:15855]	ortholog_one2one	ENSG00000125810	ENST00000246006	CD93	CD93 molecule [Source:HGNC Symbol;Acc:HGNC:15855]
ENSOARG00000007675	0.187499	0.462919	24.8253	22.3021	29.9074	21.5609	22.9569	26.1482	17.0092	18.6342		ENSOART00000008351	RELT	RELT, TNF receptor [Source:HGNC Symbol;Acc:HGNC:13764]	ortholog_one2one	ENSG00000054967	ENST00000537771	RELT	RELT, TNF receptor [Source:HGNC Symbol;Acc:HGNC:13764]
ENSOARG00000008704	0.111128	0.47037	152.23	164.875	192.839	180.133	164.448	160.108	143.64	164.828		ENSOART00000009487	ASAH1	N-acylsphingosine amidohydrolase 1 [Source:HGNC Symbol;Acc:HGNC:735]	ortholog_one2one	ENSG00000104763	ENST00000262097	ASAH1	N-acylsphingosine amidohydrolase 1 [Source:HGNC Symbol;Acc:HGNC:735]
ENSOARG00000020487	0.116659	0.47143	82.5557	75.1286	83.6216	71.613	80.3162	73.9265	67.7945	63.7799		ENSOART00000022314	BCL6	B-cell CLL/lymphoma 6 [Source:HGNC Symbol;Acc:HGNC:1001]	ortholog_one2one	ENSG00000113916	ENST00000621333	BCL6	B-cell CLL/lymphoma 6 [Source:HGNC Symbol;Acc:HGNC:1001]
ENSOARG00000005597	0.146408	0.471467	12.7054	10.3718	11.6969	12.8155	10.5247	11.7469	10.4113	9.72453		ENSOART00000006096			ortholog_one2many	ENSG00000160785	ENST00000423538	SLC25A44	solute carrier family 25 member 44 [Source:HGNC Symbol;Acc:HGNC:29036]
ENSOARG00000016007	0.085539	0.471505	60.0139	62.7684	56.8792	65.4528	54.1362	57.6051	58.4728	58.8361		ENSOART00000017428	UBE2L3	ubiquitin conjugating enzyme E2 L3 [Source:HGNC Symbol;Acc:HGNC:12488]	ortholog_one2one	ENSG00000185651	ENST00000458578	UBE2L3	ubiquitin conjugating enzyme E2 L3 [Source:HGNC Symbol;Acc:HGNC:12488]
ENSOARG00000012547	-0.298179	0.471645	3.10316	1.50472	1.14676	1.37506	4.20986	2.65435	1.45274	1.90144		ENSOART00000013643			ortholog_many2many	ENSG00000167851	ENST00000577511	CD300A	CD300a molecule [Source:HGNC Symbol;Acc:HGNC:19319]
ENSOARG00000013048	0.115485	0.471961	37.4136	48.8497	42.797	41.5818	36.8363	38.9117	38.3766	41.8318		ENSOART00000014184			ortholog_one2many	ENSG00000205544	ENST00000576017	TMEM256	transmembrane protein 256 [Source:HGNC Symbol;Acc:HGNC:28618]
ENSOARG00000005503	0.252703	0.472187	12.2955	13.1126	11.0547	20.2409	8.1566	15.9826	8.11113	12.6039		ENSOART00000005996	SBSPON	somatomedin B and thrombospondin type 1 domain containing [Source:HGNC Symbol;Acc:HGNC:30362]	ortholog_one2one	ENSG00000164764	ENST00000519697	SBSPON	somatomedin B and thrombospondin type 1 domain containing [Source:HGNC Symbol;Acc:HGNC:30362]
ENSOARG00000011582	-0.207999	0.473358	68.7379	107.964	109.492	84.4286	72.949	131.588	110.287	120.878		ENSOART00000012596	CYP26B1	cytochrome P450 family 26 subfamily B member 1 [Source:HGNC Symbol;Acc:HGNC:20581]	ortholog_one2one	ENSG00000003137	ENST00000546307	CYP26B1	cytochrome P450 family 26 subfamily B member 1 [Source:HGNC Symbol;Acc:HGNC:20581]
ENSOARG00000017441	0.155151	0.473382	10.8318	10.1031	11.0089	13.4756	10.2615	10.8998	9.68493	9.34424		ENSOART00000018984	NOD2	nucleotide binding oligomerization domain containing 2 [Source:HGNC Symbol;Acc:HGNC:5331]	ortholog_one2one	ENSG00000167207	ENST00000534057	NOD2	nucleotide binding oligomerization domain containing 2 [Source:HGNC Symbol;Acc:HGNC:5331]
ENSOARG00000003228	0.156871	0.474121	12.9981	16.6594	14.0363	14.4656	14.1425	13.78	10.4113	13.0385		ENSOART00000003504	SLC2A6	solute carrier family 2 member 6 [Source:HGNC Symbol;Acc:HGNC:11011]	ortholog_one2one	ENSG00000160326	ENST00000414172	SLC2A6	solute carrier family 2 member 6 [Source:HGNC Symbol;Acc:HGNC:11011]
ENSOARG00000015876	0.198696	0.475494	16.5697	20.6362	27.247	28.1612	16.3132	22.7032	18.7646	20.8616		ENSOART00000017286	IL17RB	interleukin 17 receptor B [Source:HGNC Symbol;Acc:HGNC:18015]	ortholog_one2one	ENSG00000056736	ENST00000494338	IL17RB	interleukin 17 receptor B [Source:HGNC Symbol;Acc:HGNC:18015]
ENSOARG00000009948	-0.165125	0.477142	13.1738	17.8417	11.5593	13.7506	15.195	14.7401	16.767	16.6241		ENSOART00000010829	ZBTB46	zinc finger and BTB domain containing 46 [Source:HGNC Symbol;Acc:HGNC:16094]	ortholog_one2one	ENSG00000130584	ENST00000395104	ZBTB46	zinc finger and BTB domain containing 46 [Source:HGNC Symbol;Acc:HGNC:16094]
ENSOARG00000014522	0.0890593	0.47787	60.4238	62.2848	61.9708	67.7079	56.4384	57.1533	57.3832	64.3232		ENSOART00000015817	PLAA	phospholipase A2 activating protein [Source:HGNC Symbol;Acc:HGNC:9043]	ortholog_one2one	ENSG00000137055	ENST00000523212	PLAA	phospholipase A2 activating protein [Source:HGNC Symbol;Acc:HGNC:9043]
ENSOARG00000001517	0.109531	0.478183	83.1412	82.2223	85.6399	98.1792	71.8307	77.1456	84.4405	87.2491		ENSOART00000001620			ortholog_one2many	ENSG00000138760	ENST00000638567	SCARB2	scavenger receptor class B member 2 [Source:HGNC Symbol;Acc:HGNC:1665]
ENSOARG00000011604	0.200162	0.479695	6.26487	5.91141	7.52273	7.42531	6.64369	5.76051	4.17663	6.41058		ENSOART00000012619	FAM111B	family with sequence similarity 111 member B [Source:HGNC Symbol;Acc:HGNC:24200]	ortholog_one2one	ENSG00000189057	ENST00000620384	FAM111B	family with sequence similarity 111 member B [Source:HGNC Symbol;Acc:HGNC:24200]
ENSOARG00000013972	-0.13097	0.481544	26.1134	24.398	26.5589	29.8113	33.4158	25.8093	27.9047	29.7712		ENSOART00000015224	ABCA5	ATP binding cassette subfamily A member 5 [Source:HGNC Symbol;Acc:HGNC:35]	ortholog_one2one	ENSG00000154265	ENST00000589609	ABCA5	ATP binding cassette subfamily A member 5 [Source:HGNC Symbol;Acc:HGNC:35]
ENSOARG00000001568	0.278637	0.48255	2.75186	9.35078	9.2658	9.84542	5.59122	6.83354	6.35574	4.40049		ENSOART00000001687			ortholog_many2many	ENSG00000224389	ENST00000425700	C4B	complement C4B (Chido blood group) [Source:HGNC Symbol;Acc:HGNC:1324]
ENSOARG00000005810	0.144834	0.484268	60.8922	73.8389	53.2096	64.3527	52.5575	58.0569	48.7273	65.627		ENSOART00000006325	PRCP	prolylcarboxypeptidase [Source:HGNC Symbol;Acc:HGNC:9344]	ortholog_one2one	ENSG00000137509	ENST00000534264	PRCP	prolylcarboxypeptidase [Source:HGNC Symbol;Acc:HGNC:9344]
ENSOARG00000014010	-0.281351	0.484268	4.97676	8.27597	6.88055	4.56519	11.5113	11.2386	3.20813	7.27982		ENSOART00000015256	CX3CR1	C-X3-C motif chemokine receptor 1 [Source:HGNC Symbol;Acc:HGNC:2558]	ortholog_one2one	ENSG00000168329	ENST00000358309	CX3CR1	C-X3-C motif chemokine receptor 1 [Source:HGNC Symbol;Acc:HGNC:2558]
ENSOARG00000014164	-0.0975637	0.484268	34.7203	32.6202	31.5588	30.8013	36.9021	31.9087	35.0474	34.2803		ENSOART00000015434	NLRX1	NLR family member X1 [Source:HGNC Symbol;Acc:HGNC:29890]	ortholog_one2one	ENSG00000160703	ENST00000409265	NLRX1	NLR family member X1 [Source:HGNC Symbol;Acc:HGNC:29890]
ENSOARG00000005656	0.232463	0.4846	8.48978	5.26653	5.4127	7.0953	7.36726	4.8569	4.84247	4.29183		ENSOART00000006165	PDE2A	phosphodiesterase 2A [Source:HGNC Symbol;Acc:HGNC:8777]	ortholog_one2one	ENSG00000186642	ENST00000444035	PDE2A	phosphodiesterase 2A [Source:HGNC Symbol;Acc:HGNC:8777]
ENSOARG00000004554	0.092587	0.485579	323.138	323.677	312.377	344.92	263.906	306.549	331.648	311.185		ENSOART00000004958	TCP1	t-complex 1 [Source:HGNC Symbol;Acc:HGNC:11655]	ortholog_one2one	ENSG00000120438	ENST00000546023	TCP1	t-complex 1 [Source:HGNC Symbol;Acc:HGNC:11655]
ENSOARG00000011584	0.173573	0.488945	9.42658	8.16849	11.7887	11.0005	9.40641	7.45478	9.14016	9.18126		ENSOART00000012595	F2RL1	F2R like trypsin receptor 1 [Source:HGNC Symbol;Acc:HGNC:3538]	ortholog_one2one	ENSG00000164251	ENST00000296677	F2RL1	F2R like trypsin receptor 1 [Source:HGNC Symbol;Acc:HGNC:3538]
ENSOARG00000019801	0.280144	0.491579	1.99071	2.04212	1.78894	3.79516	2.8285	1.29894	1.63433	1.24952		ENSOART00000021561
ENSOARG00000007366	-0.27638	0.494138	1.46375	3.00945	1.74307	1.10005	3.28895	2.7673	1.75539	2.0101		ENSOART00000008025	TMPRSS13	transmembrane protease, serine 13 [Source:HGNC Symbol;Acc:HGNC:29808]	ortholog_one2one	ENSG00000137747	ENST00000525794	TMPRSS13	transmembrane protease, serine 13 [Source:HGNC Symbol;Acc:HGNC:29808]
ENSOARG00000005655	-0.163848	0.495235	20.7853	27.3	18.4399	20.7909	20.7862	23.6068	29.418	24.3928		ENSOART00000006158	MMP28	matrix metallopeptidase 28 [Source:HGNC Symbol;Acc:HGNC:14366]	ortholog_one2one	ENSG00000271447	ENST00000612672	MMP28	matrix metallopeptidase 28 [Source:HGNC Symbol;Acc:HGNC:14366]
ENSOARG00000003506	0.131333	0.495702	43.9126	38.2092	41.375	36.5215	29.2059	35.8055	40.8583	38.4635		ENSOART00000003808	ATP6V1F	ATPase H+ transporting V1 subunit F [Source:HGNC Symbol;Acc:HGNC:16832]	ortholog_one2one	ENSG00000128524	ENST00000492758	ATP6V1F	ATPase H+ transporting V1 subunit F [Source:HGNC Symbol;Acc:HGNC:16832]
ENSOARG00000016937	-0.141357	0.496672	297.142	363.767	242.654	285.572	282.982	354.102	356.829	317.976		ENSOART00000018449	F2R	coagulation factor II thrombin receptor [Source:HGNC Symbol;Acc:HGNC:3537]	ortholog_one2one	ENSG00000181104	ENST00000505600	F2R	coagulation factor II thrombin receptor [Source:HGNC Symbol;Acc:HGNC:3537]
ENSOARG00000001694	0.259267	0.497759	89.5232	84.1032	137.611	60.8876	34.7971	107.755	60.2887	84.4241		ENSOART00000001824			ortholog_one2many	ENSG00000133661	ENST00000444384	SFTPD	surfactant protein D [Source:HGNC Symbol;Acc:HGNC:10803]
ENSOARG00000009722	-0.229241	0.500179	7.96282	16.9281	11.2382	14.1906	10.9851	15.8696	14.2853	19.8837		ENSOART00000010584	TNFRSF11B	TNF receptor superfamily member 11b [Source:HGNC Symbol;Acc:HGNC:11909]	ortholog_one2one	ENSG00000164761	ENST00000517352	TNFRSF11B	TNF receptor superfamily member 11b [Source:HGNC Symbol;Acc:HGNC:11909]
ENSOARG00000016470	-0.28238	0.503329	119.033	137.306	191.05	77.4983	199.574	58.4522	292.667	226.055		ENSOART00000017938		early growth response protein 1 [Source:RefSeq peptide;Acc:NP_001135978]	ortholog_one2one	ENSG00000120738	ENST00000239938	EGR1	early growth response 1 [Source:HGNC Symbol;Acc:HGNC:3238]
ENSOARG00000001747	0.129722	0.503861	57.2035	54.6537	66.4661	58.0275	44.072	63.1962	52.6618	53.6207		ENSOART00000001877	SGSH	N-sulfoglucosamine sulfohydrolase [Source:HGNC Symbol;Acc:HGNC:10818]	ortholog_one2one	ENSG00000181523	ENST00000571075	SGSH	N-sulfoglucosamine sulfohydrolase [Source:HGNC Symbol;Acc:HGNC:10818]
ENSOARG00000019630	-0.188389	0.504283	11.4758	15.4771	9.72451	14.5756	17.2341	15.9826	11.743	14.125		ENSOART00000021378	ADORA3	adenosine A3 receptor [Source:HGNC Symbol;Acc:HGNC:268]	ortholog_one2one	ENSG00000282608	ENST00000486342	ADORA3	adenosine A3 receptor [Source:HGNC Symbol;Acc:HGNC:268]
ENSOARG00000001980	-0.229616	0.505561	17.7993	16.7669	12.1098	8.19535	18.5497	18.524	11.4403	18.0909		ENSOART00000002135	NLRC3	NLR family CARD domain containing 3 [Source:HGNC Symbol;Acc:HGNC:29889]	ortholog_one2one	ENSG00000167984	ENST00000603055	NLRC3	NLR family CARD domain containing 3 [Source:HGNC Symbol;Acc:HGNC:29889]
ENSOARG00000018475	-0.205766	0.50749	105.566	113.23	66.5578	75.4632	118.6	134.864	96.6677	74.3736		ENSOART00000020109	HMOX1	heme oxygenase 1 [Source:HGNC Symbol;Acc:HGNC:5013]	ortholog_one2one	ENSG00000100292	ENST00000494998	HMOX1	heme oxygenase 1 [Source:HGNC Symbol;Acc:HGNC:5013]
ENSOARG00000000123	0.157775	0.508102	9.89498	10.2106	11.8804	11.6605	9.7353	7.90658	11.5614	9.34424		ENSOART00000000128	CX3CL1	C-X3-C motif chemokine ligand 1 [Source:HGNC Symbol;Acc:HGNC:10647]	ortholog_one2one	ENSG00000006210	ENST00000565912	CX3CL1	C-X3-C motif chemokine ligand 1 [Source:HGNC Symbol;Acc:HGNC:10647]
ENSOARG00000016744	-0.215841	0.508102	41.7463	62.5535	29.9533	30.2513	44.1378	42.4696	48.7273	60.6832		ENSOART00000018238	NOS2	nitric oxide synthase 2 [Source:HGNC Symbol;Acc:HGNC:7873]	ortholog_one2one	ENSG00000007171	ENST00000621962	NOS2	nitric oxide synthase 2 [Source:HGNC Symbol;Acc:HGNC:7873]
ENSOARG00000020432	0.174729	0.508102	12.5883	14.671	17.6142	20.1859	14.4056	11.9163	16.0407	14.125		ENSOART00000022251			ortholog_one2many	ENSG00000243708	ENST00000458483	PLA2G4B	phospholipase A2 group IVB [Source:HGNC Symbol;Acc:HGNC:9036]
ENSOARG00000014081	0.259803	0.508726	2.10781	3.65433	4.12833	4.40019	4.20986	2.65435	2.30017	1.79279		ENSOART00000015332	SERPINF2	serpin family F member 2 [Source:HGNC Symbol;Acc:HGNC:9075]	ortholog_one2one	ENSG00000167711	ENST00000324015	SERPINF2	serpin family F member 2 [Source:HGNC Symbol;Acc:HGNC:9075]
ENSOARG00000025177	-0.0995045	0.509291	121.082	143.325	118.07	120.125	126.625	123.625	143.761	142.065		ENSOART00000027079			ortholog_one2one	ENSG00000067182	ENST00000538363	TNFRSF1A	TNF receptor superfamily member 1A [Source:HGNC Symbol;Acc:HGNC:11916]
ENSOARG00000011086	-0.0942738	0.510378	275.069	307.769	243.755	271.657	288.441	313.609	271.299	293.366		ENSOART00000012060	ABR	active BCR-related [Source:HGNC Symbol;Acc:HGNC:81]	ortholog_one2one	ENSG00000159842	ENST00000571543	ABR	active BCR-related [Source:HGNC Symbol;Acc:HGNC:81]
ENSOARG00000013611	-0.148433	0.510459	97.4275	117.422	81.1446	104.504	96.9583	98.3805	133.531	115.879		ENSOART00000014809	JAM3	junctional adhesion molecule 3 [Source:HGNC Symbol;Acc:HGNC:15532]	ortholog_one2one	ENSG00000166086	ENST00000533711	JAM3	junctional adhesion molecule 3 [Source:HGNC Symbol;Acc:HGNC:15532]
ENSOARG00000007253	0.230749	0.510586	1.93216	2.31082	2.01829	2.58511	2.10493	1.41189	1.69486	1.95577		ENSOART00000007888			ortholog_one2many	ENSG00000103381	ENST00000539677	CPPED1	calcineurin like phosphoesterase domain containing 1 [Source:HGNC Symbol;Acc:HGNC:25632]
ENSOARG00000015400	-0.132664	0.513515	38.526	50.7306	41.8796	43.7819	38.415	51.2233	51.6328	50.3611		ENSOART00000016754	WNT5A	Wnt family member 5A [Source:HGNC Symbol;Acc:HGNC:12784]	ortholog_one2one	ENSG00000114251	ENST00000264634	WNT5A	Wnt family member 5A [Source:HGNC Symbol;Acc:HGNC:12784]
ENSOARG00000019012	-0.128114	0.513515	14.1691	12.7901	12.1098	12.4855	14.2083	15.7002	14.1037	12.2236		ENSOART00000020697			ortholog_one2one	ENSG00000271303	ENST00000381962	SRXN1	sulfiredoxin 1 [Source:HGNC Symbol;Acc:HGNC:16132]
ENSOARG00000005491	0.112609	0.516005	216.694	261.66	259.03	222.209	183.721	232.792	224.933	237.3		ENSOART00000006003	HK1	hexokinase 1 [Source:HGNC Symbol;Acc:HGNC:4922]	ortholog_one2one	ENSG00000156515	ENST00000448642	HK1	hexokinase 1 [Source:HGNC Symbol;Acc:HGNC:4922]
ENSOARG00000019716	-0.118862	0.5171	105.507	109.845	80.9152	102.799	112.285	96.5168	110.953	112.348		ENSOART00000021471	CYP27A1	cytochrome P450 family 27 subfamily A member 1 [Source:HGNC Symbol;Acc:HGNC:2605]	ortholog_one2one	ENSG00000135929	ENST00000411688	CYP27A1	cytochrome P450 family 27 subfamily A member 1 [Source:HGNC Symbol;Acc:HGNC:2605]
ENSOARG00000014948	0.116433	0.517145	23.4786	25.0966	26.192	25.1361	24.5356	25.6964	20.2778	20.7529		ENSOART00000016273	SH3BP2	SH3 domain binding protein 2 [Source:HGNC Symbol;Acc:HGNC:10825]	ortholog_one2one	ENSG00000087266	ENST00000503393	SH3BP2	SH3 domain binding protein 2 [Source:HGNC Symbol;Acc:HGNC:10825]
ENSOARG00000001557	-0.267344	0.518822	1.99071	5.75019	2.01829	1.87008	4.73609	3.95329	2.90548	4.0202		ENSOART00000001679	MEFV	MEFV, pyrin innate immunity regulator [Source:HGNC Symbol;Acc:HGNC:6998]	ortholog_one2one	ENSG00000103313	ENST00000539154	MEFV	MEFV, pyrin innate immunity regulator [Source:HGNC Symbol;Acc:HGNC:6998]
ENSOARG00000003210	0.255671	0.519102	1.99071	0.967322	1.6972	1.37506	1.31558	1.18599	1.08956	1.03221		ENSOART00000003478	CCL25	C-C motif chemokine 25 precursor [Source:RefSeq peptide;Acc:NP_001035380]	ortholog_one2one	ENSG00000131142	ENST00000315626	CCL25	C-C motif chemokine ligand 25 [Source:HGNC Symbol;Acc:HGNC:10624]
ENSOARG00000003381	0.112595	0.519946	62.1217	48.0436	57.1085	57.7524	46.3742	55.1202	55.3857	49.1659		ENSOART00000003674	C1QBP	complement C1q binding protein [Source:HGNC Symbol;Acc:HGNC:1243]	ortholog_one2one	ENSG00000108561	ENST00000576122	C1QBP	complement C1q binding protein [Source:HGNC Symbol;Acc:HGNC:1243]
ENSOARG00000017167	-0.184436	0.519946	182.091	151.493	130.501	213.024	185.431	165.53	164.886	263.649		ENSOART00000018684	ARSB	arylsulfatase B [Source:HGNC Symbol;Acc:HGNC:714]	ortholog_one2one	ENSG00000113273	ENST00000521117	ARSB	arylsulfatase B [Source:HGNC Symbol;Acc:HGNC:714]
ENSOARG00000007000	-0.263522	0.521849	1.2881	1.82716	0.733925	1.04504	1.38136	2.25902	1.5738	1.24952		ENSOART00000007613	CNR2	cannabinoid receptor 2 [Source:HGNC Symbol;Acc:HGNC:2160]	ortholog_one2one	ENSG00000188822	ENST00000374472	CNR2	cannabinoid receptor 2 [Source:HGNC Symbol;Acc:HGNC:2160]
ENSOARG00000005817	-0.187586	0.525702	22.4247	22.947	16.4216	16.3907	15.5896	22.082	28.2679	24.3385		ENSOART00000006333	CHST2	carbohydrate sulfotransferase 2 [Source:HGNC Symbol;Acc:HGNC:1970]	ortholog_one2one	ENSG00000175040	ENST00000309575	CHST2	carbohydrate sulfotransferase 2 [Source:HGNC Symbol;Acc:HGNC:1970]
ENSOARG00000009373	0.0950693	0.526263	42.3318	44.0131	43.3475	49.0621	37.2967	44.5028	43.7033	40.365		ENSOART00000010202			ortholog_one2many	ENSG00000131871	ENST00000534014	SELENOS	selenoprotein S [Source:HGNC Symbol;Acc:HGNC:30396]
ENSOARG00000014083	-0.0709189	0.5276	409.324	459.532	423.475	449.919	415.921	473.435	472.867	457.596		ENSOART00000015331	OAZ1	ornithine decarboxylase antizyme 1 [Source:HGNC Symbol;Acc:HGNC:8095]	ortholog_one2one	ENSG00000104904	ENST00000589739	OAZ1	ornithine decarboxylase antizyme 1 [Source:HGNC Symbol;Acc:HGNC:8095]
ENSOARG00000001668	-0.250283	0.529118	6.90892	5.05157	5.36683	4.7302	11.314	8.52781	3.99504	4.40049		ENSOART00000001799	TFEC	transcription factor EC [Source:HGNC Symbol;Acc:HGNC:11754]	ortholog_one2one	ENSG00000105967	ENST00000457268	TFEC	transcription factor EC [Source:HGNC Symbol;Acc:HGNC:11754]
ENSOARG00000008009	-0.229466	0.532129	21.3708	11.0705	11.4217	8.69037	11.1167	17.2251	19.5515	16.5154		ENSOART00000008726	CDH17	cadherin 17 [Source:HGNC Symbol;Acc:HGNC:1756]	ortholog_one2one	ENSG00000079112	ENST00000450165	CDH17	cadherin 17 [Source:HGNC Symbol;Acc:HGNC:1756]
ENSOARG00000003252	0.159776	0.532195	105.098	82.0611	110.226	87.4537	99.8526	94.5966	62.1046	81.4362		ENSOART00000003536	HK3	hexokinase 3 [Source:HGNC Symbol;Acc:HGNC:4925]	ortholog_one2one	ENSG00000160883	ENST00000504910	HK3	hexokinase 3 [Source:HGNC Symbol;Acc:HGNC:4925]
ENSOARG00000012366	0.114047	0.532334	82.0873	67.2826	69.3101	65.8928	64.3319	68.5614	71.608	55.6852		ENSOART00000013444	MFSD12	major facilitator superfamily domain containing 12 [Source:HGNC Symbol;Acc:HGNC:28299]	ortholog_one2one	ENSG00000161091	ENST00000615613	MFSD12	major facilitator superfamily domain containing 12 [Source:HGNC Symbol;Acc:HGNC:28299]
ENSOARG00000012272	0.261316	0.53577	83.8439	46.7539	148.987	181.233	56.3069	48.6819	148.664	40.4736		ENSOART00000013346	FKBP5	FK506 binding protein 5 [Source:HGNC Symbol;Acc:HGNC:3721]	ortholog_one2one	ENSG00000096060	ENST00000542713	FKBP5	FK506 binding protein 5 [Source:HGNC Symbol;Acc:HGNC:3721]
ENSOARG00000009143	0.25886	0.538019	310.199	290.573	552.921	293.437	355.01	385.559	122.575	202.259		ENSOART00000009954			ortholog_many2many	ENSG00000211893	ENST00000641095	IGHG2	immunoglobulin heavy constant gamma 2 (G2m marker) [Source:HGNC Symbol;Acc:HGNC:5526]
ENSOARG00000016255	-0.0748333	0.538492	155.626	169.281	145.684	156.537	161.553	157.228	160.165	177.704		ENSOART00000017704	NELFCD	negative elongation factor complex member C/D [Source:HGNC Symbol;Acc:HGNC:15934]	ortholog_one2one	ENSG00000101158	ENST00000486263	NELFCD	negative elongation factor complex member C/D [Source:HGNC Symbol;Acc:HGNC:15934]
ENSOARG00000002062	-0.0511531	0.539599	104.746	104.578	107.061	101.039	104.72	108.885	106.837	109.36		ENSOART00000002231			ortholog_one2one	ENSG00000085415	ENST00000590032	SEH1L	SEH1 like nucleoporin [Source:HGNC Symbol;Acc:HGNC:30379]
ENSOARG00000010625	-0.150092	0.540042	35.8327	59.0604	38.898	41.6918	46.6374	48.5125	47.093	53.0775		ENSOART00000011566	ABCG1	ATP binding cassette subfamily G member 1 [Source:HGNC Symbol;Acc:HGNC:73]	ortholog_one2one	ENSG00000160179	ENST00000496783	ABCG1	ATP binding cassette subfamily G member 1 [Source:HGNC Symbol;Acc:HGNC:73]
ENSOARG00000011100	0.139677	0.540869	31.5585	37.4031	33.5771	37.0166	38.6123	25.0752	29.4785	31.6726		ENSOART00000012075	TBC1D2	TBC1 domain family member 2 [Source:HGNC Symbol;Acc:HGNC:18026]	ortholog_one2one	ENSG00000095383	ENST00000465784	TBC1D2	TBC1 domain family member 2 [Source:HGNC Symbol;Acc:HGNC:18026]
ENSOARG00000004065	-0.193832	0.542589	2.16636	2.74074	2.33939	2.4201	2.8285	2.59788	3.20813	2.66202		ENSOART00000004418			ortholog_one2many	ENSG00000147316	ENST00000521175	MCPH1	microcephalin 1 [Source:HGNC Symbol;Acc:HGNC:6954]
ENSOARG00000000467	-0.255404	0.54271	3.86431	3.22441	3.11918	4.34518	9.20907	2.48493	4.72141	2.93366		ENSOART00000000494
ENSOARG00000007581	0.259321	0.546673	1.0539	1.45098	4.67877	3.41014	1.38136	2.65435	1.21062	2.11875		ENSOART00000008259	IL31RA	interleukin 31 receptor A [Source:HGNC Symbol;Acc:HGNC:18969]	ortholog_one2one	ENSG00000164509	ENST00000611895	IL31RA	interleukin 31 receptor A [Source:HGNC Symbol;Acc:HGNC:18969]
ENSOARG00000003184	0.115775	0.548648	91.8067	85.9841	97.5203	114.02	101.892	82.2849	87.2249	83.9895		ENSOART00000003455	NUPR1	nuclear protein 1, transcriptional regulator [Source:HGNC Symbol;Acc:HGNC:29990]	ortholog_one2one	ENSG00000176046	ENST00000395641	NUPR1	nuclear protein 1, transcriptional regulator [Source:HGNC Symbol;Acc:HGNC:29990]
ENSOARG00000009478	-0.0779047	0.549286	59.6626	54.4925	55.5031	61.8226	62.1612	61.4454	62.7705	56.663		ENSOART00000010336	NFX1	nuclear transcription factor, X-box binding 1 [Source:HGNC Symbol;Acc:HGNC:7803]	ortholog_one2one	ENSG00000086102	ENST00000463421	NFX1	nuclear transcription factor, X-box binding 1 [Source:HGNC Symbol;Acc:HGNC:7803]
ENSOARG00000007245	-0.0846238	0.550307	44.2639	45.6791	46.1455	44.7169	47.4267	53.0306	42.6137	47.6991		ENSOART00000007889	PIK3CB	phosphatidylinositol-4,5-bisphosphate 3-kinase catalytic subunit beta [Source:HGNC Symbol;Acc:HGNC:8976]	ortholog_one2one	ENSG00000051382	ENST00000544716	PIK3CB	phosphatidylinositol-4,5-bisphosphate 3-kinase catalytic subunit beta [Source:HGNC Symbol;Acc:HGNC:8976]
ENSOARG00000012715	-0.14151	0.550995	23.6543	27.5687	22.6141	24.531	23.0227	34.3372	23.0622	28.25		ENSOART00000013823	PTGIS	prostaglandin I2 synthase [Source:HGNC Symbol;Acc:HGNC:9603]	ortholog_one2one	ENSG00000124212	ENST00000478971	PTGIS	prostaglandin I2 synthase [Source:HGNC Symbol;Acc:HGNC:9603]
ENSOARG00000004839	-0.111647	0.552456	17.5065	20.26	18.394	19.5808	21.6413	22.8726	19.0067	18.1452		ENSOART00000005274	NAGPA	N-acetylglucosamine-1-phosphodiester alpha-N-acetylglucosaminidase [Source:HGNC Symbol;Acc:HGNC:17378]	ortholog_one2one	ENSG00000103174	ENST00000564922	NAGPA	N-acetylglucosamine-1-phosphodiester alpha-N-acetylglucosaminidase [Source:HGNC Symbol;Acc:HGNC:17378]
ENSOARG00000010722	0.24392	0.552866	7.84572	0.859841	2.29352	2.64011	1.97337	0.621231	4.41875	1.30385		ENSOART00000011667	CREB3L3	cAMP responsive element binding protein 3 like 3 [Source:HGNC Symbol;Acc:HGNC:18855]	ortholog_one2one	ENSG00000060566	ENST00000598894	CREB3L3	cAMP responsive element binding protein 3 like 3 [Source:HGNC Symbol;Acc:HGNC:18855]
ENSOARG00000003354	-0.0644139	0.553549	106.151	117.959	112.887	109.18	107.286	119.841	116.098	120.552		ENSOART00000003652	FNIP2	folliculin interacting protein 2 [Source:HGNC Symbol;Acc:HGNC:29280]	ortholog_one2one	ENSG00000052795	ENST00000505130	FNIP2	folliculin interacting protein 2 [Source:HGNC Symbol;Acc:HGNC:29280]
ENSOARG00000017318	-0.0840746	0.555153	43.737	50.3007	44.4025	40.7017	44.8613	49.0208	47.2141	47.8077		ENSOART00000018855	CTNS	cystinosin, lysosomal cystine transporter [Source:HGNC Symbol;Acc:HGNC:2518]	ortholog_one2one	ENSG00000040531	ENST00000576979	CTNS	cystinosin, lysosomal cystine transporter [Source:HGNC Symbol;Acc:HGNC:2518]
ENSOARG00000020387	-0.0975969	0.556191	21.4294	23.2695	21.0086	24.256	25.7854	23.2679	22.0332	24.7731		ENSOART00000022200	TYRO3	TYRO3 protein tyrosine kinase [Source:HGNC Symbol;Acc:HGNC:12446]	ortholog_one2one	ENSG00000092445	ENST00000568490	TYRO3	TYRO3 protein tyrosine kinase [Source:HGNC Symbol;Acc:HGNC:12446]
ENSOARG00000003530	0.153984	0.559377	15.5158	15.6384	16.7885	16.6657	15.3265	13.1023	18.0987	10.5394		ENSOART00000003834	RHBDD3	rhomboid domain containing 3 [Source:HGNC Symbol;Acc:HGNC:1308]	ortholog_one2one	ENSG00000100263	ENST00000488106	RHBDD3	rhomboid domain containing 3 [Source:HGNC Symbol;Acc:HGNC:1308]
ENSOARG00000007864	-0.143916	0.560154	322.377	410.252	299.441	312.413	406.317	443.107	280.439	359.536		ENSOART00000008565	LCP1	lymphocyte cytosolic protein 1 [Source:HGNC Symbol;Acc:HGNC:6528]	ortholog_one2one	ENSG00000136167	ENST00000323076	LCP1	lymphocyte cytosolic protein 1 [Source:HGNC Symbol;Acc:HGNC:6528]
ENSOARG00000007765	-0.249861	0.561318	0.351301	1.18228	0.504574	0.495021	1.11824	1.41189	0.423716	0.760578		ENSOART00000008452	IL20RB	interleukin 20 receptor subunit beta [Source:HGNC Symbol;Acc:HGNC:6004]	ortholog_one2one	ENSG00000174564	ENST00000475972	IL20RB	interleukin 20 receptor subunit beta [Source:HGNC Symbol;Acc:HGNC:6004]
ENSOARG00000002446	0.250509	0.562479	0.761152	0.806101	1.42198	0.880037	1.31558	0.451805	0.423716	0.54327		ENSOART00000002649	GOLT1A	golgi transport 1A [Source:HGNC Symbol;Acc:HGNC:24766]	ortholog_one2one	ENSG00000174567	ENST00000475517	GOLT1A	golgi transport 1A [Source:HGNC Symbol;Acc:HGNC:24766]
ENSOARG00000020769	-0.154264	0.562903	69.6162	105.76	58.2553	66.2778	79.0664	85.2216	83.1088	88.1727		ENSOART00000022628	PLEKHO1	pleckstrin homology domain containing O1 [Source:HGNC Symbol;Acc:HGNC:24310]	ortholog_one2one	ENSG00000023902	ENST00000502767	PLEKHO1	pleckstrin homology domain containing O1 [Source:HGNC Symbol;Acc:HGNC:24310]
ENSOARG00000008164	0.0953887	0.564909	423.669	445.559	344.807	382.431	351.063	410.013	347.931	371.434		ENSOART00000008883	GRN	granulin precursor [Source:HGNC Symbol;Acc:HGNC:4601]	ortholog_one2one	ENSG00000030582	ENST00000639447	GRN	granulin precursor [Source:HGNC Symbol;Acc:HGNC:4601]
ENSOARG00000020098	-0.203135	0.565435	1.87361	2.1496	2.11003	1.48506	2.30227	2.59788	1.87646	2.28173		ENSOART00000021880
ENSOARG00000001544	-0.095608	0.565524	166.634	160.737	170.959	146.691	173.788	199.02	154.596	159.069		ENSOART00000001665	RIPK1	receptor interacting serine/threonine kinase 1 [Source:HGNC Symbol;Acc:HGNC:10019]	ortholog_one2one	ENSG00000137275	ENST00000380409	RIPK1	receptor interacting serine/threonine kinase 1 [Source:HGNC Symbol;Acc:HGNC:10019]
ENSOARG00000004478	-0.0989497	0.567618	27.6357	29.8257	23.8067	25.3011	26.3116	27.6166	30.9313	28.739		ENSOART00000004872	CPTP	ceramide-1-phosphate transfer protein [Source:HGNC Symbol;Acc:HGNC:28116]	ortholog_one2one	ENSG00000224051	ENST00000488011	CPTP	ceramide-1-phosphate transfer protein [Source:HGNC Symbol;Acc:HGNC:28116]
ENSOARG00000015656	-0.0963277	0.568806	329.696	379.942	323.753	270.996	334.223	353.424	358.403	342.64		ENSOART00000017039	ICAM1	intercellular adhesion molecule-1 precursor [Source:RefSeq peptide;Acc:NP_001009731]	ortholog_one2one	ENSG00000090339	ENST00000592686	ICAM1	intercellular adhesion molecule 1 [Source:HGNC Symbol;Acc:HGNC:5344]
ENSOARG00000001783	-0.246567	0.569815	45.9619	96.356	93.5755	45.2669	60.451	43.8815	125.783	160.265		ENSOART00000001920	FOS	Fos proto-oncogene, AP-1 transcription factor subunit [Source:HGNC Symbol;Acc:HGNC:3796]	ortholog_one2one	ENSG00000170345	ENST00000555347	FOS	Fos proto-oncogene, AP-1 transcription factor subunit [Source:HGNC Symbol;Acc:HGNC:3796]
ENSOARG00000006210	0.127626	0.57392	15.6329	11.3929	12.7978	11.7705	10.5247	12.5376	11.4403	12.0063		ENSOART00000006757	OGG1	8-oxoguanine DNA glycosylase [Source:HGNC Symbol;Acc:HGNC:8125]	ortholog_one2one	ENSG00000114026	ENST00000349503	OGG1	8-oxoguanine DNA glycosylase [Source:HGNC Symbol;Acc:HGNC:8125]
ENSOARG00000007690	-0.213941	0.575297	6.44052	19.024	10.275	13.0356	14.5372	11.2951	14.8301	18.5255		ENSOART00000008371	S1PR3	sphingosine-1-phosphate receptor 3 [Source:HGNC Symbol;Acc:HGNC:3167]	ortholog_one2one	ENSG00000213694	ENST00000375846	S1PR3	sphingosine-1-phosphate receptor 3 [Source:HGNC Symbol;Acc:HGNC:3167]
ENSOARG00000015161	0.0805157	0.575297	23.7714	23.8069	23.8526	23.046	20.5231	23.8327	22.0332	22.1654		ENSOART00000016497	RAP2B	RAP2B, member of RAS oncogene family [Source:HGNC Symbol;Acc:HGNC:9862]	ortholog_one2one	ENSG00000181467	ENST00000323534	RAP2B	RAP2B, member of RAS oncogene family [Source:HGNC Symbol;Acc:HGNC:9862]
ENSOARG00000020535	-0.0894552	0.57677	55.5641	64.1657	55.4113	63.1977	62.819	63.8739	56.3542	69.3212		ENSOART00000022369	SNAP23	synaptosome associated protein 23 [Source:HGNC Symbol;Acc:HGNC:11131]	ortholog_one2one	ENSG00000092531	ENST00000626061	SNAP23	synaptosome associated protein 23 [Source:HGNC Symbol;Acc:HGNC:11131]
ENSOARG00000001317	0.092315	0.578117	16.5697	17.788	15.55	17.2707	15.195	16.4344	15.1932	15.5375		ENSOART00000001411	LSM1	LSM1 homolog, mRNA degradation associated [Source:HGNC Symbol;Acc:HGNC:20472]	ortholog_one2one	ENSG00000175324	ENST00000523511	LSM1	LSM1 homolog, mRNA degradation associated [Source:HGNC Symbol;Acc:HGNC:20472]
ENSOARG00000004992	-0.163713	0.579732	11.1245	17.2506	13.3941	9.5154	16.5763	13.7236	12.772	14.9942		ENSOART00000005435	LFNG	LFNG O-fucosylpeptide 3-beta-N-acetylglucosaminyltransferase [Source:HGNC Symbol;Acc:HGNC:6560]	ortholog_one2one	ENSG00000106003	ENST00000614382	LFNG	LFNG O-fucosylpeptide 3-beta-N-acetylglucosaminyltransferase [Source:HGNC Symbol;Acc:HGNC:6560]
ENSOARG00000012176	0.132424	0.580739	310.14	311.316	356.321	440.019	381.584	322.306	269.362	300.917		ENSOART00000013254	MRC1	mannose receptor C-type 1 [Source:HGNC Symbol;Acc:HGNC:7228]	ortholog_one2one	ENSG00000260314	ENST00000569591	MRC1	mannose receptor C-type 1 [Source:HGNC Symbol;Acc:HGNC:7228]
ENSOARG00000019427	-0.108384	0.581292	12.0613	13.0051	14.1281	14.6306	15.3923	13.3282	15.4959	13.7991		ENSOART00000021157	PPARA	peroxisome proliferator activated receptor alpha [Source:HGNC Symbol;Acc:HGNC:9232]	ortholog_one2one	ENSG00000186951	ENST00000262735	PPARA	peroxisome proliferator activated receptor alpha [Source:HGNC Symbol;Acc:HGNC:9232]
ENSOARG00000006007	0.225004	0.581754	1.87361	1.66594	1.60546	1.21005	1.90759	1.01656	0.907963	1.19519		ENSOART00000006528	NGFR	nerve growth factor receptor [Source:HGNC Symbol;Acc:HGNC:7809]	ortholog_one2one	ENSG00000064300	ENST00000504201	NGFR	nerve growth factor receptor [Source:HGNC Symbol;Acc:HGNC:7809]
ENSOARG00000001667	0.085772	0.586305	58.3745	49.3871	58.1636	57.6424	51.0446	53.4824	56.7174	47.6991		ENSOART00000001795	EIF2AK1	eukaryotic translation initiation factor 2 alpha kinase 1 [Source:HGNC Symbol;Acc:HGNC:24921]	ortholog_one2one	ENSG00000086232	ENST00000461493	EIF2AK1	eukaryotic translation initiation factor 2 alpha kinase 1 [Source:HGNC Symbol;Acc:HGNC:24921]
ENSOARG00000003365	-0.098687	0.590038	76.4665	79.5353	77.2456	68.5329	91.2356	87.2548	70.3974	73.1241		ENSOART00000003659	FGR	FGR proto-oncogene, Src family tyrosine kinase [Source:HGNC Symbol;Acc:HGNC:3697]	ortholog_one2one	ENSG00000000938	ENST00000399173	FGR	FGR proto-oncogene, Src family tyrosine kinase [Source:HGNC Symbol;Acc:HGNC:3697]
ENSOARG00000003314	-0.105447	0.590645	12.9981	12.3065	13.6694	15.6757	13.9452	15.0225	14.2247	15.4289		ENSOART00000003597	POLB	DNA polymerase beta [Source:HGNC Symbol;Acc:HGNC:9174]	ortholog_one2one	ENSG00000070501	ENST00000521418	POLB	DNA polymerase beta [Source:HGNC Symbol;Acc:HGNC:9174]
ENSOARG00000018310	-0.1155	0.594699	62.0632	65.3479	46.0538	49.2821	55.7149	56.2497	64.3443	64.5948		ENSOART00000019923	MAPK7	mitogen-activated protein kinase 7 [Source:HGNC Symbol;Acc:HGNC:6880]	ortholog_one2one	ENSG00000166484	ENST00000308406	MAPK7	mitogen-activated protein kinase 7 [Source:HGNC Symbol;Acc:HGNC:6880]
ENSOARG00000013714	-0.148578	0.59482	210.312	268.7	152.565	179.748	196.614	198.512	236.918	273.047		ENSOART00000014923	CD34	CD34 molecule [Source:HGNC Symbol;Acc:HGNC:1662]	ortholog_one2one	ENSG00000174059	ENST00000356522	CD34	CD34 molecule [Source:HGNC Symbol;Acc:HGNC:1662]
ENSOARG00000020793	0.0808359	0.595334	45.8448	46.2165	47.5675	40.2617	41.9013	40.0977	40.3135	46.3409		ENSOART00000022655	LACTB	lactamase beta [Source:HGNC Symbol;Acc:HGNC:16468]	ortholog_one2one	ENSG00000103642	ENST00000559782	LACTB	lactamase beta [Source:HGNC Symbol;Acc:HGNC:16468]
ENSOARG00000021133	-0.142901	0.596424	8.25557	6.82499	9.40342	8.58036	11.1824	8.07601	8.17166	9.34424		ENSOART00000023027	SLC38A6	solute carrier family 38 member 6 [Source:HGNC Symbol;Acc:HGNC:19863]	ortholog_one2one	ENSG00000139974	ENST00000354886	SLC38A6	solute carrier family 38 member 6 [Source:HGNC Symbol;Acc:HGNC:19863]
ENSOARG00000007592	-0.151596	0.599165	73.4805	86.6828	91.7406	47.742	92.1565	82.6802	74.8161	85.6737		ENSOART00000008268	PTGS2	prostaglandin-endoperoxide synthase 2 [Source:HGNC Symbol;Acc:HGNC:9605]	ortholog_one2one	ENSG00000073756	ENST00000559800	PTGS2	prostaglandin-endoperoxide synthase 2 [Source:HGNC Symbol;Acc:HGNC:9605]
ENSOARG00000008484	-0.230722	0.599165	1.2881	2.09586	0.504574	0.71503	2.03915	2.14607	0.72637	1.46683		ENSOART00000009233	LTA	lymphotoxin alpha [Source:HGNC Symbol;Acc:HGNC:6709]	ortholog_one2one	ENSG00000226979	ENST00000471842	LTA	lymphotoxin alpha [Source:HGNC Symbol;Acc:HGNC:6709]
ENSOARG00000008550	-0.0980578	0.599935	260.841	270.85	301.735	276.937	346.524	259.392	266.759	311.457		ENSOART00000009307
ENSOARG00000017426	0.0555739	0.602008	127.288	123.495	118.621	122.16	114.653	123.286	121.546	110.066		ENSOART00000018971	RELA	RELA proto-oncogene, NF-kB subunit [Source:HGNC Symbol;Acc:HGNC:9955]	ortholog_one2one	ENSG00000173039	ENST00000615805	RELA	RELA proto-oncogene, NF-kB subunit [Source:HGNC Symbol;Acc:HGNC:9955]
ENSOARG00000014824	0.133994	0.606377	23.7128	18.0029	17.4766	16.7207	17.4972	14.0624	20.2778	16.1894		ENSOART00000016135	MVK	mevalonate kinase [Source:HGNC Symbol;Acc:HGNC:7530]	ortholog_one2one	ENSG00000110921	ENST00000639206	MVK	mevalonate kinase [Source:HGNC Symbol;Acc:HGNC:7530]
ENSOARG00000009747	0.116432	0.60666	9.54368	7.89979	10.1373	9.73541	7.82771	8.41486	8.89803	8.8553		ENSOART00000010605	HYAL3	hyaluronoglucosaminidase 3 [Source:HGNC Symbol;Acc:HGNC:5322]	ortholog_one2one	ENSG00000186792	ENST00000435141	HYAL3	hyaluronoglucosaminidase 3 [Source:HGNC Symbol;Acc:HGNC:5322]
ENSOARG00000002217	0.202214	0.606895	1.81506	2.687	2.98157	3.13513	1.71026	3.21911	1.81593	1.95577		ENSOART00000002408			ortholog_one2many	ENSG00000104970	ENST00000611588	KIR3DX1	killer cell immunoglobulin like receptor, three Ig domains X1 [Source:HGNC Symbol;Acc:HGNC:25043]
ENSOARG00000011076	-0.22186	0.608014	2.98606	6.50255	1.65133	2.20009	4.14408	4.00977	3.38973	5.54135		ENSOART00000012047	CD40LG	CD40 ligand [Source:HGNC Symbol;Acc:HGNC:11935]	ortholog_one2one	ENSG00000102245	ENST00000370628	CD40LG	CD40 ligand [Source:HGNC Symbol;Acc:HGNC:11935]
ENSOARG00000014236	-0.150277	0.609475	8.48978	8.27597	6.46772	7.37031	7.49881	10.2221	6.53733	9.88751		ENSOART00000015500	CCR2	C-C motif chemokine receptor 2 [Source:HGNC Symbol;Acc:HGNC:1603]	ortholog_one2one	ENSG00000121807	ENST00000292301	CCR2	C-C motif chemokine receptor 2 [Source:HGNC Symbol;Acc:HGNC:1603]
ENSOARG00000007979	0.224759	0.609613	1102.5	939.968	2143.61	1727.13	2012.51	557.414	1021.4	789.806		ENSOART00000008689			ortholog_one2one	ENSG00000187908	ENST00000619379	DMBT1	deleted in malignant brain tumors 1 [Source:HGNC Symbol;Acc:HGNC:2926]
ENSOARG00000010106	-0.0907678	0.609613	84.1366	103.02	98.0707	108.245	95.6428	108.998	115.735	97.191		ENSOART00000010995	PARK7	Parkinsonism associated deglycase [Source:HGNC Symbol;Acc:HGNC:16369]	ortholog_one2one	ENSG00000116288	ENST00000469225	PARK7	Parkinsonism associated deglycase [Source:HGNC Symbol;Acc:HGNC:16369]
ENSOARG00000019346	0.17522	0.610003	10.3634	7.03995	5.22922	9.84542	6.84102	7.96306	6.96105	5.97597		ENSOART00000021069	MREG	melanoregulin [Source:HGNC Symbol;Acc:HGNC:25478]	ortholog_one2one	ENSG00000118242	ENST00000620139	MREG	melanoregulin [Source:HGNC Symbol;Acc:HGNC:25478]
ENSOARG00000012532	-0.201951	0.61111	1.75651	2.47204	1.42198	1.37506	2.23649	1.86369	1.63433	2.71635		ENSOART00000013626	DNASE1L3	deoxyribonuclease 1 like 3 [Source:HGNC Symbol;Acc:HGNC:2959]	ortholog_one2one	ENSG00000163687	ENST00000463694	DNASE1L3	deoxyribonuclease 1 like 3 [Source:HGNC Symbol;Acc:HGNC:2959]
ENSOARG00000020240	-0.0586618	0.612666	77.9303	81.8462	85.3647	81.1284	79.1322	85.3911	82.6851	90.6174		ENSOART00000022039	SNX4	sorting nexin 4 [Source:HGNC Symbol;Acc:HGNC:11175]	ortholog_one2one	ENSG00000114520	ENST00000465505	SNX4	sorting nexin 4 [Source:HGNC Symbol;Acc:HGNC:11175]
ENSOARG00000021088	0.0771795	0.613516	126.703	137.843	122.749	132.171	106.036	133.395	117.854	130.982		ENSOART00000022975	LGALS3	galectin 3 [Source:HGNC Symbol;Acc:HGNC:6563]	ortholog_one2one	ENSG00000131981	ENST00000556263	LGALS3	galectin 3 [Source:HGNC Symbol;Acc:HGNC:6563]
ENSOARG00000020417	0.212528	0.614147	0.995353	1.39724	2.11003	1.87008	1.71026	1.01656	1.39221	0.977886		ENSOART00000022232
ENSOARG00000004831	-0.208373	0.61435	1.11245	1.39724	2.11003	1.04504	2.10493	1.41189	2.05805	1.46683		ENSOART00000005265	CCL14	C-C motif chemokine ligand 14 [Source:HGNC Symbol;Acc:HGNC:10612]	ortholog_one2one	ENSG00000276409	ENST00000620991	CCL14	C-C motif chemokine ligand 14 [Source:HGNC Symbol;Acc:HGNC:10612]
ENSOARG00000011266	0.211252	0.61664	1.4052	2.90196	1.88068	3.85016	1.64448	2.25902	2.48176	1.57548		ENSOART00000012246	FFAR2	free fatty acid receptor 2 [Source:HGNC Symbol;Acc:HGNC:4501]	ortholog_one2one	ENSG00000126262	ENST00000246549	FFAR2	free fatty acid receptor 2 [Source:HGNC Symbol;Acc:HGNC:4501]
ENSOARG00000018242	0.195519	0.616651	7.43587	8.54467	3.94485	4.95021	5.19655	4.23567	3.9345	7.11684		ENSOART00000019850			ortholog_one2many	ENSG00000162692	ENST00000603679	VCAM1	vascular cell adhesion molecule 1 [Source:HGNC Symbol;Acc:HGNC:12663]
ENSOARG00000007476	-0.0906454	0.616902	41.1608	53.3102	41.5585	42.4068	44.8613	51.1669	45.7613	47.4275		ENSOART00000008142			ortholog_one2many	ENSG00000185187	ENST00000525070	SIGIRR	single Ig and TIR domain containing [Source:HGNC Symbol;Acc:HGNC:30575]
ENSOARG00000018034	-0.0778796	0.619865	387.134	395.366	311.597	346.625	376.454	405.89	362.822	367.848		ENSOART00000019633	ZYX	zyxin [Source:HGNC Symbol;Acc:HGNC:13200]	ortholog_one2one	ENSG00000159840	ENST00000497119	ZYX	zyxin [Source:HGNC Symbol;Acc:HGNC:13200]
ENSOARG00000018587	0.0791348	0.621466	73.7732	75.4511	66.7872	73.5381	58.0829	69.6344	68.8236	75.0799		ENSOART00000020231			ortholog_one2many	ENSG00000088832	ENST00000439640	FKBP1A	FK506 binding protein 1A [Source:HGNC Symbol;Acc:HGNC:3711]
ENSOARG00000017579	-0.211904	0.626293	1.0539	0.10748	1.37611	0.825035	1.90759	1.18599	1.08956	0.706251		ENSOART00000019130			ortholog_many2many	ENSG00000128284	ENST00000424878	APOL3	apolipoprotein L3 [Source:HGNC Symbol;Acc:HGNC:14868]
ENSOARG00000015457	-0.0969192	0.626843	215.23	302.772	222.425	247.125	270.681	259.336	280.439	242.298		ENSOART00000016825	ENPP2	ectonucleotide pyrophosphatase/phosphodiesterase 2 [Source:HGNC Symbol;Acc:HGNC:3357]	ortholog_one2one	ENSG00000136960	ENST00000518958	ENPP2	ectonucleotide pyrophosphatase/phosphodiesterase 2 [Source:HGNC Symbol;Acc:HGNC:3357]
ENSOARG00000015479	-0.197757	0.629755	3.86431	2.31082	2.20178	2.2551	3.48629	4.68747	2.42123	2.22741		ENSOART00000016843	P2RX7	purinergic receptor P2X 7 [Source:HGNC Symbol;Acc:HGNC:8537]	ortholog_one2one	ENSG00000089041	ENST00000535600	P2RX7	purinergic receptor P2X 7 [Source:HGNC Symbol;Acc:HGNC:8537]
ENSOARG00000011740	-0.08613	0.629842	14.8717	16.6057	16.5133	14.7956	17.7603	16.8297	15.3143	16.5697		ENSOART00000012771	LIAS	lipoic acid synthetase [Source:HGNC Symbol;Acc:HGNC:16429]	ortholog_one2one	ENSG00000121897	ENST00000639614	LIAS	lipoic acid synthetase [Source:HGNC Symbol;Acc:HGNC:16429]
ENSOARG00000005167	0.097172	0.630284	62.1803	70.9907	56.0535	64.7927	65.6475	64.6081	52.1776	52.4799		ENSOART00000005629	TYROBP	TYRO protein tyrosine kinase binding protein [Source:HGNC Symbol;Acc:HGNC:12449]	ortholog_one2one	ENSG00000011600	ENST00000585626	TYROBP	TYRO protein tyrosine kinase binding protein [Source:HGNC Symbol;Acc:HGNC:12449]
ENSOARG00000005972	0.190021	0.631292	1.75651	1.3435	1.55959	1.65007	1.31558	1.41189	0.968493	1.52116		ENSOART00000006491	TNFSF15	TNF superfamily member 15 [Source:HGNC Symbol;Acc:HGNC:11931]	ortholog_one2one	ENSG00000181634	ENST00000374044	TNFSF15	TNF superfamily member 15 [Source:HGNC Symbol;Acc:HGNC:11931]
ENSOARG00000007468	-0.113406	0.633828	156.212	195.13	120.043	134.536	154.844	166.038	159.922	174.281		ENSOART00000008132	TGFB1	transforming growth factor beta 1 [Source:HGNC Symbol;Acc:HGNC:11766]	ortholog_one2one	ENSG00000105329	ENST00000597453	TGFB1	transforming growth factor beta 1 [Source:HGNC Symbol;Acc:HGNC:11766]
ENSOARG00000013547	-0.112922	0.634569	10.8903	13.3275	13.1189	12.3205	15.3265	14.7401	11.2587	12.4409		ENSOART00000014732			ortholog_one2one	ENSG00000151422	ENST00000628534	FER	FER tyrosine kinase [Source:HGNC Symbol;Acc:HGNC:3655]
ENSOARG00000000729	-0.205373	0.635182	7.90427	8.11475	16.6051	6.93029	21.6413	11.5775	6.90052	9.12693		ENSOART00000000789	ITIH4	inter-alpha-trypsin inhibitor heavy chain family member 4 [Source:HGNC Symbol;Acc:HGNC:6169]	ortholog_one2one	ENSG00000055955	ENST00000473904	ITIH4	inter-alpha-trypsin inhibitor heavy chain family member 4 [Source:HGNC Symbol;Acc:HGNC:6169]
ENSOARG00000002839	-0.202579	0.635182	8.72398	2.9557	5.82553	4.51019	9.86686	7.11592	6.17415	3.96587		ENSOART00000003071			ortholog_many2many	ENSG00000128284	ENST00000424878	APOL3	apolipoprotein L3 [Source:HGNC Symbol;Acc:HGNC:14868]
ENSOARG00000020302	-0.0743607	0.635987	34.9545	33.8563	31.5588	34.9265	33.6789	37.7257	38.0739	32.2159		ENSOART00000022107	VPS18	VPS18, CORVET/HOPS core subunit [Source:HGNC Symbol;Acc:HGNC:15972]	ortholog_one2one	ENSG00000104142	ENST00000558474	VPS18	VPS18, CORVET/HOPS core subunit [Source:HGNC Symbol;Acc:HGNC:15972]
ENSOARG00000004764	-0.115552	0.636	52.461	76.5796	51.3289	62.9777	55.5175	65.907	69.7921	72.4722		ENSOART00000005189	IL34	interleukin 34 [Source:HGNC Symbol;Acc:HGNC:28529]	ortholog_one2one	ENSG00000157368	ENST00000429149	IL34	interleukin 34 [Source:HGNC Symbol;Acc:HGNC:28529]
ENSOARG00000007692	-0.190345	0.63621	19.7314	41.3261	14.2657	28.7112	29.7979	20.5006	40.6162	33.0851		ENSOART00000008375	ASS1	argininosuccinate synthase 1 [Source:HGNC Symbol;Acc:HGNC:758]	ortholog_one2one	ENSG00000130707	ENST00000372386	ASS1	argininosuccinate synthase 1 [Source:HGNC Symbol;Acc:HGNC:758]
ENSOARG00000012250	0.104609	0.636923	90.8699	69.3247	88.3462	65.9478	73.0805	63.4785	78.569	73.9934		ENSOART00000013320	RBM3	RNA binding motif (RNP1, RRM) protein 3 [Source:HGNC Symbol;Acc:HGNC:9900]	ortholog_one2one	ENSG00000102317	ENST00000354480	RBM3	RNA binding motif (RNP1, RRM) protein 3 [Source:HGNC Symbol;Acc:HGNC:9900]
ENSOARG00000001702	0.0877528	0.638022	278.992	310.456	320.175	330.069	255.289	262.386	341.454	296.788		ENSOART00000001830	PRDX1	peroxiredoxin 1 [Source:HGNC Symbol;Acc:HGNC:9352]	ortholog_one2one	ENSG00000117450	ENST00000262746	PRDX1	peroxiredoxin 1 [Source:HGNC Symbol;Acc:HGNC:9352]
ENSOARG00000000730	-0.199442	0.63881	1.69796	3.27815	1.83481	2.69511	3.61785	1.46836	2.96601	3.58558		ENSOART00000000776
ENSOARG00000015263	0.0893867	0.639213	319.391	414.229	314.487	379.901	295.808	339.644	331.164	362.741		ENSOART00000016613	CTSB	Ovis aries cathepsin B (CTSB), mRNA. [Source:RefSeq mRNA;Acc:NM_001308587]	ortholog_one2one	ENSG00000164733	ENST00000532392	CTSB	cathepsin B [Source:HGNC Symbol;Acc:HGNC:2527]
ENSOARG00000002297	-0.162683	0.639333	10.8903	14.9397	10.2291	10.5054	7.82771	14.3448	17.0092	13.9077		ENSOART00000002485	CHST1	carbohydrate sulfotransferase 1 [Source:HGNC Symbol;Acc:HGNC:1969]	ortholog_one2one	ENSG00000175264	ENST00000531322	CHST1	carbohydrate sulfotransferase 1 [Source:HGNC Symbol;Acc:HGNC:1969]
ENSOARG00000004519	-0.148794	0.639507	41.6292	40.52	28.4396	25.4111	48.9396	30.6662	39.7688	32.9222		ENSOART00000004915	CARD9	caspase recruitment domain family member 9 [Source:HGNC Symbol;Acc:HGNC:16391]	ortholog_one2one	ENSG00000187796	ENST00000641290	CARD9	caspase recruitment domain family member 9 [Source:HGNC Symbol;Acc:HGNC:16391]
ENSOARG00000016127	-0.0884989	0.640159	233.44	282.512	203.527	243.77	252.197	259.618	230.925	277.448		ENSOART00000017565	CTSZ	cathepsin Z [Source:HGNC Symbol;Acc:HGNC:2547]	ortholog_one2one	ENSG00000101160	ENST00000472025	CTSZ	cathepsin Z [Source:HGNC Symbol;Acc:HGNC:2547]
ENSOARG00000020393	0.20487	0.64214	11.2416	67.3901	42.9805	62.3176	23.3516	40.5495	15.6775	49.2202		ENSOART00000022207		Ovis aries lysozyme C-1-like (LOC443320), mRNA. [Source:RefSeq mRNA;Acc:NM_001308588]
ENSOARG00000012274	-0.160456	0.64331	12.9981	22.7858	11.33	11.0555	14.3398	16.3779	17.8566	17.5476		ENSOART00000013344	TBXA2R	thromboxane A2 receptor [Source:HGNC Symbol;Acc:HGNC:11608]	ortholog_one2one	ENSG00000006638	ENST00000587717	TBXA2R	thromboxane A2 receptor [Source:HGNC Symbol;Acc:HGNC:11608]
ENSOARG00000007541	-0.139957	0.645203	46.6059	45.8403	38.0724	42.5718	65.3186	47.383	32.2629	47.1015		ENSOART00000008210	CSF2RA	colony stimulating factor 2 receptor alpha subunit [Source:HGNC Symbol;Acc:HGNC:2435]	ortholog_one2one	ENSG00000198223	ENST00000417535	CSF2RA	colony stimulating factor 2 receptor alpha subunit [Source:HGNC Symbol;Acc:HGNC:2435]
ENSOARG00000009664	-0.0756843	0.645203	66.9229	83.4046	68.8055	77.0033	81.1056	72.1193	80.8087	76.5467		ENSOART00000010520	HYAL1	hyaluronoglucosaminidase 1 [Source:HGNC Symbol;Acc:HGNC:5320]	ortholog_one2one	ENSG00000114378	ENST00000618175	HYAL1	hyaluronoglucosaminidase 1 [Source:HGNC Symbol;Acc:HGNC:5320]
ENSOARG00000008243	0.114945	0.647987	21.9563	18.3791	20.1371	23.706	22.628	20.783	15.3143	17.9279		ENSOART00000008970	NOD1	nucleotide binding oligomerization domain containing 1 [Source:HGNC Symbol;Acc:HGNC:16390]	ortholog_one2one	ENSG00000106100	ENST00000419601	NOD1	nucleotide binding oligomerization domain containing 1 [Source:HGNC Symbol;Acc:HGNC:16390]
ENSOARG00000008183	-0.100707	0.648891	60.7165	74.645	52.5215	55.9374	56.9647	63.4221	73.6055	66.8765		ENSOART00000008904	TRIB1	tribbles pseudokinase 1 [Source:HGNC Symbol;Acc:HGNC:16891]	ortholog_one2one	ENSG00000173334	ENST00000519576	TRIB1	tribbles pseudokinase 1 [Source:HGNC Symbol;Acc:HGNC:16891]
ENSOARG00000007502	-0.200733	0.650256	251.18	336.252	122.52	123.26	230.885	396.007	227.899	188.026		ENSOART00000008168	NFKBIA	NF-kappa-B inhibitor alpha [Source:RefSeq peptide;Acc:NP_001159656]	ortholog_one2one	ENSG00000100906	ENST00000553342	NFKBIA	NFKB inhibitor alpha [Source:HGNC Symbol;Acc:HGNC:7797]
ENSOARG00000016003	0.153332	0.651081	18.0335	12.3065	10.7337	11.5505	13.5505	10.5045	8.29272	13.5817		ENSOART00000017425	ACOD1	aconitate decarboxylase 1 [Source:HGNC Symbol;Acc:HGNC:33904]	ortholog_one2one	ENSG00000102794	ENST00000449753	ACOD1	aconitate decarboxylase 1 [Source:HGNC Symbol;Acc:HGNC:33904]
ENSOARG00000016186	-0.164346	0.652201	121.609	116.562	80.0896	57.5874	103.076	135.711	71.729	120.063		ENSOART00000017629			ortholog_many2many	ENSG00000170298	ENST00000324290	LGALS9B	galectin 9B [Source:HGNC Symbol;Acc:HGNC:24842]
ENSOARG00000002404	-0.13465	0.65345	46.3132	84.2107	49.0812	62.0426	70.3178	57.3792	64.6469	74.5366		ENSOART00000002605	S100A13	S100 calcium binding protein A13 [Source:HGNC Symbol;Acc:HGNC:10490]	ortholog_one2one	ENSG00000189171	ENST00000392622	S100A13	S100 calcium binding protein A13 [Source:HGNC Symbol;Acc:HGNC:10490]
ENSOARG00000018911	0.173931	0.65383	271.731	116.67	254.947	202.794	149.976	193.994	257.135	116.749		ENSOART00000020594	PER1	period circadian clock 1 [Source:HGNC Symbol;Acc:HGNC:8845]	ortholog_one2one	ENSG00000179094	ENST00000584202	PER1	period circadian clock 1 [Source:HGNC Symbol;Acc:HGNC:8845]
ENSOARG00000012121	-0.090468	0.655461	26.2305	26.4939	23.715	25.1361	32.166	26.6565	24.3334	24.6645		ENSOART00000013191	FAM214B	family with sequence similarity 214 member B [Source:HGNC Symbol;Acc:HGNC:25666]	ortholog_one2one	ENSG00000005238	ENST00000605392	FAM214B	family with sequence similarity 214 member B [Source:HGNC Symbol;Acc:HGNC:25666]
ENSOARG00000019783	0.200381	0.655615	0.644052	0.429921	1.28437	2.2551	1.11824	0.50828	0.665839	1.03221		ENSOART00000021541	SCG2	secretogranin II [Source:HGNC Symbol;Acc:HGNC:10575]	ortholog_one2one	ENSG00000171951	ENST00000433889	SCG2	secretogranin II [Source:HGNC Symbol;Acc:HGNC:10575]
ENSOARG00000011352	-0.0911724	0.659506	24.2983	23.8606	26.1002	24.256	30.1268	24.4539	28.0863	22.1111		ENSOART00000012341	MST1R	macrophage stimulating 1 receptor [Source:HGNC Symbol;Acc:HGNC:7381]	ortholog_one2one	ENSG00000164078	ENST00000613534	MST1R	macrophage stimulating 1 receptor [Source:HGNC Symbol;Acc:HGNC:7381]
ENSOARG00000014731	-0.171263	0.660425	21.4879	13.4888	13.7611	8.52536	16.7079	22.082	11.4403	16.2438		ENSOART00000016036	DDX58	DExD/H-box helicase 58 [Source:HGNC Symbol;Acc:HGNC:19102]	ortholog_one2one	ENSG00000107201	ENST00000379883	DDX58	DExD/H-box helicase 58 [Source:HGNC Symbol;Acc:HGNC:19102]
ENSOARG00000017673	0.189415	0.662271	0.995353	1.23602	0.917406	1.65007	1.05247	1.07304	0.786901	0.977886		ENSOART00000019232	PTGER2	prostaglandin E2 receptor EP2 subtype [Source:RefSeq peptide;Acc:NP_001265489]	ortholog_one2one	ENSG00000125384	ENST00000245457	PTGER2	prostaglandin E receptor 2 [Source:HGNC Symbol;Acc:HGNC:9594]
ENSOARG00000020131	-0.185112	0.6624	2.69331	2.25708	1.88068	1.43006	2.43383	3.04968	1.33168	3.04231		ENSOART00000021920	TSPAN2	tetraspanin 2 [Source:HGNC Symbol;Acc:HGNC:20659]	ortholog_one2one	ENSG00000134198	ENST00000433172	TSPAN2	tetraspanin 2 [Source:HGNC Symbol;Acc:HGNC:20659]
ENSOARG00000013486	0.111939	0.662828	9.54368	12.0378	11.7428	14.4106	11.1824	10.5045	9.98759	11.8976		ENSOART00000014670	TMEM251	transmembrane protein 251 [Source:HGNC Symbol;Acc:HGNC:20218]	ortholog_one2one	ENSG00000153485	ENST00000415050	TMEM251	transmembrane protein 251 [Source:HGNC Symbol;Acc:HGNC:20218]
ENSOARG00000003182	-0.0652567	0.663342	645.574	701.684	585.764	637.257	602.273	661.555	739.203	672.188		ENSOART00000003458	CD81	Ovis aries CD81 molecule (CD81), mRNA. [Source:RefSeq mRNA;Acc:NM_001127281]	ortholog_one2one	ENSG00000110651	ENST00000481386	CD81	CD81 molecule [Source:HGNC Symbol;Acc:HGNC:1701]
ENSOARG00000014315	-0.14653	0.664404	11.6515	17.4118	9.44929	11.7155	14.8003	17.3945	10.6534	13.4188		ENSOART00000015585	HRH1	histamine receptor H1 [Source:HGNC Symbol;Acc:HGNC:5182]	ortholog_one2one	ENSG00000196639	ENST00000397056	HRH1	histamine receptor H1 [Source:HGNC Symbol;Acc:HGNC:5182]
ENSOARG00000005787	0.0872149	0.664796	44.3225	43.9594	38.6228	50.2721	40.4541	37.4998	47.5167	39.6587		ENSOART00000006301	WFS1	wolframin ER transmembrane glycoprotein [Source:HGNC Symbol;Acc:HGNC:12762]	ortholog_one2one	ENSG00000109501	ENST00000513395	WFS1	wolframin ER transmembrane glycoprotein [Source:HGNC Symbol;Acc:HGNC:12762]
ENSOARG00000001000	0.12799	0.66597	6.96747	6.34133	5.82553	7.0403	7.36726	5.92994	5.56884	4.67212		ENSOART00000001068			ortholog_one2one	ENSG00000197355	ENST00000474787	UAP1L1	UDP-N-acetylglucosamine pyrophosphorylase 1 like 1 [Source:HGNC Symbol;Acc:HGNC:28082]
ENSOARG00000003640	0.0605068	0.66597	173.835	145.313	150.088	154.227	146.161	154.8	152.598	139.729		ENSOART00000003959	BRD4	bromodomain containing 4 [Source:HGNC Symbol;Acc:HGNC:13575]	ortholog_one2one	ENSG00000141867	ENST00000630599	BRD4	bromodomain containing 4 [Source:HGNC Symbol;Acc:HGNC:13575]
ENSOARG00000002700	-0.132183	0.666773	11.9442	15.1547	12.9354	17.9858	19.4706	18.1851	13.1957	13.2015		ENSOART00000002926
ENSOARG00000008908	-0.131023	0.667497	20.3169	23.0008	17.4307	15.2356	22.6938	26.2611	15.6775	19.0688		ENSOART00000009701			ortholog_one2many	ENSG00000103490	ENST00000561508	PYCARD	PYD and CARD domain containing [Source:HGNC Symbol;Acc:HGNC:16608]
ENSOARG00000004675	0.168146	0.667529	3.80576	4.99783	4.54116	4.45519	2.43383	3.67091	3.08707	5.92164		ENSOART00000005098	SCN9A	sodium voltage-gated channel alpha subunit 9 [Source:HGNC Symbol;Acc:HGNC:10597]	ortholog_one2one	ENSG00000169432	ENST00000303354	SCN9A	sodium voltage-gated channel alpha subunit 9 [Source:HGNC Symbol;Acc:HGNC:10597]
ENSOARG00000001833	0.0946836	0.670364	14.6961	12.4677	13.8987	12.8705	11.8402	14.4013	10.835	12.8212		ENSOART00000001970	PANX1	pannexin 1 [Source:HGNC Symbol;Acc:HGNC:8599]	ortholog_one2one	ENSG00000110218	ENST00000436171	PANX1	pannexin 1 [Source:HGNC Symbol;Acc:HGNC:8599]
ENSOARG00000015518	-0.0584807	0.671417	154.514	183.361	155.684	171.387	162.145	170.556	175.176	180.583		ENSOART00000016886	VPS35	VPS35, retromer complex component [Source:HGNC Symbol;Acc:HGNC:13487]	ortholog_one2one	ENSG00000069329	ENST00000640313	VPS35	VPS35, retromer complex component [Source:HGNC Symbol;Acc:HGNC:13487]
ENSOARG00000008160	0.106309	0.673026	17.9164	13.5962	14.2657	12.2655	11.5113	13.1023	14.3458	14.1793		ENSOART00000008877
ENSOARG00000009111	0.117813	0.674261	15.1059	13.7575	15.6418	12.9805	10.722	10.5609	14.5274	16.2981		ENSOART00000009919			ortholog_one2many	ENSG00000164022	ENST00000442366	AIMP1	aminoacyl tRNA synthetase complex interacting multifunctional protein 1 [Source:HGNC Symbol;Acc:HGNC:10648]
ENSOARG00000001878	0.135766	0.675199	57.145	99.043	81.9703	103.459	53.6099	86.1817	86.1354	78.2309		ENSOART00000002020			ortholog_many2many	ENSG00000224389	ENST00000425700	C4B	complement C4B (Chido blood group) [Source:HGNC Symbol;Acc:HGNC:1324]
ENSOARG00000011815	0.170863	0.676905	4.03996	4.78287	6.05488	8.03034	5.72278	2.65435	5.87149	5.10674		ENSOART00000012851			ortholog_one2many	ENSG00000273294	ENST00000382079	C1QTNF3-AMACR	C1QTNF3-AMACR readthrough (NMD candidate) [Source:HGNC Symbol;Acc:HGNC:49198]
ENSOARG00000000428	0.0549996	0.677117	54.276	59.544	58.9434	60.7226	52.1628	56.2497	59.865	54.8703		ENSOART00000000460	COPS5	COP9 signalosome subunit 5 [Source:HGNC Symbol;Acc:HGNC:2240]	ortholog_one2one	ENSG00000121022	ENST00000518768	COPS5	COP9 signalosome subunit 5 [Source:HGNC Symbol;Acc:HGNC:2240]
ENSOARG00000006122	0.106548	0.677417	16.3355	16.3907	13.44	13.8056	14.7345	13.8365	10.6534	15.6462		ENSOART00000006657	GAS7	growth arrest specific 7 [Source:HGNC Symbol;Acc:HGNC:4169]	ortholog_one2one	ENSG00000007237	ENST00000580043	GAS7	growth arrest specific 7 [Source:HGNC Symbol;Acc:HGNC:4169]
ENSOARG00000009470	-0.0625857	0.677986	72.5437	82.8135	70.8238	79.5334	71.6992	81.1554	84.9853	79.6434		ENSOART00000010316	RNASEK	ribonuclease K [Source:HGNC Symbol;Acc:HGNC:33911]	ortholog_one2one	ENSG00000219200	ENST00000552321	RNASEK	ribonuclease K [Source:HGNC Symbol;Acc:HGNC:33911]
ENSOARG00000005993	-0.0542371	0.680632	101.76	115.971	103.942	99.7742	101.694	106.795	114.766	111.751		ENSOART00000006513	ATP6V1G1	ATPase H+ transporting V1 subunit G1 [Source:HGNC Symbol;Acc:HGNC:864]	ortholog_one2one	ENSG00000136888	ENST00000374050	ATP6V1G1	ATPase H+ transporting V1 subunit G1 [Source:HGNC Symbol;Acc:HGNC:864]
ENSOARG00000006678	0.108954	0.682568	42.1561	38.2629	39.7237	34.7615	26.3774	42.6955	41.161	31.401		ENSOART00000007253	JMJD6	arginine demethylase and lysine hydroxylase [Source:HGNC Symbol;Acc:HGNC:19355]	ortholog_one2one	ENSG00000070495	ENST00000617192	JMJD6	arginine demethylase and lysine hydroxylase [Source:HGNC Symbol;Acc:HGNC:19355]
ENSOARG00000020869	0.0889004	0.684269	93.329	86.629	77.7043	96.4191	78.7375	68.5049	83.8957	98.2232		ENSOART00000022736	CTSK	cathepsin K [Source:HGNC Symbol;Acc:HGNC:2536]	ortholog_one2one	ENSG00000143387	ENST00000443913	CTSK	cathepsin K [Source:HGNC Symbol;Acc:HGNC:2536]
ENSOARG00000013246	0.0655442	0.686415	32.9637	34.7161	35.2743	34.7615	29.6006	33.6594	30.6286	36.5621		ENSOART00000014403			ortholog_one2many	ENSG00000243646	ENST00000609556	IL10RB	interleukin 10 receptor subunit beta [Source:HGNC Symbol;Acc:HGNC:5965]
ENSOARG00000008215	-0.0573878	0.689201	403.586	445.828	367.834	403.937	387.307	410.803	452.952	426.467		ENSOART00000008941	LAMP1	lysosomal associated membrane protein 1 [Source:HGNC Symbol;Acc:HGNC:6499]	ortholog_one2one	ENSG00000185896	ENST00000471046	LAMP1	lysosomal associated membrane protein 1 [Source:HGNC Symbol;Acc:HGNC:6499]
ENSOARG00000008246	-0.0897973	0.691319	24.7667	32.1903	25.5039	28.7662	33.8104	28.2943	25.423	30.5318		ENSOART00000008979	RB1	RB transcriptional corepressor 1 [Source:HGNC Symbol;Acc:HGNC:9884]	ortholog_one2one	ENSG00000139687	ENST00000484879	RB1	RB transcriptional corepressor 1 [Source:HGNC Symbol;Acc:HGNC:9884]
ENSOARG00000002819	-0.0702283	0.691604	31.5	34.2324	28.302	33.2764	32.9553	31.0616	36.8633	32.1072		ENSOART00000003058	ALOX5	arachidonate 5-lipoxygenase [Source:HGNC Symbol;Acc:HGNC:435]	ortholog_one2one	ENSG00000012779	ENST00000612635	ALOX5	arachidonate 5-lipoxygenase [Source:HGNC Symbol;Acc:HGNC:435]
ENSOARG00000020519	0.165991	0.692479	31.7342	32.8889	54.5398	20.4059	40.1252	27.1083	34.6236	15.8635		ENSOART00000022351	KNG1	kininogen 1 [Source:HGNC Symbol;Acc:HGNC:6383]	ortholog_one2one	ENSG00000113889	ENST00000447445	KNG1	kininogen 1 [Source:HGNC Symbol;Acc:HGNC:6383]
ENSOARG00000007634	-0.177845	0.694634	8.78253	4.46043	7.61447	3.08013	4.99921	13.1588	4.47928	6.62789		ENSOART00000008310			ortholog_many2many	ENSG00000101307	ENST00000262929	SIRPB1	signal regulatory protein beta 1 [Source:HGNC Symbol;Acc:HGNC:15928]
ENSOARG00000019418	0.0649052	0.695803	36.6524	37.2419	33.6229	35.0915	29.5348	33.9418	37.4686	34.1717		ENSOART00000021148	MRPL52	mitochondrial ribosomal protein L52 [Source:HGNC Symbol;Acc:HGNC:16655]	ortholog_one2one	ENSG00000172590	ENST00000553965	MRPL52	mitochondrial ribosomal protein L52 [Source:HGNC Symbol;Acc:HGNC:16655]
ENSOARG00000018768	0.0451578	0.696343	130.977	123.441	120.455	127.825	115.64	121.874	129.657	116.531		ENSOART00000020435	RAB5C	RAB5C, member RAS oncogene family [Source:HGNC Symbol;Acc:HGNC:9785]	ortholog_one2one	ENSG00000108774	ENST00000393860	RAB5C	RAB5C, member RAS oncogene family [Source:HGNC Symbol;Acc:HGNC:9785]
ENSOARG00000017732	0.180166	0.696392	1.22955	2.20334	0.825666	0.71503	0.657791	0.564756	1.51327	1.08654		ENSOART00000019295	CXCL13	C-X-C motif chemokine ligand 13 [Source:HGNC Symbol;Acc:HGNC:10639]	ortholog_one2one	ENSG00000156234	ENST00000506590	CXCL13	C-X-C motif chemokine ligand 13 [Source:HGNC Symbol;Acc:HGNC:10639]
ENSOARG00000002714	-0.130979	0.701391	5.73792	5.42775	4.77051	5.17022	7.82771	6.15584	4.1161	5.26972		ENSOART00000002936
ENSOARG00000015990	-0.139908	0.704029	7.90427	5.15905	10.5043	7.97534	9.7353	7.51125	11.1377	7.06251		ENSOART00000017411	BDKRB2	bradykinin receptor B2 [Source:HGNC Symbol;Acc:HGNC:1030]	ortholog_one2one	ENSG00000168398	ENST00000539359	BDKRB2	bradykinin receptor B2 [Source:HGNC Symbol;Acc:HGNC:1030]
ENSOARG00000025194	0.119343	0.705068	17.0381	21.3348	14.7702	15.8407	12.5638	21.0089	12.8931	15.7548		ENSOART00000027096	ARL4C	ADP-ribosylation factor-like protein 4C [Source:RefSeq peptide;Acc:NP_001156026]	ortholog_one2one	ENSG00000188042	ENST00000390645	ARL4C	ADP ribosylation factor like GTPase 4C [Source:HGNC Symbol;Acc:HGNC:698]
ENSOARG00000010432	-0.0610549	0.706658	71.724	89.8534	77.7043	87.6187	85.447	86.0688	80.506	87.1948		ENSOART00000011353	PDCD4	programmed cell death 4 [Source:HGNC Symbol;Acc:HGNC:8763]	ortholog_one2one	ENSG00000150593	ENST00000393104	PDCD4	programmed cell death 4 [Source:HGNC Symbol;Acc:HGNC:8763]
ENSOARG00000003768	-0.0851477	0.708551	16.8039	22.4634	18.3481	21.2859	19.5364	18.7499	21.9727	23.1976		ENSOART00000004090	VAMP7	vesicle-associated membrane protein 7 [Source:RefSeq peptide;Acc:NP_001159676]	ortholog_one2one	ENSG00000124333	ENST00000460621	VAMP7	vesicle associated membrane protein 7 [Source:HGNC Symbol;Acc:HGNC:11486]
ENSOARG00000004515	0.0905771	0.710888	196.202	202.116	214.077	246.08	197.271	250.469	160.467	188.895		ENSOART00000004920	C1R	complement C1r [Source:HGNC Symbol;Acc:HGNC:1246]	ortholog_one2one	ENSG00000159403	ENST00000536092	C1R	complement C1r [Source:HGNC Symbol;Acc:HGNC:1246]
ENSOARG00000005009	-0.0602249	0.715037	47.7769	54.0625	56.5122	55.9374	54.4651	53.5388	52.4802	61.8241		ENSOART00000005454	TMX3	thioredoxin related transmembrane protein 3 [Source:HGNC Symbol;Acc:HGNC:24718]	ortholog_one2one	ENSG00000166479	ENST00000544714	TMX3	thioredoxin related transmembrane protein 3 [Source:HGNC Symbol;Acc:HGNC:24718]
ENSOARG00000016814	-0.0669607	0.717442	78.223	97.5383	90.915	94.164	81.8292	98.9452	91.9463	103.547		ENSOART00000018313	TXNRD1	thioredoxin reductase 1 [Source:HGNC Symbol;Acc:HGNC:12437]	ortholog_one2one	ENSG00000198431	ENST00000388854	TXNRD1	thioredoxin reductase 1 [Source:HGNC Symbol;Acc:HGNC:12437]
ENSOARG00000017849	-0.0668202	0.719532	15.2816	16.0145	15.6876	15.0706	17.9577	15.4178	16.2223	15.2116		ENSOART00000019420	SLC35A3	solute carrier family 35 member A3 [Source:HGNC Symbol;Acc:HGNC:11023]	ortholog_one2one	ENSG00000117620	ENST00000639148	SLC35A3	solute carrier family 35 member A3 [Source:HGNC Symbol;Acc:HGNC:11023]
ENSOARG00000007733	-0.0614396	0.719722	91.8067	100.386	79.5391	92.8989	88.0124	89.2314	99.5732	101.591		ENSOART00000008421	ACVR1	activin A receptor type 1 [Source:HGNC Symbol;Acc:HGNC:171]	ortholog_one2one	ENSG00000115170	ENST00000434821	ACVR1	activin A receptor type 1 [Source:HGNC Symbol;Acc:HGNC:171]
ENSOARG00000018099	-0.117114	0.720674	12.9981	18.0567	12.4309	15.6207	17.9577	18.7499	10.7745	17.0043		ENSOART00000019697	TLR8	toll-like receptor 8 precursor [Source:RefSeq peptide;Acc:NP_001129401]	ortholog_one2one	ENSG00000101916	ENST00000311912	TLR8	toll like receptor 8 [Source:HGNC Symbol;Acc:HGNC:15632]
ENSOARG00000018628	-0.120177	0.721432	28.631	30.9006	34.3569	24.641	47.3609	25.6964	25.7861	30.9664		ENSOART00000020274	NFKBIZ	NFKB inhibitor zeta [Source:HGNC Symbol;Acc:HGNC:29805]	ortholog_one2one	ENSG00000144802	ENST00000495719	NFKBIZ	NFKB inhibitor zeta [Source:HGNC Symbol;Acc:HGNC:29805]
ENSOARG00000006093	-0.0612771	0.722254	113.529	115.595	103.621	106.595	95.7743	115.662	126.086	118.541		ENSOART00000006625	TALDO1	transaldolase 1 [Source:HGNC Symbol;Acc:HGNC:11559]	ortholog_one2one	ENSG00000177156	ENST00000532202	TALDO1	transaldolase 1 [Source:HGNC Symbol;Acc:HGNC:11559]
ENSOARG00000014770	0.126422	0.72436	3.80576	2.57952	2.70635	2.64011	2.76272	2.65435	2.48176	2.55337		ENSOART00000016073	TMEM170B	transmembrane protein 170B [Source:HGNC Symbol;Acc:HGNC:34244]	ortholog_one2one	ENSG00000205269	ENST00000379426	TMEM170B	transmembrane protein 170B [Source:HGNC Symbol;Acc:HGNC:34244]
ENSOARG00000019463	-0.0977732	0.727416	102.112	124.086	90.2269	96.1441	118.665	135.428	81.5956	105.883		ENSOART00000021196	CD53	leukocyte surface antigen CD53 [Source:RefSeq peptide;Acc:NP_001269176]	ortholog_one2one	ENSG00000143119	ENST00000464329	CD53	CD53 molecule [Source:HGNC Symbol;Acc:HGNC:1686]
ENSOARG00000011288	-0.10367	0.728507	18.5604	22.8395	14.3574	23.046	19.2075	25.5834	19.3699	20.6443		ENSOART00000012274	TLR7	Ovis aries toll-like receptor 7 (TLR7), mRNA. [Source:RefSeq mRNA;Acc:NM_001135059]	ortholog_one2one	ENSG00000196664	ENST00000484204	TLR7	toll like receptor 7 [Source:HGNC Symbol;Acc:HGNC:15631]
ENSOARG00000014777	-0.13318	0.729906	8.25557	12.8439	6.92642	5.55524	8.09082	11.0692	9.92706	8.36636		ENSOART00000016083	CCR7	C-C motif chemokine receptor 7 [Source:HGNC Symbol;Acc:HGNC:1608]	ortholog_one2one	ENSG00000126353	ENST00000578085	CCR7	C-C motif chemokine receptor 7 [Source:HGNC Symbol;Acc:HGNC:1608]
ENSOARG00000012024	-0.159639	0.730278	1.93216	1.0748	2.20178	1.98008	2.43383	0.960085	3.20813	2.0101		ENSOART00000013078			ortholog_one2one	ENSG00000050628	ENST00000351052	PTGER3	prostaglandin E receptor 3 [Source:HGNC Symbol;Acc:HGNC:9595]
ENSOARG00000020533	0.0718693	0.730278	21.4294	20.0451	19.816	15.8957	17.6288	18.1287	18.9462	18.0366		ENSOART00000022365			ortholog_one2many	ENSG00000118640	ENST00000409760	VAMP8	vesicle associated membrane protein 8 [Source:HGNC Symbol;Acc:HGNC:12647]
ENSOARG00000009280	-0.0531719	0.730686	177.348	184.114	172.381	176.447	178.59	172.872	211.132	170.315		ENSOART00000010100	F11R	F11 receptor [Source:HGNC Symbol;Acc:HGNC:14685]	ortholog_one2one	ENSG00000158769	ENST00000621309	F11R	F11 receptor [Source:HGNC Symbol;Acc:HGNC:14685]
ENSOARG00000018434	0.0872293	0.735961	65.6347	55.0836	43.6685	57.5874	58.4118	49.3597	43.5217	55.0332		ENSOART00000020072	NRP2	neuropilin 2 [Source:HGNC Symbol;Acc:HGNC:8005]	ortholog_one2one	ENSG00000118257	ENST00000467850	NRP2	neuropilin 2 [Source:HGNC Symbol;Acc:HGNC:8005]
ENSOARG00000017486	0.119286	0.738885	5.56227	6.01889	7.75208	4.40019	5.19655	6.15584	5.87149	4.18318		ENSOART00000019033	ADORA2B	adenosine A2b receptor [Source:HGNC Symbol;Acc:HGNC:264]	ortholog_one2one	ENSG00000170425	ENST00000582124	ADORA2B	adenosine A2b receptor [Source:HGNC Symbol;Acc:HGNC:264]
ENSOARG00000008166	-0.062559	0.739776	54.6859	57.9318	56.9709	53.9023	61.7008	61.7278	47.6378	61.1722		ENSOART00000008888	RBPJ	recombination signal binding protein for immunoglobulin kappa J region [Source:HGNC Symbol;Acc:HGNC:5724]	ortholog_one2one	ENSG00000168214	ENST00000342295	RBPJ	recombination signal binding protein for immunoglobulin kappa J region [Source:HGNC Symbol;Acc:HGNC:5724]
ENSOARG00000004719	-0.066905	0.740464	89.4647	107.534	75.7778	83.4385	88.6044	94.766	93.0964	94.8549		ENSOART00000005139	FXYD5	FXYD domain containing ion transport regulator 5 [Source:HGNC Symbol;Acc:HGNC:4029]	ortholog_one2one	ENSG00000089327	ENST00000392217	FXYD5	FXYD domain containing ion transport regulator 5 [Source:HGNC Symbol;Acc:HGNC:4029]
ENSOARG00000008524	0.113005	0.740997	15.5743	21.4423	26.192	17.4357	23.4831	15.079	15.0116	19.5034		ENSOART00000009273	PTGES	prostaglandin E synthase [Source:HGNC Symbol;Acc:HGNC:9599]	ortholog_one2one	ENSG00000148344	ENST00000340607	PTGES	prostaglandin E synthase [Source:HGNC Symbol;Acc:HGNC:9599]
ENSOARG00000000797	0.0601059	0.7463	39.1115	40.4125	33.1184	35.8065	33.2842	32.8123	39.0424	35.9645		ENSOART00000000853	BRI3	brain protein I3 [Source:HGNC Symbol;Acc:HGNC:1109]	ortholog_one2one	ENSG00000164713	ENST00000485422	BRI3	brain protein I3 [Source:HGNC Symbol;Acc:HGNC:1109]
ENSOARG00000011241	-0.14758	0.746812	0.644052	1.12854	1.00915	0.990042	1.05247	1.46836	0.847432	1.03221		ENSOART00000012217			ortholog_one2many	ENSG00000126251	ENST00000597214	GPR42	G protein-coupled receptor 42 (gene/pseudogene) [Source:HGNC Symbol;Acc:HGNC:4500]
ENSOARG00000007332	0.0731653	0.74862	850.734	624.944	890.205	722.841	798.624	762.194	675.524	670.504		ENSOART00000008002	LRP1	LDL receptor related protein 1 [Source:HGNC Symbol;Acc:HGNC:6692]	ortholog_one2one	ENSG00000123384	ENST00000556356	LRP1	LDL receptor related protein 1 [Source:HGNC Symbol;Acc:HGNC:6692]
ENSOARG00000007300	-0.146537	0.748856	0.995353	2.52578	1.19263	2.3101	1.97337	1.63779	2.66336	1.90144		ENSOART00000007938	HRH4	histamine receptor H4 [Source:HGNC Symbol;Acc:HGNC:17383]	ortholog_one2one	ENSG00000134489	ENST00000426880	HRH4	histamine receptor H4 [Source:HGNC Symbol;Acc:HGNC:17383]
ENSOARG00000002683	-0.0513481	0.750106	315.293	347.698	300.634	313.073	351.786	306.719	356.345	300.428		ENSOART00000002903	SQSTM1	sequestosome 1 [Source:HGNC Symbol;Acc:HGNC:11280]	ortholog_one2one	ENSG00000161011	ENST00000626660	SQSTM1	sequestosome 1 [Source:HGNC Symbol;Acc:HGNC:11280]
ENSOARG00000014762	0.0720281	0.750558	54.8615	62.2848	49.2647	71.393	50.5183	58.2828	57.928	57.2606		ENSOART00000016068	AFAP1L2	actin filament associated protein 1 like 2 [Source:HGNC Symbol;Acc:HGNC:25901]	ortholog_one2one	ENSG00000169129	ENST00000483496	AFAP1L2	actin filament associated protein 1 like 2 [Source:HGNC Symbol;Acc:HGNC:25901]
ENSOARG00000020539	0.0563608	0.7517	58.2574	53.5789	60.7782	52.1972	46.5716	55.2896	59.1386	53.5121		ENSOART00000022374	RNF181	ring finger protein 181 [Source:HGNC Symbol;Acc:HGNC:28037]	ortholog_one2one	ENSG00000168894	ENST00000456023	RNF181	ring finger protein 181 [Source:HGNC Symbol;Acc:HGNC:28037]
ENSOARG00000009336	-0.0837831	0.753459	8.19702	9.67322	6.83468	9.18539	8.68284	8.52781	8.95856	9.61588		ENSOART00000010159			ortholog_one2many	ENSG00000164022	ENST00000442366	AIMP1	aminoacyl tRNA synthetase complex interacting multifunctional protein 1 [Source:HGNC Symbol;Acc:HGNC:10648]
ENSOARG00000018074	0.147639	0.753459	4.27416	6.34133	4.1742	1.48506	3.28895	3.55796	2.05805	4.67212		ENSOART00000019672			ortholog_one2many	ENSG00000188820	ENST00000368604	FAM26F	family with sequence similarity 26 member F [Source:HGNC Symbol;Acc:HGNC:33391]
ENSOARG00000005564	-0.0671867	0.755665	20.2584	16.5519	16.6051	18.2608	19.1417	16.7732	20.7015	18.1452		ENSOART00000006064	YIF1B	Yip1 interacting factor homolog B, membrane trafficking protein [Source:HGNC Symbol;Acc:HGNC:30511]	ortholog_one2one	ENSG00000167645	ENST00000587039	YIF1B	Yip1 interacting factor homolog B, membrane trafficking protein [Source:HGNC Symbol;Acc:HGNC:30511]
ENSOARG00000008544	0.131587	0.758889	1.4052	1.66594	1.60546	1.32006	1.5787	1.52484	1.02902	1.14087		ENSOART00000009296	NLRP6	NLR family pyrin domain containing 6 [Source:HGNC Symbol;Acc:HGNC:22944]	ortholog_one2one	ENSG00000174885	ENST00000527946	NLRP6	NLR family pyrin domain containing 6 [Source:HGNC Symbol;Acc:HGNC:22944]
ENSOARG00000004952	-0.0547693	0.759243	49.2992	50.7844	47.0629	52.3622	59.3985	49.755	49.2721	47.7534		ENSOART00000005393	NUDT9	nudix hydrolase 9 [Source:HGNC Symbol;Acc:HGNC:8056]	ortholog_one2one	ENSG00000170502	ENST00000515371	NUDT9	nudix hydrolase 9 [Source:HGNC Symbol;Acc:HGNC:8056]
ENSOARG00000000063	0.114463	0.759319	2.45911	2.57952	2.70635	2.4751	2.4996	2.7673	2.17911	1.79279		ENSOART00000000071	CCL22	C-C motif chemokine ligand 22 [Source:HGNC Symbol;Acc:HGNC:10621]	ortholog_one2one	ENSG00000102962	ENST00000219235	CCL22	C-C motif chemokine ligand 22 [Source:HGNC Symbol;Acc:HGNC:10621]
ENSOARG00000013165	-0.0642335	0.763164	210.898	218.776	164.399	193.058	188.786	201.731	238.068	190.905		ENSOART00000014316
ENSOARG00000004058	0.0472586	0.766465	38.1162	34.0712	36.0082	31.9564	33.7447	34.8454	33.6551	32.3789		ENSOART00000004416	IKBKG	inhibitor of nuclear factor kappa B kinase subunit gamma [Source:HGNC Symbol;Acc:HGNC:5961]	ortholog_one2one	ENSG00000269335	ENST00000492469	IKBKG	inhibitor of nuclear factor kappa B kinase subunit gamma [Source:HGNC Symbol;Acc:HGNC:5961]
ENSOARG00000007576	-0.0491464	0.766465	29.802	26.7626	26.0543	27.5012	26.3774	29.7626	29.6601	27.3808		ENSOART00000008251	RPS6KA4	ribosomal protein S6 kinase A4 [Source:HGNC Symbol;Acc:HGNC:10433]	ortholog_one2one	ENSG00000162302	ENST00000532496	RPS6KA4	ribosomal protein S6 kinase A4 [Source:HGNC Symbol;Acc:HGNC:10433]
ENSOARG00000012967	0.046673	0.766465	51.6413	47.3988	43.8062	48.5121	44.7298	45.4064	49.6958	43.9505		ENSOART00000014096	AKIRIN2	akirin 2 [Source:HGNC Symbol;Acc:HGNC:21407]	ortholog_one2one	ENSG00000135334	ENST00000420494	AKIRIN2	akirin 2 [Source:HGNC Symbol;Acc:HGNC:21407]
ENSOARG00000004774	-0.122311	0.768915	6.55762	12.414	15.3207	19.9658	14.3398	14.1189	14.4669	17.439		ENSOART00000005196			ortholog_one2many	ENSG00000275718	ENST00000617897	CCL15	C-C motif chemokine ligand 15 [Source:HGNC Symbol;Acc:HGNC:10613]
ENSOARG00000001268	0.0839365	0.769802	67.4498	61.1025	44.5401	59.7875	42.6906	61.8972	50.2406	62.0414		ENSOART00000001356	SSC5D	scavenger receptor cysteine rich family member with 5 domains [Source:HGNC Symbol;Acc:HGNC:26641]	ortholog_one2one	ENSG00000179954	ENST00000589020	SSC5D	scavenger receptor cysteine rich family member with 5 domains [Source:HGNC Symbol;Acc:HGNC:26641]
ENSOARG00000012672	-0.0589794	0.769802	491.939	693.516	541.316	595.785	566.818	596.777	607.669	636.658		ENSOART00000013776	ANXA1	annexin A1 [Source:HGNC Symbol;Acc:HGNC:533]	ortholog_one2one	ENSG00000135046	ENST00000491192	ANXA1	annexin A1 [Source:HGNC Symbol;Acc:HGNC:533]
ENSOARG00000014207	0.0993187	0.771558	5.09387	4.83661	6.42184	5.28022	3.61785	4.8569	5.14512	6.19328		ENSOART00000015477			ortholog_one2one	ENSG00000128271	ENST00000611543	ADORA2A	adenosine A2a receptor [Source:HGNC Symbol;Acc:HGNC:263]
ENSOARG00000020834	-0.0454526	0.772946	714.371	736.669	666.542	600.35	632.597	720.854	733.21	702.285		ENSOART00000022698	MCL1	MCL1, BCL2 family apoptosis regulator [Source:HGNC Symbol;Acc:HGNC:6943]	ortholog_one2one	ENSG00000143384	ENST00000620947	MCL1	MCL1, BCL2 family apoptosis regulator [Source:HGNC Symbol;Acc:HGNC:6943]
ENSOARG00000018738	-0.0734127	0.775014	17.6822	19.8301	15.7794	15.8407	15.0634	16.6603	19.5515	21.1875		ENSOART00000020403	BMP2	bone morphogenetic protein 2 [Source:HGNC Symbol;Acc:HGNC:1069]	ortholog_one2one	ENSG00000125845	ENST00000378827	BMP2	bone morphogenetic protein 2 [Source:HGNC Symbol;Acc:HGNC:1069]
ENSOARG00000014581	-0.0605293	0.775265	64.8736	60.8338	60.2277	51.4822	67.9498	64.834	51.7539	61.8784		ENSOART00000015877	TCIRG1	T-cell immune regulator 1, ATPase H+ transporting V0 subunit a3 [Source:HGNC Symbol;Acc:HGNC:11647]	ortholog_one2one	ENSG00000110719	ENST00000530802	TCIRG1	T-cell immune regulator 1, ATPase H+ transporting V0 subunit a3 [Source:HGNC Symbol;Acc:HGNC:11647]
ENSOARG00000019762	-0.125479	0.775834	3.16171	3.22441	2.9357	1.70507	3.68363	3.78386	1.75539	3.15097		ENSOART00000021522	CD80	CD80 molecule [Source:HGNC Symbol;Acc:HGNC:1700]	ortholog_one2one	ENSG00000121594	ENST00000383669	CD80	CD80 molecule [Source:HGNC Symbol;Acc:HGNC:1700]
ENSOARG00000002042	-0.0665437	0.777783	454.818	626.341	452.235	548.538	486.37	498.115	584.546	603.518		ENSOART00000002198	CYBRD1	cytochrome b reductase 1 [Source:HGNC Symbol;Acc:HGNC:20797]	ortholog_one2one	ENSG00000071967	ENST00000445146	CYBRD1	cytochrome b reductase 1 [Source:HGNC Symbol;Acc:HGNC:20797]
ENSOARG00000013125	-0.0951057	0.780248	0.0585502	2.57952	0.229352	0.0550023	2.69694	1.52484	0.0605308	0.325962		ENSOART00000014269	IL1RL2	interleukin 1 receptor like 2 [Source:HGNC Symbol;Acc:HGNC:5999]	ortholog_one2one	ENSG00000115598	ENST00000441515	IL1RL2	interleukin 1 receptor like 2 [Source:HGNC Symbol;Acc:HGNC:5999]
ENSOARG00000014606	0.113746	0.781115	91.8067	49.2797	79.1263	69.853	57.6882	89.8526	77.2979	35.5298		ENSOART00000015907	TRPV4	transient receptor potential cation channel subfamily V member 4 [Source:HGNC Symbol;Acc:HGNC:18083]	ortholog_one2one	ENSG00000111199	ENST00000536570	TRPV4	transient receptor potential cation channel subfamily V member 4 [Source:HGNC Symbol;Acc:HGNC:18083]
ENSOARG00000001148	-0.0733195	0.781265	17.3894	20.0451	16.7427	14.7956	19.9311	18.6934	14.3458	19.3947		ENSOART00000001230	HFE	hemochromatosis [Source:HGNC Symbol;Acc:HGNC:4886]	ortholog_one2one	ENSG00000010704	ENST00000485729	HFE	hemochromatosis [Source:HGNC Symbol;Acc:HGNC:4886]
ENSOARG00000003938	0.131283	0.781934	1.11245	1.12854	1.10089	0.71503	1.05247	0.903609	0.484247	1.03221		ENSOART00000004276			ortholog_one2many	ENSG00000117984	ENST00000637381	CTSD	cathepsin D [Source:HGNC Symbol;Acc:HGNC:2529]
ENSOARG00000000950	0.104599	0.786737	310.257	617.366	300.634	570.869	478.674	386.236	319.542	447.763		ENSOART00000001080	A2M	alpha-2-macroglobulin [Source:HGNC Symbol;Acc:HGNC:7]	ortholog_one2one	ENSG00000175899	ENST00000497324	A2M	alpha-2-macroglobulin [Source:HGNC Symbol;Acc:HGNC:7]
ENSOARG00000003629	-0.0341425	0.789649	135.895	145.904	146.923	154.117	155.304	149.152	140.31	148.421		ENSOART00000003941	LGALS8	galectin 8 [Source:HGNC Symbol;Acc:HGNC:6569]	ortholog_one2one	ENSG00000116977	ENST00000416919	LGALS8	galectin 8 [Source:HGNC Symbol;Acc:HGNC:6569]
ENSOARG00000004875	-0.12967	0.79065	4.39126	2.57952	3.21092	0.495021	4.80187	4.00977	1.63433	2.49904		ENSOART00000005321			ortholog_one2many	ENSG00000127507	ENST00000598500	ADGRE2	adhesion G protein-coupled receptor E2 [Source:HGNC Symbol;Acc:HGNC:3337]
ENSOARG00000015646	-0.100033	0.792625	187.068	268.915	212.196	175.237	155.765	324.17	165.007	267.56		ENSOART00000017020			ortholog_many2many	ENSG00000198502	ENST00000374975	HLA-DRB5	major histocompatibility complex, class II, DR beta 5 [Source:HGNC Symbol;Acc:HGNC:4953]
ENSOARG00000001859	-0.119492	0.792971	32.144	35.7909	26.6507	6.93029	12.7611	67.8272	10.2297	40.9082		ENSOART00000002005
ENSOARG00000000569	-0.111694	0.797563	44.4396	57.1795	26.7424	23.266	46.44	57.1533	28.6916	34.8236		ENSOART00000000610	TNFAIP3	TNF alpha induced protein 3 [Source:HGNC Symbol;Acc:HGNC:11896]	ortholog_one2one	ENSG00000118503	ENST00000614035	TNFAIP3	TNF alpha induced protein 3 [Source:HGNC Symbol;Acc:HGNC:11896]
ENSOARG00000013676	-0.0921473	0.799598	19.8485	23.5382	12.8896	16.3907	15.3265	16.9991	25.1808	20.3183		ENSOART00000014877			ortholog_one2many	ENSG00000099994	ENST00000463101	SUSD2	sushi domain containing 2 [Source:HGNC Symbol;Acc:HGNC:30667]
ENSOARG00000018943	0.085931	0.800946	83.3755	98.7743	72.6586	73.8681	89.3937	86.803	47.2141	81.0559		ENSOART00000020626	CYBB	cytochrome b-245 beta chain [Source:HGNC Symbol;Acc:HGNC:2578]	ortholog_one2one	ENSG00000165168	ENST00000492288	CYBB	cytochrome b-245 beta chain [Source:HGNC Symbol;Acc:HGNC:2578]
ENSOARG00000014952	0.0550767	0.801851	47.5427	47.6137	49.861	52.8572	43.8746	46.7053	57.3227	41.0169		ENSOART00000016274	SHARPIN	SHANK associated RH domain interactor [Source:HGNC Symbol;Acc:HGNC:25321]	ortholog_one2one	ENSG00000179526	ENST00000533184	SHARPIN	SHANK associated RH domain interactor [Source:HGNC Symbol;Acc:HGNC:25321]
ENSOARG00000002816	-0.0883833	0.802609	2.34201	54.385	20.0453	2.20009	4.86765	71.611	7.86901	34.226		ENSOART00000003050			ortholog_one2many	ENSG00000133661	ENST00000444384	SFTPD	surfactant protein D [Source:HGNC Symbol;Acc:HGNC:10803]
ENSOARG00000013335	-0.0471208	0.802807	48.0697	53.2027	54.3563	47.137	47.1636	59.0735	48.4247	53.7294		ENSOART00000014502	IRF3	interferon regulatory factor 3 [Source:HGNC Symbol;Acc:HGNC:6118]	ortholog_one2one	ENSG00000126456	ENST00000442265	IRF3	interferon regulatory factor 3 [Source:HGNC Symbol;Acc:HGNC:6118]
ENSOARG00000000625	-0.0970785	0.804415	3.63011	3.43937	5.22922	5.39023	5.39388	5.70403	4.53981	3.53125		ENSOART00000000671
ENSOARG00000011855	0.0938405	0.805617	12.5297	14.1874	9.5869	13.4756	6.70946	13.6106	11.5009	13.7991		ENSOART00000012896			ortholog_one2many	ENSG00000259207	ENST00000573377	ITGB3	integrin subunit beta 3 [Source:HGNC Symbol;Acc:HGNC:6156]
ENSOARG00000000224	0.114957	0.806266	1.81506	0.913582	1.55959	1.10005	0.986686	1.12951	1.15009	1.46683		ENSOART00000000231	OTUD7A	OTU deubiquitinase 7A [Source:HGNC Symbol;Acc:HGNC:20718]	ortholog_one2one	ENSG00000169918	ENST00000560598	OTUD7A	OTU deubiquitinase 7A [Source:HGNC Symbol;Acc:HGNC:20718]
ENSOARG00000018430	-0.060955	0.806276	30.2704	30.6319	34.9532	32.3414	41.3093	28.5202	30.6891	32.8135		ENSOART00000020056
ENSOARG00000004654	-0.0415932	0.806366	526.659	603.662	538.518	649.963	554.32	576.051	627.584	615.525		ENSOART00000005065	PICALM	phosphatidylinositol binding clathrin assembly protein [Source:HGNC Symbol;Acc:HGNC:15514]	ortholog_one2one	ENSG00000073921	ENST00000630913	PICALM	phosphatidylinositol binding clathrin assembly protein [Source:HGNC Symbol;Acc:HGNC:15514]
ENSOARG00000020048	0.0582822	0.80643	11.1831	14.3486	12.6602	12.3205	10.722	11.8599	13.3773	12.1149		ENSOART00000021828			ortholog_one2many	ENSG00000118640	ENST00000409760	VAMP8	vesicle associated membrane protein 8 [Source:HGNC Symbol;Acc:HGNC:12647]
ENSOARG00000019358	-0.0637228	0.8066	18.9117	18.809	18.9903	21.2859	25.0618	19.9924	19.612	16.6784		ENSOART00000021080	FNDC4	fibronectin type III domain containing 4 [Source:HGNC Symbol;Acc:HGNC:20239]	ortholog_one2one	ENSG00000115226	ENST00000476197	FNDC4	fibronectin type III domain containing 4 [Source:HGNC Symbol;Acc:HGNC:20239]
ENSOARG00000003937	0.0379167	0.806657	57.2035	54.2775	52.5674	56.3774	49.8605	49.5856	56.5963	56.989		ENSOART00000004278	GBA	glucosylceramidase beta [Source:HGNC Symbol;Acc:HGNC:4177]	ortholog_one2one	ENSG00000177628	ENST00000470104	GBA	glucosylceramidase beta [Source:HGNC Symbol;Acc:HGNC:4177]
ENSOARG00000004979	0.0779263	0.808477	167.102	268.862	141.372	174.357	158.199	185.07	163.857	194.871		ENSOART00000005422
ENSOARG00000018607	0.0595534	0.80901	8.84108	9.61948	7.75208	8.25035	7.89349	8.52781	8.23219	8.04039		ENSOART00000020251	C5orf30	chromosome 5 open reading frame 30 [Source:HGNC Symbol;Acc:HGNC:25052]	ortholog_one2one	ENSG00000181751	ENST00000319933	C5orf30	chromosome 5 open reading frame 30 [Source:HGNC Symbol;Acc:HGNC:25052]
ENSOARG00000012384	-0.0498572	0.809372	478.999	647.138	501.867	601.89	609.575	573.453	544.959	568.097		ENSOART00000013469			ortholog_one2many	ENSG00000104774	ENST00000600281	MAN2B1	mannosidase alpha class 2B member 1 [Source:HGNC Symbol;Acc:HGNC:6826]
ENSOARG00000020997	-0.045115	0.810257	151.235	151.493	141.923	164.182	131.821	155.421	175.116	162.601		ENSOART00000022875	PSMB4	proteasome subunit beta 4 [Source:HGNC Symbol;Acc:HGNC:9541]	ortholog_one2one	ENSG00000159377	ENST00000466425	PSMB4	proteasome subunit beta 4 [Source:HGNC Symbol;Acc:HGNC:9541]
ENSOARG00000010475	0.115181	0.812495	0.819702	1.0748	1.19263	0.660028	1.11824	0.564756	0.847432	0.760578		ENSOART00000011400	PGLYRP1	peptidoglycan recognition protein 1 [Source:HGNC Symbol;Acc:HGNC:8904]	ortholog_one2one	ENSG00000008438	ENST00000008938	PGLYRP1	peptidoglycan recognition protein 1 [Source:HGNC Symbol;Acc:HGNC:8904]
ENSOARG00000009665	-0.0440063	0.818898	50.4703	43.7444	39.0815	47.522	44.2035	44.9546	47.5167	48.5683		ENSOART00000010522	MTPN	myotrophin [Source:HGNC Symbol;Acc:HGNC:15667]	ortholog_one2one	ENSG00000105887	ENST00000435723	MTPN	myotrophin [Source:HGNC Symbol;Acc:HGNC:15667]
ENSOARG00000009626	0.0619429	0.819784	58.4916	59.5978	52.5674	61.9326	62.2928	63.3656	40.5557	54.2183		ENSOART00000010480	MSR1	macrophage scavenger receptor 1 [Source:HGNC Symbol;Acc:HGNC:7376]	ortholog_one2one	ENSG00000038945	ENST00000350896	MSR1	macrophage scavenger receptor 1 [Source:HGNC Symbol;Acc:HGNC:7376]
ENSOARG00000018166	-0.0311641	0.82028	69.382	63.5745	66.512	60.9976	65.3844	67.0365	68.9446	63.1823		ENSOART00000019771	ADIPOR1	adiponectin receptor 1 [Source:HGNC Symbol;Acc:HGNC:24040]	ortholog_one2one	ENSG00000159346	ENST00000367254	ADIPOR1	adiponectin receptor 1 [Source:HGNC Symbol;Acc:HGNC:24040]
ENSOARG00000004971	0.0502021	0.821005	12.5297	11.5541	11.6052	11.6605	11.6429	12.4811	10.835	10.3765		ENSOART00000005414	IRAK2	interleukin 1 receptor associated kinase 2 [Source:HGNC Symbol;Acc:HGNC:6113]	ortholog_one2one	ENSG00000134070	ENST00000256458	IRAK2	interleukin 1 receptor associated kinase 2 [Source:HGNC Symbol;Acc:HGNC:6113]
ENSOARG00000013053	-0.0178553	0.821005	812.325	798.363	781.08	776.908	790.138	805.285	774.25	817.295		ENSOART00000014204	IQGAP1	IQ motif containing GTPase activating protein 1 [Source:HGNC Symbol;Acc:HGNC:6110]	ortholog_one2one	ENSG00000140575	ENST00000561086	IQGAP1	IQ motif containing GTPase activating protein 1 [Source:HGNC Symbol;Acc:HGNC:6110]
ENSOARG00000016888	-0.0560743	0.821294	113.939	143.808	163.711	139.431	142.149	167.45	123.422	147.932		ENSOART00000018410	IQGAP2	IQ motif containing GTPase activating protein 2 [Source:HGNC Symbol;Acc:HGNC:6111]	ortholog_one2one	ENSG00000145703	ENST00000379730	IQGAP2	IQ motif containing GTPase activating protein 2 [Source:HGNC Symbol;Acc:HGNC:6111]
ENSOARG00000007169	-0.0847268	0.821632	74.5344	106.997	50.5491	56.8724	67.4235	93.5236	81.3534	65.627		ENSOART00000007798	KLF4	Kruppel like factor 4 [Source:HGNC Symbol;Acc:HGNC:6348]	ortholog_one2one	ENSG00000136826	ENST00000493306	KLF4	Kruppel like factor 4 [Source:HGNC Symbol;Acc:HGNC:6348]
ENSOARG00000010453	0.0531081	0.821809	21.8392	18.9703	19.0821	23.046	17.7603	17.9028	21.4279	22.0568		ENSOART00000011377	TPST1	tyrosylprotein sulfotransferase 1 [Source:HGNC Symbol;Acc:HGNC:12020]	ortholog_one2one	ENSG00000169902	ENST00000490159	TPST1	tyrosylprotein sulfotransferase 1 [Source:HGNC Symbol;Acc:HGNC:12020]
ENSOARG00000005306	0.112394	0.822001	0.761152	0.806101	0.963277	1.54007	0.394674	0.734182	0.665839	1.62981		ENSOART00000005783	IL17B	interleukin 17B [Source:HGNC Symbol;Acc:HGNC:5982]	ortholog_one2one	ENSG00000127743	ENST00000505432	IL17B	interleukin 17B [Source:HGNC Symbol;Acc:HGNC:5982]
ENSOARG00000001630	0.0414325	0.822311	113.646	131.609	108.575	117.98	105.378	104.593	117.793	127.071		ENSOART00000001756	SLC39A1	solute carrier family 39 member 1 [Source:HGNC Symbol;Acc:HGNC:12876]	ortholog_one2one	ENSG00000143570	ENST00000537590	SLC39A1	solute carrier family 39 member 1 [Source:HGNC Symbol;Acc:HGNC:12876]
ENSOARG00000016175	0.058139	0.823922	48.7723	55.836	35.9165	46.532	39.4674	48.1737	46.4272	43.7332		ENSOART00000017613			ortholog_one2one	ENSG00000159674	ENST00000431380	SPON2	spondin 2 [Source:HGNC Symbol;Acc:HGNC:11253]
ENSOARG00000017909	-0.0505462	0.826584	361.899	531.113	429.897	470.16	415.066	454.459	488.726	490.41		ENSOART00000019487	CD59	CD59 molecule (CD59 blood group) [Source:HGNC Symbol;Acc:HGNC:1689]	ortholog_one2one	ENSG00000085063	ENST00000528700	CD59	CD59 molecule (CD59 blood group) [Source:HGNC Symbol;Acc:HGNC:1689]
ENSOARG00000018976	-0.0393662	0.826663	55.447	57.072	48.9895	50.7121	51.8339	59.4123	49.0905	56.3371		ENSOART00000020660	ADPGK	ADP dependent glucokinase [Source:HGNC Symbol;Acc:HGNC:25250]	ortholog_one2one	ENSG00000159322	ENST00000456471	ADPGK	ADP dependent glucokinase [Source:HGNC Symbol;Acc:HGNC:25250]
ENSOARG00000005110	-0.0945492	0.827208	14.7546	40.0364	30.779	24.146	19.9311	28.5766	36.5001	33.9		ENSOART00000005566	SERPINB8	serpin family B member 8 [Source:HGNC Symbol;Acc:HGNC:8952]	ortholog_one2one	ENSG00000166401	ENST00000542677	SERPINB8	serpin family B member 8 [Source:HGNC Symbol;Acc:HGNC:8952]
ENSOARG00000000422	-0.0374512	0.829929	73.4805	65.133	72.6127	66.6628	68.6733	66.5282	80.2639	68.1804		ENSOART00000000453	PRKCZ	protein kinase C zeta [Source:HGNC Symbol;Acc:HGNC:9412]	ortholog_one2one	ENSG00000067606	ENST00000472017	PRKCZ	protein kinase C zeta [Source:HGNC Symbol;Acc:HGNC:9412]
ENSOARG00000006301	-0.0843848	0.834506	22.2491	44.658	24.4948	20.4609	27.9561	30.4403	24.3334	36.6707		ENSOART00000006854	CD4	T-cell surface glycoprotein CD4 precursor [Source:RefSeq peptide;Acc:NP_001123374]	ortholog_one2one	ENSG00000010610	ENST00000543755	CD4	CD4 molecule [Source:HGNC Symbol;Acc:HGNC:1678]
ENSOARG00000015284	-0.103005	0.834754	4.56691	4.40669	6.6512	8.36035	11.5771	3.67091	7.99007	3.58558		ENSOART00000016633	P2RY12	purinergic receptor P2Y12 [Source:HGNC Symbol;Acc:HGNC:18124]	ortholog_one2one	ENSG00000169313	ENST00000468596	P2RY12	purinergic receptor P2Y12 [Source:HGNC Symbol;Acc:HGNC:18124]
ENSOARG00000014086	0.0839598	0.83478	6.08922	5.64271	6.88055	4.51019	5.85434	6.32526	3.20813	5.97597		ENSOART00000015336	MCOLN2	mucolipin 2 [Source:HGNC Symbol;Acc:HGNC:13357]	ortholog_one2one	ENSG00000153898	ENST00000531874	MCOLN2	mucolipin 2 [Source:HGNC Symbol;Acc:HGNC:13357]
ENSOARG00000014103	0.0607359	0.837653	6.90892	6.98621	6.6512	6.16026	5.85434	6.89002	7.32423	5.26972		ENSOART00000015357	NOCT	nocturnin [Source:HGNC Symbol;Acc:HGNC:14254]	ortholog_one2one	ENSG00000151014	ENST00000280614	NOCT	nocturnin [Source:HGNC Symbol;Acc:HGNC:14254]
ENSOARG00000015857	0.0476399	0.839203	27.3429	29.1809	30.1368	30.9113	24.2725	32.9817	30.6286	24.9361		ENSOART00000017267	METRNL	meteorin like, glial cell differentiation regulator [Source:HGNC Symbol;Acc:HGNC:27584]	ortholog_one2one	ENSG00000176845	ENST00000574053	METRNL	meteorin like, glial cell differentiation regulator [Source:HGNC Symbol;Acc:HGNC:27584]
ENSOARG00000019477	-0.0840347	0.839938	2.57621	2.90196	3.89898	2.53011	2.69694	2.59788	4.23716	3.25962		ENSOART00000021214			ortholog_many2many	ENSG00000163464	ENST00000295683	CXCR1	C-X-C motif chemokine receptor 1 [Source:HGNC Symbol;Acc:HGNC:6026]
ENSOARG00000015256	-0.0879404	0.843178	1.6394	2.47204	2.33939	3.02513	2.17071	3.21911	1.87646	2.93366		ENSOART00000016601	TNIP3	TNFAIP3 interacting protein 3 [Source:HGNC Symbol;Acc:HGNC:19315]	ortholog_one2one	ENSG00000050730	ENST00000506753	TNIP3	TNFAIP3 interacting protein 3 [Source:HGNC Symbol;Acc:HGNC:19315]
ENSOARG00000006704	-0.034682	0.844374	39.4628	39.4452	39.8154	32.9464	39.7963	38.7422	39.1029	36.888		ENSOART00000007284	ETV3	ETS variant 3 [Source:HGNC Symbol;Acc:HGNC:3492]	ortholog_one2one	ENSG00000117036	ENST00000368192	ETV3	ETS variant 3 [Source:HGNC Symbol;Acc:HGNC:3492]
ENSOARG00000012943	-0.034583	0.844614	29.6849	27.9986	26.88	30.3063	28.285	32.0217	27.9652	28.576		ENSOART00000014073	CRTC3	CREB regulated transcription coactivator 3 [Source:HGNC Symbol;Acc:HGNC:26148]	ortholog_one2one	ENSG00000140577	ENST00000558167	CRTC3	CREB regulated transcription coactivator 3 [Source:HGNC Symbol;Acc:HGNC:26148]
ENSOARG00000007761	0.0798036	0.845057	1.46375	1.77342	5.77966	10.5054	0.592012	2.0896	10.6534	1.4125		ENSOART00000008447	PLA2G10	phospholipase A2 group X [Source:HGNC Symbol;Acc:HGNC:9029]	ortholog_one2one	ENSG00000069764	ENST00000567462	PLA2G10	phospholipase A2 group X [Source:HGNC Symbol;Acc:HGNC:9029]
ENSOARG00000019272	0.0565493	0.846361	12.2955	9.08208	9.63277	9.02038	9.93264	10.5609	9.26122	8.31203		ENSOART00000020987			ortholog_one2many	ENSG00000184979	ENST00000215794	USP18	ubiquitin specific peptidase 18 [Source:HGNC Symbol;Acc:HGNC:12616]
ENSOARG00000011005	-0.0584188	0.850043	23.7714	30.2557	26.513	31.5713	32.8238	35.2972	23.0017	25.3707		ENSOART00000011972	C5AR1	complement C5a receptor 1 [Source:HGNC Symbol;Acc:HGNC:1338]	ortholog_one2one	ENSG00000197405	ENST00000355085	C5AR1	complement C5a receptor 1 [Source:HGNC Symbol;Acc:HGNC:1338]
ENSOARG00000017328	-0.0581343	0.850599	77.7546	74.0001	95.5479	73.7031	71.3045	73.3053	113.072	76.0035		ENSOART00000018865	F3	coagulation factor III, tissue factor [Source:HGNC Symbol;Acc:HGNC:3541]	ortholog_one2one	ENSG00000117525	ENST00000480356	F3	coagulation factor III, tissue factor [Source:HGNC Symbol;Acc:HGNC:3541]
ENSOARG00000017782	-0.0427465	0.850599	85.6004	102.106	78.0713	83.9336	83.4736	79.2352	101.631	93.9857		ENSOART00000019347	MAFG	MAF bZIP transcription factor G [Source:HGNC Symbol;Acc:HGNC:6781]	ortholog_one2one	ENSG00000197063	ENST00000574686	MAFG	MAF bZIP transcription factor G [Source:HGNC Symbol;Acc:HGNC:6781]
ENSOARG00000013849	0.0573977	0.852419	34.4275	28.4822	34.4486	37.1816	25.1934	38.3469	37.5897	26.8375		ENSOART00000015073			ortholog_one2many	ENSG00000274252	ENST00000619998	GGTLC3	gamma-glutamyltransferase light chain 3 [Source:HGNC Symbol;Acc:HGNC:33426]
ENSOARG00000014232	-0.0660317	0.852675	57.4377	54.4925	69.9522	80.0284	83.9999	47.6089	80.9903	61.7698		ENSOART00000015502	SERPINF1	serpin family F member 1 [Source:HGNC Symbol;Acc:HGNC:8824]	ortholog_one2one	ENSG00000132386	ENST00000572517	SERPINF1	serpin family F member 1 [Source:HGNC Symbol;Acc:HGNC:8824]
ENSOARG00000005963	0.0885764	0.852767	1.81506	2.79448	1.46785	1.87008	2.56538	1.29894	1.51327	1.84712		ENSOART00000006484	ARL11	ADP ribosylation factor like GTPase 11 [Source:HGNC Symbol;Acc:HGNC:24046]	ortholog_one2one	ENSG00000152213	ENST00000490932	ARL11	ADP ribosylation factor like GTPase 11 [Source:HGNC Symbol;Acc:HGNC:24046]
ENSOARG00000016104	0.0773457	0.853417	12.4126	7.36239	13.7152	7.31531	11.9718	9.20552	9.20069	7.55145		ENSOART00000017542	PDE1B	phosphodiesterase 1B [Source:HGNC Symbol;Acc:HGNC:8775]	ortholog_one2one	ENSG00000123360	ENST00000552774	PDE1B	phosphodiesterase 1B [Source:HGNC Symbol;Acc:HGNC:8775]
ENSOARG00000009499	0.0598397	0.853998	18.619	19.2927	24.77	24.9711	19.4048	26.9389	16.7065	20.101		ENSOART00000010346			ortholog_one2one	ENSG00000109743	ENST00000514989	BST1	bone marrow stromal cell antigen 1 [Source:HGNC Symbol;Acc:HGNC:1118]
ENSOARG00000005300	0.0316662	0.854342	36.5353	34.2324	31.7423	33.8814	30.3241	34.5066	32.3235	35.0952		ENSOART00000005775			ortholog_one2one	ENSG00000116586	ENST00000463371	LAMTOR2	late endosomal/lysosomal adaptor, MAPK and MTOR activator 2 [Source:HGNC Symbol;Acc:HGNC:29796]
ENSOARG00000018024	0.0841777	0.855289	1.93216	1.71968	1.78894	1.21005	1.05247	1.92017	1.63433	1.46683		ENSOART00000019617			ortholog_one2one	ENSG00000164850	ENST00000617001	GPER1	G protein-coupled estrogen receptor 1 [Source:HGNC Symbol;Acc:HGNC:4485]
ENSOARG00000006322	0.0935057	0.855422	0.878253	1.18228	2.52287	1.26505	1.05247	0.621231	0.968493	2.44471		ENSOART00000006873	LIF	LIF, interleukin 6 family cytokine [Source:HGNC Symbol;Acc:HGNC:6596]	ortholog_one2one	ENSG00000128342	ENST00000249075	LIF	LIF, interleukin 6 family cytokine [Source:HGNC Symbol;Acc:HGNC:6596]
ENSOARG00000020442	0.036045	0.859612	287.598	237.692	306.689	250.426	275.943	277.352	240.489	253.87		ENSOART00000022263	NOTCH2	notch 2 [Source:HGNC Symbol;Acc:HGNC:7882]	ortholog_one2one	ENSG00000134250	ENST00000579475	NOTCH2	notch 2 [Source:HGNC Symbol;Acc:HGNC:7882]
ENSOARG00000011894	-0.0279054	0.859681	70.3188	71.0444	77.0163	72.8231	66.0422	75.9032	73.0002	80.1323		ENSOART00000012951	ATM	ATM serine/threonine kinase [Source:HGNC Symbol;Acc:HGNC:795]	ortholog_one2one	ENSG00000149311	ENST00000278616	ATM	ATM serine/threonine kinase [Source:HGNC Symbol;Acc:HGNC:795]
ENSOARG00000008593	-0.0896842	0.860046	0.878253	1.18228	0.321092	0.770033	1.05247	0.903609	1.39221	0.271635		ENSOART00000009352			ortholog_one2many	ENSG00000164022	ENST00000442366	AIMP1	aminoacyl tRNA synthetase complex interacting multifunctional protein 1 [Source:HGNC Symbol;Acc:HGNC:10648]
ENSOARG00000012997	0.0475729	0.860909	19.5558	16.5519	18.5775	16.5007	15.195	21.0089	14.709	17.276		ENSOART00000014129	GNA15	G protein subunit alpha 15 [Source:HGNC Symbol;Acc:HGNC:4383]	ortholog_one2one	ENSG00000060558	ENST00000586082	GNA15	G protein subunit alpha 15 [Source:HGNC Symbol;Acc:HGNC:4383]
ENSOARG00000001161	-0.076488	0.861655	1.87361	2.4183	1.92655	2.4751	2.23649	2.59788	1.51327	2.87933		ENSOART00000001242	MMP25	matrix metallopeptidase 25 [Source:HGNC Symbol;Acc:HGNC:14246]	ortholog_one2one	ENSG00000008516	ENST00000612971	MMP25	matrix metallopeptidase 25 [Source:HGNC Symbol;Acc:HGNC:14246]
ENSOARG00000018401	-0.0488539	0.861782	207.151	275.149	173.39	198.338	200.363	229.347	198.299	251.969		ENSOART00000020034	FMNL3	formin like 3 [Source:HGNC Symbol;Acc:HGNC:23698]	ortholog_one2one	ENSG00000161791	ENST00000550424	FMNL3	formin like 3 [Source:HGNC Symbol;Acc:HGNC:23698]
ENSOARG00000011691	0.0414886	0.863255	42.2147	51.4293	38.0265	44.3319	41.967	41.566	37.287	48.6227		ENSOART00000012714	EMP3	epithelial membrane protein 3 [Source:HGNC Symbol;Acc:HGNC:3335]	ortholog_one2one	ENSG00000142227	ENST00000597057	EMP3	epithelial membrane protein 3 [Source:HGNC Symbol;Acc:HGNC:3335]
ENSOARG00000014866	-0.0593929	0.866539	28.2797	25.7952	18.5316	16.9957	23.4173	23.155	18.4619	28.1957		ENSOART00000016180	FAS	tumor necrosis factor receptor superfamily member 6 precursor [Source:RefSeq peptide;Acc:NP_001116475]	ortholog_one2one	ENSG00000026103	ENST00000640250	FAS	Fas cell surface death receptor [Source:HGNC Symbol;Acc:HGNC:11920]
ENSOARG00000019396	-0.0389378	0.866965	13.7593	14.4023	12.6143	11.4405	12.4322	12.82	14.0432	14.0164		ENSOART00000021122	SLC48A1	solute carrier family 48 member 1 [Source:HGNC Symbol;Acc:HGNC:26035]	ortholog_one2one	ENSG00000211584	ENST00000476104	SLC48A1	solute carrier family 48 member 1 [Source:HGNC Symbol;Acc:HGNC:26035]
ENSOARG00000015686	0.0388625	0.867494	36.9452	32.674	26.2837	35.0365	30.2584	31.7957	32.4445	31.7813		ENSOART00000017073	PRKCA	protein kinase C alpha [Source:HGNC Symbol;Acc:HGNC:9393]	ortholog_one2one	ENSG00000154229	ENST00000583775	PRKCA	protein kinase C alpha [Source:HGNC Symbol;Acc:HGNC:9393]
ENSOARG00000003342	-0.0222188	0.868507	152.465	169.657	158.39	155.547	158.593	170.613	149.087	163.47		ENSOART00000003630	NFATC3	nuclear factor of activated T-cells 3 [Source:HGNC Symbol;Acc:HGNC:7777]	ortholog_one2one	ENSG00000072736	ENST00000346183	NFATC3	nuclear factor of activated T-cells 3 [Source:HGNC Symbol;Acc:HGNC:7777]
ENSOARG00000010462	-0.0744207	0.869162	25.9377	49.8171	20.6875	27.5012	20.0626	44.4463	29.8417	37.6486		ENSOART00000011387	CXCR4	C-X-C chemokine receptor type 4 [Source:RefSeq peptide;Acc:NP_001264097]	ortholog_one2one	ENSG00000121966	ENST00000466288	CXCR4	C-X-C motif chemokine receptor 4 [Source:HGNC Symbol;Acc:HGNC:2561]
ENSOARG00000007578	0.0727302	0.872022	11.2416	21.926	16.5133	10.4504	11.7745	16.0391	8.89803	19.0688		ENSOART00000008256	SCIN	scinderin [Source:HGNC Symbol;Acc:HGNC:21695]	ortholog_one2one	ENSG00000006747	ENST00000476649	SCIN	scinderin [Source:HGNC Symbol;Acc:HGNC:21695]
ENSOARG00000014199	-0.0429068	0.872842	45.4349	49.6558	33.5771	41.8018	47.9529	45.6323	43.4006	37.7573		ENSOART00000015469	PLIN2	perilipin 2 [Source:HGNC Symbol;Acc:HGNC:248]	ortholog_one2one	ENSG00000147872	ENST00000494753	PLIN2	perilipin 2 [Source:HGNC Symbol;Acc:HGNC:248]
ENSOARG00000007814	-0.03827	0.874751	77.579	87.4889	77.7502	75.1332	82.8158	96.5732	65.3128	80.078		ENSOART00000008512	SYK	spleen associated tyrosine kinase [Source:HGNC Symbol;Acc:HGNC:11491]	ortholog_one2one	ENSG00000165025	ENST00000375746	SYK	spleen associated tyrosine kinase [Source:HGNC Symbol;Acc:HGNC:11491]
ENSOARG00000011642	0.0794638	0.875938	2.51766	2.57952	2.52287	1.65007	1.77603	3.27558	0.847432	2.49904		ENSOART00000012660	GPR68	G protein-coupled receptor 68 [Source:HGNC Symbol;Acc:HGNC:4519]	ortholog_one2one	ENSG00000119714	ENST00000535815	GPR68	G protein-coupled receptor 68 [Source:HGNC Symbol;Acc:HGNC:4519]
ENSOARG00000004966	0.0298624	0.876719	53.2221	57.3407	49.4941	55.6624	46.1111	50.2633	56.5963	56.663		ENSOART00000005409	DNASE1L1	deoxyribonuclease 1 like 1 [Source:HGNC Symbol;Acc:HGNC:2957]	ortholog_one2one	ENSG00000013563	ENST00000369809	DNASE1L1	deoxyribonuclease 1 like 1 [Source:HGNC Symbol;Acc:HGNC:2957]
ENSOARG00000014874	0.0592507	0.877527	26.5818	58.308	48.4391	56.1024	49.2685	42.1873	42.1295	45.5803		ENSOART00000016188	SCARA5	scavenger receptor class A member 5 [Source:HGNC Symbol;Acc:HGNC:28701]	ortholog_one2one	ENSG00000168079	ENST00000518030	SCARA5	scavenger receptor class A member 5 [Source:HGNC Symbol;Acc:HGNC:28701]
ENSOARG00000019298	-0.0586962	0.879563	14.4619	18.0029	9.72451	12.4305	12.0376	14.1189	12.1667	18.5255		ENSOART00000021016	CD200	CD200 molecule [Source:HGNC Symbol;Acc:HGNC:7203]	ortholog_one2one	ENSG00000091972	ENST00000478595	CD200	CD200 molecule [Source:HGNC Symbol;Acc:HGNC:7203]
ENSOARG00000001930	-0.0202249	0.879769	61.0093	59.1141	64.5395	61.5476	59.4643	65.3987	61.1361	62.1501		ENSOART00000002078	PTPN2	protein tyrosine phosphatase, non-receptor type 2 [Source:HGNC Symbol;Acc:HGNC:9650]	ortholog_one2one	ENSG00000175354	ENST00000589086	PTPN2	protein tyrosine phosphatase, non-receptor type 2 [Source:HGNC Symbol;Acc:HGNC:9650]
ENSOARG00000000483	-0.0352053	0.879769	139.525	142.089	112.749	105.054	127.546	138.817	122.03	120.443		ENSOART00000000516	NFKB2	nuclear factor kappa B subunit 2 [Source:HGNC Symbol;Acc:HGNC:7795]	ortholog_one2one	ENSG00000077150	ENST00000601386	NFKB2	nuclear factor kappa B subunit 2 [Source:HGNC Symbol;Acc:HGNC:7795]
ENSOARG00000002189	-0.0355428	0.88363	11.1245	12.9514	10.275	11.3305	11.906	12.0293	11.0771	11.5173		ENSOART00000002361
ENSOARG00000004468	-0.0187138	0.884476	95.3197	86.3066	87.2912	91.1389	92.4854	89.5138	91.8253	88.553		ENSOART00000004868	THOC5	THO complex 5 [Source:HGNC Symbol;Acc:HGNC:19074]	ortholog_one2one	ENSG00000100296	ENST00000397872	THOC5	THO complex 5 [Source:HGNC Symbol;Acc:HGNC:19074]
ENSOARG00000018277	-0.0698908	0.884909	1.87361	2.84822	1.74307	1.32006	2.03915	2.25902	1.51327	2.44471		ENSOART00000019888	CD28	CD28 molecule [Source:HGNC Symbol;Acc:HGNC:1653]	ortholog_one2one	ENSG00000178562	ENST00000374481	CD28	CD28 molecule [Source:HGNC Symbol;Acc:HGNC:1653]
ENSOARG00000000552	-0.0600854	0.887306	9.19238	15.4771	12.385	12.6505	18.9444	11.0692	9.26122	12.7125		ENSOART00000000595	TLR6	toll like receptor 6 [Source:HGNC Symbol;Acc:HGNC:16711]	ortholog_one2one	ENSG00000174130	ENST00000610323	TLR6	toll like receptor 6 [Source:HGNC Symbol;Acc:HGNC:16711]
ENSOARG00000002318	0.0261861	0.887496	41.7463	43.3683	44.1731	47.522	38.7439	41.9614	47.5772	44.1135		ENSOART00000002512	MFSD1	major facilitator superfamily domain containing 1 [Source:HGNC Symbol;Acc:HGNC:25874]	ortholog_one2one	ENSG00000118855	ENST00000392813	MFSD1	major facilitator superfamily domain containing 1 [Source:HGNC Symbol;Acc:HGNC:25874]
ENSOARG00000012929	0.0693088	0.887496	1.171	1.77342	2.24765	1.43006	1.84181	1.41189	1.75539	1.19519		ENSOART00000014050	SERPINC1	serpin family C member 1 [Source:HGNC Symbol;Acc:HGNC:775]	ortholog_one2one	ENSG00000117601	ENST00000617423	SERPINC1	serpin family C member 1 [Source:HGNC Symbol;Acc:HGNC:775]
ENSOARG00000011762	-0.0239185	0.890846	97.0762	118.013	112.52	121.61	113.008	111.426	116.643	112.946		ENSOART00000012797	NPR2	natriuretic peptide receptor 2 [Source:HGNC Symbol;Acc:HGNC:7944]	ortholog_one2one	ENSG00000159899	ENST00000469249	NPR2	natriuretic peptide receptor 2 [Source:HGNC Symbol;Acc:HGNC:7944]
ENSOARG00000002627	0.0219962	0.891726	96.315	89.1548	101.419	88.9938	86.6968	88.3843	93.278	99.3097		ENSOART00000002848	ATRN	attractin [Source:HGNC Symbol;Acc:HGNC:885]	ortholog_one2one	ENSG00000088812	ENST00000446916	ATRN	attractin [Source:HGNC Symbol;Acc:HGNC:885]
ENSOARG00000004233	0.0280257	0.892762	60.131	51.8592	50.228	49.3921	53.2153	56.3626	46.1245	50.1981		ENSOART00000004613	PML	promyelocytic leukemia [Source:HGNC Symbol;Acc:HGNC:9113]	ortholog_one2one	ENSG00000140464	ENST00000565317	PML	promyelocytic leukemia [Source:HGNC Symbol;Acc:HGNC:9113]
ENSOARG00000015082	0.0335236	0.892909	163.414	204.159	155.638	211.869	188.26	188.967	158.228	176.834		ENSOART00000016421	LIPA	lysosomal acid lipase/cholesteryl ester hydrolase precursor [Source:RefSeq peptide;Acc:NP_001119818]	ortholog_one2one	ENSG00000107798	ENST00000456827	LIPA	lipase A, lysosomal acid type [Source:HGNC Symbol;Acc:HGNC:6617]
ENSOARG00000009246	-0.0337432	0.893199	19.3216	19.9376	17.9353	19.0858	20.3915	22.3643	15.8591	19.0144		ENSOART00000010066	IL23A	interleukin 23 subunit alpha [Source:HGNC Symbol;Acc:HGNC:15488]	ortholog_one2one	ENSG00000110944	ENST00000228534	IL23A	interleukin 23 subunit alpha [Source:HGNC Symbol;Acc:HGNC:15488]
ENSOARG00000013634	-0.0589708	0.893199	60.9507	35.8446	35.7788	34.7065	54.4651	31.1745	58.1096	31.238		ENSOART00000014834			ortholog_one2many	ENSG00000099977	ENST00000430101	DDT	D-dopachrome tautomerase [Source:HGNC Symbol;Acc:HGNC:2732]
ENSOARG00000002565	0.0315664	0.893902	37.0623	32.1366	37.3384	32.3964	38.8754	34.1677	29.1153	32.7592		ENSOART00000002781	MKNK1	MAP kinase interacting serine/threonine kinase 1 [Source:HGNC Symbol;Acc:HGNC:7110]	ortholog_one2one	ENSG00000079277	ENST00000341183	MKNK1	MAP kinase interacting serine/threonine kinase 1 [Source:HGNC Symbol;Acc:HGNC:7110]
ENSOARG00000006664	-0.0294762	0.894399	46.079	49.0647	52.6133	47.137	50.5183	58.0004	43.7638	45.5803		ENSOART00000007239	LITAF	lipopolysaccharide induced TNF factor [Source:HGNC Symbol;Acc:HGNC:16841]	ortholog_one2one	ENSG00000189067	ENST00000381810	LITAF	lipopolysaccharide induced TNF factor [Source:HGNC Symbol;Acc:HGNC:16841]
ENSOARG00000014970	-0.0506103	0.895012	101.233	66.3153	44.8612	71.283	75.8433	75.3384	79.1743	63.3453		ENSOART00000016291	FAM20A	FAM20A, golgi associated secretory pathway pseudokinase [Source:HGNC Symbol;Acc:HGNC:23015]	ortholog_one2one	ENSG00000108950	ENST00000619787	FAM20A	FAM20A, golgi associated secretory pathway pseudokinase [Source:HGNC Symbol;Acc:HGNC:23015]
ENSOARG00000012877	0.043512	0.897311	63.8782	73.409	68.4385	80.1384	81.3687	86.0123	52.5408	54.49		ENSOART00000013998	CFP	complement factor properdin [Source:HGNC Symbol;Acc:HGNC:8864]	ortholog_one2one	ENSG00000126759	ENST00000247153	CFP	complement factor properdin [Source:HGNC Symbol;Acc:HGNC:8864]
ENSOARG00000013151	-0.0462231	0.897311	6.08922	6.98621	5.68792	6.93029	8.4855	5.87346	6.90052	5.26972		ENSOART00000014300	MST1	macrophage stimulating 1 [Source:HGNC Symbol;Acc:HGNC:7380]	ortholog_one2one	ENSG00000173531	ENST00000491943	MST1	macrophage stimulating 1 [Source:HGNC Symbol;Acc:HGNC:7380]
ENSOARG00000018995	0.0264291	0.897741	17.1552	16.0683	16.9261	15.0156	15.5896	16.3779	14.9511	16.5697		ENSOART00000020681	SLC35F6	solute carrier family 35 member F6 [Source:HGNC Symbol;Acc:HGNC:26055]	ortholog_one2one	ENSG00000213699	ENST00000414029	SLC35F6	solute carrier family 35 member F6 [Source:HGNC Symbol;Acc:HGNC:26055]
ENSOARG00000009605	0.036812	0.899656	9.19238	9.61948	8.57775	11.1105	8.61706	8.97962	8.59538	10.9197		ENSOART00000010453
ENSOARG00000008057	0.0284671	0.90124	37.4721	42.7771	35.1367	40.6467	38.5465	37.3868	32.6867	43.0813		ENSOART00000008770	TLR3	toll like receptor 3 [Source:HGNC Symbol;Acc:HGNC:11849]	ortholog_one2one	ENSG00000164342	ENST00000508051	TLR3	toll like receptor 3 [Source:HGNC Symbol;Acc:HGNC:11849]
ENSOARG00000011532	0.0274021	0.901881	14.5204	15.3697	14.8161	13.6406	14.1425	15.3049	14.709	12.7125		ENSOART00000012538			ortholog_one2many	ENSG00000251201	ENST00000514548	TMED7-TICAM2	TMED7-TICAM2 readthrough [Source:HGNC Symbol;Acc:HGNC:33945]
ENSOARG00000020767	0.0422466	0.902042	4.97676	5.37401	4.22007	4.34518	4.14408	4.91338	3.99504	5.05241		ENSOART00000022626	EIF5A2	eukaryotic translation initiation factor 5A2 [Source:HGNC Symbol;Acc:HGNC:3301]	ortholog_one2one	ENSG00000163577	ENST00000474417	EIF5A2	eukaryotic translation initiation factor 5A2 [Source:HGNC Symbol;Acc:HGNC:3301]
ENSOARG00000014292	0.0231285	0.90427	36.5939	38.8003	34.4027	40.4817	36.2443	34.1112	40.4346	36.0188		ENSOART00000015566	ALDH3B1	aldehyde dehydrogenase 3 family member B1 [Source:HGNC Symbol;Acc:HGNC:410]	ortholog_one2one	ENSG00000006534	ENST00000615463	ALDH3B1	aldehyde dehydrogenase 3 family member B1 [Source:HGNC Symbol;Acc:HGNC:410]
ENSOARG00000011463	0.0531759	0.904284	16.6282	13.4888	24.77	14.5206	24.0094	11.4645	15.4354	14.8856		ENSOART00000012464	IER3	immediate early response 3 [Source:HGNC Symbol;Acc:HGNC:5392]	ortholog_one2one	ENSG00000137331	ENST00000259874	IER3	immediate early response 3 [Source:HGNC Symbol;Acc:HGNC:5392]
ENSOARG00000015101	-0.0232603	0.905166	27.2844	26.2789	28.8524	23.816	25.2592	25.9223	28.0258	28.1414		ENSOART00000016438	IMPA1	inositol monophosphatase 1 [Source:HGNC Symbol;Acc:HGNC:6050]	ortholog_one2one	ENSG00000133731	ENST00000519816	IMPA1	inositol monophosphatase 1 [Source:HGNC Symbol;Acc:HGNC:6050]
ENSOARG00000017078	-0.0571284	0.905972	11.5344	5.26653	5.13748	7.42531	5.26233	6.43822	8.59538	10.4851		ENSOART00000018591			ortholog_one2many	ENSG00000189403	ENST00000468384	HMGB1	high mobility group box 1 [Source:HGNC Symbol;Acc:HGNC:4983]
ENSOARG00000006187	0.0196847	0.906465	83.3755	89.746	80.8694	81.1834	72.7516	87.6501	86.8012	81.0559		ENSOART00000006725	MAPKAPK2	mitogen-activated protein kinase-activated protein kinase 2 [Source:HGNC Symbol;Acc:HGNC:6887]	ortholog_one2one	ENSG00000162889	ENST00000479009	MAPKAPK2	mitogen-activated protein kinase-activated protein kinase 2 [Source:HGNC Symbol;Acc:HGNC:6887]
ENSOARG00000004933	-0.0540912	0.906995	2.22491	3.27815	1.92655	2.3651	2.76272	2.88025	2.90548	1.68414		ENSOART00000005370	CCR6	C-C motif chemokine receptor 6 [Source:HGNC Symbol;Acc:HGNC:1607]	ortholog_one2one	ENSG00000112486	ENST00000400926	CCR6	C-C motif chemokine receptor 6 [Source:HGNC Symbol;Acc:HGNC:1607]
ENSOARG00000007904	0.0608396	0.907563	3.22026	1.28976	3.94485	2.86012	4.0783	1.35541	2.72389	2.33606		ENSOART00000008613	TMPRSS4	transmembrane protease, serine 4 [Source:HGNC Symbol;Acc:HGNC:11878]	ortholog_one2one	ENSG00000137648	ENST00000616579	TMPRSS4	transmembrane protease, serine 4 [Source:HGNC Symbol;Acc:HGNC:11878]
ENSOARG00000007971	0.0341984	0.907563	58.5502	58.093	68.5303	75.6832	80.0531	56.1367	60.5914	55.7395		ENSOART00000008680	CD55	CD55 molecule (Cromer blood group) [Source:HGNC Symbol;Acc:HGNC:2665]	ortholog_one2one	ENSG00000196352	ENST00000367064	CD55	CD55 molecule (Cromer blood group) [Source:HGNC Symbol;Acc:HGNC:2665]
ENSOARG00000010987	-0.0190484	0.90965	52.7537	52.719	48.8978	54.0123	50.1236	48.6819	53.5698	57.315		ENSOART00000011962	NUP85	nucleoporin 85 [Source:HGNC Symbol;Acc:HGNC:8734]	ortholog_one2one	ENSG00000125450	ENST00000584155	NUP85	nucleoporin 85 [Source:HGNC Symbol;Acc:HGNC:8734]
ENSOARG00000012901	0.0277517	0.910198	105.917	133.759	97.7497	107.915	109.391	121.14	93.3386	109.415		ENSOART00000014024	CYBA	cytochrome b-245 alpha chain [Source:HGNC Symbol;Acc:HGNC:2577]	ortholog_one2one	ENSG00000051523	ENST00000561972	CYBA	cytochrome b-245 alpha chain [Source:HGNC Symbol;Acc:HGNC:2577]
ENSOARG00000001698	-0.0564969	0.911282	0.761152	0.806101	1.00915	0.93504	0.920907	0.847134	1.02902	0.923559		ENSOART00000001827			ortholog_one2many	ENSG00000163930	ENST00000615113	BAP1	BRCA1 associated protein 1 [Source:HGNC Symbol;Acc:HGNC:950]
ENSOARG00000015529	-0.0142583	0.912368	92.0409	91.1969	86.3738	90.3688	83.9999	95.2178	92.0674	89.7482		ENSOART00000016894	MAPK1	mitogen-activated protein kinase 1 [Source:HGNC Symbol;Acc:HGNC:6871]	ortholog_one2one	ENSG00000100030	ENST00000544786	MAPK1	mitogen-activated protein kinase 1 [Source:HGNC Symbol;Acc:HGNC:6871]
ENSOARG00000002394	-0.0560283	0.912919	2.69331	1.82716	0.917406	1.26505	1.44714	1.92017	1.69486	1.95577		ENSOART00000002593			ortholog_one2many	ENSG00000127507	ENST00000598500	ADGRE2	adhesion G protein-coupled receptor E2 [Source:HGNC Symbol;Acc:HGNC:3337]
ENSOARG00000005617	0.0456618	0.912932	6.96747	6.18011	7.24751	6.16026	8.68284	7.22887	3.99504	5.48703		ENSOART00000006117	TNFSF13B	TNF superfamily member 13b [Source:HGNC Symbol;Acc:HGNC:11929]	ortholog_one2one	ENSG00000102524	ENST00000542136	TNFSF13B	TNF superfamily member 13b [Source:HGNC Symbol;Acc:HGNC:11929]
ENSOARG00000003844	-0.0417887	0.913221	6.79182	6.12637	5.8714	9.62541	7.82771	7.22887	5.75043	8.36636		ENSOART00000004178	NOX4	NADPH oxidase 4 [Source:HGNC Symbol;Acc:HGNC:7891]	ortholog_one2one	ENSG00000086991	ENST00000424319	NOX4	NADPH oxidase 4 [Source:HGNC Symbol;Acc:HGNC:7891]
ENSOARG00000014841	0.0525396	0.913851	5.79647	9.88818	10.596	4.18018	6.97258	10.335	5.56884	5.86731		ENSOART00000016151			ortholog_many2many	ENSG00000163739	ENST00000395761	CXCL1	C-X-C motif chemokine ligand 1 [Source:HGNC Symbol;Acc:HGNC:4602]
ENSOARG00000018930	0.0154803	0.916578	101.994	98.828	89.7223	88.3337	94.7876	92.6764	94.186	90.5088		ENSOART00000020616			ortholog_one2many	ENSG00000213614	ENST00000567213	HEXA	hexosaminidase subunit alpha [Source:HGNC Symbol;Acc:HGNC:4878]
ENSOARG00000004930	0.0459991	0.916645	19.4972	49.5484	9.49516	102.249	54.5308	3.33206	50.1195	47.0472		ENSOART00000005368	MMP12	matrix metallopeptidase 12 [Source:HGNC Symbol;Acc:HGNC:7158]	ortholog_one2one	ENSG00000262406	ENST00000571244	MMP12	matrix metallopeptidase 12 [Source:HGNC Symbol;Acc:HGNC:7158]
ENSOARG00000007553	-0.0155228	0.918554	100.121	90.0147	85.1353	87.1237	88.4728	93.5236	88.9803	92.7905		ENSOART00000008223	PLBD2	phospholipase B domain containing 2 [Source:HGNC Symbol;Acc:HGNC:27283]	ortholog_one2one	ENSG00000151176	ENST00000547163	PLBD2	phospholipase B domain containing 2 [Source:HGNC Symbol;Acc:HGNC:27283]
ENSOARG00000010074	0.0230591	0.921975	77.4619	81.47	72.8421	73.0981	80.2505	81.8896	59.3202	76.2208		ENSOART00000010962	EFHD2	EF-hand domain family member D2 [Source:HGNC Symbol;Acc:HGNC:28670]	ortholog_one2one	ENSG00000142634	ENST00000445566	EFHD2	EF-hand domain family member D2 [Source:HGNC Symbol;Acc:HGNC:28670]
ENSOARG00000004573	0.01881	0.922858	64.2295	57.5556	60.136	59.2925	51.7023	59.1299	67.0076	58.5645		ENSOART00000004985	VAC14	Vac14, PIKFYVE complex component [Source:HGNC Symbol;Acc:HGNC:25507]	ortholog_one2one	ENSG00000103043	ENST00000566655	VAC14	Vac14, PIKFYVE complex component [Source:HGNC Symbol;Acc:HGNC:25507]
ENSOARG00000001507	0.0288024	0.924429	21.6636	16.8206	24.9535	23.211	24.2725	20.2747	21.3674	18.4168		ENSOART00000001611	SETD6	SET domain containing 6 [Source:HGNC Symbol;Acc:HGNC:26116]	ortholog_one2one	ENSG00000103037	ENST00000491587	SETD6	SET domain containing 6 [Source:HGNC Symbol;Acc:HGNC:26116]
ENSOARG00000019492	-0.0401686	0.924601	2.69331	5.32027	3.85311	3.52015	3.61785	4.51805	4.1161	3.58558		ENSOART00000021229			ortholog_many2many	ENSG00000163464	ENST00000295683	CXCR1	C-X-C motif chemokine receptor 1 [Source:HGNC Symbol;Acc:HGNC:6026]
ENSOARG00000002017	-0.0110729	0.925835	119.325	113.284	107.887	113.25	112.088	111.935	113.435	116.586		ENSOART00000002165	ARPC5	actin related protein 2/3 complex subunit 5 [Source:HGNC Symbol;Acc:HGNC:708]	ortholog_one2one	ENSG00000162704	ENST00000602490	ARPC5	actin related protein 2/3 complex subunit 5 [Source:HGNC Symbol;Acc:HGNC:708]
ENSOARG00000019318	0.0116802	0.925899	57.2035	60.8338	60.0901	60.1725	59.2012	57.4921	60.0466	58.1842		ENSOART00000021036	ATG3	autophagy related 3 [Source:HGNC Symbol;Acc:HGNC:20962]	ortholog_one2one	ENSG00000144848	ENST00000488910	ATG3	autophagy related 3 [Source:HGNC Symbol;Acc:HGNC:20962]
ENSOARG00000020830	-0.024955	0.927106	48.421	63.682	43.2098	51.4822	46.1111	54.4425	49.8774	58.7275		ENSOART00000022693	HEBP1	heme binding protein 1 [Source:HGNC Symbol;Acc:HGNC:17176]	ortholog_one2one	ENSG00000013583	ENST00000536942	HEBP1	heme binding protein 1 [Source:HGNC Symbol;Acc:HGNC:17176]
ENSOARG00000019423	0.0487661	0.927253	1.5223	1.93464	0.871536	0.385016	1.11824	1.75074	0.968493	0.488943		ENSOART00000021154	ENDOU	endonuclease, poly(U) specific [Source:HGNC Symbol;Acc:HGNC:14369]	ortholog_one2one	ENSG00000111405	ENST00000551186	ENDOU	endonuclease, poly(U) specific [Source:HGNC Symbol;Acc:HGNC:14369]
ENSOARG00000012382	0.0325064	0.927334	6.14777	5.48149	6.51359	7.20531	4.93343	6.04289	5.6899	7.82309		ENSOART00000013460
ENSOARG00000015080	-0.0215348	0.927334	22.3076	24.5055	26.3296	23.981	27.6272	26.2047	21.3674	22.926		ENSOART00000016411	CMTM7	CKLF like MARVEL transmembrane domain containing 7 [Source:HGNC Symbol;Acc:HGNC:19178]	ortholog_one2one	ENSG00000153551	ENST00000464689	CMTM7	CKLF like MARVEL transmembrane domain containing 7 [Source:HGNC Symbol;Acc:HGNC:19178]
ENSOARG00000000175	-0.0329032	0.92824	21.1952	29.3958	29.3111	19.9108	22.8253	33.6594	24.8176	20.5356		ENSOART00000000179	SOCS3	suppressor of cytokine signaling 3 [Source:HGNC Symbol;Acc:HGNC:19391]	ortholog_one2one	ENSG00000184557	ENST00000587578	SOCS3	suppressor of cytokine signaling 3 [Source:HGNC Symbol;Acc:HGNC:19391]
ENSOARG00000017150	0.0273679	0.930036	17.7407	19.6151	14.495	16.1707	13.3531	17.1686	15.3143	20.2096		ENSOART00000018664	LHFPL2	LHFPL tetraspan subfamily member 2 [Source:HGNC Symbol;Acc:HGNC:6588]	ortholog_one2one	ENSG00000145685	ENST00000380345	LHFPL2	LHFPL tetraspan subfamily member 2 [Source:HGNC Symbol;Acc:HGNC:6588]
ENSOARG00000012557	-0.0214314	0.93032	9.77788	9.512	9.72451	9.13039	10.3273	8.97962	9.56387	9.6702		ENSOART00000013655	TIRAP	TIR domain containing adaptor protein [Source:HGNC Symbol;Acc:HGNC:17192]	ortholog_one2one	ENSG00000150455	ENST00000479770	TIRAP	TIR domain containing adaptor protein [Source:HGNC Symbol;Acc:HGNC:17192]
ENSOARG00000020112	-0.0300526	0.932168	28.8652	31.3842	27.7515	24.311	36.2443	32.8123	20.52	24.6101		ENSOART00000021898	CD86	T-lymphocyte activation antigen CD86 precursor [Source:RefSeq peptide;Acc:NP_001033105]	ortholog_one2one	ENSG00000114013	ENST00000264468	CD86	CD86 molecule [Source:HGNC Symbol;Acc:HGNC:1705]
ENSOARG00000009635	0.0112698	0.932273	99.5938	94.2601	99.9973	94.439	91.1698	99.0582	91.7648	100.614		ENSOART00000010495	FAM91A1	family with sequence similarity 91 member A1 [Source:HGNC Symbol;Acc:HGNC:26306]	ortholog_one2one	ENSG00000176853	ENST00000520246	FAM91A1	family with sequence similarity 91 member A1 [Source:HGNC Symbol;Acc:HGNC:26306]
ENSOARG00000001647	-0.0201602	0.93358	26.0548	27.1387	25.3204	29.8113	24.404	24.3974	28.9337	31.401		ENSOART00000001773	GLA	galactosidase alpha [Source:HGNC Symbol;Acc:HGNC:4296]	ortholog_one2one	ENSG00000102393	ENST00000479445	GLA	galactosidase alpha [Source:HGNC Symbol;Acc:HGNC:4296]
ENSOARG00000002007	-0.0446582	0.934302	56.2667	39.284	14.862	18.0408	50.3868	25.8093	30.9918	28.0327		ENSOART00000002164	SIGLEC1	sialic acid binding Ig like lectin 1 [Source:HGNC Symbol;Acc:HGNC:11127]	ortholog_one2one	ENSG00000088827	ENST00000344754	SIGLEC1	sialic acid binding Ig like lectin 1 [Source:HGNC Symbol;Acc:HGNC:11127]
ENSOARG00000017487	0.0337059	0.934421	3.74721	3.43937	4.08246	3.74016	4.0783	3.38853	4.53981	2.55337		ENSOART00000019034	PNMA1	paraneoplastic Ma antigen 1 [Source:HGNC Symbol;Acc:HGNC:9158]	ortholog_one2one	ENSG00000176903	ENST00000316836	PNMA1	paraneoplastic Ma antigen 1 [Source:HGNC Symbol;Acc:HGNC:9158]
ENSOARG00000018722	0.0161497	0.935465	26.9916	25.9027	27.7515	27.2812	28.4166	23.6633	28.3284	25.6967		ENSOART00000020384	HDAC4	histone deacetylase 4 [Source:HGNC Symbol;Acc:HGNC:14063]	ortholog_one2one	ENSG00000068024	ENST00000543185	HDAC4	histone deacetylase 4 [Source:HGNC Symbol;Acc:HGNC:14063]
ENSOARG00000011377	0.0354412	0.936034	0.995353	1.18228	3.21092	0.550023	0.72357	4.17919	0.302654	0.054327		ENSOART00000012369			ortholog_one2many	ENSG00000160213	ENST00000480147	CSTB	cystatin B [Source:HGNC Symbol;Acc:HGNC:2482]
ENSOARG00000002722	0.0245582	0.937796	27.5771	34.8236	32.1092	41.4168	28.0877	31.9652	31.7787	40.6909		ENSOART00000002946
ENSOARG00000008468	-0.0281295	0.938479	19.9071	30.3632	37.9806	24.256	31.7055	26.3741	28.0863	28.1957		ENSOART00000009215	EMB	embigin [Source:HGNC Symbol;Acc:HGNC:30465]	ortholog_one2one	ENSG00000170571	ENST00000506190	EMB	embigin [Source:HGNC Symbol;Acc:HGNC:30465]
ENSOARG00000003023	-0.0142566	0.940135	59.7212	50.9456	52.8885	57.9725	53.9388	61.389	53.5698	53.3491		ENSOART00000003277	TSPAN17	tetraspanin 17 [Source:HGNC Symbol;Acc:HGNC:13594]	ortholog_one2one	ENSG00000048140	ENST00000507471	TSPAN17	tetraspanin 17 [Source:HGNC Symbol;Acc:HGNC:13594]
ENSOARG00000011033	0.016621	0.940135	16.6868	16.2832	16.3757	18.5358	18.0235	15.4178	16.767	16.4611		ENSOART00000012003			ortholog_one2one	ENSG00000155868	ENST00000420343	MED7	mediator complex subunit 7 [Source:HGNC Symbol;Acc:HGNC:2378]
ENSOARG00000018832	0.0181434	0.942051	46.7816	53.6863	50.5032	45.7069	49.3343	57.2662	40.4346	45.7433		ENSOART00000020513	IL4R	interleukin 4 receptor [Source:HGNC Symbol;Acc:HGNC:6015]	ortholog_one2one	ENSG00000077238	ENST00000628578	IL4R	interleukin 4 receptor [Source:HGNC Symbol;Acc:HGNC:6015]
ENSOARG00000007320	0.020969	0.942969	13.2909	16.1758	13.0272	16.9957	15.5239	16.3779	12.8325	13.4188		ENSOART00000007978	BLNK	B-cell linker [Source:HGNC Symbol;Acc:HGNC:14211]	ortholog_one2one	ENSG00000095585	ENST00000413476	BLNK	B-cell linker [Source:HGNC Symbol;Acc:HGNC:14211]
ENSOARG00000006553	-0.0209178	0.944032	49.592	51.698	46.0538	43.0118	58.2802	53.3694	39.4056	40.9625		ENSOART00000007122	SPI1	Spi-1 proto-oncogene [Source:HGNC Symbol;Acc:HGNC:11241]	ortholog_one2one	ENSG00000066336	ENST00000533968	SPI1	Spi-1 proto-oncogene [Source:HGNC Symbol;Acc:HGNC:11241]
ENSOARG00000009545	-0.0203028	0.947845	35.8327	26.6013	25.9167	22.1109	28.2192	29.5367	26.2099	27.3808		ENSOART00000010399	RELB	RELB proto-oncogene, NF-kB subunit [Source:HGNC Symbol;Acc:HGNC:9956]	ortholog_one2one	ENSG00000104856	ENST00000625761	RELB	RELB proto-oncogene, NF-kB subunit [Source:HGNC Symbol;Acc:HGNC:9956]
ENSOARG00000003718	0.0102928	0.94808	272.902	289.39	242.883	249.051	252.723	260.578	269.665	256.478		ENSOART00000004038	MAPK3	mitogen-activated protein kinase 3 [Source:HGNC Symbol;Acc:HGNC:6877]	ortholog_one2one	ENSG00000102882	ENST00000322266	MAPK3	mitogen-activated protein kinase 3 [Source:HGNC Symbol;Acc:HGNC:6877]
ENSOARG00000018954	0.0104666	0.94981	84.7221	100.709	90.6398	96.5841	91.696	90.0785	89.2225	96.4304		ENSOART00000020637	SNX2	sorting nexin 2 [Source:HGNC Symbol;Acc:HGNC:11173]	ortholog_one2one	ENSG00000205302	ENST00000507852	SNX2	sorting nexin 2 [Source:HGNC Symbol;Acc:HGNC:11173]
ENSOARG00000006183	0.0152141	0.949988	19.79	17.788	18.4857	20.6809	17.8919	20.8395	19.9752	16.6784		ENSOART00000006727			ortholog_one2many	ENSG00000147316	ENST00000521175	MCPH1	microcephalin 1 [Source:HGNC Symbol;Acc:HGNC:6954]
ENSOARG00000000897	0.00945811	0.952988	73.3048	80.3414	71.466	76.6732	68.6733	79.0658	76.3294	73.6131		ENSOART00000000963	CUEDC2	CUE domain containing 2 [Source:HGNC Symbol;Acc:HGNC:28352]	ortholog_one2one	ENSG00000107874	ENST00000477994	CUEDC2	CUE domain containing 2 [Source:HGNC Symbol;Acc:HGNC:28352]
ENSOARG00000011012	0.0269935	0.954078	6.20632	7.14743	3.7155	4.29018	5.78856	4.8569	3.81344	6.19328		ENSOART00000011975	C5AR2	complement component 5a receptor 2 [Source:HGNC Symbol;Acc:HGNC:4527]	ortholog_one2one	ENSG00000134830	ENST00000600626	C5AR2	complement component 5a receptor 2 [Source:HGNC Symbol;Acc:HGNC:4527]
ENSOARG00000012417	0.0301317	0.956308	0.702602	1.18228	0.733925	1.15505	0.592012	0.903609	0.847432	1.24952		ENSOART00000013504	CD300E	CD300e molecule [Source:HGNC Symbol;Acc:HGNC:28874]	ortholog_one2one	ENSG00000186407	ENST00000412268	CD300E	CD300e molecule [Source:HGNC Symbol;Acc:HGNC:28874]
ENSOARG00000001326	-0.00827684	0.957513	166.458	193.303	177.105	182.828	167.408	176.43	187.282	188.026		ENSOART00000001425	ATP6AP2	ATPase H+ transporting accessory protein 2 [Source:HGNC Symbol;Acc:HGNC:18305]	ortholog_one2one	ENSG00000182220	ENST00000436783	ATP6AP2	ATPase H+ transporting accessory protein 2 [Source:HGNC Symbol;Acc:HGNC:18305]
ENSOARG00000015376	-0.027755	0.958489	4.44981	6.50255	2.15591	2.58511	4.73609	3.27558	3.75291	4.2375		ENSOART00000016728	CCR4	C-C motif chemokine receptor 4 [Source:HGNC Symbol;Acc:HGNC:1605]	ortholog_one2one	ENSG00000183813	ENST00000330953	CCR4	C-C motif chemokine receptor 4 [Source:HGNC Symbol;Acc:HGNC:1605]
ENSOARG00000019644	-0.026251	0.959228	5.09387	3.81555	3.11918	5.83025	7.03836	4.23567	3.99504	2.93366		ENSOART00000021391			ortholog_one2many	ENSG00000164022	ENST00000442366	AIMP1	aminoacyl tRNA synthetase complex interacting multifunctional protein 1 [Source:HGNC Symbol;Acc:HGNC:10648]
ENSOARG00000018811	0.0113385	0.959404	35.7742	30.9006	31.5129	34.7615	35.3891	35.0713	29.4785	31.0207		ENSOART00000020491	VAV3	vav guanine nucleotide exchange factor 3 [Source:HGNC Symbol;Acc:HGNC:12659]	ortholog_one2one	ENSG00000134215	ENST00000530671	VAV3	vav guanine nucleotide exchange factor 3 [Source:HGNC Symbol;Acc:HGNC:12659]
ENSOARG00000014579	0.0115998	0.959854	80.5065	64.8643	78.1172	62.7577	73.0805	71.2722	72.8186	64.8664		ENSOART00000015878	FANCA	Fanconi anemia complementation group A [Source:HGNC Symbol;Acc:HGNC:3582]	ortholog_one2one	ENSG00000187741	ENST00000534992	FANCA	Fanconi anemia complementation group A [Source:HGNC Symbol;Acc:HGNC:3582]
ENSOARG00000018948	-0.0116355	0.962511	20.434	20.9049	23.6232	25.7961	20.1942	23.7762	24.4545	22.5457		ENSOART00000020633			ortholog_many2many	ENSG00000184182	ENST00000612130	UBE2F	ubiquitin conjugating enzyme E2 F (putative) [Source:HGNC Symbol;Acc:HGNC:12480]
ENSOARG00000021012	0.0208264	0.962989	57.2035	40.0364	24.0819	50.5471	47.8872	49.5856	32.9288	37.214		ENSOART00000022891	OLR1	oxidized low density lipoprotein receptor 1 [Source:HGNC Symbol;Acc:HGNC:8133]	ortholog_one2one	ENSG00000173391	ENST00000543414	OLR1	oxidized low density lipoprotein receptor 1 [Source:HGNC Symbol;Acc:HGNC:8133]
ENSOARG00000020697	0.0130539	0.963256	45.7862	47.56	36.1458	39.5467	36.6389	44.5592	36.379	48.5683		ENSOART00000022550	GNB4	G protein subunit beta 4 [Source:HGNC Symbol;Acc:HGNC:20731]	ortholog_one2one	ENSG00000114450	ENST00000497513	GNB4	G protein subunit beta 4 [Source:HGNC Symbol;Acc:HGNC:20731]
ENSOARG00000002175	0.0156477	0.964772	7.31877	4.83661	6.51359	6.60028	6.70946	6.49469	6.23468	5.37837		ENSOART00000002347	DNASE1	deoxyribonuclease 1 [Source:HGNC Symbol;Acc:HGNC:2956]	ortholog_one2one	ENSG00000213918	ENST00000575479	DNASE1	deoxyribonuclease 1 [Source:HGNC Symbol;Acc:HGNC:2956]
ENSOARG00000017581	0.00745269	0.966739	73.4805	78.568	71.3283	64.2427	71.6334	67.7142	68.763	76.0035		ENSOART00000019134	KDM6B	lysine demethylase 6B [Source:HGNC Symbol;Acc:HGNC:29012]	ortholog_one2one	ENSG00000132510	ENST00000570632	KDM6B	lysine demethylase 6B [Source:HGNC Symbol;Acc:HGNC:29012]
ENSOARG00000014729	0.0122419	0.967299	273.019	310.027	215.269	267.586	295.282	292.939	206.35	253.979		ENSOART00000016031	CD68	CD68 molecule [Source:HGNC Symbol;Acc:HGNC:1693]	ortholog_one2one	ENSG00000129226	ENST00000584180	CD68	CD68 molecule [Source:HGNC Symbol;Acc:HGNC:1693]
ENSOARG00000005959	-0.0168517	0.968392	3.86431	4.83661	3.3944	3.24514	4.80187	3.44501	2.96601	4.2375		ENSOART00000006478	TNFSF8	TNF superfamily member 8 [Source:HGNC Symbol;Acc:HGNC:11938]	ortholog_one2one	ENSG00000106952	ENST00000618336	TNFSF8	TNF superfamily member 8 [Source:HGNC Symbol;Acc:HGNC:11938]
ENSOARG00000006094	0.0154717	0.968404	3.86431	3.92303	3.85311	2.86012	3.81519	4.06624	3.26867	3.09664		ENSOART00000006631	TNFRSF11A	TNF receptor superfamily member 11a [Source:HGNC Symbol;Acc:HGNC:11908]	ortholog_one2one	ENSG00000141655	ENST00000639222	TNFRSF11A	TNF receptor superfamily member 11a [Source:HGNC Symbol;Acc:HGNC:11908]
ENSOARG00000019548	0.00995084	0.968904	41.7463	51.5367	37.6595	41.6368	41.6381	37.4998	43.4006	47.5361		ENSOART00000021290	B3GNT2	UDP-GlcNAc:betaGal beta-1,3-N-acetylglucosaminyltransferase 2 [Source:HGNC Symbol;Acc:HGNC:15629]	ortholog_one2one	ENSG00000170340	ENST00000405767	B3GNT2	UDP-GlcNAc:betaGal beta-1,3-N-acetylglucosaminyltransferase 2 [Source:HGNC Symbol;Acc:HGNC:15629]
ENSOARG00000007215	-0.0125658	0.970131	5.91357	5.21279	7.01816	5.77524	6.38057	5.59108	5.44778	6.62789		ENSOART00000007846			ortholog_one2many	ENSG00000103381	ENST00000539677	CPPED1	calcineurin like phosphoesterase domain containing 1 [Source:HGNC Symbol;Acc:HGNC:25632]
ENSOARG00000006985	0.00697544	0.970467	202.291	198.247	181.968	194.653	179.906	221.384	177.719	189.167		ENSOART00000007597	CTSA	cathepsin A [Source:HGNC Symbol;Acc:HGNC:9251]	ortholog_one2one	ENSG00000064601	ENST00000606000	CTSA	cathepsin A [Source:HGNC Symbol;Acc:HGNC:9251]
ENSOARG00000002093	0.0114594	0.97115	36.9452	35.5759	34.8156	24.9161	38.0203	34.8454	28.2679	29.0649		ENSOART00000002253	DAGLB	diacylglycerol lipase beta [Source:HGNC Symbol;Acc:HGNC:28923]	ortholog_one2one	ENSG00000164535	ENST00000483716	DAGLB	diacylglycerol lipase beta [Source:HGNC Symbol;Acc:HGNC:28923]
ENSOARG00000017708	-0.0163864	0.97115	2.40056	1.82716	2.11003	1.59507	2.30227	1.97665	1.99752	1.73846		ENSOART00000019265
ENSOARG00000011993	-0.0170066	0.971804	48.3039	84.5869	59.2645	67.2678	35.9811	55.6284	60.1677	110.229		ENSOART00000013051	ADAMTS12	ADAM metallopeptidase with thrombospondin type 1 motif 12 [Source:HGNC Symbol;Acc:HGNC:14605]	ortholog_one2one	ENSG00000151388	ENST00000509762	ADAMTS12	ADAM metallopeptidase with thrombospondin type 1 motif 12 [Source:HGNC Symbol;Acc:HGNC:14605]
ENSOARG00000013218	0.00771178	0.972387	58.1403	54.6537	58.4388	54.9473	64.9239	57.6616	52.2381	48.677		ENSOART00000014370			ortholog_one2one	ENSG00000177663	ENST00000612619	IL17RA	interleukin 17 receptor A [Source:HGNC Symbol;Acc:HGNC:5985]
ENSOARG00000012923	-0.0182313	0.972549	0.644052	1.98838	2.38526	1.32006	3.28895	0.225902	1.33168	1.68414		ENSOART00000014045	TACR1	tachykinin receptor 1 [Source:HGNC Symbol;Acc:HGNC:11526]	ortholog_one2one	ENSG00000115353	ENST00000497764	TACR1	tachykinin receptor 1 [Source:HGNC Symbol;Acc:HGNC:11526]
ENSOARG00000008588	0.00850046	0.973309	344.978	379.083	323.707	325.504	296.4	310.955	423.353	325.201		ENSOART00000009349	GAS6	growth arrest specific 6 [Source:HGNC Symbol;Acc:HGNC:4168]	ortholog_one2one	ENSG00000183087	ENST00000476291	GAS6	growth arrest specific 6 [Source:HGNC Symbol;Acc:HGNC:4168]
ENSOARG00000010890	0.0103463	0.973309	746.983	698.997	538.655	612.561	479.135	622.361	736.781	723.092		ENSOART00000011841			ortholog_one2one	ENSG00000162493	ENST00000617617	PDPN	podoplanin [Source:HGNC Symbol;Acc:HGNC:29602]
ENSOARG00000005017	-0.0101346	0.973332	37.5892	47.345	34.0358	40.0417	42.6906	33.8289	34.5631	47.9707		ENSOART00000005460	TLR5	toll-like receptor 5 precursor [Source:RefSeq peptide;Acc:NP_001129398]	ortholog_one2one	ENSG00000187554	ENST00000540964	TLR5	toll like receptor 5 [Source:HGNC Symbol;Acc:HGNC:11851]
ENSOARG00000016425	0.0174688	0.97362	1.11245	1.02106	1.78894	2.20009	1.44714	2.20255	0.907963	1.4125		ENSOART00000017884	NPFF	neuropeptide FF-amide peptide precursor [Source:HGNC Symbol;Acc:HGNC:7901]	ortholog_one2one	ENSG00000139574	ENST00000267017	NPFF	neuropeptide FF-amide peptide precursor [Source:HGNC Symbol;Acc:HGNC:7901]
ENSOARG00000020095	0.0125542	0.974068	4.97676	7.30865	5.73379	5.17022	5.45966	7.51125	4.66087	5.16106		ENSOART00000021878
ENSOARG00000014260	-0.014037	0.975168	13.3494	9.08208	11.2841	9.68041	12.0376	13.893	5.26618	12.4409		ENSOART00000015532	CCR1	C-C motif chemokine receptor 1 [Source:HGNC Symbol;Acc:HGNC:1602]	ortholog_one2one	ENSG00000163823	ENST00000296140	CCR1	C-C motif chemokine receptor 1 [Source:HGNC Symbol;Acc:HGNC:1602]
ENSOARG00000009610	0.00910948	0.975309	41.5121	40.8425	29.5405	35.1465	33.942	29.6497	41.8268	39.55		ENSOART00000010461	BCL6B	B-cell CLL/lymphoma 6B [Source:HGNC Symbol;Acc:HGNC:1002]	ortholog_one2one	ENSG00000161940	ENST00000571729	BCL6B	B-cell CLL/lymphoma 6B [Source:HGNC Symbol;Acc:HGNC:1002]
ENSOARG00000013500	-0.00579816	0.978198	27.987	32.5128	27.0176	32.9464	28.5481	28.0119	30.9313	32.5962		ENSOART00000014680	PLGRKT	plasminogen receptor with a C-terminal lysine [Source:HGNC Symbol;Acc:HGNC:23633]	ortholog_one2one	ENSG00000107020	ENST00000473877	PLGRKT	plasminogen receptor with a C-terminal lysine [Source:HGNC Symbol;Acc:HGNC:23633]
ENSOARG00000005050	-0.00493011	0.979292	653.654	681.639	532.004	578.239	556.162	633.882	614.146	633.833		ENSOART00000005501	MSN	moesin [Source:HGNC Symbol;Acc:HGNC:7373]	ortholog_one2one	ENSG00000147065	ENST00000360270	MSN	moesin [Source:HGNC Symbol;Acc:HGNC:7373]
ENSOARG00000019873	0.00675214	0.979477	29.5678	26.87	30.5038	32.1214	23.0227	33.7724	32.4445	28.4673		ENSOART00000021636	YRDC	yrdC N6-threonylcarbamoyltransferase domain containing [Source:HGNC Symbol;Acc:HGNC:28905]	ortholog_one2one	ENSG00000196449	ENST00000373044	YRDC	yrdC N6-threonylcarbamoyltransferase domain containing [Source:HGNC Symbol;Acc:HGNC:28905]
ENSOARG00000012748	-0.0128328	0.979481	16.2184	56.6958	7.84382	17.5457	14.7345	21.4607	18.583	45.2001		ENSOART00000013861	GPNMB	glycoprotein nmb [Source:HGNC Symbol;Acc:HGNC:4462]	ortholog_one2one	ENSG00000136235	ENST00000468723	GPNMB	glycoprotein nmb [Source:HGNC Symbol;Acc:HGNC:4462]
ENSOARG00000003246	-0.00408618	0.980322	75.3541	68.3037	75.2273	73.5381	72.4227	74.9996	78.6901	65.3554		ENSOART00000003534	IKBKB	inhibitor of nuclear factor kappa B kinase subunit beta [Source:HGNC Symbol;Acc:HGNC:5960]	ortholog_one2one	ENSG00000104365	ENST00000629753	IKBKB	inhibitor of nuclear factor kappa B kinase subunit beta [Source:HGNC Symbol;Acc:HGNC:5960]
ENSOARG00000017927	0.00442183	0.981405	92.2751	110.167	88.6673	95.099	85.6443	101.825	94.7308	100.125		ENSOART00000019511	CORO1C	coronin 1C [Source:HGNC Symbol;Acc:HGNC:2254]	ortholog_one2one	ENSG00000110880	ENST00000420959	CORO1C	coronin 1C [Source:HGNC Symbol;Acc:HGNC:2254]
ENSOARG00000017327	0.0106721	0.982321	1.69796	2.20334	1.55959	1.87008	1.77603	1.52484	1.21062	2.66202		ENSOART00000018863	CELA1	chymotrypsin like elastase family member 1 [Source:HGNC Symbol;Acc:HGNC:3308]	ortholog_one2one	ENSG00000139610	ENST00000293636	CELA1	chymotrypsin like elastase family member 1 [Source:HGNC Symbol;Acc:HGNC:3308]
ENSOARG00000009401	0.00754698	0.982431	21.3123	17.9492	21.1462	17.7658	25.1934	21.2913	15.7985	14.9399		ENSOART00000010235	PTGER4	prostaglandin E receptor 4 [Source:HGNC Symbol;Acc:HGNC:9596]	ortholog_one2one	ENSG00000171522	ENST00000513635	PTGER4	prostaglandin E receptor 4 [Source:HGNC Symbol;Acc:HGNC:9596]
ENSOARG00000011303	0.00893281	0.982641	29.5678	21.8722	25.3204	28.7662	32.6264	23.6633	32.9288	14.8313		ENSOART00000012295	MAPT	microtubule associated protein tau [Source:HGNC Symbol;Acc:HGNC:6893]	ortholog_one2one	ENSG00000186868	ENST00000340799	MAPT	microtubule associated protein tau [Source:HGNC Symbol;Acc:HGNC:6893]
ENSOARG00000013114	0.00513062	0.982836	17.6236	17.4655	18.7151	17.3257	16.6421	21.2348	16.2828	16.2438		ENSOART00000014257	OTULIN	OTU deubiquitinase with linear linkage specificity [Source:HGNC Symbol;Acc:HGNC:25118]	ortholog_one2one	ENSG00000154124	ENST00000508678	OTULIN	OTU deubiquitinase with linear linkage specificity [Source:HGNC Symbol;Acc:HGNC:25118]
ENSOARG00000000665	0.00202691	0.986666	102.053	108.018	109.492	100.984	103.865	101.487	108.471	103.547		ENSOART00000000711	ATP6V0B	ATPase H+ transporting V0 subunit b [Source:HGNC Symbol;Acc:HGNC:861]	ortholog_one2one	ENSG00000117410	ENST00000498664	ATP6V0B	ATPase H+ transporting V0 subunit b [Source:HGNC Symbol;Acc:HGNC:861]
ENSOARG00000013748	-0.00388612	0.987125	397.263	323.3	311.459	374.291	341.525	370.762	391.332	297.766		ENSOART00000014959	HSPB1	heat shock protein family B (small) member 1 [Source:HGNC Symbol;Acc:HGNC:5246]	ortholog_one2one	ENSG00000106211	ENST00000429938	HSPB1	heat shock protein family B (small) member 1 [Source:HGNC Symbol;Acc:HGNC:5246]
ENSOARG00000004864	0.00437995	0.989663	7.78717	10.5868	7.38512	10.6705	8.74862	8.81019	8.23219	10.2135		ENSOART00000005299	SYT11	synaptotagmin 11 [Source:HGNC Symbol;Acc:HGNC:19239]	ortholog_one2one	ENSG00000132718	ENST00000368324	SYT11	synaptotagmin 11 [Source:HGNC Symbol;Acc:HGNC:19239]
ENSOARG00000017894	-0.00336792	0.990954	21.3708	16.9281	21.7884	21.6159	24.8645	20.3877	18.0987	18.0909		ENSOART00000019468	PGBD1	piggyBac transposable element derived 1 [Source:HGNC Symbol;Acc:HGNC:19398]	ortholog_one2one	ENSG00000137338	ENST00000259883	PGBD1	piggyBac transposable element derived 1 [Source:HGNC Symbol;Acc:HGNC:19398]
ENSOARG00000019760	-0.00399608	0.990954	11.1831	11.2317	12.9354	8.52536	12.6954	11.8034	8.23219	11.0284		ENSOART00000021517	ZC3H12A	zinc finger CCCH-type containing 12A [Source:HGNC Symbol;Acc:HGNC:26259]	ortholog_one2one	ENSG00000163874	ENST00000471012	ZC3H12A	zinc finger CCCH-type containing 12A [Source:HGNC Symbol;Acc:HGNC:26259]
ENSOARG00000000492	0.00521576	0.991862	1.46375	4.56791	2.15591	1.92508	2.23649	2.71083	2.48176	2.55337		ENSOART00000000526	NLRP12	NLR family pyrin domain containing 12 [Source:HGNC Symbol;Acc:HGNC:22938]	ortholog_one2one	ENSG00000142405	ENST00000391772	NLRP12	NLR family pyrin domain containing 12 [Source:HGNC Symbol;Acc:HGNC:22938]
ENSOARG00000014140	0.00170703	0.992046	104.102	98.5593	103.575	94.934	103.799	108.998	90.0094	95.2352		ENSOART00000015399	UNC93B1	unc-93 homolog B1 (C. elegans) [Source:HGNC Symbol;Acc:HGNC:13481]	ortholog_one2one	ENSG00000110057	ENST00000610659	UNC93B1	unc-93 homolog B1 (C. elegans) [Source:HGNC Symbol;Acc:HGNC:13481]
ENSOARG00000010035	0.00125701	0.995297	264.822	296.43	297.01	306.088	290.48	332.02	232.923	300.211		ENSOART00000010921	SERPING1	serpin family G member 1 [Source:HGNC Symbol;Acc:HGNC:1228]	ortholog_one2one	ENSG00000149131	ENST00000619430	SERPING1	serpin family G member 1 [Source:HGNC Symbol;Acc:HGNC:1228]
ENSOARG00000001457	-0.00097692	0.997375	21.2537	17.4118	22.9352	19.4158	23.4831	22.9856	16.5854	17.5476		ENSOART00000001561	REL	REL proto-oncogene, NF-kB subunit [Source:HGNC Symbol;Acc:HGNC:9954]	ortholog_one2one	ENSG00000162924	ENST00000394479	REL	REL proto-oncogene, NF-kB subunit [Source:HGNC Symbol;Acc:HGNC:9954]
ENSOARG00000001031	0.000435063	0.998195	27.6942	25.6878	24.9993	22.2209	24.996	25.9223	24.2729	24.6645		ENSOART00000001104			ortholog_one2one	ENSG00000172936	ENST00000417037	MYD88	myeloid differentiation primary response 88 [Source:HGNC Symbol;Acc:HGNC:7562]
ENSOARG00000002305	0.000925811	0.998298	1.22955	1.71968	1.74307	1.32006	1.2498	1.86369	1.45274	1.4125		ENSOART00000002495			ortholog_one2many	ENSG00000104970	ENST00000611588	KIR3DX1	killer cell immunoglobulin like receptor, three Ig domains X1 [Source:HGNC Symbol;Acc:HGNC:25043]
ENSOARG00000002186	0.000157224	0.999298	8.43123	8.81337	7.84382	8.52536	8.88017	8.41486	7.99007	8.09472		ENSOART00000002359			ortholog_one2one	ENSG00000176978	ENST00000473703	DPP7	dipeptidyl peptidase 7 [Source:HGNC Symbol;Acc:HGNC:14892]
ENSOARG00000002744	0.388162	NA	20.7268	174.172	14.8161	8.85538	18.0235	16.4909	15.5564	6.79087		ENSOART00000002969			ortholog_many2many	ENSG00000128284	ENST00000424878	APOL3	apolipoprotein L3 [Source:HGNC Symbol;Acc:HGNC:14868]
ENSOARG00000009828	0.184078	NA	8.89963	0.752361	0.0458703	0.660028	1.05247	0	0.544778	0.706251		ENSOART00000010692	AGTR2	angiotensin II receptor type 2 [Source:HGNC Symbol;Acc:HGNC:338]	ortholog_one2one	ENSG00000180772	ENST00000371906	AGTR2	angiotensin II receptor type 2 [Source:HGNC Symbol;Acc:HGNC:338]
ENSOARG00000014082	0.413194	NA	4.85966	5.80393	54.9526	7.53532	4.86765	5.87346	4.96353	7.87741		ENSOART00000015344	ENPP3	ectonucleotide pyrophosphatase/phosphodiesterase 3 [Source:HGNC Symbol;Acc:HGNC:3358]	ortholog_one2one	ENSG00000154269	ENST00000358229	ENPP3	ectonucleotide pyrophosphatase/phosphodiesterase 3 [Source:HGNC Symbol;Acc:HGNC:3358]
ENSOARG00000016098	-0.376172	NA	24.8838	21.711	25.2287	15.8957	250.289	24.1151	12.8931	21.6221		ENSOART00000017532	OVAR-DRB3	DLA class II histocompatibility antigen, DR-1 beta chain-like precursor [Source:RefSeq peptide;Acc:NP_001295506]	ortholog_many2many	ENSG00000198502	ENST00000374975	HLA-DRB5	major histocompatibility complex, class II, DR beta 5 [Source:HGNC Symbol;Acc:HGNC:4953]
ENSOARG00000020509	-0.245704	NA	0.468401	0.429921	0.733925	1.32006	15.4581	0.0564756	0.484247	0.597597		ENSOART00000022339	ADIPOQ	Ovis aries adiponectin, C1Q and collagen domain containing (ADIPOQ), mRNA. [Source:RefSeq mRNA;Acc:NM_001308565]	ortholog_one2one	ENSG00000181092	ENST00000444204	ADIPOQ	adiponectin, C1Q and collagen domain containing [Source:HGNC Symbol;Acc:HGNC:13633]
