# Supplementary material for: Transcriptional Response of Ovine Lung to Infection with Jaagsiekte Sheep Retrovirus
Source: J Virol. 2019 Oct 15;93(21):e00876-19. doi: 10.1128/JVI.00876-19 (PMC6803282; doi:10.1128/JVI.00876-19)
Supplement: Supplemental file 4 [file JVI.00876-19-sd004.xlsx]

## Sheet: LUAD
			Supplementary Dataset S4. Clinical information on human samples.
	tumor_stage	age_at_diagnosis	vital_status	days_to_death	days_to_last_follow_up	tissue_or_organ_of_origin	demographic.gender	sample_type_id	submitter_id	sample_type	cigarettes_per_day	years_smoked	OS
TCGA-44-2655-01A-01R-0946-07	stage ia	23854	alive	NA	1324	c34.1	female	1	TCGA-44-2655-01A	Primary Tumor	1.64384	30	1324
TCGA-44-2655-11A-01R-1758-07	stage ia	23854	alive	NA	1324	c34.1	female	11	TCGA-44-2655-11A	Solid Tissue Normal	1.64384	30	1324
TCGA-44-2657-01A-01R-1107-07	stage ib	27298	alive	NA	1351	c34.1	female	1	TCGA-44-2657-01A	Primary Tumor	1.36986	47	1351
TCGA-44-2657-11A-01R-1758-07	stage ib	27298	alive	NA	1351	c34.1	female	11	TCGA-44-2657-11A	Solid Tissue Normal	1.36986	47	1351
TCGA-44-2661-01A-01R-1107-07	stage ia	25313	alive	NA	1159	c34.1	female	1	TCGA-44-2661-01A	Primary Tumor	NA	NA	1159
TCGA-44-2661-11A-01R-1758-07	stage ia	25313	alive	NA	1159	c34.1	female	11	TCGA-44-2661-11A	Solid Tissue Normal	NA	NA	1159
TCGA-44-2662-01A-01R-A278-07	stage ib	24014	alive	NA	1280	c34.1	male	1	TCGA-44-2662-01A	Primary Tumor	3.06849	28	1280
TCGA-44-2662-11A-01R-1758-07	stage ib	24014	alive	NA	1280	c34.1	male	11	TCGA-44-2662-11A	Solid Tissue Normal	3.06849	28	1280
TCGA-44-2665-01A-01R-0946-07	stage iib	20349	alive	NA	1301	c34.1	female	1	TCGA-44-2665-01A	Primary Tumor	NA	NA	1301
TCGA-44-2665-11A-01R-1758-07	stage iib	20349	alive	NA	1301	c34.1	female	11	TCGA-44-2665-11A	Solid Tissue Normal	NA	NA	1301
TCGA-44-2668-01A-01R-A278-07	stage ib	18856	dead	761	246	c34.1	male	1	TCGA-44-2668-01A	Primary Tumor	3.28767	30	761
TCGA-44-2668-11A-01R-1758-07	stage ib	18856	dead	761	246	c34.1	male	11	TCGA-44-2668-11A	Solid Tissue Normal	3.28767	30	761
TCGA-44-3396-01A-01R-1206-07	stage iiia	27073	alive	NA	1130	c34.1	female	1	TCGA-44-3396-01A	Primary Tumor	2.73973	NA	1130
TCGA-44-3396-11A-01R-1758-07	stage iiia	27073	alive	NA	1130	c34.1	female	11	TCGA-44-3396-11A	Solid Tissue Normal	2.73973	NA	1130
TCGA-44-3398-01A-01R-1107-07	stage ia	28392	alive	NA	1163	c34.3	female	1	TCGA-44-3398-01A	Primary Tumor	3.28767	50	1163
TCGA-44-3398-11B-01R-1758-07	stage ia	28392	alive	NA	1163	c34.3	female	11	TCGA-44-3398-11B	Solid Tissue Normal	3.28767	50	1163
TCGA-49-4490-01A-21R-1858-07	stage iiia	16634	dead	385	NA	c34.1	female	1	TCGA-49-4490-01A	Primary Tumor	0.273973	NA	385
TCGA-49-4490-11A-01R-1858-07	stage iiia	16634	dead	385	NA	c34.1	female	11	TCGA-49-4490-11A	Solid Tissue Normal	0.273973	NA	385
TCGA-49-4512-01A-21R-1858-07	stage iiia	25502	dead	905	157	c34.2	female	1	TCGA-49-4512-01A	Primary Tumor	NA	NA	905
TCGA-49-4512-11A-01R-1858-07	stage iiia	25502	dead	905	157	c34.2	female	11	TCGA-49-4512-11A	Solid Tissue Normal	NA	NA	905
TCGA-38-4625-01A-01R-1206-07	stage ib	24241	alive	NA	2973	c34.1	female	1	TCGA-38-4625-01A	Primary Tumor	2.73973	NA	2973
TCGA-38-4625-11A-01R-1758-07	stage ib	24241	alive	NA	2973	c34.1	female	11	TCGA-38-4625-11A	Solid Tissue Normal	2.73973	NA	2973
TCGA-38-4626-01A-01R-1206-07	not reported	20903	alive	NA	3674	c34.1	female	1	TCGA-38-4626-01A	Primary Tumor	2.19178	NA	3674
TCGA-38-4626-11A-01R-1758-07	not reported	20903	alive	NA	3674	c34.1	female	11	TCGA-38-4626-11A	Solid Tissue Normal	2.19178	NA	3674
TCGA-38-4627-01A-01R-1206-07	stage iia	23510	dead	1147	NA	c34.1	female	1	TCGA-38-4627-01A	Primary Tumor	NA	NA	1147
TCGA-38-4627-11A-01R-1758-07	stage iia	23510	dead	1147	NA	c34.1	female	11	TCGA-38-4627-11A	Solid Tissue Normal	NA	NA	1147
TCGA-38-4632-01A-01R-1755-07	stage iv	15418	dead	1357	NA	c34.1	male	1	TCGA-38-4632-01A	Primary Tumor	0.547945	NA	1357
TCGA-38-4632-11A-01R-1755-07	stage iv	15418	dead	1357	NA	c34.1	male	11	TCGA-38-4632-11A	Solid Tissue Normal	0.547945	NA	1357
TCGA-73-4676-01A-01R-1755-07	stage iia	16746	dead	281	164	c34.1	male	1	TCGA-73-4676-01A	Primary Tumor	2.63014	32	281
TCGA-73-4676-11A-01R-1755-07	stage iia	16746	dead	281	164	c34.1	male	11	TCGA-73-4676-11A	Solid Tissue Normal	2.63014	32	281
TCGA-44-5645-01A-01R-1628-07	stage ia	22471	alive	NA	852	c34.1	female	1	TCGA-44-5645-01A	Primary Tumor	0.273973	10	852
TCGA-44-5645-11A-01R-1628-07	stage ia	22471	alive	NA	852	c34.1	female	11	TCGA-44-5645-11A	Solid Tissue Normal	0.273973	10	852
TCGA-50-5930-01A-11R-1755-07	stage iiia	17238	dead	282	NA	c34.3	male	1	TCGA-50-5930-01A	Primary Tumor	NA	NA	282
TCGA-50-5930-11A-01R-1755-07	stage iiia	17238	dead	282	NA	c34.3	male	11	TCGA-50-5930-11A	Solid Tissue Normal	NA	NA	282
TCGA-50-5931-01A-11R-1755-07	stage ib	27733	dead	434	NA	c34.1	female	1	TCGA-50-5931-01A	Primary Tumor	2.19178	NA	434
TCGA-50-5931-11A-01R-1858-07	stage ib	27733	dead	434	NA	c34.1	female	11	TCGA-50-5931-11A	Solid Tissue Normal	2.19178	NA	434
TCGA-50-5932-01A-11R-1755-07	stage iib	27454	dead	1235	1091	c34.1	male	1	TCGA-50-5932-01A	Primary Tumor	NA	NA	1235
TCGA-50-5932-11A-01R-1755-07	stage iib	27454	dead	1235	1091	c34.1	male	11	TCGA-50-5932-11A	Solid Tissue Normal	NA	NA	1235
TCGA-50-5933-01A-11R-1755-07	stage iiib	26377	dead	2393	2370	c34.3	male	1	TCGA-50-5933-01A	Primary Tumor	NA	NA	2393
TCGA-50-5933-11A-01R-1755-07	stage iiib	26377	dead	2393	2370	c34.3	male	11	TCGA-50-5933-11A	Solid Tissue Normal	NA	NA	2393
TCGA-50-5935-01A-11R-1755-07	stage ia	31610	dead	653	653	c34.1	female	1	TCGA-50-5935-01A	Primary Tumor	NA	NA	653
TCGA-50-5935-11A-01R-1858-07	stage ia	31610	dead	653	653	c34.1	female	11	TCGA-50-5935-11A	Solid Tissue Normal	NA	NA	653
TCGA-50-5936-01A-11R-1628-07	stage iiia	21238	dead	257	NA	c34.3	male	1	TCGA-50-5936-01A	Primary Tumor	NA	NA	257
TCGA-50-5936-11A-01R-1628-07	stage iiia	21238	dead	257	NA	c34.3	male	11	TCGA-50-5936-11A	Solid Tissue Normal	NA	NA	257
TCGA-50-5939-01A-11R-1628-07	stage ib	31236	dead	460	NA	c34.1	male	1	TCGA-50-5939-01A	Primary Tumor	0.821918	NA	460
TCGA-50-5939-11A-01R-1628-07	stage ib	31236	dead	460	NA	c34.1	male	11	TCGA-50-5939-11A	Solid Tissue Normal	0.821918	NA	460
TCGA-44-6145-01A-11R-1755-07	stage ia	22745	alive	NA	595	c34.1	female	1	TCGA-44-6145-01A	Primary Tumor	4.10959	36	595
TCGA-44-6145-11A-01R-1858-07	stage ia	22745	alive	NA	595	c34.1	female	11	TCGA-44-6145-11A	Solid Tissue Normal	4.10959	36	595
TCGA-44-6146-01A-11R-A278-07	stage iib	23378	alive	NA	728	c34.3	male	1	TCGA-44-6146-01A	Primary Tumor	0.821918	NA	728
TCGA-44-6146-11A-01R-1858-07	stage iib	23378	alive	NA	728	c34.3	male	11	TCGA-44-6146-11A	Solid Tissue Normal	0.821918	NA	728
TCGA-44-6147-01A-11R-A278-07	stage ia	24631	alive	NA	845	c34.1	female	1	TCGA-44-6147-01A	Primary Tumor	NA	4	845
TCGA-44-6147-11A-01R-1858-07	stage ia	24631	alive	NA	845	c34.1	female	11	TCGA-44-6147-11A	Solid Tissue Normal	NA	4	845
TCGA-44-6148-01A-11R-1755-07	stage ia	22138	alive	NA	704	c34.3	male	1	TCGA-44-6148-01A	Primary Tumor	3.28767	31	704
TCGA-44-6148-11A-01R-1858-07	stage ia	22138	alive	NA	704	c34.3	male	11	TCGA-44-6148-11A	Solid Tissue Normal	3.28767	31	704
TCGA-50-6595-01A-12R-1858-07	stage iiia	27197	dead	189	NA	c34.1	female	1	TCGA-50-6595-01A	Primary Tumor	NA	NA	189
TCGA-50-6595-11A-01R-1858-07	stage iiia	27197	dead	189	NA	c34.1	female	11	TCGA-50-6595-11A	Solid Tissue Normal	NA	NA	189
TCGA-49-6742-01A-11R-1858-07	stage iia	25839	dead	488	445	c34.1	male	1	TCGA-49-6742-01A	Primary Tumor	0.547945	NA	488
TCGA-49-6742-11A-01R-1858-07	stage iia	25839	dead	488	445	c34.1	male	11	TCGA-49-6742-11A	Solid Tissue Normal	0.547945	NA	488
TCGA-49-6743-01A-11R-1858-07	stage iiia	29807	alive	NA	1621	c34.1	female	1	TCGA-49-6743-01A	Primary Tumor	2.73973	NA	1621
TCGA-49-6743-11A-01R-1858-07	stage iiia	29807	alive	NA	1621	c34.1	female	11	TCGA-49-6743-11A	Solid Tissue Normal	2.73973	NA	1621
TCGA-49-6744-01A-11R-1858-07	stage iia	23484	alive	NA	1683	c34.1	female	1	TCGA-49-6744-01A	Primary Tumor	1.09589	NA	1683
TCGA-49-6744-11A-01R-1858-07	stage iia	23484	alive	NA	1683	c34.1	female	11	TCGA-49-6744-11A	Solid Tissue Normal	1.09589	NA	1683
TCGA-49-6745-01A-11R-1858-07	stage iiia	30133	alive	NA	522	c34.1	male	1	TCGA-49-6745-01A	Primary Tumor	1.09589	NA	522
TCGA-49-6745-11A-01R-1858-07	stage iiia	30133	alive	NA	522	c34.1	male	11	TCGA-49-6745-11A	Solid Tissue Normal	1.09589	NA	522
TCGA-49-6761-01A-31R-1949-07	stage iiia	24849	alive	NA	354	c34.1	female	1	TCGA-49-6761-01A	Primary Tumor	2.73973	NA	354
TCGA-49-6761-11A-01R-1949-07	stage iiia	24849	alive	NA	354	c34.1	female	11	TCGA-49-6761-11A	Solid Tissue Normal	2.73973	NA	354
TCGA-44-6776-01A-11R-1858-07	stage ia	22150	alive	NA	2616	c34.1	female	1	TCGA-44-6776-01A	Primary Tumor	2.46575	45	2616
TCGA-44-6776-11A-01R-1858-07	stage ia	22150	alive	NA	2616	c34.1	female	11	TCGA-44-6776-11A	Solid Tissue Normal	2.46575	45	2616
TCGA-44-6777-01A-11R-1858-07	stage ib	31234	dead	987	NA	c34.1	female	1	TCGA-44-6777-01A	Primary Tumor	3.50685	64	987
TCGA-44-6777-11A-01R-1858-07	stage ib	31234	dead	987	NA	c34.1	female	11	TCGA-44-6777-11A	Solid Tissue Normal	3.50685	64	987
TCGA-44-6778-01A-11R-1858-07	stage ia	21725	alive	NA	1864	c34.9	male	1	TCGA-44-6778-01A	Primary Tumor	0.821918	30	1864
TCGA-44-6778-11A-01R-1858-07	stage ia	21725	alive	NA	1864	c34.9	male	11	TCGA-44-6778-11A	Solid Tissue Normal	0.821918	30	1864
TCGA-91-6828-01A-11R-1858-07	stage ia	25870	alive	NA	323	c34.3	male	1	TCGA-91-6828-01A	Primary Tumor	NA	NA	323
TCGA-91-6828-11A-01R-1858-07	stage ia	25870	alive	NA	323	c34.3	male	11	TCGA-91-6828-11A	Solid Tissue Normal	NA	NA	323
TCGA-91-6829-01A-21R-1858-07	stage ib	28841	dead	1258	NA	c34.3	male	1	TCGA-91-6829-01A	Primary Tumor	5.17808	63	1258
TCGA-91-6829-11A-01R-1858-07	stage ib	28841	dead	1258	NA	c34.3	male	11	TCGA-91-6829-11A	Solid Tissue Normal	5.17808	63	1258
TCGA-91-6831-01A-11R-1858-07	stage ib	24436	alive	NA	310	c34.2	male	1	TCGA-91-6831-01A	Primary Tumor	NA	NA	310
TCGA-91-6831-11A-02R-1858-07	stage ib	24436	alive	NA	310	c34.2	male	11	TCGA-91-6831-11A	Solid Tissue Normal	NA	NA	310
TCGA-91-6835-01A-11R-1858-07	stage ia	29887	alive	NA	79	c34.3	female	1	TCGA-91-6835-01A	Primary Tumor	1.36986	NA	79
TCGA-91-6835-11A-01R-1858-07	stage ia	29887	alive	NA	79	c34.3	female	11	TCGA-91-6835-11A	Solid Tissue Normal	1.36986	NA	79
TCGA-91-6836-01A-21R-1858-07	stage ib	19216	alive	NA	417	c34.1	female	1	TCGA-91-6836-01A	Primary Tumor	2.73973	NA	417
TCGA-91-6836-11A-01R-1858-07	stage ib	19216	alive	NA	417	c34.1	female	11	TCGA-91-6836-11A	Solid Tissue Normal	2.73973	NA	417
TCGA-91-6847-01A-11R-1949-07	stage ib	22862	alive	NA	842	c34.3	female	1	TCGA-91-6847-01A	Primary Tumor	NA	NA	842
TCGA-91-6847-11A-01R-1949-07	stage ib	22862	alive	NA	842	c34.3	female	11	TCGA-91-6847-11A	Solid Tissue Normal	NA	NA	842
TCGA-91-6849-01A-11R-1949-07	stage iiia	27676	alive	NA	35	c34.1	female	1	TCGA-91-6849-01A	Primary Tumor	1.64384	30	35
TCGA-91-6849-11A-01R-1949-07	stage iiia	27676	alive	NA	35	c34.1	female	11	TCGA-91-6849-11A	Solid Tissue Normal	1.64384	30	35
TCGA-55-6968-01A-11R-1949-07	stage iv	22344	dead	1293	NA	c34.3	male	1	TCGA-55-6968-01A	Primary Tumor	NA	NA	1293
TCGA-55-6968-11A-01R-1949-07	stage iv	22344	dead	1293	NA	c34.3	male	11	TCGA-55-6968-11A	Solid Tissue Normal	NA	NA	1293
TCGA-55-6970-01A-11R-1949-07	stage iiia	24773	dead	464	NA	c34.1	female	1	TCGA-55-6970-01A	Primary Tumor	NA	NA	464
TCGA-55-6970-11A-01R-1949-07	stage iiia	24773	dead	464	NA	c34.1	female	11	TCGA-55-6970-11A	Solid Tissue Normal	NA	NA	464
TCGA-55-6971-01A-11R-1949-07	stage ib	21734	alive	NA	1400	c34.3	female	1	TCGA-55-6971-01A	Primary Tumor	3.28767	40	1400
TCGA-55-6971-11A-01R-1949-07	stage ib	21734	alive	NA	1400	c34.3	female	11	TCGA-55-6971-11A	Solid Tissue Normal	3.28767	40	1400
TCGA-55-6972-01A-11R-1949-07	stage ib	26625	dead	1632	1475	c34.1	male	1	TCGA-55-6972-01A	Primary Tumor	NA	NA	1632
TCGA-55-6972-11A-01R-1949-07	stage ib	26625	dead	1632	1475	c34.1	male	11	TCGA-55-6972-11A	Solid Tissue Normal	NA	NA	1632
TCGA-55-6975-01A-11R-1949-07	stage iib	NA	dead	118	NA	c34.3	male	1	TCGA-55-6975-01A	Primary Tumor	NA	NA	118
TCGA-55-6975-11A-01R-1949-07	stage iib	NA	dead	118	NA	c34.3	male	11	TCGA-55-6975-11A	Solid Tissue Normal	NA	NA	118
TCGA-55-6978-01A-11R-1949-07	stage iia	NA	dead	176	NA	c34.2	male	1	TCGA-55-6978-01A	Primary Tumor	NA	NA	176
TCGA-55-6978-11A-01R-1949-07	stage iia	NA	dead	176	NA	c34.2	male	11	TCGA-55-6978-11A	Solid Tissue Normal	NA	NA	176
TCGA-55-6979-01A-11R-1949-07	stage iib	21780	dead	237	NA	c34.1	female	1	TCGA-55-6979-01A	Primary Tumor	NA	NA	237
TCGA-55-6979-11A-01R-1949-07	stage iib	21780	dead	237	NA	c34.1	female	11	TCGA-55-6979-11A	Solid Tissue Normal	NA	NA	237
TCGA-55-6980-01A-11R-1949-07	stage ia	NA	alive	NA	2109	c34.3	male	1	TCGA-55-6980-01A	Primary Tumor	NA	NA	2109
TCGA-55-6980-11A-01R-1949-07	stage ia	NA	alive	NA	2109	c34.3	male	11	TCGA-55-6980-11A	Solid Tissue Normal	NA	NA	2109
TCGA-55-6981-01A-11R-1949-07	stage iiia	19497	dead	1379	NA	c34.1	female	1	TCGA-55-6981-01A	Primary Tumor	NA	NA	1379
TCGA-55-6981-11A-01R-1949-07	stage iiia	19497	dead	1379	NA	c34.1	female	11	TCGA-55-6981-11A	Solid Tissue Normal	NA	NA	1379
TCGA-55-6982-01A-11R-1949-07	stage iib	NA	dead	995	NA	c34.3	female	1	TCGA-55-6982-01A	Primary Tumor	NA	NA	995
TCGA-55-6982-11A-01R-1949-07	stage iib	NA	dead	995	NA	c34.3	female	11	TCGA-55-6982-11A	Solid Tissue Normal	NA	NA	995
TCGA-55-6983-01A-11R-1949-07	stage iib	NA	alive	NA	2823	c34.3	male	1	TCGA-55-6983-01A	Primary Tumor	3.28767	NA	2823
TCGA-55-6983-11A-01R-1949-07	stage iib	NA	alive	NA	2823	c34.3	male	11	TCGA-55-6983-11A	Solid Tissue Normal	3.28767	NA	2823
TCGA-55-6984-01A-11R-1949-07	stage iib	NA	dead	760	NA	c34.3	female	1	TCGA-55-6984-01A	Primary Tumor	NA	NA	760
TCGA-55-6984-11A-01R-1949-07	stage iib	NA	dead	760	NA	c34.3	female	11	TCGA-55-6984-11A	Solid Tissue Normal	NA	NA	760
TCGA-55-6985-01A-11R-1949-07	stage ib	21381	alive	NA	1233	c34.1	female	1	TCGA-55-6985-01A	Primary Tumor	2.73973	NA	1233
TCGA-55-6985-11A-01R-1949-07	stage ib	21381	alive	NA	1233	c34.1	female	11	TCGA-55-6985-11A	Solid Tissue Normal	2.73973	NA	1233
TCGA-55-6986-01A-11R-1949-07	stage ib	NA	alive	NA	3261	c34.3	female	1	TCGA-55-6986-01A	Primary Tumor	NA	NA	3261
TCGA-55-6986-11A-01R-1949-07	stage ib	NA	alive	NA	3261	c34.3	female	11	TCGA-55-6986-11A	Solid Tissue Normal	NA	NA	3261

## Sheet: LUSC
	tumor_stage	age_at_diagnosis	vital_status	days_to_death	days_to_last_follow_up	tissue_or_organ_of_origin	demographic.gender	sample_type_id	submitter_id	sample_type	cigarettes_per_day	years_smoked	OS
TCGA-60-2709-01A-21R-1820-07	stage ib	25453	alive	NA	1505	c34.1	male	1	TCGA-60-2709-01A	Primary Tumor	8.63014	NA	1505
TCGA-60-2709-11A-01R-1820-07	stage ib	25453	alive	NA	1505	c34.1	male	11	TCGA-60-2709-11A	Solid Tissue Normal	8.63014	NA	1505
TCGA-51-4079-01A-01R-1100-07	stage ib	26899	dead	12	NA	c34.1	female	1	TCGA-51-4079-01A	Primary Tumor	1.36986	NA	12
TCGA-51-4079-11A-01R-1758-07	stage ib	26899	dead	12	NA	c34.1	female	11	TCGA-51-4079-11A	Solid Tissue Normal	1.36986	NA	12
TCGA-51-4081-01A-01R-1100-07	stage iib	20261	alive	NA	911	c34.1	male	1	TCGA-51-4081-01A	Primary Tumor	4.38356	NA	911
TCGA-51-4081-11A-01R-1758-07	stage iib	20261	alive	NA	911	c34.1	male	11	TCGA-51-4081-11A	Solid Tissue Normal	4.38356	NA	911
TCGA-33-4587-01A-11R-2125-07	stage ib	23062	dead	1656	NA	c34.2	female	1	TCGA-33-4587-01A	Primary Tumor	NA	33	1656
TCGA-33-4587-11A-01R-2125-07	stage ib	23062	dead	1656	NA	c34.2	female	11	TCGA-33-4587-11A	Solid Tissue Normal	NA	33	1656
TCGA-22-4593-01A-21R-1820-07	stage iia	28385	dead	1067	1067	c34.3	male	1	TCGA-22-4593-01A	Primary Tumor	1.64384	60	1067
TCGA-22-4593-11A-01R-1820-07	stage iia	28385	dead	1067	1067	c34.3	male	11	TCGA-22-4593-11A	Solid Tissue Normal	1.64384	60	1067
TCGA-22-4609-01A-21R-2125-07	stage ia	29844	dead	291	NA	c34.1	male	1	TCGA-22-4609-01A	Primary Tumor	4.21918	NA	291
TCGA-22-4609-11A-01R-2125-07	stage ia	29844	dead	291	NA	c34.1	male	11	TCGA-22-4609-11A	Solid Tissue Normal	4.21918	NA	291
TCGA-39-5040-01A-21R-2125-07	stage iiia	21790	dead	519	NA	c34.1	male	1	TCGA-39-5040-01A	Primary Tumor	3.28767	41	519
TCGA-39-5040-11A-01R-2125-07	stage iiia	21790	dead	519	NA	c34.1	male	11	TCGA-39-5040-11A	Solid Tissue Normal	3.28767	41	519
TCGA-22-5471-01A-01R-1635-07	stage ib	27749	alive	NA	1845	c34.3	male	1	TCGA-22-5471-01A	Primary Tumor	2.73973	NA	1845
TCGA-22-5471-11A-01R-1635-07	stage ib	27749	alive	NA	1845	c34.3	male	11	TCGA-22-5471-11A	Solid Tissue Normal	2.73973	NA	1845
TCGA-22-5472-01A-01R-1635-07	stage ib	24482	dead	1975	NA	c34.3	male	1	TCGA-22-5472-01A	Primary Tumor	1.91781	35	1975
TCGA-22-5472-11A-11R-1635-07	stage ib	24482	dead	1975	NA	c34.3	male	11	TCGA-22-5472-11A	Solid Tissue Normal	1.91781	35	1975
TCGA-22-5478-01A-01R-1635-07	stage ib	28978	dead	24	24	c34.3	male	1	TCGA-22-5478-01A	Primary Tumor	NA	NA	24
TCGA-22-5478-11A-11R-1635-07	stage ib	28978	dead	24	24	c34.3	male	11	TCGA-22-5478-11A	Solid Tissue Normal	NA	NA	24
TCGA-22-5481-01A-31R-1949-07	stage iib	26419	dead	2409	NA	c34.3	female	1	TCGA-22-5481-01A	Primary Tumor	4.10959	50	2409
TCGA-22-5481-11A-01R-1949-07	stage iib	26419	dead	2409	NA	c34.3	female	11	TCGA-22-5481-11A	Solid Tissue Normal	4.10959	50	2409
TCGA-22-5482-01A-01R-1635-07	stage ib	29657	dead	357	357	c34.1	male	1	TCGA-22-5482-01A	Primary Tumor	3.28767	60	357
TCGA-22-5482-11A-01R-1635-07	stage ib	29657	dead	357	357	c34.1	male	11	TCGA-22-5482-11A	Solid Tissue Normal	3.28767	60	357
TCGA-22-5483-01A-01R-1820-07	stage iia	27109	dead	573	573	c34.1	male	1	TCGA-22-5483-01A	Primary Tumor	2.73973	NA	573
TCGA-22-5483-11A-11R-1820-07	stage iia	27109	dead	573	573	c34.1	male	11	TCGA-22-5483-11A	Solid Tissue Normal	2.73973	NA	573
TCGA-22-5489-01A-01R-1635-07	stage ia	23618	dead	1912	1912	c34.1	male	1	TCGA-22-5489-01A	Primary Tumor	3.83562	NA	1912
TCGA-22-5489-11A-01R-1635-07	stage ia	23618	dead	1912	1912	c34.1	male	11	TCGA-22-5489-11A	Solid Tissue Normal	3.83562	NA	1912
TCGA-22-5491-01A-01R-1635-07	stage ia	27145	dead	1713	1713	c34.3	male	1	TCGA-22-5491-01A	Primary Tumor	3.12329	NA	1713
TCGA-22-5491-11A-01R-1858-07	stage ia	27145	dead	1713	1713	c34.3	male	11	TCGA-22-5491-11A	Solid Tissue Normal	3.12329	NA	1713
TCGA-43-5670-01A-21R-2125-07	stage iia	25652	alive	NA	849	c34.3	male	1	TCGA-43-5670-01A	Primary Tumor	1.64384	10	849
TCGA-43-5670-11A-01R-2125-07	stage iia	25652	alive	NA	849	c34.3	male	11	TCGA-43-5670-11A	Solid Tissue Normal	1.64384	10	849
TCGA-43-6143-01A-11R-1820-07	stage ib	25820	alive	NA	699	c34.3	male	1	TCGA-43-6143-01A	Primary Tumor	6.24658	57	699
TCGA-43-6143-11A-01R-1820-07	stage ib	25820	alive	NA	699	c34.3	male	11	TCGA-43-6143-11A	Solid Tissue Normal	6.24658	57	699
TCGA-43-6647-01A-11R-1820-07	stage iib	25378	alive	NA	757	c34.3	female	1	TCGA-43-6647-01A	Primary Tumor	1.9726	36	757
TCGA-43-6647-11A-01R-1820-07	stage iib	25378	alive	NA	757	c34.3	female	11	TCGA-43-6647-11A	Solid Tissue Normal	1.9726	36	757
TCGA-33-6737-01A-11R-1820-07	stage iiia	26033	dead	601	NA	c34.1	male	1	TCGA-33-6737-01A	Primary Tumor	1.09589	NA	601
TCGA-33-6737-11A-01R-1820-07	stage iiia	26033	dead	601	NA	c34.1	male	11	TCGA-33-6737-11A	Solid Tissue Normal	1.09589	NA	601
TCGA-43-6771-01A-11R-1820-07	stage ib	31052	dead	166	NA	c34.1	male	1	TCGA-43-6771-01A	Primary Tumor	2.19178	40	166
TCGA-43-6771-11A-01R-1820-07	stage ib	31052	dead	166	NA	c34.1	male	11	TCGA-43-6771-11A	Solid Tissue Normal	2.19178	40	166
TCGA-43-6773-01A-41R-1949-07	stage iib	28036	dead	116	NA	c34.2	male	1	TCGA-43-6773-01A	Primary Tumor	NA	NA	116
TCGA-43-6773-11A-01R-1949-07	stage iib	28036	dead	116	NA	c34.2	male	11	TCGA-43-6773-11A	Solid Tissue Normal	NA	NA	116
TCGA-90-6837-01A-11R-1949-07	stage iib	23511	alive	NA	758	c34.8	male	1	TCGA-90-6837-01A	Primary Tumor	2.19178	NA	758
TCGA-90-6837-11A-01R-1949-07	stage iib	23511	alive	NA	758	c34.8	male	11	TCGA-90-6837-11A	Solid Tissue Normal	2.19178	NA	758
TCGA-34-7107-01A-11R-1949-07	stage ii	25677	dead	34	NA	c34.3	male	1	TCGA-34-7107-01A	Primary Tumor	NA	NA	34
TCGA-34-7107-11A-01R-1949-07	stage ii	25677	dead	34	NA	c34.3	male	11	TCGA-34-7107-11A	Solid Tissue Normal	NA	NA	34
TCGA-77-7138-01A-41R-2045-07	stage ib	24594	dead	340	NA	c34.3	male	1	TCGA-77-7138-01A	Primary Tumor	1.09589	20	340
TCGA-77-7138-11A-01R-2045-07	stage ib	24594	dead	340	NA	c34.3	male	11	TCGA-77-7138-11A	Solid Tissue Normal	1.09589	20	340
TCGA-77-7142-01A-11R-2045-07	stage ib	21796	alive	NA	2227	c34.1	female	1	TCGA-77-7142-01A	Primary Tumor	2.87671	45	2227
TCGA-77-7142-11A-01R-2045-07	stage ib	21796	alive	NA	2227	c34.1	female	11	TCGA-77-7142-11A	Solid Tissue Normal	2.87671	45	2227
TCGA-56-7222-01A-11R-2045-07	stage ib	22097	dead	562	13	c34.1	male	1	TCGA-56-7222-01A	Primary Tumor	1.26027	NA	562
TCGA-56-7222-11A-01R-2045-07	stage ib	22097	dead	562	13	c34.1	male	11	TCGA-56-7222-11A	Solid Tissue Normal	1.26027	NA	562
TCGA-77-7335-01A-11R-2045-07	stage iiib	22863	dead	2133	NA	c34.9	female	1	TCGA-77-7335-01A	Primary Tumor	2.84932	26	2133
TCGA-77-7335-11A-01R-2045-07	stage iiib	22863	dead	2133	NA	c34.9	female	11	TCGA-77-7335-11A	Solid Tissue Normal	2.84932	26	2133
TCGA-77-7337-01A-21R-2045-07	stage iib	24065	dead	3253	NA	c34.9	male	1	TCGA-77-7337-01A	Primary Tumor	4.35616	54	3253
TCGA-77-7337-11A-01R-2045-07	stage iib	24065	dead	3253	NA	c34.9	male	11	TCGA-77-7337-11A	Solid Tissue Normal	4.35616	54	3253
TCGA-77-7338-01A-11R-2045-07	stage ib	23480	dead	5	NA	c34.1	male	1	TCGA-77-7338-01A	Primary Tumor	2.26027	NA	5
TCGA-77-7338-11A-01R-2045-07	stage ib	23480	dead	5	NA	c34.1	male	11	TCGA-77-7338-11A	Solid Tissue Normal	2.26027	NA	5
TCGA-92-7340-01A-21R-2045-07	stage iia	16447	alive	NA	82	c34.1	female	1	TCGA-92-7340-01A	Primary Tumor	0.821918	15	82
TCGA-92-7340-11A-01R-2045-07	stage iia	16447	alive	NA	82	c34.1	female	11	TCGA-92-7340-11A	Solid Tissue Normal	0.821918	15	82
TCGA-56-7579-01A-11R-2045-07	stage iiia	22632	dead	951	44	c34.1	male	1	TCGA-56-7579-01A	Primary Tumor	0.109589	17	951
TCGA-56-7579-11A-01R-2045-07	stage iiia	22632	dead	951	44	c34.1	male	11	TCGA-56-7579-11A	Solid Tissue Normal	0.109589	17	951
TCGA-56-7580-01A-11R-2045-07	stage ib	30740	alive	NA	925	c34.3	male	1	TCGA-56-7580-01A	Primary Tumor	NA	38	925
TCGA-56-7580-11A-01R-2045-07	stage ib	30740	alive	NA	925	c34.3	male	11	TCGA-56-7580-11A	Solid Tissue Normal	NA	38	925
TCGA-56-7582-01A-11R-2045-07	stage ib	30678	alive	NA	601	c34.3	male	1	TCGA-56-7582-01A	Primary Tumor	NA	NA	601
TCGA-56-7582-11A-01R-2045-07	stage ib	30678	alive	NA	601	c34.3	male	11	TCGA-56-7582-11A	Solid Tissue Normal	NA	NA	601
TCGA-43-7657-01A-31R-2125-07	stage ia	25042	alive	NA	236	c34.1	female	1	TCGA-43-7657-01A	Primary Tumor	2.46575	45	236
TCGA-43-7657-11A-01R-2125-07	stage ia	25042	alive	NA	236	c34.1	female	11	TCGA-43-7657-11A	Solid Tissue Normal	2.46575	45	236
TCGA-43-7658-01A-11R-2125-07	stage ia	27734	dead	2378	2023	c34.1	female	1	TCGA-43-7658-01A	Primary Tumor	0.657534	25	2378
TCGA-43-7658-11A-01R-2125-07	stage ia	27734	dead	2378	2023	c34.1	female	11	TCGA-43-7658-11A	Solid Tissue Normal	0.657534	25	2378
TCGA-85-7710-01A-11R-2125-07	stage ia	21790	alive	NA	42	c34.1	female	1	TCGA-85-7710-01A	Primary Tumor	2.46575	NA	42
TCGA-85-7710-11A-01R-2125-07	stage ia	21790	alive	NA	42	c34.1	female	11	TCGA-85-7710-11A	Solid Tissue Normal	2.46575	NA	42
TCGA-56-7730-01A-11R-2125-07	stage iia	26699	dead	198	6	c34.1	male	1	TCGA-56-7730-01A	Primary Tumor	NA	NA	198
TCGA-56-7730-11A-01R-2125-07	stage iia	26699	dead	198	6	c34.1	male	11	TCGA-56-7730-11A	Solid Tissue Normal	NA	NA	198
TCGA-56-7731-01A-11R-2125-07	stage ib	24441	dead	3	0	c34.1	female	1	TCGA-56-7731-01A	Primary Tumor	5.47945	50	3
TCGA-56-7731-11A-01R-2125-07	stage ib	24441	dead	3	0	c34.1	female	11	TCGA-56-7731-11A	Solid Tissue Normal	5.47945	50	3
TCGA-90-7767-01A-11R-2125-07	stage iib	20534	alive	NA	89	c34.1	male	1	TCGA-90-7767-01A	Primary Tumor	1.36986	10	89
TCGA-90-7767-11A-01R-2125-07	stage iib	20534	alive	NA	89	c34.1	male	11	TCGA-90-7767-11A	Solid Tissue Normal	1.36986	10	89
TCGA-56-7823-01B-11R-2247-07	stage iia	21344	alive	NA	1011	c34.1	female	1	TCGA-56-7823-01B	Primary Tumor	4.38356	40	1011
TCGA-56-7823-11A-01R-2247-07	stage iia	21344	alive	NA	1011	c34.1	female	11	TCGA-56-7823-11A	Solid Tissue Normal	4.38356	40	1011
TCGA-77-8007-01A-11R-2187-07	stage iib	25102	dead	198	NA	c34.1	male	1	TCGA-77-8007-01A	Primary Tumor	5.47945	NA	198
TCGA-77-8007-11A-01R-2187-07	stage iib	25102	dead	198	NA	c34.1	male	11	TCGA-77-8007-11A	Solid Tissue Normal	5.47945	NA	198
TCGA-77-8008-01A-21R-2187-07	stage ib	24948	dead	2639	NA	c34.3	male	1	TCGA-77-8008-01A	Primary Tumor	3.36986	41	2639
TCGA-77-8008-11A-01R-2187-07	stage ib	24948	dead	2639	NA	c34.3	male	11	TCGA-77-8008-11A	Solid Tissue Normal	3.36986	41	2639
TCGA-56-8082-01A-11R-2247-07	stage iia	29440	alive	NA	455	c34.3	female	1	TCGA-56-8082-01A	Primary Tumor	NA	NA	455
TCGA-56-8082-11A-01R-2247-07	stage iia	29440	alive	NA	455	c34.3	female	11	TCGA-56-8082-11A	Solid Tissue Normal	NA	NA	455
TCGA-56-8083-01A-11R-2247-07	stage ib	20696	alive	NA	150	c34.1	male	1	TCGA-56-8083-01A	Primary Tumor	1.64384	NA	150
TCGA-56-8083-11A-01R-2247-07	stage ib	20696	alive	NA	150	c34.1	male	11	TCGA-56-8083-11A	Solid Tissue Normal	1.64384	NA	150
TCGA-56-8201-01A-11R-2247-07	stage iib	27211	dead	397	28	c34.1	male	1	TCGA-56-8201-01A	Primary Tumor	NA	NA	397
TCGA-56-8201-11A-01R-2247-07	stage iib	27211	dead	397	28	c34.1	male	11	TCGA-56-8201-11A	Solid Tissue Normal	NA	NA	397
TCGA-56-8309-01A-11R-2296-07	stage ia	24382	alive	NA	428	c34.3	male	1	TCGA-56-8309-01A	Primary Tumor	2.73973	NA	428
TCGA-56-8309-11A-01R-2296-07	stage ia	24382	alive	NA	428	c34.3	male	11	TCGA-56-8309-11A	Solid Tissue Normal	2.73973	NA	428
TCGA-58-8386-01A-11R-2296-07	stage iv	27455	dead	1	NA	c34.1	male	1	TCGA-58-8386-01A	Primary Tumor	3.56164	NA	1
TCGA-58-8386-11A-01R-2296-07	stage iv	27455	dead	1	NA	c34.1	male	11	TCGA-58-8386-11A	Solid Tissue Normal	3.56164	NA	1
TCGA-34-8454-01A-11R-2326-07	stage iiia	22913	alive	NA	1180	c34.3	female	1	TCGA-34-8454-01A	Primary Tumor	4.93151	NA	1180
TCGA-34-8454-11A-01R-2326-07	stage iiia	22913	alive	NA	1180	c34.3	female	11	TCGA-34-8454-11A	Solid Tissue Normal	4.93151	NA	1180
TCGA-56-8623-01A-11R-A28V-07	stage ib	26231	dead	692	6	c34.1	male	1	TCGA-56-8623-01A	Primary Tumor	2.46575	NA	692
TCGA-56-8623-11A-01R-A28V-07	stage ib	26231	dead	692	6	c34.1	male	11	TCGA-56-8623-11A	Solid Tissue Normal	2.46575	NA	692
