# Supplementary material for: Transcriptional Response of Ovine Lung to Infection with Jaagsiekte Sheep Retrovirus
Source: J Virol. 2019 Oct 15;93(21):e00876-19. doi: 10.1128/JVI.00876-19 (PMC6803282; doi:10.1128/JVI.00876-19)
Supplement: Supplemental file 5 [file JVI.00876-19-sd005.xlsx]

## Sheet: Overview
Supplementary Dataset S5. Expression data from LUAD and LUSC.
Cancer type	Stage	No of samples	Total DE genes	DE genes - orthologous to Sheep	Human DE ⏜ Sheep DE	% Human DE ⏜ Sheep DE	% of genes	Pearson correlation coefficient	p value	95% confidence intervals
LUAD	All	114	15588	10186	1323	0.766512	76	0.458366	<2.2e-16	0.4147	0.499
	1	56	11230	7162	1090	0.631518	63	0.491419	<2.2e-16	0.445	0.535
	2	26	10836	6007	1007	0.58343	58	0.450962	<2.2e-16	0.4	0.498
	3	26	11672	6582	1107	0.641367	64	0.4558	<2.2e-16	0.407	0.501
	4	4	1536	1007	271	0.15701	15	0.371888	2.583e-10	0.264451	0.47
LUSC	All	98	17680	11094	1402	0.812283	81	0.358015	<2.2e-16	0.311	0.403
	1	52	14158	8586	1300	0.753187	75	0.370981	<2.2e-16	0.323	0.417
	2	34	16795	8118	1222	0.707995	70	0.309338	<2.2e-16	0.258	0.359
	3	10	6583	4046	738	0.427578	42	0.423456	<2.2e-16	0.362	0.48

## Sheet: LUAD all
Ensembl ID	log Fold change	Padj	Transcript ID	Gene symbol	Gene Description	Sheep Ensemble ID	log Fold change	Padj	Sheep Transcript Id	Gene symbol	Gene Description	Orthologous type
ENSG00000111052	-2.79491	5.79762e-106	ENST00000552093	LIN7A	lin-7 homolog A, crumbs cell polarity complex component [Source:HGNC Symbol;Acc:HGNC:17787]
ENSG00000186994	-2.97378	3.41317e-105	ENST00000610351	KANK3	KN motif and ankyrin repeat domains 3 [Source:HGNC Symbol;Acc:HGNC:24796]	ENSOARG00000003722	-0.324418	0.0848024	ENSOART00000004041	KANK3	KN motif and ankyrin repeat domains 3 [Source:HGNC Symbol;Acc:HGNC:24796]	ortholog_one2one
ENSG00000107742	-3.27567	4.94991e-92	ENST00000536168	SPOCK2	SPARC/osteonectin, cwcv and kazal like domains proteoglycan 2 [Source:HGNC Symbol;Acc:HGNC:13564]	ENSOARG00000007029	-0.263321	0.286869	ENSOART00000007648	SPOCK2	SPARC/osteonectin, cwcv and kazal like domains proteoglycan 2 [Source:HGNC Symbol;Acc:HGNC:13564]	ortholog_one2one
ENSG00000198873	-2.51853	2.822e-91	ENST00000369108	GRK5	G protein-coupled receptor kinase 5 [Source:HGNC Symbol;Acc:HGNC:4544]	ENSOARG00000002088	-0.491742	0.00556495	ENSOART00000002257	GRK5	G protein-coupled receptor kinase 5 [Source:HGNC Symbol;Acc:HGNC:4544]	ortholog_one2one
ENSG00000147689	6.27935	4.03715e-90	ENST00000536633	FAM83A	family with sequence similarity 83 member A [Source:HGNC Symbol;Acc:HGNC:28210]	ENSOARG00000010773	1.2575	1.56e-05	ENSOART00000011721	FAM83A	family with sequence similarity 83 member A [Source:HGNC Symbol;Acc:HGNC:28210]	ortholog_one2one
ENSG00000154721	-2.38176	4.63865e-89	ENST00000312957	JAM2	junctional adhesion molecule 2 [Source:HGNC Symbol;Acc:HGNC:14686]	ENSOARG00000015207	-0.381733	0.187514	ENSOART00000016549	JAM2	junctional adhesion molecule 2 [Source:HGNC Symbol;Acc:HGNC:14686]	ortholog_one2one
ENSG00000150625	-4.42574	7.32678e-85	ENST00000503563	GPM6A	glycoprotein M6A [Source:HGNC Symbol;Acc:HGNC:4460]	ENSOARG00000006518	-0.207875	0.299118	ENSOART00000007083	GPM6A	glycoprotein M6A [Source:HGNC Symbol;Acc:HGNC:4460]	ortholog_one2one
ENSG00000131477	-2.79962	9.486e-83	ENST00000588576	RAMP2	receptor activity modifying protein 2 [Source:HGNC Symbol;Acc:HGNC:9844]	ENSOARG00000003452	-0.421195	0.0762594	ENSOART00000003750	RAMP2	receptor activity modifying protein 2 [Source:HGNC Symbol;Acc:HGNC:9844]	ortholog_one2one
ENSG00000213853	-2.64515	8.28482e-82	ENST00000342147	EMP2	epithelial membrane protein 2 [Source:HGNC Symbol;Acc:HGNC:3334]	ENSOARG00000005780	-0.224339	0.279803	ENSOART00000006293	EMP2	epithelial membrane protein 2 [Source:HGNC Symbol;Acc:HGNC:3334]	ortholog_one2one
ENSG00000204949	5.99662	6.77919e-81	ENST00000523330	FAM83A-AS1	FAM83A antisense RNA 1 [Source:HGNC Symbol;Acc:HGNC:48658]
ENSG00000070778	-2.31981	1.81684e-80	ENST00000328736	PTPN21	protein tyrosine phosphatase, non-receptor type 21 [Source:HGNC Symbol;Acc:HGNC:9651]	ENSOARG00000003163	-0.127017	0.414445	ENSOART00000003444	PTPN21	protein tyrosine phosphatase, non-receptor type 21 [Source:HGNC Symbol;Acc:HGNC:9651]	ortholog_one2one
ENSG00000136160	-3.32527	2.52396e-80	ENST00000475537	EDNRB	endothelin receptor type B [Source:HGNC Symbol;Acc:HGNC:3180]	ENSOARG00000000158	-0.374633	0.116502	ENSOART00000000161	EDNRB	endothelin receptor type B [Source:HGNC Symbol;Acc:HGNC:3180]	ortholog_one2one
ENSG00000238018	-3.49591	3.18466e-80	ENST00000626206	AC093110.1
ENSG00000186193	3.66932	4.47854e-80	ENST00000409687	SAPCD2	suppressor APC domain containing 2 [Source:HGNC Symbol;Acc:HGNC:28055]
ENSG00000111344	3.73687	3.94618e-79	ENST00000547810	RASAL1	RAS protein activator like 1 [Source:HGNC Symbol;Acc:HGNC:9873]	ENSOARG00000007858	0.339076	0.309387	ENSOART00000008566	RASAL1	RAS protein activator like 1 [Source:HGNC Symbol;Acc:HGNC:9873]	ortholog_one2one
ENSG00000182010	-3.99443	1.06837e-78	ENST00000395260	RTKN2	rhotekin 2 [Source:HGNC Symbol;Acc:HGNC:19364]	ENSOARG00000004461	-0.447043	0.0166184	ENSOART00000004859	RTKN2	rhotekin 2 [Source:HGNC Symbol;Acc:HGNC:19364]	ortholog_one2one
ENSG00000116016	-2.65795	5.46685e-78	ENST00000468530	EPAS1	endothelial PAS domain protein 1 [Source:HGNC Symbol;Acc:HGNC:3374]	ENSOARG00000005722	-0.68276	0.00172002	ENSOART00000006234	EPAS1	endothelial PAS domain protein 1 [Source:HGNC Symbol;Acc:HGNC:3374]	ortholog_one2one
ENSG00000183010	3.32168	6.42956e-78	ENST00000619204	PYCR1	pyrroline-5-carboxylate reductase 1 [Source:HGNC Symbol;Acc:HGNC:9721]	ENSOARG00000017754	0.633984	0.00352721	ENSOART00000019321	PYCR1	pyrroline-5-carboxylate reductase 1 [Source:HGNC Symbol;Acc:HGNC:9721]	ortholog_one2one
ENSG00000102683	-3.65539	7.54801e-78	ENST00000218867	SGCG	sarcoglycan gamma [Source:HGNC Symbol;Acc:HGNC:10809]
ENSG00000244215	-5.41683	1.27744e-77	ENST00000488425	LINC02016	long intergenic non-protein coding RNA 2016 [Source:HGNC Symbol;Acc:HGNC:52851]
ENSG00000101280	-4.0507	2.03498e-77	ENST00000381922	ANGPT4	angiopoietin 4 [Source:HGNC Symbol;Acc:HGNC:487]	ENSOARG00000018898	-0.128137	0.683419	ENSOART00000020579	ANGPT4	angiopoietin 4 [Source:HGNC Symbol;Acc:HGNC:487]	ortholog_one2one
ENSG00000169252	-3.02272	1.87797e-76	ENST00000305988	ADRB2	adrenoceptor beta 2 [Source:HGNC Symbol;Acc:HGNC:286]	ENSOARG00000014352	-0.470495	0.00896406	ENSOART00000015626	ADRB2	beta-2 adrenergic receptor [Source:RefSeq peptide;Acc:NP_001123626]	ortholog_one2one
ENSG00000165312	-2.0261	1.95539e-76	ENST00000376495	OTUD1	OTU deubiquitinase 1 [Source:HGNC Symbol;Acc:HGNC:27346]	ENSOARG00000004506	-0.398762	0.0734847	ENSOART00000004898			ortholog_one2one
ENSG00000120156	-2.9436	6.89622e-76	ENST00000615002	TEK	TEK receptor tyrosine kinase [Source:HGNC Symbol;Acc:HGNC:11724]	ENSOARG00000014586	-0.562361	0.00923975	ENSOART00000015883	TEK	TEK receptor tyrosine kinase [Source:HGNC Symbol;Acc:HGNC:11724]	ortholog_one2one
ENSG00000123119	-3.11643	1.87598e-75	ENST00000521366	NECAB1	N-terminal EF-hand calcium binding protein 1 [Source:HGNC Symbol;Acc:HGNC:20983]
ENSG00000143320	5.54692	2.54541e-75	ENST00000621784	CRABP2	cellular retinoic acid binding protein 2 [Source:HGNC Symbol;Acc:HGNC:2339]	ENSOARG00000006212	1.94452	2e-16	ENSOART00000006753	CRABP2	cellular retinoic acid binding protein 2 [Source:HGNC Symbol;Acc:HGNC:2339]	ortholog_one2one
ENSG00000087128	7.0976	2.31032e-74	ENST00000510647	TMPRSS11E	transmembrane protease, serine 11E [Source:HGNC Symbol;Acc:HGNC:24465]
ENSG00000162367	-2.76643	2.33837e-74	ENST00000465912	TAL1	TAL bHLH transcription factor 1, erythroid differentiation factor [Source:HGNC Symbol;Acc:HGNC:11556]	ENSOARG00000003450	-0.424694	0.0340095	ENSOART00000003748	TAL1	TAL bHLH transcription factor 1, erythroid differentiation factor [Source:HGNC Symbol;Acc:HGNC:11556]	ortholog_one2one
ENSG00000224215	-4.84488	2.59785e-74	ENST00000443224	AL606469.1
ENSG00000022267	-3.1622	1.36305e-73	ENST00000394153	FHL1	four and a half LIM domains 1 [Source:HGNC Symbol;Acc:HGNC:3702]	ENSOARG00000011424	-0.491445	0.00156453	ENSOART00000012418	FHL1	Ovis aries four and a half LIM domains 1 (FHL1), mRNA. [Source:RefSeq mRNA;Acc:NM_001166198]	ortholog_one2one
ENSG00000164466	1.5292	8.83692e-73	ENST00000421887	SFXN1	sideroflexin 1 [Source:HGNC Symbol;Acc:HGNC:16085]	ENSOARG00000016653	-0.18686	0.0468752	ENSOART00000018143	SFXN1	sideroflexin-1 [Source:RefSeq peptide;Acc:NP_001119822]	ortholog_one2one
ENSG00000251003	4.96013	1.13951e-72	ENST00000521622	ZFPM2-AS1	ZFPM2 antisense RNA 1 [Source:HGNC Symbol;Acc:HGNC:50698]
ENSG00000105227	-3.46738	1.24589e-72	ENST00000599513	PRX	periaxin [Source:HGNC Symbol;Acc:HGNC:13797]	ENSOARG00000006630	-0.112059	0.748856	ENSOART00000007206	PRX	periaxin [Source:HGNC Symbol;Acc:HGNC:13797]	ortholog_one2one
ENSG00000101210	5.925	2.96952e-72	ENST00000217182	EEF1A2	eukaryotic translation elongation factor 1 alpha 2 [Source:HGNC Symbol;Acc:HGNC:3192]
ENSG00000132622	-2.58926	6.89063e-72	ENST00000399701	HSPA12B	heat shock protein family A (Hsp70) member 12B [Source:HGNC Symbol;Acc:HGNC:16193]	ENSOARG00000001735	-0.238795	0.209458	ENSOART00000001868	HSPA12B	heat shock protein family A (Hsp70) member 12B [Source:HGNC Symbol;Acc:HGNC:16193]	ortholog_one2one
ENSG00000135917	-3.26652	7.16052e-71	ENST00000477697	SLC19A3	solute carrier family 19 member 3 [Source:HGNC Symbol;Acc:HGNC:16266]	ENSOARG00000020574	-0.263546	0.53674	ENSOART00000022415	SLC19A3	solute carrier family 19 member 3 [Source:HGNC Symbol;Acc:HGNC:16266]	ortholog_one2one
ENSG00000102760	-2.70662	1.07776e-70	ENST00000487837	RGCC	regulator of cell cycle [Source:HGNC Symbol;Acc:HGNC:20369]	ENSOARG00000007092	-0.00471902	0.989816	ENSOART00000007714			ortholog_one2one
ENSG00000151718	-2.20854	1.30442e-70	ENST00000508747	WWC2	WW and C2 domain containing 2 [Source:HGNC Symbol;Acc:HGNC:24148]	ENSOARG00000007071	-0.188878	0.240526	ENSOART00000007706	WWC2	WW and C2 domain containing 2 [Source:HGNC Symbol;Acc:HGNC:24148]	ortholog_one2one
ENSG00000019186	6.42367	2.41538e-70	ENST00000472970	CYP24A1	cytochrome P450 family 24 subfamily A member 1 [Source:HGNC Symbol;Acc:HGNC:2602]
ENSG00000130307	-2.40757	9.79193e-70	ENST00000598309	USHBP1	USH1 protein network component harmonin binding protein 1 [Source:HGNC Symbol;Acc:HGNC:24058]	ENSOARG00000017547	-0.4071	0.101302	ENSOART00000019103	USHBP1	USH1 protein network component harmonin binding protein 1 [Source:HGNC Symbol;Acc:HGNC:24058]	ortholog_one2one
ENSG00000166923	5.33485	2.17197e-69	ENST00000560830	GREM1	gremlin 1, DAN family BMP antagonist [Source:HGNC Symbol;Acc:HGNC:2001]
ENSG00000143512	6.4665	3.82521e-69	ENST00000494899	HHIPL2	HHIP like 2 [Source:HGNC Symbol;Acc:HGNC:25842]	ENSOARG00000013364	0.235941	0.546935	ENSOART00000014532	HHIPL2	HHIP like 2 [Source:HGNC Symbol;Acc:HGNC:25842]	ortholog_one2one
ENSG00000072163	-2.68266	7.35426e-69	ENST00000582671	LIMS2	LIM zinc finger domain containing 2 [Source:HGNC Symbol;Acc:HGNC:16084]	ENSOARG00000016024	-0.231175	0.308614	ENSOART00000017452	LIMS2	LIM zinc finger domain containing 2 [Source:HGNC Symbol;Acc:HGNC:16084]	ortholog_one2one
ENSG00000248551	-4.544	2.38318e-68	ENST00000502661	AC095050.1
ENSG00000105974	-3.17255	3.8522e-68	ENST00000614113	CAV1	caveolin 1 [Source:HGNC Symbol;Acc:HGNC:1527]	ENSOARG00000001337	-0.527881	0.02155	ENSOART00000001434	CAV1	caveolin 1 [Source:HGNC Symbol;Acc:HGNC:1527]	ortholog_one2one
ENSG00000122679	-3.22469	8.68054e-68	ENST00000481345	RAMP3	receptor activity modifying protein 3 [Source:HGNC Symbol;Acc:HGNC:9845]	ENSOARG00000013678	-0.234004	0.358879	ENSOART00000014882	RAMP3	receptor activity modifying protein 3 [Source:HGNC Symbol;Acc:HGNC:9845]	ortholog_one2one
ENSG00000061656	2.57589	1.52063e-67	ENST00000430878	SPAG4	sperm associated antigen 4 [Source:HGNC Symbol;Acc:HGNC:11214]	ENSOARG00000014381	0.0888722	0.851741	ENSOART00000015660	SPAG4	sperm associated antigen 4 [Source:HGNC Symbol;Acc:HGNC:11214]	ortholog_one2one
ENSG00000180198	1.62333	1.26817e-66	ENST00000398958	RCC1	regulator of chromosome condensation 1 [Source:HGNC Symbol;Acc:HGNC:1913]	ENSOARG00000002939	0.321993	0.0737181	ENSOART00000003187	RCC1	regulator of chromosome condensation 1 [Source:HGNC Symbol;Acc:HGNC:1913]	ortholog_one2one
ENSG00000135063	-3.06713	2.71185e-66	ENST00000455972	FAM189A2	family with sequence similarity 189 member A2 [Source:HGNC Symbol;Acc:HGNC:24820]	ENSOARG00000013008	-0.173329	0.142677	ENSOART00000014138	FAM189A2	family with sequence similarity 189 member A2 [Source:HGNC Symbol;Acc:HGNC:24820]	ortholog_one2one
ENSG00000172927	5.55396	4.03347e-66	ENST00000540356	MYEOV	myeloma overexpressed [Source:HGNC Symbol;Acc:HGNC:7563]
ENSG00000183317	3.38552	4.03674e-66	ENST00000540011	EPHA10	EPH receptor A10 [Source:HGNC Symbol;Acc:HGNC:19987]
ENSG00000187583	2.95837	5.0329e-66	ENST00000491024	PLEKHN1	pleckstrin homology domain containing N1 [Source:HGNC Symbol;Acc:HGNC:25284]	ENSOARG00000007524	0.438371	0.113594	ENSOART00000008199	PLEKHN1	pleckstrin homology domain containing N1 [Source:HGNC Symbol;Acc:HGNC:25284]	ortholog_one2one
ENSG00000169744	-2.37822	5.31428e-66	ENST00000504189	LDB2	LIM domain binding 2 [Source:HGNC Symbol;Acc:HGNC:6533]	ENSOARG00000010267	-0.442064	0.0255944	ENSOART00000011170	LDB2	LIM domain binding 2 [Source:HGNC Symbol;Acc:HGNC:6533]	ortholog_one2one
ENSG00000077522	-3.22656	7.5669e-66	ENST00000542672	ACTN2	actinin alpha 2 [Source:HGNC Symbol;Acc:HGNC:164]	ENSOARG00000003713	-0.771991	2.28e-10	ENSOART00000004036	ACTN2	actinin alpha 2 [Source:HGNC Symbol;Acc:HGNC:164]	ortholog_one2one
ENSG00000080031	5.10447	1.64757e-65	ENST00000587662	PTPRH	protein tyrosine phosphatase, receptor type H [Source:HGNC Symbol;Acc:HGNC:9672]	ENSOARG00000001713	0.308912	0.441561	ENSOART00000001845			ortholog_one2one
ENSG00000137825	5.13843	1.80805e-65	ENST00000491007	ITPKA	inositol-trisphosphate 3-kinase A [Source:HGNC Symbol;Acc:HGNC:6178]
ENSG00000094963	-2.97123	2.29304e-65	ENST00000488431	FMO2	flavin containing monooxygenase 2 [Source:HGNC Symbol;Acc:HGNC:3770]	ENSOARG00000012434	-0.423524	0.267598	ENSOART00000013523	FMO2	flavin containing monooxygenase 2 [Source:HGNC Symbol;Acc:HGNC:3770]	ortholog_one2one
ENSG00000158125	4.36639	2.73917e-65	ENST00000476043	XDH	xanthine dehydrogenase [Source:HGNC Symbol;Acc:HGNC:12805]
ENSG00000170989	-2.52182	3.45498e-65	ENST00000475289	S1PR1	sphingosine-1-phosphate receptor 1 [Source:HGNC Symbol;Acc:HGNC:3165]	ENSOARG00000010691	-0.360567	0.16232	ENSOART00000011632	S1PR1	sphingosine-1-phosphate receptor 1 [Source:HGNC Symbol;Acc:HGNC:3165]	ortholog_one2one
ENSG00000117394	3.71357	4.62564e-65	ENST00000460369	SLC2A1	solute carrier family 2 member 1 [Source:HGNC Symbol;Acc:HGNC:11005]	ENSOARG00000020471	0.822426	0.000342032	ENSOART00000022295	SLC2A1	solute carrier family 2 member 1 [Source:HGNC Symbol;Acc:HGNC:11005]	ortholog_one2one
ENSG00000178084	-5.64058	6.58329e-65	ENST00000318351	HTR3C	5-hydroxytryptamine receptor 3C [Source:HGNC Symbol;Acc:HGNC:24003]
ENSG00000179913	4.14978	6.9598e-65	ENST00000595387	B3GNT3	UDP-GlcNAc:betaGal beta-1,3-N-acetylglucosaminyltransferase 3 [Source:HGNC Symbol;Acc:HGNC:13528]	ENSOARG00000015019	0.260428	0.234017	ENSOART00000016346	B3GNT3	UDP-GlcNAc:betaGal beta-1,3-N-acetylglucosaminyltransferase 3 [Source:HGNC Symbol;Acc:HGNC:13528]	ortholog_one2one
ENSG00000114654	-2.7853	7.66154e-65	ENST00000481536	EFCC1	EF-hand and coiled-coil domain containing 1 [Source:HGNC Symbol;Acc:HGNC:25692]	ENSOARG00000003057	-0.318539	0.242654	ENSOART00000003311			ortholog_one2one
ENSG00000254726	4.20223	1.15719e-64	ENST00000442784	MEX3A	mex-3 RNA binding family member A [Source:HGNC Symbol;Acc:HGNC:33482]	ENSOARG00000005471	1.00098	0.000816207	ENSOART00000005962	MEX3A	mex-3 RNA binding family member A [Source:HGNC Symbol;Acc:HGNC:33482]	ortholog_one2one
ENSG00000101331	-2.43191	1.46369e-64	ENST00000452892	CCM2L	CCM2 like scaffolding protein [Source:HGNC Symbol;Acc:HGNC:16153]	ENSOARG00000002564	-0.297761	0.164702	ENSOART00000002777	CCM2L	CCM2 like scaffolding protein [Source:HGNC Symbol;Acc:HGNC:16153]	ortholog_one2one
ENSG00000010319	-3.14488	1.96965e-64	ENST00000475739	SEMA3G	semaphorin 3G [Source:HGNC Symbol;Acc:HGNC:30400]	ENSOARG00000004415	-0.144582	0.703606	ENSOART00000004811	SEMA3G	semaphorin 3G [Source:HGNC Symbol;Acc:HGNC:30400]	ortholog_one2one
ENSG00000095370	-2.13485	2.98126e-64	ENST00000373276	SH2D3C	SH2 domain containing 3C [Source:HGNC Symbol;Acc:HGNC:16884]	ENSOARG00000011649	-0.243539	0.199008	ENSOART00000012668	SH2D3C	SH2 domain containing 3C [Source:HGNC Symbol;Acc:HGNC:16884]	ortholog_one2one
ENSG00000137648	4.80657	3.23351e-64	ENST00000616579	TMPRSS4	transmembrane protease, serine 4 [Source:HGNC Symbol;Acc:HGNC:11878]	ENSOARG00000007904	0.0608396	0.907563	ENSOART00000008613	TMPRSS4	transmembrane protease, serine 4 [Source:HGNC Symbol;Acc:HGNC:11878]	ortholog_one2one
ENSG00000059573	1.70036	9.15254e-64	ENST00000483788	ALDH18A1	aldehyde dehydrogenase 18 family member A1 [Source:HGNC Symbol;Acc:HGNC:9722]	ENSOARG00000006313	0.533915	0.000447812	ENSOART00000006869	ALDH18A1	aldehyde dehydrogenase 18 family member A1 [Source:HGNC Symbol;Acc:HGNC:9722]	ortholog_one2one
ENSG00000227066	5.70859	1.07377e-63	ENST00000431027	Z98257.1
ENSG00000180440	-5.26677	1.24712e-63	ENST00000315190	SERTM1	serine rich and transmembrane domain containing 1 [Source:HGNC Symbol;Acc:HGNC:33792]	ENSOARG00000006045	1.12777	3.74e-05	ENSOART00000006573	SERTM1	serine rich and transmembrane domain containing 1 [Source:HGNC Symbol;Acc:HGNC:33792]	ortholog_one2one
ENSG00000168952	-3.50014	1.68168e-63	ENST00000548182	STXBP6	syntaxin binding protein 6 [Source:HGNC Symbol;Acc:HGNC:19666]	ENSOARG00000004861	0.0973347	0.616395	ENSOART00000005297	STXBP6	syntaxin binding protein 6 [Source:HGNC Symbol;Acc:HGNC:19666]	ortholog_one2one
ENSG00000235387	-2.58828	2.24718e-63	ENST00000433838	SPAAR	small regulatory polypeptide of amino acid response [Source:HGNC Symbol;Acc:HGNC:27244]
ENSG00000112782	-3.57489	6.13553e-63	ENST00000544153	CLIC5	chloride intracellular channel 5 [Source:HGNC Symbol;Acc:HGNC:13517]	ENSOARG00000010466	-0.298379	0.0431914	ENSOART00000011394	CLIC5	chloride intracellular channel 5 [Source:HGNC Symbol;Acc:HGNC:13517]	ortholog_one2one
ENSG00000114790	-2.63979	2.4124e-62	ENST00000483068	ARHGEF26	Rho guanine nucleotide exchange factor 26 [Source:HGNC Symbol;Acc:HGNC:24490]	ENSOARG00000003561	-0.559451	0.0221449	ENSOART00000003870	ARHGEF26	Rho guanine nucleotide exchange factor 26 [Source:HGNC Symbol;Acc:HGNC:24490]	ortholog_one2one
ENSG00000133116	-2.81023	3.03937e-62	ENST00000380099	KL	klotho [Source:HGNC Symbol;Acc:HGNC:6344]	ENSOARG00000010855	-0.193368	0.572176	ENSOART00000011810	KL	klotho [Source:HGNC Symbol;Acc:HGNC:6344]	ortholog_one2one
ENSG00000139567	-2.26114	4.76013e-62	ENST00000551576	ACVRL1	activin A receptor like type 1 [Source:HGNC Symbol;Acc:HGNC:175]	ENSOARG00000017242	-0.351164	0.112029	ENSOART00000018767	ACVRL1	activin A receptor like type 1 [Source:HGNC Symbol;Acc:HGNC:175]	ortholog_one2one
ENSG00000060718	6.36414	4.97842e-62	ENST00000358392	COL11A1	collagen type XI alpha 1 chain [Source:HGNC Symbol;Acc:HGNC:2186]	ENSOARG00000018591	0.3129	0.388483	ENSOART00000020259	COL11A1	collagen type XI alpha 1 chain [Source:HGNC Symbol;Acc:HGNC:2186]	ortholog_one2one
ENSG00000145247	2.16288	5.02789e-62	ENST00000620187	OCIAD2	OCIA domain containing 2 [Source:HGNC Symbol;Acc:HGNC:28685]	ENSOARG00000018118	0.18307	0.489511	ENSOART00000019720	OCIAD2	OCIA domain containing 2 [Source:HGNC Symbol;Acc:HGNC:28685]	ortholog_one2one
ENSG00000140297	5.31164	5.60406e-62	ENST00000559200	GCNT3	glucosaminyl (N-acetyl) transferase 3, mucin type [Source:HGNC Symbol;Acc:HGNC:4205]	ENSOARG00000000900	1.23124	6.66e-05	ENSOART00000000962	GCNT3	glucosaminyl (N-acetyl) transferase 3, mucin type [Source:HGNC Symbol;Acc:HGNC:4205]	ortholog_one2one
ENSG00000170323	-4.62349	6.9707e-62	ENST00000521734	FABP4	fatty acid binding protein 4 [Source:HGNC Symbol;Acc:HGNC:3559]	ENSOARG00000009344	1.11953	0.000104743	ENSOART00000010169	FABP4	fatty acid binding protein 4 [Source:HGNC Symbol;Acc:HGNC:3559]	ortholog_one2one
ENSG00000261371	-1.96373	1.63801e-61	ENST00000569530	PECAM1	platelet and endothelial cell adhesion molecule 1 [Source:HGNC Symbol;Acc:HGNC:8823]	ENSOARG00000014779	-0.17627	0.413462	ENSOART00000016087	PECAM1	platelet and endothelial cell adhesion molecule 1 [Source:HGNC Symbol;Acc:HGNC:8823]	ortholog_one2one
ENSG00000167588	-4.01123	2.59932e-61	ENST00000550172	GPD1	glycerol-3-phosphate dehydrogenase 1 [Source:HGNC Symbol;Acc:HGNC:4455]	ENSOARG00000017957	-0.0752647	0.773701	ENSOART00000019543	GPD1	glycerol-3-phosphate dehydrogenase 1 [Source:HGNC Symbol;Acc:HGNC:4455]	ortholog_one2one
ENSG00000198844	-2.33194	3.08218e-61	ENST00000421050	ARHGEF15	Rho guanine nucleotide exchange factor 15 [Source:HGNC Symbol;Acc:HGNC:15590]	ENSOARG00000000848	-0.133863	0.61111	ENSOART00000000910	ARHGEF15	Rho guanine nucleotide exchange factor 15 [Source:HGNC Symbol;Acc:HGNC:15590]	ortholog_one2one
ENSG00000135052	2.71045	6.80294e-61	ENST00000466178	GOLM1	golgi membrane protein 1 [Source:HGNC Symbol;Acc:HGNC:15451]	ENSOARG00000008790	0.224123	0.0875964	ENSOART00000009574	GOLM1	golgi membrane protein 1 [Source:HGNC Symbol;Acc:HGNC:15451]	ortholog_one2one
ENSG00000163815	-3.5797	7.56535e-61	ENST00000428034	CLEC3B	C-type lectin domain family 3 member B [Source:HGNC Symbol;Acc:HGNC:11891]	ENSOARG00000011122	-0.445854	0.0453638	ENSOART00000012097	CLEC3B	C-type lectin domain family 3 member B [Source:HGNC Symbol;Acc:HGNC:11891]	ortholog_one2one
ENSG00000109674	3.97472	7.86018e-61	ENST00000513321	NEIL3	nei like DNA glycosylase 3 [Source:HGNC Symbol;Acc:HGNC:24573]	ENSOARG00000006852	0.125765	0.761569	ENSOART00000007452	NEIL3	nei like DNA glycosylase 3 [Source:HGNC Symbol;Acc:HGNC:24573]	ortholog_one2one
ENSG00000029993	3.04739	7.86018e-61	ENST00000448905	HMGB3	high mobility group box 3 [Source:HGNC Symbol;Acc:HGNC:5004]
ENSG00000134057	2.99526	8.14956e-61	ENST00000505500	CCNB1	cyclin B1 [Source:HGNC Symbol;Acc:HGNC:1579]	ENSOARG00000005759	0.5069	0.108506	ENSOART00000006271			ortholog_one2many
ENSG00000197465	-3.05388	9.13912e-61	ENST00000437468	GYPE	glycophorin E (MNS blood group) [Source:HGNC Symbol;Acc:HGNC:4705]
ENSG00000196584	3.16124	1.15513e-60	ENST00000359321	XRCC2	X-ray repair cross complementing 2 [Source:HGNC Symbol;Acc:HGNC:12829]	ENSOARG00000005835	0.102025	0.621096	ENSOART00000006353	XRCC2	X-ray repair cross complementing 2 [Source:HGNC Symbol;Acc:HGNC:12829]	ortholog_one2one
ENSG00000096063	1.65978	2.87753e-60	ENST00000507909	SRPK1	SRSF protein kinase 1 [Source:HGNC Symbol;Acc:HGNC:11305]	ENSOARG00000012507	0.0874528	0.591795	ENSOART00000013602	SRPK1	SRSF protein kinase 1 [Source:HGNC Symbol;Acc:HGNC:11305]	ortholog_one2one
ENSG00000118322	5.15311	3.63226e-60	ENST00000520975	ATP10B	ATPase phospholipid transporting 10B (putative) [Source:HGNC Symbol;Acc:HGNC:13543]
ENSG00000246430	-3.24044	4.48512e-60	ENST00000518943	LINC00968	long intergenic non-protein coding RNA 968 [Source:HGNC Symbol;Acc:HGNC:48727]
ENSG00000128050	1.70341	4.78519e-60	ENST00000264221	PAICS	phosphoribosylaminoimidazole carboxylase and phosphoribosylaminoimidazolesuccinocarboxamide synthase [Source:HGNC Symbol;Acc:HGNC:8587]	ENSOARG00000004185	0.0820294	0.832323	ENSOART00000004556			ortholog_one2many
ENSG00000135604	-2.65475	1.10659e-59	ENST00000367568	STX11	syntaxin 11 [Source:HGNC Symbol;Acc:HGNC:11429]	ENSOARG00000001786	-0.395143	0.0105353	ENSOART00000001922	STX11	syntaxin 11 [Source:HGNC Symbol;Acc:HGNC:11429]	ortholog_one2one
ENSG00000077152	3.04516	1.45539e-59	ENST00000460852	UBE2T	ubiquitin conjugating enzyme E2 T [Source:HGNC Symbol;Acc:HGNC:25009]	ENSOARG00000018545	0.630903	7.43e-06	ENSOART00000020185	UBE2T	ubiquitin conjugating enzyme E2 T [Source:HGNC Symbol;Acc:HGNC:25009]	ortholog_one2one
ENSG00000105538	-2.25125	2.43688e-59	ENST00000594232	RASIP1	Ras interacting protein 1 [Source:HGNC Symbol;Acc:HGNC:24716]	ENSOARG00000012074	-0.201212	0.369214	ENSOART00000013134	RASIP1	Ras interacting protein 1 [Source:HGNC Symbol;Acc:HGNC:24716]	ortholog_one2one
ENSG00000160957	2.67495	2.50519e-59	ENST00000534270	RECQL4	RecQ like helicase 4 [Source:HGNC Symbol;Acc:HGNC:9949]	ENSOARG00000012917	0.503791	0.00172002	ENSOART00000014042	RECQL4	RecQ like helicase 4 [Source:HGNC Symbol;Acc:HGNC:9949]	ortholog_one2one
ENSG00000101811	1.15804	3.25769e-59	ENST00000415585	CSTF2	cleavage stimulation factor subunit 2 [Source:HGNC Symbol;Acc:HGNC:2484]	ENSOARG00000001022	0.14793	0.339585	ENSOART00000001096	CSTF2	cleavage stimulation factor subunit 2 [Source:HGNC Symbol;Acc:HGNC:2484]	ortholog_one2one
ENSG00000162062	3.08406	4.94631e-59	ENST00000566580	C16orf59	chromosome 16 open reading frame 59 [Source:HGNC Symbol;Acc:HGNC:25849]	ENSOARG00000018488	-0.0526307	0.890949	ENSOART00000020120	C16orf59	chromosome 16 open reading frame 59 [Source:HGNC Symbol;Acc:HGNC:25849]	ortholog_one2one
ENSG00000011426	3.77568	5.78023e-59	ENST00000491782	ANLN	anillin actin binding protein [Source:HGNC Symbol;Acc:HGNC:14082]	ENSOARG00000004361	0.649546	0.00128284	ENSOART00000004757	ANLN	anillin actin binding protein [Source:HGNC Symbol;Acc:HGNC:14082]	ortholog_one2one
ENSG00000067177	1.65397	7.20077e-59	ENST00000541944	PHKA1	phosphorylase kinase regulatory subunit alpha 1 [Source:HGNC Symbol;Acc:HGNC:8925]	ENSOARG00000017889	0.157454	0.292684	ENSOART00000019472	PHKA1	phosphorylase kinase regulatory subunit alpha 1 [Source:HGNC Symbol;Acc:HGNC:8925]	ortholog_one2one
ENSG00000186871	3.2113	7.382e-59	ENST00000334463	ERCC6L	ERCC excision repair 6 like, spindle assembly checkpoint helicase [Source:HGNC Symbol;Acc:HGNC:20794]	ENSOARG00000005908	0.64606	0.0125428	ENSOART00000006426	ERCC6L	ERCC excision repair 6 like, spindle assembly checkpoint helicase [Source:HGNC Symbol;Acc:HGNC:20794]	ortholog_one2one
ENSG00000168309	-4.01022	7.93199e-59	ENST00000497310	FAM107A	family with sequence similarity 107 member A [Source:HGNC Symbol;Acc:HGNC:30827]	ENSOARG00000012034	-0.105288	0.801385	ENSOART00000013086	FAM107A	family with sequence similarity 107 member A [Source:HGNC Symbol;Acc:HGNC:30827]	ortholog_one2one
ENSG00000064989	-2.45246	1.92932e-58	ENST00000479784	CALCRL	calcitonin receptor like receptor [Source:HGNC Symbol;Acc:HGNC:16709]	ENSOARG00000016547	-0.62439	0.00257217	ENSOART00000018025	CALCRL	calcitonin receptor like receptor [Source:HGNC Symbol;Acc:HGNC:16709]	ortholog_one2one
ENSG00000183856	3.5427	1.99343e-58	ENST00000498755	IQGAP3	IQ motif containing GTPase activating protein 3 [Source:HGNC Symbol;Acc:HGNC:20669]	ENSOARG00000006003	0.772483	0.00544315	ENSOART00000006538	IQGAP3	IQ motif containing GTPase activating protein 3 [Source:HGNC Symbol;Acc:HGNC:20669]	ortholog_one2one
ENSG00000156970	3.37747	2.74735e-58	ENST00000558151	BUB1B	BUB1 mitotic checkpoint serine/threonine kinase B [Source:HGNC Symbol;Acc:HGNC:1149]	ENSOARG00000020126	0.458959	0.0702785	ENSOART00000021916	BUB1B	BUB1 mitotic checkpoint serine/threonine kinase B [Source:HGNC Symbol;Acc:HGNC:1149]	ortholog_one2one
ENSG00000106089	3.07146	3.22241e-58	ENST00000462135	STX1A	syntaxin 1A [Source:HGNC Symbol;Acc:HGNC:11433]	ENSOARG00000012120	0.546942	0.134754	ENSOART00000013182	STX1A	syntaxin 1A [Source:HGNC Symbol;Acc:HGNC:11433]	ortholog_one2one
ENSG00000094804	3.20312	3.51549e-58	ENST00000582402	CDC6	cell division cycle 6 [Source:HGNC Symbol;Acc:HGNC:1744]	ENSOARG00000014063	0.704685	0.00978824	ENSOART00000015318	CDC6	cell division cycle 6 [Source:HGNC Symbol;Acc:HGNC:1744]	ortholog_one2one
ENSG00000204305	-4.74613	4.64214e-58	ENST00000375070	AGER	advanced glycosylation end-product specific receptor [Source:HGNC Symbol;Acc:HGNC:320]	ENSOARG00000000355	-0.376132	0.0898529	ENSOART00000000377	AGER	advanced glycosylation end-product specific receptor [Source:HGNC Symbol;Acc:HGNC:320]	ortholog_one2one
ENSG00000047648	-2.24421	8.21453e-58	ENST00000491514	ARHGAP6	Rho GTPase activating protein 6 [Source:HGNC Symbol;Acc:HGNC:676]	ENSOARG00000010821	-0.292713	0.146324	ENSOART00000011770	ARHGAP6	Rho GTPase activating protein 6 [Source:HGNC Symbol;Acc:HGNC:676]	ortholog_one2one
ENSG00000241644	-3.31747	9.39591e-58	ENST00000409539	INMT	indolethylamine N-methyltransferase [Source:HGNC Symbol;Acc:HGNC:6069]
ENSG00000145147	-2.25018	9.8339e-58	ENST00000622093	SLIT2	slit guidance ligand 2 [Source:HGNC Symbol;Acc:HGNC:11086]	ENSOARG00000004787	-0.0356083	0.878685	ENSOART00000005226	SLIT2	slit guidance ligand 2 [Source:HGNC Symbol;Acc:HGNC:11086]	ortholog_one2one
ENSG00000144452	4.96112	9.9736e-58	ENST00000412081	ABCA12	ATP binding cassette subfamily A member 12 [Source:HGNC Symbol;Acc:HGNC:14637]
ENSG00000280339	-2.47535	1.16637e-57	ENST00000624364	AP001528.3
ENSG00000176771	-3.40676	1.89297e-57	ENST00000405974	NCKAP5	NCK associated protein 5 [Source:HGNC Symbol;Acc:HGNC:29847]	ENSOARG00000011536	-0.647173	0.00363268	ENSOART00000012546	NCKAP5	NCK associated protein 5 [Source:HGNC Symbol;Acc:HGNC:29847]	ortholog_one2one
ENSG00000198358	-4.58385	1.89297e-57	ENST00000356006	AL354714.1
ENSG00000248243	3.70222	2.94024e-57	ENST00000514010	LINC02014	long intergenic non-protein coding RNA 2014 [Source:HGNC Symbol;Acc:HGNC:52849]
ENSG00000179776	-2.25299	3.15213e-57	ENST00000614547	CDH5	cadherin 5 [Source:HGNC Symbol;Acc:HGNC:1764]	ENSOARG00000001849	-0.420271	0.0788045	ENSOART00000001990	CDH5	cadherin 5 [Source:HGNC Symbol;Acc:HGNC:1764]	ortholog_one2one
ENSG00000105339	-1.90661	3.91156e-57	ENST00000424248	DENND3	DENN domain containing 3 [Source:HGNC Symbol;Acc:HGNC:29134]	ENSOARG00000003114	-0.16835	0.364784	ENSOART00000003390	DENND3	DENN domain containing 3 [Source:HGNC Symbol;Acc:HGNC:29134]	ortholog_one2one
ENSG00000164849	-2.2846	3.9796e-57	ENST00000427680	GPR146	G protein-coupled receptor 146 [Source:HGNC Symbol;Acc:HGNC:21718]	ENSOARG00000005766	-0.347775	0.225031	ENSOART00000006275	GPR146	G protein-coupled receptor 146 [Source:HGNC Symbol;Acc:HGNC:21718]	ortholog_one2one
ENSG00000228401	-3.64857	8.12991e-57	ENST00000411904	HSPC324	uncharacterized LOC101928612 [Source:NCBI gene;Acc:101928612]
ENSG00000167874	-2.48712	8.52474e-57	ENST00000574668	TMEM88	transmembrane protein 88 [Source:HGNC Symbol;Acc:HGNC:32371]	ENSOARG00000017658	0.190587	0.61111	ENSOART00000019214			ortholog_one2one
ENSG00000263155	-3.09549	9.4291e-57	ENST00000461709	MYZAP	myocardial zonula adherens protein [Source:HGNC Symbol;Acc:HGNC:43444]
ENSG00000154342	-4.16434	1.06162e-56	ENST00000284523	WNT3A	Wnt family member 3A [Source:HGNC Symbol;Acc:HGNC:15983]	ENSOARG00000006544	-0.705819	0.000349822	ENSOART00000007112	WNT3A	Wnt family member 3A [Source:HGNC Symbol;Acc:HGNC:15983]	ortholog_one2one
ENSG00000111961	-1.78284	1.23557e-56	ENST00000622663	SASH1	SAM and SH3 domain containing 1 [Source:HGNC Symbol;Acc:HGNC:19182]	ENSOARG00000002482	-0.320532	0.0708642	ENSOART00000002695	SASH1	SAM and SH3 domain containing 1 [Source:HGNC Symbol;Acc:HGNC:19182]	ortholog_one2one
ENSG00000171596	-2.79379	3.37935e-56	ENST00000305141	NMUR1	neuromedin U receptor 1 [Source:HGNC Symbol;Acc:HGNC:4518]
ENSG00000157456	2.9947	7.50626e-56	ENST00000621385	CCNB2	cyclin B2 [Source:HGNC Symbol;Acc:HGNC:1580]	ENSOARG00000020836	0.568218	0.0330971	ENSOART00000022701	CCNB2	cyclin B2 [Source:HGNC Symbol;Acc:HGNC:1580]	ortholog_one2one
ENSG00000276644	-2.52755	7.63887e-56	ENST00000620444	DACH1	dachshund family transcription factor 1 [Source:HGNC Symbol;Acc:HGNC:2663]	ENSOARG00000015209	-0.258386	0.253069	ENSOART00000016551			ortholog_one2one
ENSG00000114854	-3.68229	1.31348e-55	ENST00000461086	TNNC1	troponin C1, slow skeletal and cardiac type [Source:HGNC Symbol;Acc:HGNC:11943]
ENSG00000175832	3.15274	1.47045e-55	ENST00000538265	ETV4	ETS variant 4 [Source:HGNC Symbol;Acc:HGNC:3493]	ENSOARG00000005637	2.14434	1.27e-20	ENSOART00000006143	ETV4	ETS variant 4 [Source:HGNC Symbol;Acc:HGNC:3493]	ortholog_one2one
ENSG00000164855	2.54624	1.48821e-55	ENST00000431208	TMEM184A	transmembrane protein 184A [Source:HGNC Symbol;Acc:HGNC:28797]	ENSOARG00000005390	0.441458	0.00455351	ENSOART00000005872	TMEM184A	transmembrane protein 184A [Source:HGNC Symbol;Acc:HGNC:28797]	ortholog_one2one
ENSG00000154133	-2.54735	1.7866e-55	ENST00000533337	ROBO4	roundabout guidance receptor 4 [Source:HGNC Symbol;Acc:HGNC:17985]	ENSOARG00000010929	-0.235479	0.396325	ENSOART00000011888	ROBO4	roundabout guidance receptor 4 [Source:HGNC Symbol;Acc:HGNC:17985]	ortholog_one2one
ENSG00000166851	3.12614	1.79458e-55	ENST00000564794	PLK1	polo like kinase 1 [Source:HGNC Symbol;Acc:HGNC:9077]	ENSOARG00000017343	0.181019	0.340994	ENSOART00000018879	PLK1	polo like kinase 1 [Source:HGNC Symbol;Acc:HGNC:9077]	ortholog_one2one
ENSG00000092295	-2.97542	2.45104e-55	ENST00000561067	TGM1	transglutaminase 1 [Source:HGNC Symbol;Acc:HGNC:11777]	ENSOARG00000019146	0.414073	0.217055	ENSOART00000020853	TGM1	transglutaminase 1 [Source:HGNC Symbol;Acc:HGNC:11777]	ortholog_one2one
ENSG00000143590	2.83241	2.75542e-55	ENST00000498667	EFNA3	ephrin A3 [Source:HGNC Symbol;Acc:HGNC:3223]
ENSG00000175063	3.78394	2.76737e-55	ENST00000617055	UBE2C	ubiquitin conjugating enzyme E2 C [Source:HGNC Symbol;Acc:HGNC:15937]	ENSOARG00000006520	0.622707	0.00461778	ENSOART00000007085	UBE2C	ubiquitin conjugating enzyme E2 C [Source:HGNC Symbol;Acc:HGNC:15937]	ortholog_one2one
ENSG00000166123	2.6523	9.96378e-55	ENST00000569193	GPT2	glutamic--pyruvic transaminase 2 [Source:HGNC Symbol;Acc:HGNC:18062]	ENSOARG00000015775	0.402877	0.166774	ENSOART00000017178	GPT2	glutamic--pyruvic transaminase 2 [Source:HGNC Symbol;Acc:HGNC:18062]	ortholog_one2one
ENSG00000179133	-3.79076	9.96378e-55	ENST00000323327	C10orf67	chromosome 10 open reading frame 67 [Source:HGNC Symbol;Acc:HGNC:28716]	ENSOARG00000002579	-0.0230593	0.965887	ENSOART00000002793			ortholog_one2one
ENSG00000035499	3.63154	1.01025e-54	ENST00000512452	DEPDC1B	DEP domain containing 1B [Source:HGNC Symbol;Acc:HGNC:24902]	ENSOARG00000007132	0.585363	0.101479	ENSOART00000007757	DEPDC1B	DEP domain containing 1B [Source:HGNC Symbol;Acc:HGNC:24902]	ortholog_one2one
ENSG00000135451	3.47599	1.22396e-54	ENST00000547923	TROAP	trophinin associated protein [Source:HGNC Symbol;Acc:HGNC:12327]	ENSOARG00000018842	0.617031	0.0152587	ENSOART00000020522	TROAP	trophinin associated protein [Source:HGNC Symbol;Acc:HGNC:12327]	ortholog_one2one
ENSG00000155660	1.87215	1.38427e-54	ENST00000413966	PDIA4	protein disulfide isomerase family A member 4 [Source:HGNC Symbol;Acc:HGNC:30167]	ENSOARG00000018882	0.829123	1.32e-05	ENSOART00000020562	PDIA4	protein disulfide isomerase family A member 4 [Source:HGNC Symbol;Acc:HGNC:30167]	ortholog_one2one
ENSG00000123500	4.75905	1.44758e-54	ENST00000243222	COL10A1	collagen type X alpha 1 chain [Source:HGNC Symbol;Acc:HGNC:2185]
ENSG00000164035	-2.57404	1.58002e-54	ENST00000510657	EMCN	endomucin [Source:HGNC Symbol;Acc:HGNC:16041]	ENSOARG00000013694	-0.366539	0.203236	ENSOART00000014902	EMCN	endomucin [Source:HGNC Symbol;Acc:HGNC:16041]	ortholog_one2one
ENSG00000148344	3.06197	1.59574e-54	ENST00000340607	PTGES	prostaglandin E synthase [Source:HGNC Symbol;Acc:HGNC:9599]	ENSOARG00000008524	0.113005	0.740997	ENSOART00000009273	PTGES	prostaglandin E synthase [Source:HGNC Symbol;Acc:HGNC:9599]	ortholog_one2one
ENSG00000101311	3.03651	2.10744e-54	ENST00000536936	FERMT1	fermitin family member 1 [Source:HGNC Symbol;Acc:HGNC:15889]	ENSOARG00000018536	0.998136	1.12e-06	ENSOART00000020180	FERMT1	fermitin family member 1 [Source:HGNC Symbol;Acc:HGNC:15889]	ortholog_one2one
ENSG00000104967	-2.31545	2.15067e-54	ENST00000599462	NOVA2	NOVA alternative splicing regulator 2 [Source:HGNC Symbol;Acc:HGNC:7887]	ENSOARG00000010434	-0.107449	0.701391	ENSOART00000011351			ortholog_one2one
ENSG00000171132	-1.77373	2.18125e-54	ENST00000494472	PRKCE	protein kinase C epsilon [Source:HGNC Symbol;Acc:HGNC:9401]	ENSOARG00000005847	-0.418845	0.0129253	ENSOART00000006370	PRKCE	protein kinase C epsilon [Source:HGNC Symbol;Acc:HGNC:9401]	ortholog_one2one
ENSG00000155066	2.69307	3.24665e-54	ENST00000317620	PROM2	prominin 2 [Source:HGNC Symbol;Acc:HGNC:20685]	ENSOARG00000014100	2.06902	1.99e-13	ENSOART00000015360	PROM2	prominin 2 [Source:HGNC Symbol;Acc:HGNC:20685]	ortholog_one2one
ENSG00000000460	1.68993	4.89919e-54	ENST00000413811	C1orf112	chromosome 1 open reading frame 112 [Source:HGNC Symbol;Acc:HGNC:25565]	ENSOARG00000011174	-0.0968524	0.701391	ENSOART00000012157	C1orf112	chromosome 1 open reading frame 112 [Source:HGNC Symbol;Acc:HGNC:25565]	ortholog_one2one
ENSG00000166143	5.16982	5.22688e-54	ENST00000427255	PPP1R14D	protein phosphatase 1 regulatory inhibitor subunit 14D [Source:HGNC Symbol;Acc:HGNC:14953]	ENSOARG00000020288	0.313038	0.248023	ENSOART00000022093	PPP1R14D	protein phosphatase 1 regulatory inhibitor subunit 14D [Source:HGNC Symbol;Acc:HGNC:14953]	ortholog_one2one
ENSG00000120279	-2.01614	5.61086e-54	ENST00000532295	MYCT1	MYC target 1 [Source:HGNC Symbol;Acc:HGNC:23172]	ENSOARG00000003895	-0.51664	0.0288315	ENSOART00000004233	MYCT1	MYC target 1 [Source:HGNC Symbol;Acc:HGNC:23172]	ortholog_one2one
ENSG00000100558	2.91767	6.23692e-54	ENST00000557388	PLEK2	pleckstrin 2 [Source:HGNC Symbol;Acc:HGNC:19238]	ENSOARG00000021167	0.893798	0.000958886	ENSOART00000023066	PLEK2	pleckstrin 2 [Source:HGNC Symbol;Acc:HGNC:19238]	ortholog_one2one
ENSG00000173457	1.85917	7.41704e-54	ENST00000542235	PPP1R14B	protein phosphatase 1 regulatory inhibitor subunit 14B [Source:HGNC Symbol;Acc:HGNC:9057]
ENSG00000142273	3.10681	8.32204e-54	ENST00000341505	CBLC	Cbl proto-oncogene C [Source:HGNC Symbol;Acc:HGNC:15961]	ENSOARG00000009278	0.670597	0.00105055	ENSOART00000010101	CBLC	Cbl proto-oncogene C [Source:HGNC Symbol;Acc:HGNC:15961]	ortholog_one2one
ENSG00000089685	3.53762	9.32867e-54	ENST00000589892	BIRC5	baculoviral IAP repeat containing 5 [Source:HGNC Symbol;Acc:HGNC:593]	ENSOARG00000005456	0.550758	0.0613065	ENSOART00000005944	BIRC5	baculoviral IAP repeat containing 5 [Source:HGNC Symbol;Acc:HGNC:593]	ortholog_one2one
ENSG00000234281	-3.43443	1.2576e-53	ENST00000416344	LANCL1-AS1	LANCL1 antisense RNA 1 [Source:HGNC Symbol;Acc:HGNC:50727]
ENSG00000103241	-2.48362	1.40474e-53	ENST00000262426	FOXF1	forkhead box F1 [Source:HGNC Symbol;Acc:HGNC:3809]	ENSOARG00000011547	-0.3009	0.12626	ENSOART00000012555			ortholog_one2one
ENSG00000188761	3.6758	1.75753e-53	ENST00000486485	BCL2L15	BCL2 like 15 [Source:HGNC Symbol;Acc:HGNC:33624]	ENSOARG00000019924	0.527633	0.005215	ENSOART00000021691	BCL2L15	BCL2 like 15 [Source:HGNC Symbol;Acc:HGNC:33624]	ortholog_one2one
ENSG00000183048	1.96753	1.89869e-53	ENST00000545862	SLC25A10	solute carrier family 25 member 10 [Source:HGNC Symbol;Acc:HGNC:10980]	ENSOARG00000018193	0.64678	3.97e-05	ENSOART00000019798			ortholog_one2many
ENSG00000139304	-3.99066	2.16365e-53	ENST00000616559	PTPRQ	protein tyrosine phosphatase, receptor type Q [Source:HGNC Symbol;Acc:HGNC:9679]
ENSG00000152766	3.03764	2.55833e-53	ENST00000476963	ANKRD22	ankyrin repeat domain 22 [Source:HGNC Symbol;Acc:HGNC:28321]	ENSOARG00000014657	0.229538	0.589832	ENSOART00000015956	ANKRD22	ankyrin repeat domain 22 [Source:HGNC Symbol;Acc:HGNC:28321]	ortholog_one2one
ENSG00000169258	2.86987	2.67666e-53	ENST00000303991	GPRIN1	G protein regulated inducer of neurite outgrowth 1 [Source:HGNC Symbol;Acc:HGNC:24835]	ENSOARG00000002870	0.233445	0.588204	ENSOART00000003105	GPRIN1	G protein regulated inducer of neurite outgrowth 1 [Source:HGNC Symbol;Acc:HGNC:24835]	ortholog_one2one
ENSG00000159307	-3.53418	2.74177e-53	ENST00000615096	SCUBE1	signal peptide, CUB domain and EGF like domain containing 1 [Source:HGNC Symbol;Acc:HGNC:13441]	ENSOARG00000019187	-0.312477	0.249281	ENSOART00000020893	SCUBE1	signal peptide, CUB domain and EGF like domain containing 1 [Source:HGNC Symbol;Acc:HGNC:13441]	ortholog_one2one
ENSG00000066279	3.61415	3.90694e-53	ENST00000294732	ASPM	abnormal spindle microtubule assembly [Source:HGNC Symbol;Acc:HGNC:19048]	ENSOARG00000014713	0.590763	0.0196188	ENSOART00000016018	ASPM	abnormal spindle microtubule assembly [Source:HGNC Symbol;Acc:HGNC:19048]	ortholog_one2one
ENSG00000249751	-2.11852	4.21965e-53	ENST00000618155	ECSCR	endothelial cell surface expressed chemotaxis and apoptosis regulator [Source:HGNC Symbol;Acc:HGNC:35454]	ENSOARG00000017251	-0.361726	0.052665	ENSOART00000018779			ortholog_one2many
ENSG00000133121	-1.7551	5.94395e-53	ENST00000439831	STARD13	StAR related lipid transfer domain containing 13 [Source:HGNC Symbol;Acc:HGNC:19164]	ENSOARG00000010770	-0.326331	0.00264278	ENSOART00000011716	STARD13	StAR related lipid transfer domain containing 13 [Source:HGNC Symbol;Acc:HGNC:19164]	ortholog_one2one
ENSG00000108576	-5.72324	6.04801e-53	ENST00000261707	SLC6A4	solute carrier family 6 member 4 [Source:HGNC Symbol;Acc:HGNC:11050]	ENSOARG00000010110	-0.831837	3.3e-10	ENSOART00000011004	SLC6A4	sodium-dependent serotonin transporter [Source:RefSeq peptide;Acc:NP_001009446]	ortholog_one2one
ENSG00000131471	-2.31163	7.56474e-53	ENST00000613571	AOC3	amine oxidase, copper containing 3 [Source:HGNC Symbol;Acc:HGNC:550]
ENSG00000168497	-2.86014	8.02717e-53	ENST00000304141	CAVIN2	caveolae associated protein 2 [Source:HGNC Symbol;Acc:HGNC:10690]	ENSOARG00000014183	-0.438154	0.0127728	ENSOART00000015447	CAVIN2	caveolae associated protein 2 [Source:HGNC Symbol;Acc:HGNC:10690]	ortholog_one2one
ENSG00000143228	3.41399	8.30605e-53	ENST00000531529	NUF2	NUF2, NDC80 kinetochore complex component [Source:HGNC Symbol;Acc:HGNC:14621]	ENSOARG00000011189	0.172514	0.561868	ENSOART00000012170	NUF2	NUF2, NDC80 kinetochore complex component [Source:HGNC Symbol;Acc:HGNC:14621]	ortholog_one2one
ENSG00000184113	-2.78332	8.71415e-53	ENST00000406028	CLDN5	claudin 5 [Source:HGNC Symbol;Acc:HGNC:2047]
ENSG00000131747	3.62109	1.09923e-52	ENST00000581055	TOP2A	topoisomerase (DNA) II alpha [Source:HGNC Symbol;Acc:HGNC:11989]	ENSOARG00000014321	0.513273	0.0260164	ENSOART00000015607	TOP2A	topoisomerase (DNA) II alpha [Source:HGNC Symbol;Acc:HGNC:11989]	ortholog_one2one
ENSG00000123485	3.61825	1.18347e-52	ENST00000432087	HJURP	Holliday junction recognition protein [Source:HGNC Symbol;Acc:HGNC:25444]	ENSOARG00000019189	0.677064	0.00759972	ENSOART00000020896	HJURP	Holliday junction recognition protein [Source:HGNC Symbol;Acc:HGNC:25444]	ortholog_one2one
ENSG00000092051	-2.47077	1.41409e-52	ENST00000622501	JPH4	junctophilin 4 [Source:HGNC Symbol;Acc:HGNC:20156]
ENSG00000012822	-1.3244	1.50776e-52	ENST00000546774	CALCOCO1	calcium binding and coiled-coil domain 1 [Source:HGNC Symbol;Acc:HGNC:29306]	ENSOARG00000016380	-0.224173	0.107441	ENSOART00000017840	CALCOCO1	calcium binding and coiled-coil domain 1 [Source:HGNC Symbol;Acc:HGNC:29306]	ortholog_one2one
ENSG00000230316	4.87513	1.51145e-52	ENST00000424404	FEZF1-AS1	FEZF1 antisense RNA 1 [Source:HGNC Symbol;Acc:HGNC:41001]
ENSG00000150551	3.92424	1.71377e-52	ENST00000449209	LYPD1	LY6/PLAUR domain containing 1 [Source:HGNC Symbol;Acc:HGNC:28431]	ENSOARG00000011600	0.745546	0.00102996	ENSOART00000012615	LYPD1	LY6/PLAUR domain containing 1 [Source:HGNC Symbol;Acc:HGNC:28431]	ortholog_one2one
ENSG00000102384	2.83163	1.85135e-52	ENST00000423383	CENPI	centromere protein I [Source:HGNC Symbol;Acc:HGNC:3968]	ENSOARG00000001366	-0.249124	0.23199	ENSOART00000001482	CENPI	centromere protein I [Source:HGNC Symbol;Acc:HGNC:3968]	ortholog_one2one
ENSG00000120907	-3.67564	1.99055e-52	ENST00000518810	ADRA1A	adrenoceptor alpha 1A [Source:HGNC Symbol;Acc:HGNC:277]	ENSOARG00000009752	-0.808836	8.87e-09	ENSOART00000010609	ADRA1A	adrenoceptor alpha 1A [Source:HGNC Symbol;Acc:HGNC:277]	ortholog_one2one
ENSG00000250899	-2.20611	2.25336e-52	ENST00000513358	AC125807.2
ENSG00000076382	2.95524	2.36466e-52	ENST00000536674	SPAG5	sperm associated antigen 5 [Source:HGNC Symbol;Acc:HGNC:13452]	ENSOARG00000001001	0.585395	0.0118735	ENSOART00000001081			ortholog_one2many
ENSG00000268388	-3.60244	2.37386e-52	ENST00000593604	FENDRR	FOXF1 adjacent non-coding developmental regulatory RNA [Source:HGNC Symbol;Acc:HGNC:43894]
ENSG00000104760	6.08217	2.65429e-52	ENST00000427924	FGL1	fibrinogen like 1 [Source:HGNC Symbol;Acc:HGNC:3695]	ENSOARG00000009054	0.0146443	0.977789	ENSOART00000009862	FGL1	fibrinogen like 1 [Source:HGNC Symbol;Acc:HGNC:3695]	ortholog_one2one
ENSG00000131187	2.79464	3.40203e-52	ENST00000503736	F12	coagulation factor XII [Source:HGNC Symbol;Acc:HGNC:3530]
ENSG00000150048	-2.12668	4.66012e-52	ENST00000414501	CLEC1A	C-type lectin domain family 1 member A [Source:HGNC Symbol;Acc:HGNC:24355]	ENSOARG00000021016	-0.509973	0.0859414	ENSOART00000022897	CLEC1A	C-type lectin domain family 1 member A [Source:HGNC Symbol;Acc:HGNC:24355]	ortholog_one2one
ENSG00000166265	-2.00737	4.86588e-52	ENST00000400043	CYYR1	cysteine and tyrosine rich 1 [Source:HGNC Symbol;Acc:HGNC:16274]	ENSOARG00000014986	-0.328636	0.148548	ENSOART00000016305	CYYR1	cysteine and tyrosine rich 1 [Source:HGNC Symbol;Acc:HGNC:16274]	ortholog_one2one
ENSG00000120903	-4.00165	6.10254e-52	ENST00000637361	CHRNA2	cholinergic receptor nicotinic alpha 2 subunit [Source:HGNC Symbol;Acc:HGNC:1956]
ENSG00000259749	-4.3246	7.10013e-52	ENST00000557911	NCAPGP2	non-SMC condensin I complex subunit G pseudogene 2 [Source:HGNC Symbol;Acc:HGNC:51905]
ENSG00000187642	2.76626	9.03617e-52	ENST00000433179	PERM1	PPARGC1 and ESRR induced regulator, muscle 1 [Source:HGNC Symbol;Acc:HGNC:28208]	ENSOARG00000007315	-0.0408482	0.933323	ENSOART00000007953	PERM1	PPARGC1 and ESRR induced regulator, muscle 1 [Source:HGNC Symbol;Acc:HGNC:28208]	ortholog_one2one
ENSG00000072571	3.04775	1.1646e-51	ENST00000517936	HMMR	hyaluronan mediated motility receptor [Source:HGNC Symbol;Acc:HGNC:5012]	ENSOARG00000014126	0.59924	0.00691606	ENSOART00000015381	HMMR	hyaluronan mediated motility receptor [Source:HGNC Symbol;Acc:HGNC:5012]	ortholog_one2one
ENSG00000165495	-2.38209	2.19477e-51	ENST00000526955	PKNOX2	PBX/knotted 1 homeobox 2 [Source:HGNC Symbol;Acc:HGNC:16714]	ENSOARG00000011381	-0.234695	0.338684	ENSOART00000012373	PKNOX2	PBX/knotted 1 homeobox 2 [Source:HGNC Symbol;Acc:HGNC:16714]	ortholog_one2one
ENSG00000171848	3.26315	2.39068e-51	ENST00000615152	RRM2	ribonucleotide reductase regulatory subunit M2 [Source:HGNC Symbol;Acc:HGNC:10452]	ENSOARG00000015333	0.633307	0.00676682	ENSOART00000016686	RRM2	ribonucleotide reductase regulatory subunit M2 [Source:HGNC Symbol;Acc:HGNC:10452]	ortholog_one2one
ENSG00000131153	2.65133	2.5455e-51	ENST00000596233	GINS2	GINS complex subunit 2 [Source:HGNC Symbol;Acc:HGNC:24575]	ENSOARG00000011432	0.034732	0.908706	ENSOART00000012430	GINS2	GINS complex subunit 2 [Source:HGNC Symbol;Acc:HGNC:24575]	ortholog_one2one
ENSG00000186185	3.47519	2.60467e-51	ENST00000585687	KIF18B	kinesin family member 18B [Source:HGNC Symbol;Acc:HGNC:27102]	ENSOARG00000009389	0.526013	0.0382646	ENSOART00000010224	KIF18B	kinesin family member 18B [Source:HGNC Symbol;Acc:HGNC:27102]	ortholog_one2one
ENSG00000197256	-1.5172	2.60467e-51	ENST00000589427	KANK2	KN motif and ankyrin repeat domains 2 [Source:HGNC Symbol;Acc:HGNC:29300]	ENSOARG00000017799	-0.126867	0.422194	ENSOART00000019366	KANK2	KN motif and ankyrin repeat domains 2 [Source:HGNC Symbol;Acc:HGNC:29300]	ortholog_one2one
ENSG00000112902	-2.32423	2.83576e-51	ENST00000509486	SEMA5A	semaphorin 5A [Source:HGNC Symbol;Acc:HGNC:10736]	ENSOARG00000014361	0.166311	0.350312	ENSOART00000015644	SEMA5A	semaphorin 5A [Source:HGNC Symbol;Acc:HGNC:10736]	ortholog_one2one
ENSG00000261143	-4.05534	3.54625e-51	ENST00000568041	ADAMTS7P3	ADAMTS7 pseudogene 3 [Source:HGNC Symbol;Acc:HGNC:49409]
ENSG00000079308	-2.10282	4.4605e-51	ENST00000615025	TNS1	tensin 1 [Source:HGNC Symbol;Acc:HGNC:11973]	ENSOARG00000019446	-0.389324	0.00233713	ENSOART00000021177	TNS1	tensin 1 [Source:HGNC Symbol;Acc:HGNC:11973]	ortholog_one2one
ENSG00000138160	2.84762	4.4605e-51	ENST00000260731	KIF11	kinesin family member 11 [Source:HGNC Symbol;Acc:HGNC:6388]	ENSOARG00000000647	0.470678	0.0665722	ENSOART00000000697			ortholog_one2many
ENSG00000091428	-1.85574	5.20106e-51	ENST00000538974	RAPGEF4	Rap guanine nucleotide exchange factor 4 [Source:HGNC Symbol;Acc:HGNC:16626]	ENSOARG00000000850	-0.574821	0.00841307	ENSOART00000000922	RAPGEF4	Rap guanine nucleotide exchange factor 4 [Source:HGNC Symbol;Acc:HGNC:16626]	ortholog_one2one
ENSG00000267107	-2.28425	6.101e-51	ENST00000595063	PCAT19	prostate cancer associated transcript 19 (non-protein coding) [Source:HGNC Symbol;Acc:HGNC:49593]
ENSG00000117399	3.50316	7.48621e-51	ENST00000482046	CDC20	cell division cycle 20 [Source:HGNC Symbol;Acc:HGNC:1723]	ENSOARG00000020542	0.6796	0.00780625	ENSOART00000022377	CDC20	cell division cycle 20 [Source:HGNC Symbol;Acc:HGNC:1723]	ortholog_one2one
ENSG00000138180	3.27761	7.56147e-51	ENST00000496302	CEP55	centrosomal protein 55 [Source:HGNC Symbol;Acc:HGNC:1161]	ENSOARG00000003158	0.100555	0.778929	ENSOART00000003430	CEP55	centrosomal protein 55 [Source:HGNC Symbol;Acc:HGNC:1161]	ortholog_one2one
ENSG00000128165	3.14851	8.84953e-51	ENST00000395737	ADM2	adrenomedullin 2 [Source:HGNC Symbol;Acc:HGNC:28898]
ENSG00000162687	-2.81058	1.0815e-50	ENST00000451324	KCNT2	potassium sodium-activated channel subfamily T member 2 [Source:HGNC Symbol;Acc:HGNC:18866]	ENSOARG00000008788	-0.0434668	0.907563	ENSOART00000009575	KCNT2	potassium sodium-activated channel subfamily T member 2 [Source:HGNC Symbol;Acc:HGNC:18866]	ortholog_one2one
ENSG00000267750	3.63406	1.44972e-50	ENST00000586388	RUNDC3A-AS1	RUNDC3A antisense RNA 1 [Source:HGNC Symbol;Acc:HGNC:51344]
ENSG00000174371	3.38469	1.65695e-50	ENST00000348581	EXO1	exonuclease 1 [Source:HGNC Symbol;Acc:HGNC:3511]	ENSOARG00000007232	0.552935	0.065365	ENSOART00000007870	EXO1	exonuclease 1 [Source:HGNC Symbol;Acc:HGNC:3511]	ortholog_one2one
ENSG00000138778	2.84033	1.9231e-50	ENST00000611174	CENPE	centromere protein E [Source:HGNC Symbol;Acc:HGNC:1856]	ENSOARG00000011059	0.447124	0.0967234	ENSOART00000012039	CENPE	centromere protein E [Source:HGNC Symbol;Acc:HGNC:1856]	ortholog_one2one
ENSG00000088340	3.4548	2.26425e-50	ENST00000426117	FER1L4	fer-1 like family member 4, pseudogene [Source:HGNC Symbol;Acc:HGNC:15801]
ENSG00000137812	2.74172	2.4586e-50	ENST00000527044	KNL1	kinetochore scaffold 1 [Source:HGNC Symbol;Acc:HGNC:24054]	ENSOARG00000020247	0.258065	0.32777	ENSOART00000022046	KNL1	kinetochore scaffold 1 [Source:HGNC Symbol;Acc:HGNC:24054]	ortholog_one2one
ENSG00000105971	-2.16751	2.75814e-50	ENST00000495841	CAV2	caveolin 2 [Source:HGNC Symbol;Acc:HGNC:1528]	ENSOARG00000001379	-0.532409	0.0218957	ENSOART00000001477	CAV2	caveolin 2 [Source:HGNC Symbol;Acc:HGNC:1528]	ortholog_one2one
ENSG00000137804	2.57749	2.8318e-50	ENST00000560318	NUSAP1	nucleolar and spindle associated protein 1 [Source:HGNC Symbol;Acc:HGNC:18538]	ENSOARG00000020348	0.354433	0.102008	ENSOART00000022159	NUSAP1	nucleolar and spindle associated protein 1 [Source:HGNC Symbol;Acc:HGNC:18538]	ortholog_one2one
ENSG00000166803	2.69767	3.24052e-50	ENST00000558250	PCLAF	PCNA clamp associated factor [Source:HGNC Symbol;Acc:HGNC:28961]	ENSOARG00000020743	0.472977	0.0487161	ENSOART00000022597			ortholog_one2many
ENSG00000161649	-4.76947	3.43566e-50	ENST00000589212	CD300LG	CD300 molecule like family member g [Source:HGNC Symbol;Acc:HGNC:30455]	ENSOARG00000006241	-0.371227	0.354014	ENSOART00000006788	CD300LG	CD300 molecule like family member g [Source:HGNC Symbol;Acc:HGNC:30455]	ortholog_one2one
ENSG00000263586	-2.66381	3.47332e-50	ENST00000577295	HID1-AS1	HID1 antisense RNA 1 [Source:HGNC Symbol;Acc:HGNC:51181]
ENSG00000261604	-2.29432	3.67218e-50	ENST00000569313	AC114947.2
ENSG00000149403	-2.51882	4.05983e-50	ENST00000530172	GRIK4	glutamate ionotropic receptor kainate type subunit 4 [Source:HGNC Symbol;Acc:HGNC:4582]	ENSOARG00000017917	-0.0002463	0.999298	ENSOART00000019499	GRIK4	glutamate ionotropic receptor kainate type subunit 4 [Source:HGNC Symbol;Acc:HGNC:4582]	ortholog_one2one
ENSG00000176435	-2.08886	5.13502e-50	ENST00000342213	CLEC14A	C-type lectin domain containing 14A [Source:HGNC Symbol;Acc:HGNC:19832]	ENSOARG00000008303	-0.530507	0.0635127	ENSOART00000009035	CLEC14A	C-type lectin domain containing 14A [Source:HGNC Symbol;Acc:HGNC:19832]	ortholog_one2one
ENSG00000091844	3.70065	5.60708e-50	ENST00000206262	RGS17	regulator of G protein signaling 17 [Source:HGNC Symbol;Acc:HGNC:14088]
ENSG00000157554	-1.90269	6.32055e-50	ENST00000429727	ERG	ERG, ETS transcription factor [Source:HGNC Symbol;Acc:HGNC:3446]	ENSOARG00000014488	-0.375807	0.0938256	ENSOART00000015776	ERG	ERG, ETS transcription factor [Source:HGNC Symbol;Acc:HGNC:3446]	ortholog_one2one
ENSG00000158402	3.46205	6.89951e-50	ENST00000348983	CDC25C	cell division cycle 25C [Source:HGNC Symbol;Acc:HGNC:1727]	ENSOARG00000016166	0.695913	0.0239905	ENSOART00000017612	CDC25C	cell division cycle 25C [Source:HGNC Symbol;Acc:HGNC:1727]	ortholog_one2one
ENSG00000149564	-1.95201	9.98038e-50	ENST00000435477	ESAM	endothelial cell adhesion molecule [Source:HGNC Symbol;Acc:HGNC:17474]	ENSOARG00000010670	-0.342215	0.143511	ENSOART00000011608	ESAM	endothelial cell adhesion molecule [Source:HGNC Symbol;Acc:HGNC:17474]	ortholog_one2one
ENSG00000093009	3.08384	1.10752e-49	ENST00000437685	CDC45	cell division cycle 45 [Source:HGNC Symbol;Acc:HGNC:1739]	ENSOARG00000017745	0.267958	0.323978	ENSOART00000019313	CDC45	cell division cycle 45 [Source:HGNC Symbol;Acc:HGNC:1739]	ortholog_one2one
ENSG00000259153	2.80343	1.27952e-49	ENST00000557691	AC004816.1
ENSG00000215595	-2.54968	1.92437e-49	ENST00000400633	C20orf202	chromosome 20 open reading frame 202 [Source:HGNC Symbol;Acc:HGNC:37254]
ENSG00000121211	2.82478	2.08577e-49	ENST00000622785	MND1	meiotic nuclear divisions 1 [Source:HGNC Symbol;Acc:HGNC:24839]	ENSOARG00000003004	0.661936	0.0156938	ENSOART00000003251	MND1	meiotic nuclear divisions 1 [Source:HGNC Symbol;Acc:HGNC:24839]	ortholog_one2one
ENSG00000134115	-3.58886	2.22591e-49	ENST00000485257	CNTN6	contactin 6 [Source:HGNC Symbol;Acc:HGNC:2176]
ENSG00000106462	2.42435	2.37398e-49	ENST00000483012	EZH2	enhancer of zeste 2 polycomb repressive complex 2 subunit [Source:HGNC Symbol;Acc:HGNC:3527]	ENSOARG00000018856	0.257237	0.161396	ENSOART00000020534	EZH2	enhancer of zeste 2 polycomb repressive complex 2 subunit [Source:HGNC Symbol;Acc:HGNC:3527]	ortholog_one2one
ENSG00000260398	-2.29329	2.42568e-49	ENST00000565862	AC068700.1
ENSG00000228692	-3.32833	2.64197e-49	ENST00000446476	AL445307.1
ENSG00000145386	2.92494	3.24023e-49	ENST00000618014	CCNA2	cyclin A2 [Source:HGNC Symbol;Acc:HGNC:1578]	ENSOARG00000014176	0.271404	0.328685	ENSOART00000015443	CCNA2	cyclin A2 [Source:HGNC Symbol;Acc:HGNC:1578]	ortholog_one2one
ENSG00000104783	3.31377	3.29654e-49	ENST00000615047	KCNN4	potassium calcium-activated channel subfamily N member 4 [Source:HGNC Symbol;Acc:HGNC:6293]	ENSOARG00000008947	1.65361	4.11e-12	ENSOART00000009747	KCNN4	potassium calcium-activated channel subfamily N member 4 [Source:HGNC Symbol;Acc:HGNC:6293]	ortholog_one2one
ENSG00000090889	3.62159	3.56028e-49	ENST00000485406	KIF4A	kinesin family member 4A [Source:HGNC Symbol;Acc:HGNC:13339]	ENSOARG00000015491	0.591961	0.0241661	ENSOART00000016859			ortholog_one2many
ENSG00000243566	-4.33861	3.78416e-49	ENST00000469114	UPK3B	uroplakin 3B [Source:HGNC Symbol;Acc:HGNC:21444]
ENSG00000249741	-2.39181	3.82579e-49	ENST00000502554	AC093890.1
ENSG00000123473	2.53562	4.90464e-49	ENST00000337817	STIL	STIL, centriolar assembly protein [Source:HGNC Symbol;Acc:HGNC:10879]	ENSOARG00000003564	0.0345957	0.910643	ENSOART00000003873	STIL	STIL, centriolar assembly protein [Source:HGNC Symbol;Acc:HGNC:10879]	ortholog_one2one
ENSG00000239672	2.08626	7.7524e-49	ENST00000465188	NME1	NME/NM23 nucleoside diphosphate kinase 1 [Source:HGNC Symbol;Acc:HGNC:7849]
ENSG00000149269	1.24141	9.26311e-49	ENST00000526968	PAK1	p21 (RAC1) activated kinase 1 [Source:HGNC Symbol;Acc:HGNC:8590]	ENSOARG00000007238	-0.0177699	0.935543	ENSOART00000007877	PAK1	p21 (RAC1) activated kinase 1 [Source:HGNC Symbol;Acc:HGNC:8590]	ortholog_one2one
ENSG00000110492	2.66433	1.065e-48	ENST00000617138	MDK	midkine (neurite growth-promoting factor 2) [Source:HGNC Symbol;Acc:HGNC:6972]	ENSOARG00000003513	0.727918	0.000880266	ENSOART00000003819	MDK	midkine (neurite growth-promoting factor 2) [Source:HGNC Symbol;Acc:HGNC:6972]	ortholog_one2one
ENSG00000121691	-1.75964	1.12825e-48	ENST00000534710	CAT	catalase [Source:HGNC Symbol;Acc:HGNC:1516]	ENSOARG00000018566	0.234222	0.318331	ENSOART00000020206	CAT	catalase [Source:HGNC Symbol;Acc:HGNC:1516]	ortholog_one2one
ENSG00000165810	-3.56029	1.24746e-48	ENST00000512570	BTNL9	butyrophilin like 9 [Source:HGNC Symbol;Acc:HGNC:24176]	ENSOARG00000006962	-0.186233	0.682734	ENSOART00000007570	BTNL9	butyrophilin like 9 [Source:HGNC Symbol;Acc:HGNC:24176]	ortholog_one2one
ENSG00000161888	2.56505	1.28697e-48	ENST00000585486	SPC24	SPC24, NDC80 kinetochore complex component [Source:HGNC Symbol;Acc:HGNC:26913]	ENSOARG00000017725	0.695689	0.018874	ENSOART00000019290	SPC24	SPC24, NDC80 kinetochore complex component [Source:HGNC Symbol;Acc:HGNC:26913]	ortholog_one2one
ENSG00000165480	2.98913	1.28697e-48	ENST00000475251	SKA3	spindle and kinetochore associated complex subunit 3 [Source:HGNC Symbol;Acc:HGNC:20262]	ENSOARG00000013664	0.506385	0.179244	ENSOART00000014865	SKA3	spindle and kinetochore associated complex subunit 3 [Source:HGNC Symbol;Acc:HGNC:20262]	ortholog_one2one
ENSG00000128059	1.8468	1.3715e-48	ENST00000507724	PPAT	phosphoribosyl pyrophosphate amidotransferase [Source:HGNC Symbol;Acc:HGNC:9238]	ENSOARG00000003953	0.0234709	0.950678	ENSOART00000004298			ortholog_one2many
ENSG00000272620	5.18093	1.37774e-48	ENST00000608442	AFAP1-AS1	AFAP1 antisense RNA 1 [Source:HGNC Symbol;Acc:HGNC:28141]
ENSG00000176920	3.01351	1.8785e-48	ENST00000391876	FUT2	fucosyltransferase 2 [Source:HGNC Symbol;Acc:HGNC:4013]
ENSG00000161835	-2.27872	1.88373e-48	ENST00000548505	GRASP	general receptor for phosphoinositides 1 associated scaffold protein [Source:HGNC Symbol;Acc:HGNC:18707]	ENSOARG00000017224	-0.390933	0.0755878	ENSOART00000018743			ortholog_one2one
ENSG00000277494	-3.40366	2.08747e-48	ENST00000622500	GPIHBP1	glycosylphosphatidylinositol anchored high density lipoprotein binding protein 1 [Source:HGNC Symbol;Acc:HGNC:24945]	ENSOARG00000001306	-0.15026	0.510624	ENSOART00000001395	GPIHBP1	glycosylphosphatidylinositol anchored high density lipoprotein binding protein 1 [Source:HGNC Symbol;Acc:HGNC:24945]	ortholog_one2one
ENSG00000091651	2.85533	2.36217e-48	ENST00000567000	ORC6	origin recognition complex subunit 6 [Source:HGNC Symbol;Acc:HGNC:17151]	ENSOARG00000015649	-0.096952	0.729923	ENSOART00000017027	ORC6	origin recognition complex subunit 6 [Source:HGNC Symbol;Acc:HGNC:17151]	ortholog_one2one
ENSG00000237167	-4.06817	2.51971e-48	ENST00000420213	AC128709.3
ENSG00000122133	7.02436	2.91542e-48	ENST00000371768	PAEP	progestagen associated endometrial protein [Source:HGNC Symbol;Acc:HGNC:8573]
ENSG00000124664	3.27826	3.38495e-48	ENST00000544425	SPDEF	SAM pointed domain containing ETS transcription factor [Source:HGNC Symbol;Acc:HGNC:17257]	ENSOARG00000010751	0.236245	0.589647	ENSOART00000011695	SPDEF	SAM pointed domain containing ETS transcription factor [Source:HGNC Symbol;Acc:HGNC:17257]	ortholog_one2one
ENSG00000108370	-2.39232	3.43904e-48	ENST00000577595	RGS9	regulator of G protein signaling 9 [Source:HGNC Symbol;Acc:HGNC:10004]	ENSOARG00000015372	0.174978	0.644697	ENSOART00000016730	RGS9	regulator of G protein signaling 9 [Source:HGNC Symbol;Acc:HGNC:10004]	ortholog_one2one
ENSG00000138363	1.29674	3.57305e-48	ENST00000478734	ATIC	5-aminoimidazole-4-carboxamide ribonucleotide formyltransferase/IMP cyclohydrolase [Source:HGNC Symbol;Acc:HGNC:794]	ENSOARG00000019309	0.184611	0.282262	ENSOART00000021029	ATIC	5-aminoimidazole-4-carboxamide ribonucleotide formyltransferase/IMP cyclohydrolase [Source:HGNC Symbol;Acc:HGNC:794]	ortholog_one2one
ENSG00000066056	-1.80019	4.01362e-48	ENST00000538015	TIE1	tyrosine kinase with immunoglobulin like and EGF like domains 1 [Source:HGNC Symbol;Acc:HGNC:11809]	ENSOARG00000020522	-0.383562	0.0556623	ENSOART00000022354	TIE1	tyrosine kinase with immunoglobulin like and EGF like domains 1 [Source:HGNC Symbol;Acc:HGNC:11809]	ortholog_one2one
ENSG00000129173	2.97799	4.07593e-48	ENST00000620009	E2F8	E2F transcription factor 8 [Source:HGNC Symbol;Acc:HGNC:24727]	ENSOARG00000008807	0.300578	0.321401	ENSOART00000009591	E2F8	E2F transcription factor 8 [Source:HGNC Symbol;Acc:HGNC:24727]	ortholog_one2one
ENSG00000135069	3.11791	4.40724e-48	ENST00000376588	PSAT1	phosphoserine aminotransferase 1 [Source:HGNC Symbol;Acc:HGNC:19129]	ENSOARG00000012354	1.24501	8.06e-07	ENSOART00000013434	PSAT1	phosphoserine aminotransferase 1 [Source:HGNC Symbol;Acc:HGNC:19129]	ortholog_one2one
ENSG00000165474	4.20814	6.16555e-48	ENST00000382844	GJB2	gap junction protein beta 2 [Source:HGNC Symbol;Acc:HGNC:4284]	ENSOARG00000017089	1.33607	2.28e-07	ENSOART00000018600	GJB2	gap junction protein beta 2 [Source:HGNC Symbol;Acc:HGNC:4284]	ortholog_one2one
ENSG00000169418	-2.52249	6.16555e-48	ENST00000368677	NPR1	natriuretic peptide receptor 1 [Source:HGNC Symbol;Acc:HGNC:7943]	ENSOARG00000000858	-0.292094	0.145246	ENSOART00000000938	NPR1	natriuretic peptide receptor 1 [Source:HGNC Symbol;Acc:HGNC:7943]	ortholog_one2one
ENSG00000075218	3.065	6.98348e-48	ENST00000491863	GTSE1	G2 and S-phase expressed 1 [Source:HGNC Symbol;Acc:HGNC:13698]	ENSOARG00000019455	0.563754	0.0336247	ENSOART00000021188			ortholog_one2many
ENSG00000177303	-1.68923	8.75617e-48	ENST00000580075	CASKIN2	CASK interacting protein 2 [Source:HGNC Symbol;Acc:HGNC:18200]	ENSOARG00000010480	-0.0599023	0.766465	ENSOART00000011413	CASKIN2	CASK interacting protein 2 [Source:HGNC Symbol;Acc:HGNC:18200]	ortholog_one2one
ENSG00000125319	2.49906	9.00695e-48	ENST00000588073	C17orf53	chromosome 17 open reading frame 53 [Source:HGNC Symbol;Acc:HGNC:28460]	ENSOARG00000007236	0.346808	0.336462	ENSOART00000007878	C17orf53	chromosome 17 open reading frame 53 [Source:HGNC Symbol;Acc:HGNC:28460]	ortholog_one2one
ENSG00000169218	-3.20472	9.22935e-48	ENST00000401068	RSPO1	R-spondin 1 [Source:HGNC Symbol;Acc:HGNC:21679]	ENSOARG00000019811	-0.637815	0.0420923	ENSOART00000021571	RSPO1	R-spondin 1 [Source:HGNC Symbol;Acc:HGNC:21679]	ortholog_one2one
ENSG00000197930	2.19973	1.27219e-47	ENST00000629528	ERO1A	endoplasmic reticulum oxidoreductase 1 alpha [Source:HGNC Symbol;Acc:HGNC:13280]	ENSOARG00000017585	0.0802466	0.673944	ENSOART00000019144	ERO1A	endoplasmic reticulum oxidoreductase 1 alpha [Source:HGNC Symbol;Acc:HGNC:13280]	ortholog_one2one
ENSG00000279662	-3.41841	1.72112e-47	ENST00000624925	AC131649.2
ENSG00000088325	3.44077	1.74868e-47	ENST00000340513	TPX2	TPX2, microtubule nucleation factor [Source:HGNC Symbol;Acc:HGNC:1249]	ENSOARG00000001419	0.299416	0.199945	ENSOART00000001525	TPX2	TPX2, microtubule nucleation factor [Source:HGNC Symbol;Acc:HGNC:1249]	ortholog_one2one
ENSG00000136492	2.76714	2.20916e-47	ENST00000577913	BRIP1	BRCA1 interacting protein C-terminal helicase 1 [Source:HGNC Symbol;Acc:HGNC:20473]	ENSOARG00000016110	0.575776	0.0159643	ENSOART00000017548	BRIP1	BRCA1 interacting protein C-terminal helicase 1 [Source:HGNC Symbol;Acc:HGNC:20473]	ortholog_one2one
ENSG00000171115	-2.14193	2.43262e-47	ENST00000307271	GIMAP8	GTPase, IMAP family member 8 [Source:HGNC Symbol;Acc:HGNC:21792]	ENSOARG00000001131	-0.356552	0.356255	ENSOART00000001206			ortholog_one2one
ENSG00000002726	4.66156	2.86741e-47	ENST00000480582	AOC1	amine oxidase, copper containing 1 [Source:HGNC Symbol;Acc:HGNC:80]	ENSOARG00000001799	-0.043676	0.93378	ENSOART00000001935			ortholog_one2one
ENSG00000110786	-3.94567	2.91592e-47	ENST00000496201	PTPN5	protein tyrosine phosphatase, non-receptor type 5 [Source:HGNC Symbol;Acc:HGNC:9657]	ENSOARG00000009168	0.70815	0.0196863	ENSOART00000009984	PTPN5	protein tyrosine phosphatase, non-receptor type 5 [Source:HGNC Symbol;Acc:HGNC:9657]	ortholog_one2one
ENSG00000166736	5.74071	2.97401e-47	ENST00000375498	HTR3A	5-hydroxytryptamine receptor 3A [Source:HGNC Symbol;Acc:HGNC:5297]
ENSG00000114812	-3.31649	3.33513e-47	ENST00000543411	VIPR1	vasoactive intestinal peptide receptor 1 [Source:HGNC Symbol;Acc:HGNC:12694]	ENSOARG00000003378	0.147694	0.754905	ENSOART00000003679	VIPR1	vasoactive intestinal peptide receptor 1 [Source:HGNC Symbol;Acc:HGNC:12694]	ortholog_one2one
ENSG00000164109	2.61342	3.59711e-47	ENST00000511295	MAD2L1	mitotic arrest deficient 2 like 1 [Source:HGNC Symbol;Acc:HGNC:6763]	ENSOARG00000015665	0.275696	0.350312	ENSOART00000017047	MAD2L1	mitotic arrest deficient 2 like 1 [Source:HGNC Symbol;Acc:HGNC:6763]	ortholog_one2one
ENSG00000130226	-3.40834	4.10112e-47	ENST00000619756	DPP6	dipeptidyl peptidase like 6 [Source:HGNC Symbol;Acc:HGNC:3010]
ENSG00000129596	-2.60024	5.39457e-47	ENST00000504613	CDO1	cysteine dioxygenase type 1 [Source:HGNC Symbol;Acc:HGNC:1795]	ENSOARG00000016415	-0.295919	0.123504	ENSOART00000017874	CDO1	cysteine dioxygenase type 1 [Source:HGNC Symbol;Acc:HGNC:1795]	ortholog_one2one
ENSG00000125459	1.34886	5.39457e-47	ENST00000462250	MSTO1	misato 1, mitochondrial distribution and morphology regulator [Source:HGNC Symbol;Acc:HGNC:29678]	ENSOARG00000004612	-0.117393	0.451896	ENSOART00000005021	MSTO1	misato 1, mitochondrial distribution and morphology regulator [Source:HGNC Symbol;Acc:HGNC:29678]	ortholog_one2one
ENSG00000085999	3.04635	5.4399e-47	ENST00000442598	RAD54L	RAD54 like (S. cerevisiae) [Source:HGNC Symbol;Acc:HGNC:9826]	ENSOARG00000002264	0.0799472	0.489776	ENSOART00000002453	RAD54L	RAD54 like (S. cerevisiae) [Source:HGNC Symbol;Acc:HGNC:9826]	ortholog_one2one
ENSG00000074211	4.9807	5.99903e-47	ENST00000507028	PPP2R2C	protein phosphatase 2 regulatory subunit Bgamma [Source:HGNC Symbol;Acc:HGNC:9306]
ENSG00000198648	1.45892	6.00591e-47	ENST00000461000	STK39	serine/threonine kinase 39 [Source:HGNC Symbol;Acc:HGNC:17717]	ENSOARG00000004301	0.67056	7.07e-07	ENSOART00000004687	STK39	serine/threonine kinase 39 [Source:HGNC Symbol;Acc:HGNC:17717]	ortholog_one2one
ENSG00000011201	-2.38952	7.02338e-47	ENST00000488294	ANOS1	anosmin 1 [Source:HGNC Symbol;Acc:HGNC:6211]	ENSOARG00000009753	0.262373	0.339443	ENSOART00000010617	ANOS1	anosmin 1 [Source:HGNC Symbol;Acc:HGNC:6211]	ortholog_one2one
ENSG00000131097	-2.7087	8.58822e-47	ENST00000586911	HIGD1B	HIG1 hypoxia inducible domain family member 1B [Source:HGNC Symbol;Acc:HGNC:24318]	ENSOARG00000009037	-0.309876	0.205474	ENSOART00000009843	HIGD1B	HIG1 hypoxia inducible domain family member 1B [Source:HGNC Symbol;Acc:HGNC:24318]	ortholog_one2one
ENSG00000158315	2.7791	9.06804e-47	ENST00000372990	RHBDL2	rhomboid like 2 [Source:HGNC Symbol;Acc:HGNC:16083]	ENSOARG00000019979	0.993223	0.000216268	ENSOART00000021750	RHBDL2	rhomboid like 2 [Source:HGNC Symbol;Acc:HGNC:16083]	ortholog_one2one
ENSG00000090006	-2.16162	1.06351e-46	ENST00000598166	LTBP4	latent transforming growth factor beta binding protein 4 [Source:HGNC Symbol;Acc:HGNC:6717]	ENSOARG00000006826	-0.478158	0.0433493	ENSOART00000007430	LTBP4	latent transforming growth factor beta binding protein 4 [Source:HGNC Symbol;Acc:HGNC:6717]	ortholog_one2one
ENSG00000124466	3.61875	1.28315e-46	ENST00000595970	LYPD3	LY6/PLAUR domain containing 3 [Source:HGNC Symbol;Acc:HGNC:24880]	ENSOARG00000008572	-0.117475	0.800536	ENSOART00000009329	LYPD3	LY6/PLAUR domain containing 3 [Source:HGNC Symbol;Acc:HGNC:24880]	ortholog_one2one
ENSG00000144481	5.92553	1.58714e-46	ENST00000433712	TRPM8	transient receptor potential cation channel subfamily M member 8 [Source:HGNC Symbol;Acc:HGNC:17961]
ENSG00000134690	2.97402	1.61188e-46	ENST00000327331	CDCA8	cell division cycle associated 8 [Source:HGNC Symbol;Acc:HGNC:14629]	ENSOARG00000019830	0.567887	0.0453026	ENSOART00000021591	CDCA8	cell division cycle associated 8 [Source:HGNC Symbol;Acc:HGNC:14629]	ortholog_one2one
ENSG00000103269	2.68157	1.68381e-46	ENST00000219551	RHBDL1	rhomboid like 1 [Source:HGNC Symbol;Acc:HGNC:10007]
ENSG00000109805	3.15604	1.76276e-46	ENST00000510063	NCAPG	non-SMC condensin I complex subunit G [Source:HGNC Symbol;Acc:HGNC:24304]	ENSOARG00000004016	0.429093	0.0682198	ENSOART00000004369	NCAPG	non-SMC condensin I complex subunit G [Source:HGNC Symbol;Acc:HGNC:24304]	ortholog_one2one
ENSG00000004776	-2.65327	2.09503e-46	ENST00000592984	HSPB6	heat shock protein family B (small) member 6 [Source:HGNC Symbol;Acc:HGNC:26511]	ENSOARG00000005034	0.00288667	0.993302	ENSOART00000005482	HSPB6	heat shock protein family B (small) member 6 [Source:HGNC Symbol;Acc:HGNC:26511]	ortholog_one2one
ENSG00000112984	2.99571	2.09725e-46	ENST00000502338	KIF20A	kinesin family member 20A [Source:HGNC Symbol;Acc:HGNC:9787]	ENSOARG00000015873	0.705644	0.0103229	ENSOART00000017285	KIF20A	kinesin family member 20A [Source:HGNC Symbol;Acc:HGNC:9787]	ortholog_one2one
ENSG00000031081	-1.83315	2.23455e-46	ENST00000482743	ARHGAP31	Rho GTPase activating protein 31 [Source:HGNC Symbol;Acc:HGNC:29216]	ENSOARG00000019707	-0.0456586	0.723138	ENSOART00000021462	ARHGAP31	Rho GTPase activating protein 31 [Source:HGNC Symbol;Acc:HGNC:29216]	ortholog_one2one
ENSG00000126787	3.38787	2.41647e-46	ENST00000554067	DLGAP5	DLG associated protein 5 [Source:HGNC Symbol;Acc:HGNC:16864]	ENSOARG00000021089	0.585117	0.0227367	ENSOART00000022976	DLGAP5	DLG associated protein 5 [Source:HGNC Symbol;Acc:HGNC:16864]	ortholog_one2one
ENSG00000167900	2.58142	2.51566e-46	ENST00000592126	TK1	thymidine kinase 1 [Source:HGNC Symbol;Acc:HGNC:11830]	ENSOARG00000005673	0.235435	0.462873	ENSOART00000006177	TK1	thymidine kinase 1 [Source:HGNC Symbol;Acc:HGNC:11830]	ortholog_one2one
ENSG00000148773	3.15601	2.5612e-46	ENST00000478293	MKI67	marker of proliferation Ki-67 [Source:HGNC Symbol;Acc:HGNC:7107]	ENSOARG00000014562	0.443033	0.0626464	ENSOART00000015858	MKI67	marker of proliferation Ki-67 [Source:HGNC Symbol;Acc:HGNC:7107]	ortholog_one2one
ENSG00000107159	5.77516	2.63188e-46	ENST00000617161	CA9	carbonic anhydrase 9 [Source:HGNC Symbol;Acc:HGNC:1383]	ENSOARG00000011904	-0.0127863	0.979481	ENSOART00000012948	CA9	carbonic anhydrase 9 [Source:HGNC Symbol;Acc:HGNC:1383]	ortholog_one2one
ENSG00000126895	-2.47411	2.9592e-46	ENST00000337474	AVPR2	arginine vasopressin receptor 2 [Source:HGNC Symbol;Acc:HGNC:897]	ENSOARG00000001441	-0.0515418	0.924015	ENSOART00000001545	AVPR2	arginine vasopressin receptor 2 [Source:HGNC Symbol;Acc:HGNC:897]	ortholog_one2one
ENSG00000118193	3.52405	3.26612e-46	ENST00000614960	KIF14	kinesin family member 14 [Source:HGNC Symbol;Acc:HGNC:19181]	ENSOARG00000016116	0.426927	0.0774412	ENSOART00000017553	KIF14	kinesin family member 14 [Source:HGNC Symbol;Acc:HGNC:19181]	ortholog_one2one
ENSG00000105173	3.16534	3.78483e-46	ENST00000357943	CCNE1	cyclin E1 [Source:HGNC Symbol;Acc:HGNC:1589]	ENSOARG00000004067	0.420802	0.204148	ENSOART00000004424	CCNE1	cyclin E1 [Source:HGNC Symbol;Acc:HGNC:1589]	ortholog_one2one
ENSG00000051341	3.13479	4.01996e-46	ENST00000621776	POLQ	DNA polymerase theta [Source:HGNC Symbol;Acc:HGNC:9186]	ENSOARG00000020009	0.0183355	0.952655	ENSOART00000021785	POLQ	DNA polymerase theta [Source:HGNC Symbol;Acc:HGNC:9186]	ortholog_one2one
ENSG00000116014	5.86582	4.49203e-46	ENST00000606939	KISS1R	KISS1 receptor [Source:HGNC Symbol;Acc:HGNC:4510]	ENSOARG00000010064	-0.404951	0.261937	ENSOART00000010952	KISS1R	KISS1 receptor [Source:HGNC Symbol;Acc:HGNC:4510]	ortholog_one2one
ENSG00000008300	3.12568	4.55549e-46	ENST00000470999	CELSR3	cadherin EGF LAG seven-pass G-type receptor 3 [Source:HGNC Symbol;Acc:HGNC:3230]	ENSOARG00000016424	0.730135	0.0238612	ENSOART00000017887	CELSR3	cadherin EGF LAG seven-pass G-type receptor 3 [Source:HGNC Symbol;Acc:HGNC:3230]	ortholog_one2one
ENSG00000115163	3.35361	4.66125e-46	ENST00000460030	CENPA	centromere protein A [Source:HGNC Symbol;Acc:HGNC:1851]	ENSOARG00000018998	0.57389	0.0634418	ENSOART00000020684	CENPA	centromere protein A [Source:HGNC Symbol;Acc:HGNC:1851]	ortholog_one2one
ENSG00000079462	2.00938	4.75068e-46	ENST00000538771	PAFAH1B3	platelet activating factor acetylhydrolase 1b catalytic subunit 3 [Source:HGNC Symbol;Acc:HGNC:8576]	ENSOARG00000007926	0.371842	0.00702683	ENSOART00000008632	PAFAH1B3	platelet activating factor acetylhydrolase 1b catalytic subunit 3 [Source:HGNC Symbol;Acc:HGNC:8576]	ortholog_one2one
ENSG00000099953	4.92833	5.14443e-46	ENST00000480185	MMP11	matrix metallopeptidase 11 [Source:HGNC Symbol;Acc:HGNC:7157]	ENSOARG00000013161	-0.399087	0.0160208	ENSOART00000014308	MMP11	matrix metallopeptidase 11 [Source:HGNC Symbol;Acc:HGNC:7157]	ortholog_one2one
ENSG00000261468	-1.89602	5.14796e-46	ENST00000561507	AC096921.2
ENSG00000258947	4.17714	5.1709e-46	ENST00000625617	TUBB3	tubulin beta 3 class III [Source:HGNC Symbol;Acc:HGNC:20772]	ENSOARG00000014989	0.69271	0.048198	ENSOART00000016309	TUBB3	tubulin beta 3 class III [Source:HGNC Symbol;Acc:HGNC:20772]	ortholog_one2one
ENSG00000173269	-1.84467	5.38157e-46	ENST00000608753	MMRN2	multimerin 2 [Source:HGNC Symbol;Acc:HGNC:19888]	ENSOARG00000000684	-0.330972	0.109388	ENSOART00000000735	MMRN2	multimerin 2 [Source:HGNC Symbol;Acc:HGNC:19888]	ortholog_one2one
ENSG00000070614	-1.44518	5.38814e-46	ENST00000521752	NDST1	N-deacetylase and N-sulfotransferase 1 [Source:HGNC Symbol;Acc:HGNC:7680]	ENSOARG00000007393	-0.371994	0.0024429	ENSOART00000008049	NDST1	N-deacetylase and N-sulfotransferase 1 [Source:HGNC Symbol;Acc:HGNC:7680]	ortholog_one2one
ENSG00000183090	-4.25763	5.76839e-46	ENST00000508899	FREM3	FRAS1 related extracellular matrix 3 [Source:HGNC Symbol;Acc:HGNC:25172]	ENSOARG00000010400	-0.212129	0.550092	ENSOART00000011313	FREM3	FRAS1 related extracellular matrix 3 [Source:HGNC Symbol;Acc:HGNC:25172]	ortholog_one2one
ENSG00000272405	4.21009	5.8665e-46	ENST00000605886	AL365181.3
ENSG00000129250	-1.30875	7.51885e-46	ENST00000573815	KIF1C	kinesin family member 1C [Source:HGNC Symbol;Acc:HGNC:6317]	ENSOARG00000004362	-0.219499	0.290894	ENSOART00000004747	KIF1C	kinesin family member 1C [Source:HGNC Symbol;Acc:HGNC:6317]	ortholog_one2one
ENSG00000205213	2.58219	7.57401e-46	ENST00000480977	LGR4	leucine rich repeat containing G protein-coupled receptor 4 [Source:HGNC Symbol;Acc:HGNC:13299]	ENSOARG00000014908	-0.259535	0.187744	ENSOART00000016232	LGR4	leucine rich repeat containing G protein-coupled receptor 4 [Source:HGNC Symbol;Acc:HGNC:13299]	ortholog_one2one
ENSG00000034971	-4.55348	9.21776e-46	ENST00000037502	MYOC	myocilin [Source:HGNC Symbol;Acc:HGNC:7610]	ENSOARG00000013534	0.215494	0.501172	ENSOART00000014719	MYOC	myocilin [Source:HGNC Symbol;Acc:HGNC:7610]	ortholog_one2one
ENSG00000135540	-1.7892	1.17972e-45	ENST00000468095	NHSL1	NHS like 1 [Source:HGNC Symbol;Acc:HGNC:21021]	ENSOARG00000000810	1.12928	7.7e-11	ENSOART00000000869	NHSL1	NHS like 1 [Source:HGNC Symbol;Acc:HGNC:21021]	ortholog_one2one
ENSG00000164509	4.20977	1.22596e-45	ENST00000611895	IL31RA	interleukin 31 receptor A [Source:HGNC Symbol;Acc:HGNC:18969]	ENSOARG00000007581	0.259321	0.546673	ENSOART00000008259	IL31RA	interleukin 31 receptor A [Source:HGNC Symbol;Acc:HGNC:18969]	ortholog_one2one
ENSG00000256940	3.36236	1.29708e-45	ENST00000538355	AP001453.2
ENSG00000137441	-3.52379	1.34895e-45	ENST00000509331	FGFBP2	fibroblast growth factor binding protein 2 [Source:HGNC Symbol;Acc:HGNC:29451]
ENSG00000109846	-2.13689	1.53511e-45	ENST00000616970	CRYAB	crystallin alpha B [Source:HGNC Symbol;Acc:HGNC:2389]	ENSOARG00000015194	-0.188439	0.357232	ENSOART00000016534	CRYAB	crystallin alpha B [Source:HGNC Symbol;Acc:HGNC:2389]	ortholog_one2one
ENSG00000142945	3.22286	1.5869e-45	ENST00000472235	KIF2C	kinesin family member 2C [Source:HGNC Symbol;Acc:HGNC:6393]	ENSOARG00000001102	0.841886	0.000252666	ENSOART00000001191	KIF2C	kinesin family member 2C [Source:HGNC Symbol;Acc:HGNC:6393]	ortholog_one2one
ENSG00000116194	-2.49041	1.80815e-45	ENST00000444255	ANGPTL1	angiopoietin like 1 [Source:HGNC Symbol;Acc:HGNC:489]	ENSOARG00000016322	-0.464238	0.161628	ENSOART00000017774	ANGPTL1	angiopoietin like 1 [Source:HGNC Symbol;Acc:HGNC:489]	ortholog_one2one
ENSG00000121152	2.90773	2.14868e-45	ENST00000240423	NCAPH	non-SMC condensin I complex subunit H [Source:HGNC Symbol;Acc:HGNC:1112]	ENSOARG00000013908	0.0127859	0.964056	ENSOART00000015144	NCAPH	non-SMC condensin I complex subunit H [Source:HGNC Symbol;Acc:HGNC:1112]	ortholog_one2one
ENSG00000171509	-2.95875	2.30728e-45	ENST00000448688	RXFP1	relaxin/insulin like family peptide receptor 1 [Source:HGNC Symbol;Acc:HGNC:19718]
ENSG00000115641	2.65109	2.52624e-45	ENST00000358129	FHL2	four and a half LIM domains 2 [Source:HGNC Symbol;Acc:HGNC:3703]	ENSOARG00000012948	0.694677	0.00246759	ENSOART00000014074	FHL2	four and a half LIM domains 2 [Source:HGNC Symbol;Acc:HGNC:3703]	ortholog_one2one
ENSG00000276043	3.20367	2.78196e-45	ENST00000624301	UHRF1	ubiquitin like with PHD and ring finger domains 1 [Source:HGNC Symbol;Acc:HGNC:12556]	ENSOARG00000008530	0.814706	0.000536393	ENSOART00000009282	UHRF1	ubiquitin like with PHD and ring finger domains 1 [Source:HGNC Symbol;Acc:HGNC:12556]	ortholog_one2one
ENSG00000111206	3.06801	2.78196e-45	ENST00000627656	FOXM1	forkhead box M1 [Source:HGNC Symbol;Acc:HGNC:3818]	ENSOARG00000011054	0.685153	0.00909893	ENSOART00000012027	FOXM1	forkhead box M1 [Source:HGNC Symbol;Acc:HGNC:3818]	ortholog_one2one
ENSG00000127329	-2.42898	2.91626e-45	ENST00000547715	PTPRB	protein tyrosine phosphatase, receptor type B [Source:HGNC Symbol;Acc:HGNC:9665]	ENSOARG00000020158	-0.606173	0.0234701	ENSOART00000021949	PTPRB	protein tyrosine phosphatase, receptor type B [Source:HGNC Symbol;Acc:HGNC:9665]	ortholog_one2one
ENSG00000159708	-3.26895	2.96631e-45	ENST00000569121	LRRC36	leucine rich repeat containing 36 [Source:HGNC Symbol;Acc:HGNC:25615]	ENSOARG00000002953	-0.272048	0.388155	ENSOART00000003199	LRRC36	leucine rich repeat containing 36 [Source:HGNC Symbol;Acc:HGNC:25615]	ortholog_one2one
ENSG00000176153	5.66551	2.9829e-45	ENST00000612794	GPX2	glutathione peroxidase 2 [Source:HGNC Symbol;Acc:HGNC:4554]	ENSOARG00000021156	0.248649	0.386643	ENSOART00000023053	GPX2	glutathione peroxidase 2 [Source:HGNC Symbol;Acc:HGNC:4554]	ortholog_one2one
ENSG00000117724	3.35283	3.10184e-45	ENST00000614578	CENPF	centromere protein F [Source:HGNC Symbol;Acc:HGNC:1857]	ENSOARG00000008368	0.626744	0.00691606	ENSOART00000009112	CENPF	centromere protein F [Source:HGNC Symbol;Acc:HGNC:1857]	ortholog_one2one
ENSG00000272068	5.016	3.52397e-45	ENST00000606343	AL365181.2
ENSG00000134256	-2.49923	3.63967e-45	ENST00000256652	CD101	CD101 molecule [Source:HGNC Symbol;Acc:HGNC:5949]	ENSOARG00000020258	-0.444792	0.250262	ENSOART00000022058	CD101	CD101 molecule [Source:HGNC Symbol;Acc:HGNC:5949]	ortholog_one2one
ENSG00000164266	6.2229	3.78925e-45	ENST00000510027	SPINK1	serine peptidase inhibitor, Kazal type 1 [Source:HGNC Symbol;Acc:HGNC:11244]	ENSOARG00000003784	0.403892	0.2044	ENSOART00000004109	SPINK1	serine peptidase inhibitor, Kazal type 1 [Source:HGNC Symbol;Acc:HGNC:11244]	ortholog_one2one
ENSG00000092421	-2.46029	3.8481e-45	ENST00000512156	SEMA6A	semaphorin 6A [Source:HGNC Symbol;Acc:HGNC:10738]	ENSOARG00000001863	-0.425725	0.00709909	ENSOART00000002003	SEMA6A	semaphorin 6A [Source:HGNC Symbol;Acc:HGNC:10738]	ortholog_one2one
ENSG00000087074	-1.90976	4.18985e-45	ENST00000600406	PPP1R15A	protein phosphatase 1 regulatory subunit 15A [Source:HGNC Symbol;Acc:HGNC:14375]	ENSOARG00000012344	-0.323079	0.137604	ENSOART00000013423	PPP1R15A	protein phosphatase 1 regulatory subunit 15A [Source:HGNC Symbol;Acc:HGNC:14375]	ortholog_one2one
ENSG00000136114	-2.07519	4.18985e-45	ENST00000258613	THSD1	thrombospondin type 1 domain containing 1 [Source:HGNC Symbol;Acc:HGNC:17754]	ENSOARG00000009388	-0.32824	0.297595	ENSOART00000010221	THSD1	thrombospondin type 1 domain containing 1 [Source:HGNC Symbol;Acc:HGNC:17754]	ortholog_one2one
ENSG00000158246	-2.5377	4.20742e-45	ENST00000289166	FAM46B	family with sequence similarity 46 member B [Source:HGNC Symbol;Acc:HGNC:28273]	ENSOARG00000003875	-0.226926	0.320999	ENSOART00000004211	FAM46B	family with sequence similarity 46 member B [Source:HGNC Symbol;Acc:HGNC:28273]	ortholog_one2one
ENSG00000135218	-2.79056	4.23623e-45	ENST00000544133	CD36	CD36 molecule [Source:HGNC Symbol;Acc:HGNC:1663]	ENSOARG00000017123	0.240307	0.299553	ENSOART00000018636			ortholog_one2many
ENSG00000114200	-2.76127	4.40891e-45	ENST00000488954	BCHE	butyrylcholinesterase [Source:HGNC Symbol;Acc:HGNC:983]	ENSOARG00000001551	-0.238185	0.561497	ENSOART00000001667	BCHE	butyrylcholinesterase [Source:HGNC Symbol;Acc:HGNC:983]	ortholog_one2one
ENSG00000266964	-2.66998	5.07874e-45	ENST00000612146	FXYD1	FXYD domain containing ion transport regulator 1 [Source:HGNC Symbol;Acc:HGNC:4025]	ENSOARG00000004709	-0.521422	0.0047672	ENSOART00000005127	FXYD1	FXYD domain containing ion transport regulator 1 [Source:HGNC Symbol;Acc:HGNC:4025]	ortholog_one2one
ENSG00000137834	-2.60544	5.13123e-45	ENST00000558937	SMAD6	SMAD family member 6 [Source:HGNC Symbol;Acc:HGNC:6772]	ENSOARG00000018258	-0.457498	0.115287	ENSOART00000019865	SMAD6	SMAD family member 6 [Source:HGNC Symbol;Acc:HGNC:6772]	ortholog_one2one
ENSG00000120645	-2.70287	6.52267e-45	ENST00000544511	IQSEC3	IQ motif and Sec7 domain 3 [Source:HGNC Symbol;Acc:HGNC:29193]
ENSG00000111665	2.75108	7.63249e-45	ENST00000446553	CDCA3	cell division cycle associated 3 [Source:HGNC Symbol;Acc:HGNC:14624]	ENSOARG00000005652	0.812388	0.00242723	ENSOART00000006155	CDCA3	cell division cycle associated 3 [Source:HGNC Symbol;Acc:HGNC:14624]	ortholog_one2one
ENSG00000251034	-1.57892	8.50592e-45	ENST00000514980	AC037459.2
ENSG00000152580	-3.02551	8.64208e-45	ENST00000495443	IGSF10	immunoglobulin superfamily member 10 [Source:HGNC Symbol;Acc:HGNC:26384]	ENSOARG00000003977	-0.670864	0.0229544	ENSOART00000004324	IGSF10	immunoglobulin superfamily member 10 [Source:HGNC Symbol;Acc:HGNC:26384]	ortholog_one2one
ENSG00000024526	3.51383	8.93563e-45	ENST00000525124	DEPDC1	DEP domain containing 1 [Source:HGNC Symbol;Acc:HGNC:22949]	ENSOARG00000011569	0.42545	0.155632	ENSOART00000012584	DEPDC1	DEP domain containing 1 [Source:HGNC Symbol;Acc:HGNC:22949]	ortholog_one2one
ENSG00000177098	-2.66032	1.03551e-44	ENST00000532138	SCN4B	sodium voltage-gated channel beta subunit 4 [Source:HGNC Symbol;Acc:HGNC:10592]	ENSOARG00000008147	0.82444	0.00815692	ENSOART00000008866	SCN4B	sodium voltage-gated channel beta subunit 4 [Source:HGNC Symbol;Acc:HGNC:10592]	ortholog_one2one
ENSG00000140505	-5.21877	1.34534e-44	ENST00000343932	CYP1A2	cytochrome P450 family 1 subfamily A member 2 [Source:HGNC Symbol;Acc:HGNC:2596]
ENSG00000144120	1.52103	1.40574e-44	ENST00000424086	TMEM177	transmembrane protein 177 [Source:HGNC Symbol;Acc:HGNC:28143]
ENSG00000144381	1.25958	1.95457e-44	ENST00000345042	HSPD1	heat shock protein family D (Hsp60) member 1 [Source:HGNC Symbol;Acc:HGNC:5261]	ENSOARG00000004272	0.191922	0.250317	ENSOART00000004653			ortholog_one2one
ENSG00000055813	-2.72484	2.33631e-44	ENST00000407595	CCDC85A	coiled-coil domain containing 85A [Source:HGNC Symbol;Acc:HGNC:29400]	ENSOARG00000001966	0.0292281	0.921396	ENSOART00000002116	CCDC85A	coiled-coil domain containing 85A [Source:HGNC Symbol;Acc:HGNC:29400]	ortholog_one2one
ENSG00000205426	5.19808	2.40596e-44	ENST00000615839	KRT81	keratin 81 [Source:HGNC Symbol;Acc:HGNC:6458]
ENSG00000109501	-1.61577	2.41121e-44	ENST00000513395	WFS1	wolframin ER transmembrane glycoprotein [Source:HGNC Symbol;Acc:HGNC:12762]	ENSOARG00000005787	0.0872149	0.664796	ENSOART00000006301	WFS1	wolframin ER transmembrane glycoprotein [Source:HGNC Symbol;Acc:HGNC:12762]	ortholog_one2one
ENSG00000142748	-4.15958	2.52781e-44	ENST00000481748	FCN3	ficolin 3 [Source:HGNC Symbol;Acc:HGNC:3625]
ENSG00000155511	-3.66838	2.58711e-44	ENST00000520966	GRIA1	glutamate ionotropic receptor AMPA type subunit 1 [Source:HGNC Symbol;Acc:HGNC:4571]	ENSOARG00000009425	0.785723	0.0185669	ENSOART00000010263	GRIA1	glutamate ionotropic receptor AMPA type subunit 1 [Source:HGNC Symbol;Acc:HGNC:4571]	ortholog_one2one
ENSG00000154920	2.4805	2.69285e-44	ENST00000393271	EME1	essential meiotic structure-specific endonuclease 1 [Source:HGNC Symbol;Acc:HGNC:24965]	ENSOARG00000004582	0.0174714	0.952383	ENSOART00000004990	EME1	essential meiotic structure-specific endonuclease 1 [Source:HGNC Symbol;Acc:HGNC:24965]	ortholog_one2one
ENSG00000160408	-1.30468	2.97432e-44	ENST00000622357	ST6GALNAC6	ST6 N-acetylgalactosaminide alpha-2,6-sialyltransferase 6 [Source:HGNC Symbol;Acc:HGNC:23364]	ENSOARG00000011307	0.215281	0.183402	ENSOART00000012294	ST6GALNAC6	ST6 N-acetylgalactosaminide alpha-2,6-sialyltransferase 6 [Source:HGNC Symbol;Acc:HGNC:23364]	ortholog_one2one
ENSG00000081248	-4.11166	3.37774e-44	ENST00000362061	CACNA1S	calcium voltage-gated channel subunit alpha1 S [Source:HGNC Symbol;Acc:HGNC:1397]	ENSOARG00000017449	0.388254	0.317816	ENSOART00000019013	CACNA1S	calcium voltage-gated channel subunit alpha1 S [Source:HGNC Symbol;Acc:HGNC:1397]	ortholog_one2one
ENSG00000128849	-2.15303	3.40038e-44	ENST00000559194	CGNL1	cingulin like 1 [Source:HGNC Symbol;Acc:HGNC:25931]	ENSOARG00000020867	0.0241059	0.87487	ENSOART00000022734	CGNL1	cingulin like 1 [Source:HGNC Symbol;Acc:HGNC:25931]	ortholog_one2one
ENSG00000141527	3.0383	4.63405e-44	ENST00000344227	CARD14	caspase recruitment domain family member 14 [Source:HGNC Symbol;Acc:HGNC:16446]	ENSOARG00000001875	-0.0818799	0.823863	ENSOART00000002023	CARD14	caspase recruitment domain family member 14 [Source:HGNC Symbol;Acc:HGNC:16446]	ortholog_one2one
ENSG00000183019	-3.68486	4.67168e-44	ENST00000598851	MCEMP1	mast cell expressed membrane protein 1 [Source:HGNC Symbol;Acc:HGNC:27291]	ENSOARG00000002325	-0.360631	0.282469	ENSOART00000002519	MCEMP1	mast cell expressed membrane protein 1 [Source:HGNC Symbol;Acc:HGNC:27291]	ortholog_one2one
ENSG00000164736	-2.58012	5.36848e-44	ENST00000297316	SOX17	SRY-box 17 [Source:HGNC Symbol;Acc:HGNC:18122]	ENSOARG00000020176	-0.20164	0.45487	ENSOART00000021965			ortholog_one2one
ENSG00000224287	2.77172	5.84984e-44	ENST00000440028	MSL3P1	MSL complex subunit 3 pseudogene 1 [Source:HGNC Symbol;Acc:HGNC:17837]
ENSG00000175662	-1.43634	6.00724e-44	ENST00000579586	TOM1L2	target of myb1 like 2 membrane trafficking protein [Source:HGNC Symbol;Acc:HGNC:11984]
ENSG00000148488	-3.1923	7.5636e-44	ENST00000377602	ST8SIA6	ST8 alpha-N-acetyl-neuraminide alpha-2,8-sialyltransferase 6 [Source:HGNC Symbol;Acc:HGNC:23317]
ENSG00000158435	0.93181	8.53897e-44	ENST00000420107	CNOT11	CCR4-NOT transcription complex subunit 11 [Source:HGNC Symbol;Acc:HGNC:25217]	ENSOARG00000013243	-0.0534797	0.745437	ENSOART00000014400	CNOT11	CCR4-NOT transcription complex subunit 11 [Source:HGNC Symbol;Acc:HGNC:25217]	ortholog_one2one
ENSG00000154783	-1.84611	9.38222e-44	ENST00000543601	FGD5	FYVE, RhoGEF and PH domain containing 5 [Source:HGNC Symbol;Acc:HGNC:19117]	ENSOARG00000017791	-0.42643	0.0484581	ENSOART00000019364	FGD5	FYVE, RhoGEF and PH domain containing 5 [Source:HGNC Symbol;Acc:HGNC:19117]	ortholog_one2one
ENSG00000148677	-4.33046	1.00089e-43	ENST00000371697	ANKRD1	ankyrin repeat domain 1 [Source:HGNC Symbol;Acc:HGNC:15819]	ENSOARG00000015908	1.29042	3.47e-07	ENSOART00000017322	ANKRD1	ankyrin repeat domain 1 [Source:HGNC Symbol;Acc:HGNC:15819]	ortholog_one2one
ENSG00000198901	2.52159	1.01777e-43	ENST00000556129	PRC1	protein regulator of cytokinesis 1 [Source:HGNC Symbol;Acc:HGNC:9341]	ENSOARG00000012267	0.610184	0.0350173	ENSOART00000013341	PRC1	protein regulator of cytokinesis 1 [Source:HGNC Symbol;Acc:HGNC:9341]	ortholog_one2one
ENSG00000144591	0.926256	1.12106e-43	ENST00000622191	GMPPA	GDP-mannose pyrophosphorylase A [Source:HGNC Symbol;Acc:HGNC:22923]	ENSOARG00000020203	0.209271	0.2044	ENSOART00000021997	GMPPA	GDP-mannose pyrophosphorylase A [Source:HGNC Symbol;Acc:HGNC:22923]	ortholog_one2one
ENSG00000204301	-1.7981	1.30623e-43	ENST00000473562	NOTCH4	notch 4 [Source:HGNC Symbol;Acc:HGNC:7884]	ENSOARG00000017704	-0.126015	0.618128	ENSOART00000019274	NOTCH4	notch 4 [Source:HGNC Symbol;Acc:HGNC:7884]	ortholog_one2one
ENSG00000117834	-3.21465	2.26049e-43	ENST00000471020	SLC5A9	solute carrier family 5 member 9 [Source:HGNC Symbol;Acc:HGNC:22146]	ENSOARG00000003846	0.296643	0.45487	ENSOART00000004182	SLC5A9	solute carrier family 5 member 9 [Source:HGNC Symbol;Acc:HGNC:22146]	ortholog_one2one
ENSG00000127564	2.79191	2.70122e-43	ENST00000571102	PKMYT1	protein kinase, membrane associated tyrosine/threonine 1 [Source:HGNC Symbol;Acc:HGNC:29650]	ENSOARG00000000736	0.103123	0.75588	ENSOART00000000792	PKMYT1	protein kinase, membrane associated tyrosine/threonine 1 [Source:HGNC Symbol;Acc:HGNC:29650]	ortholog_one2one
ENSG00000203499	2.00286	2.70534e-43	ENST00000532625	IQANK1	IQ motif and ankyrin repeat containing 1 [Source:HGNC Symbol;Acc:HGNC:49576]
ENSG00000265055	2.66808	3.59651e-43	ENST00000584047	AC145343.1
ENSG00000147526	-1.64389	3.83153e-43	ENST00000522548	TACC1	transforming acidic coiled-coil containing protein 1 [Source:HGNC Symbol;Acc:HGNC:11522]	ENSOARG00000001595	-0.209651	0.0219479	ENSOART00000001719	TACC1	transforming acidic coiled-coil containing protein 1 [Source:HGNC Symbol;Acc:HGNC:11522]	ortholog_one2one
ENSG00000197245	-2.18506	3.83153e-43	ENST00000374268	FAM110D	family with sequence similarity 110 member D [Source:HGNC Symbol;Acc:HGNC:25860]	ENSOARG00000005367	-0.160188	0.679482	ENSOART00000005849			ortholog_one2one
ENSG00000126785	-1.61331	3.86324e-43	ENST00000555125	RHOJ	ras homolog family member J [Source:HGNC Symbol;Acc:HGNC:688]	ENSOARG00000021142	-0.31804	0.0679727	ENSOART00000023037	RHOJ	ras homolog family member J [Source:HGNC Symbol;Acc:HGNC:688]	ortholog_one2one
ENSG00000187800	-1.94727	3.91813e-43	ENST00000292357	PEAR1	platelet endothelial aggregation receptor 1 [Source:HGNC Symbol;Acc:HGNC:33631]	ENSOARG00000006487	-0.281098	0.17556	ENSOART00000007052	PEAR1	platelet endothelial aggregation receptor 1 [Source:HGNC Symbol;Acc:HGNC:33631]	ortholog_one2one
ENSG00000179967	1.78291	4.54388e-43	ENST00000509033	PPP1R14BP3	protein phosphatase 1 regulatory inhibitor subunit 14B pseudogene 3 [Source:HGNC Symbol;Acc:HGNC:16330]
ENSG00000172159	-2.21691	5.01693e-43	ENST00000621208	FRMD3	FERM domain containing 3 [Source:HGNC Symbol;Acc:HGNC:24125]	ENSOARG00000009045	-0.43023	0.0157148	ENSOART00000009853	FRMD3	FERM domain containing 3 [Source:HGNC Symbol;Acc:HGNC:24125]	ortholog_one2one
ENSG00000118526	-2.78593	5.20546e-43	ENST00000237316	TCF21	transcription factor 21 [Source:HGNC Symbol;Acc:HGNC:11632]	ENSOARG00000014623	-0.735236	0.000342661	ENSOART00000015915	TCF21	transcription factor 21 [Source:HGNC Symbol;Acc:HGNC:11632]	ortholog_one2one
ENSG00000243364	2.03004	5.52978e-43	ENST00000427683	EFNA4	ephrin A4 [Source:HGNC Symbol;Acc:HGNC:3224]	ENSOARG00000003565	0.793279	0.00432231	ENSOART00000003869	EFNA4	ephrin A4 [Source:HGNC Symbol;Acc:HGNC:3224]	ortholog_one2one
ENSG00000141562	1.04351	5.68713e-43	ENST00000390006	NARF	nuclear prelamin A recognition factor [Source:HGNC Symbol;Acc:HGNC:29916]	ENSOARG00000016487	0.199955	0.199545	ENSOART00000017954	NARF	nuclear prelamin A recognition factor [Source:HGNC Symbol;Acc:HGNC:29916]	ortholog_one2one
ENSG00000184374	-3.19282	6.21308e-43	ENST00000332843	COLEC10	collectin subfamily member 10 [Source:HGNC Symbol;Acc:HGNC:2220]	ENSOARG00000009590	-0.166177	0.691604	ENSOART00000010439	COLEC10	collectin subfamily member 10 [Source:HGNC Symbol;Acc:HGNC:2220]	ortholog_one2one
ENSG00000164764	-2.6553	6.29019e-43	ENST00000519697	SBSPON	somatomedin B and thrombospondin type 1 domain containing [Source:HGNC Symbol;Acc:HGNC:30362]	ENSOARG00000005503	0.252703	0.472187	ENSOART00000005996	SBSPON	somatomedin B and thrombospondin type 1 domain containing [Source:HGNC Symbol;Acc:HGNC:30362]	ortholog_one2one
ENSG00000146670	2.87058	6.83508e-43	ENST00000462902	CDCA5	cell division cycle associated 5 [Source:HGNC Symbol;Acc:HGNC:14626]	ENSOARG00000012000	0.142454	0.542852	ENSOART00000013052			ortholog_one2one
ENSG00000134827	6.31458	8.13413e-43	ENST00000533734	TCN1	transcobalamin 1 [Source:HGNC Symbol;Acc:HGNC:11652]	ENSOARG00000012438	0.545294	0.132595	ENSOART00000013528	TCN1	transcobalamin 1 [Source:HGNC Symbol;Acc:HGNC:11652]	ortholog_one2one
ENSG00000173114	-2.80162	8.23419e-43	ENST00000451085	LRRN3	leucine rich repeat neuronal 3 [Source:HGNC Symbol;Acc:HGNC:17200]	ENSOARG00000003374	-0.834513	0.00297062	ENSOART00000003663	LRRN3	leucine rich repeat neuronal 3 [Source:HGNC Symbol;Acc:HGNC:17200]	ortholog_one2one
ENSG00000129810	3.049	8.33128e-43	ENST00000456624	SGO1	shugoshin 1 [Source:HGNC Symbol;Acc:HGNC:25088]	ENSOARG00000015824	0.329506	0.406525	ENSOART00000017235			ortholog_one2many
ENSG00000104738	2.19094	8.62368e-43	ENST00000521151	MCM4	minichromosome maintenance complex component 4 [Source:HGNC Symbol;Acc:HGNC:6947]	ENSOARG00000012797	0.194369	0.324334	ENSOART00000013914	MCM4	minichromosome maintenance complex component 4 [Source:HGNC Symbol;Acc:HGNC:6947]	ortholog_one2one
ENSG00000100307	-1.61721	8.88016e-43	ENST00000482294	CBX7	chromobox 7 [Source:HGNC Symbol;Acc:HGNC:1557]	ENSOARG00000016400	-0.430263	0.0934177	ENSOART00000017859	CBX7	chromobox 7 [Source:HGNC Symbol;Acc:HGNC:1557]	ortholog_one2one
ENSG00000118785	4.58547	9.26011e-43	ENST00000614857	SPP1	secreted phosphoprotein 1 [Source:HGNC Symbol;Acc:HGNC:11255]	ENSOARG00000002590	1.12393	3.44e-08	ENSOART00000002808	SPP1	osteopontin precursor [Source:RefSeq peptide;Acc:NP_001009224]	ortholog_one2one
ENSG00000108846	2.24587	9.83363e-43	ENST00000504586	ABCC3	ATP binding cassette subfamily C member 3 [Source:HGNC Symbol;Acc:HGNC:54]	ENSOARG00000003559	-0.118341	0.442824	ENSOART00000003876	ABCC3	ATP binding cassette subfamily C member 3 [Source:HGNC Symbol;Acc:HGNC:54]	ortholog_one2one
ENSG00000085840	2.75151	1.04084e-42	ENST00000371566	ORC1	origin recognition complex subunit 1 [Source:HGNC Symbol;Acc:HGNC:8487]	ENSOARG00000005282	0.410495	0.0536939	ENSOART00000005759	ORC1	origin recognition complex subunit 1 [Source:HGNC Symbol;Acc:HGNC:8487]	ortholog_one2one
ENSG00000168411	1.10564	1.2061e-42	ENST00000572840	RFWD3	ring finger and WD repeat domain 3 [Source:HGNC Symbol;Acc:HGNC:25539]	ENSOARG00000006013	0.214196	0.179374	ENSOART00000006539	RFWD3	ring finger and WD repeat domain 3 [Source:HGNC Symbol;Acc:HGNC:25539]	ortholog_one2one
ENSG00000172461	7.24285	1.2148e-42	ENST00000302103	FUT9	fucosyltransferase 9 [Source:HGNC Symbol;Acc:HGNC:4020]
ENSG00000165072	-2.61282	1.25314e-42	ENST00000460688	MAMDC2	MAM domain containing 2 [Source:HGNC Symbol;Acc:HGNC:23673]	ENSOARG00000012933	-0.575747	0.0269508	ENSOART00000014058	MAMDC2	MAM domain containing 2 [Source:HGNC Symbol;Acc:HGNC:23673]	ortholog_one2one
ENSG00000137135	2.07933	1.28826e-42	ENST00000468876	ARHGEF39	Rho guanine nucleotide exchange factor 39 [Source:HGNC Symbol;Acc:HGNC:25909]	ENSOARG00000011918	0.414148	0.0528721	ENSOART00000012964	ARHGEF39	Rho guanine nucleotide exchange factor 39 [Source:HGNC Symbol;Acc:HGNC:25909]	ortholog_one2one
ENSG00000249859	2.18617	1.34743e-42	ENST00000616386	PVT1	Pvt1 oncogene (non-protein coding) [Source:HGNC Symbol;Acc:HGNC:9709]
ENSG00000168528	1.95862	1.43015e-42	ENST00000536859	SERINC2	serine incorporator 2 [Source:HGNC Symbol;Acc:HGNC:23231]	ENSOARG00000001516	1.22869	1.33e-11	ENSOART00000001623	SERINC2	serine incorporator 2 [Source:HGNC Symbol;Acc:HGNC:23231]	ortholog_one2one
ENSG00000158764	-4.85933	1.44642e-42	ENST00000490489	ITLN2	intelectin 2 [Source:HGNC Symbol;Acc:HGNC:20599]	ENSOARG00000009086	0.083436	0.868872	ENSOART00000009893			ortholog_one2many
ENSG00000237517	3.28387	1.45825e-42	ENST00000399539	DGCR5	DiGeorge syndrome critical region gene 5 (non-protein coding) [Source:HGNC Symbol;Acc:HGNC:16757]
ENSG00000160949	1.82183	1.66979e-42	ENST00000613741	TONSL	tonsoku like, DNA repair protein [Source:HGNC Symbol;Acc:HGNC:7801]	ENSOARG00000013311	0.114796	0.579658	ENSOART00000014479	TONSL	tonsoku like, DNA repair protein [Source:HGNC Symbol;Acc:HGNC:7801]	ortholog_one2one
ENSG00000268505	-3.73489	1.84382e-42	ENST00000599841	AC135012.3
ENSG00000134917	-3.28301	2.27487e-42	ENST00000257359	ADAMTS8	ADAM metallopeptidase with thrombospondin type 1 motif 8 [Source:HGNC Symbol;Acc:HGNC:224]	ENSOARG00000015032	-0.865452	0.000216268	ENSOART00000016365	ADAMTS8	ADAM metallopeptidase with thrombospondin type 1 motif 8 [Source:HGNC Symbol;Acc:HGNC:224]	ortholog_one2one
ENSG00000067057	2.29178	2.51364e-42	ENST00000433193	PFKP	phosphofructokinase, platelet [Source:HGNC Symbol;Acc:HGNC:8878]	ENSOARG00000013790	-0.142219	0.293344	ENSOART00000015014	PFKP	phosphofructokinase, platelet [Source:HGNC Symbol;Acc:HGNC:8878]	ortholog_one2one
ENSG00000131055	-2.26205	2.56169e-42	ENST00000490030	COX4I2	cytochrome c oxidase subunit 4I2 [Source:HGNC Symbol;Acc:HGNC:16232]	ENSOARG00000001167	-0.390588	0.122069	ENSOART00000001245	COX4I2	cytochrome c oxidase subunit 4I2 [Source:HGNC Symbol;Acc:HGNC:16232]	ortholog_one2one
ENSG00000087586	2.50938	2.56169e-42	ENST00000395914	AURKA	aurora kinase A [Source:HGNC Symbol;Acc:HGNC:11393]	ENSOARG00000018369	0.0280832	0.912919	ENSOART00000019991	AURKA	aurora kinase A [Source:HGNC Symbol;Acc:HGNC:11393]	ortholog_one2one
ENSG00000266120	-4.22525	2.76717e-42	ENST00000577420	AC104984.4
ENSG00000163993	4.72741	3.00286e-42	ENST00000513778	S100P	S100 calcium binding protein P [Source:HGNC Symbol;Acc:HGNC:10504]
ENSG00000255330	-2.60901	3.18149e-42	ENST00000474293	SOGA3	SOGA family member 3 [Source:HGNC Symbol;Acc:HGNC:21494]
ENSG00000131668	6.81082	3.59237e-42	ENST00000401724	BARX1	BARX homeobox 1 [Source:HGNC Symbol;Acc:HGNC:955]
ENSG00000182253	-1.67143	4.07689e-42	ENST00000594047	SYNM	synemin [Source:HGNC Symbol;Acc:HGNC:24466]	ENSOARG00000009990	-0.608321	0.004034	ENSOART00000010867			ortholog_one2one
ENSG00000167434	-4.23151	4.74322e-42	ENST00000587265	CA4	carbonic anhydrase 4 [Source:HGNC Symbol;Acc:HGNC:1375]	ENSOARG00000017880	-0.717119	0.0177112	ENSOART00000019455	CA4	carbonic anhydrase 4 [Source:HGNC Symbol;Acc:HGNC:1375]	ortholog_one2one
ENSG00000189292	-3.11498	5.49548e-42	ENST00000619265	ALKAL2	ALK and LTK ligand 2 [Source:HGNC Symbol;Acc:HGNC:27683]
ENSG00000168078	3.33065	6.06786e-42	ENST00000521226	PBK	PDZ binding kinase [Source:HGNC Symbol;Acc:HGNC:18282]	ENSOARG00000014858	0.253605	0.262907	ENSOART00000016171	PBK	PDZ binding kinase [Source:HGNC Symbol;Acc:HGNC:18282]	ortholog_one2one
ENSG00000278259	1.42049	6.43718e-42	ENST00000617167	MYO19	myosin XIX [Source:HGNC Symbol;Acc:HGNC:26234]	ENSOARG00000018135	-0.0362472	0.859908	ENSOART00000019740	MYO19	myosin XIX [Source:HGNC Symbol;Acc:HGNC:26234]	ortholog_one2one
ENSG00000172458	-1.75215	6.77672e-42	ENST00000468605	IL17D	interleukin 17D [Source:HGNC Symbol;Acc:HGNC:5984]	ENSOARG00000017062	-0.400101	0.199674	ENSOART00000018571			ortholog_one2one
ENSG00000119547	4.74223	6.81915e-42	ENST00000481727	ONECUT2	one cut homeobox 2 [Source:HGNC Symbol;Acc:HGNC:8139]
ENSG00000111897	-0.881941	6.94687e-42	ENST00000339697	SERINC1	serine incorporator 1 [Source:HGNC Symbol;Acc:HGNC:13464]	ENSOARG00000008218	-0.232926	0.110757	ENSOART00000008949	SERINC1	serine incorporator 1 [Source:HGNC Symbol;Acc:HGNC:13464]	ortholog_one2one
ENSG00000179066	5.55517	7.09063e-42	ENST00000313865	AC020907.1
ENSG00000115368	0.787664	7.23089e-42	ENST00000631047	WDR75	WD repeat domain 75 [Source:HGNC Symbol;Acc:HGNC:25725]	ENSOARG00000016410	0.045244	0.724244	ENSOART00000017875	WDR75	WD repeat domain 75 [Source:HGNC Symbol;Acc:HGNC:25725]	ortholog_one2one
ENSG00000123213	1.51722	7.65367e-42	ENST00000515595	NLN	neurolysin [Source:HGNC Symbol;Acc:HGNC:16058]	ENSOARG00000006075	0.551836	0.0071381	ENSOART00000006607	NLN	neurolysin [Source:HGNC Symbol;Acc:HGNC:16058]	ortholog_one2one
ENSG00000110328	-1.5187	8.95778e-42	ENST00000526064	GALNT18	polypeptide N-acetylgalactosaminyltransferase 18 [Source:HGNC Symbol;Acc:HGNC:30488]	ENSOARG00000010050	-0.269238	0.303112	ENSOART00000010940	GALNT18	polypeptide N-acetylgalactosaminyltransferase 18 [Source:HGNC Symbol;Acc:HGNC:30488]	ortholog_one2one
ENSG00000115361	-3.24957	9.70624e-42	ENST00000482523	ACADL	acyl-CoA dehydrogenase, long chain [Source:HGNC Symbol;Acc:HGNC:88]	ENSOARG00000019178	0.00608766	0.978198	ENSOART00000020884	ACADL	acyl-CoA dehydrogenase, long chain [Source:HGNC Symbol;Acc:HGNC:88]	ortholog_one2one
ENSG00000102104	-3.48416	9.88181e-42	ENST00000476595	RS1	retinoschisin 1 [Source:HGNC Symbol;Acc:HGNC:10457]
ENSG00000163513	-1.43202	1.05597e-41	ENST00000359013	TGFBR2	transforming growth factor beta receptor 2 [Source:HGNC Symbol;Acc:HGNC:11773]	ENSOARG00000014726	-0.161706	0.0813941	ENSOART00000016026	TGFBR2	transforming growth factor beta receptor 2 [Source:HGNC Symbol;Acc:HGNC:11773]	ortholog_one2one
ENSG00000227471	5.84962	1.09847e-41	ENST00000423958	AKR1B15	aldo-keto reductase family 1 member B15 [Source:HGNC Symbol;Acc:HGNC:37281]
ENSG00000114346	2.14461	1.20111e-41	ENST00000415665	ECT2	epithelial cell transforming 2 [Source:HGNC Symbol;Acc:HGNC:3155]	ENSOARG00000020736	0.445201	0.124435	ENSOART00000022590	ECT2	epithelial cell transforming 2 [Source:HGNC Symbol;Acc:HGNC:3155]	ortholog_one2one
ENSG00000178726	-2.16723	1.26199e-41	ENST00000377103	THBD	thrombomodulin [Source:HGNC Symbol;Acc:HGNC:11784]	ENSOARG00000005117	-0.294725	0.0732733	ENSOART00000005573	THBD	thrombomodulin [Source:HGNC Symbol;Acc:HGNC:11784]	ortholog_one2one
ENSG00000105011	2.33306	1.3495e-41	ENST00000474890	ASF1B	anti-silencing function 1B histone chaperone [Source:HGNC Symbol;Acc:HGNC:20996]	ENSOARG00000006370	0.448235	0.00917127	ENSOART00000006927	ASF1B	anti-silencing function 1B histone chaperone [Source:HGNC Symbol;Acc:HGNC:20996]	ortholog_one2one
ENSG00000185090	2.09673	1.48036e-41	ENST00000329006	MANEAL	mannosidase endo-alpha like [Source:HGNC Symbol;Acc:HGNC:26452]	ENSOARG00000019868	0.0449671	0.932538	ENSOART00000021630			ortholog_one2one
ENSG00000166965	1.16382	1.759e-41	ENST00000557750	RCCD1	RCC1 domain containing 1 [Source:HGNC Symbol;Acc:HGNC:30457]	ENSOARG00000012325	-0.00311498	0.99202	ENSOART00000013400	RCCD1	RCC1 domain containing 1 [Source:HGNC Symbol;Acc:HGNC:30457]	ortholog_one2one
ENSG00000130675	3.62777	1.77633e-41	ENST00000543409	MNX1	motor neuron and pancreas homeobox 1 [Source:HGNC Symbol;Acc:HGNC:4979]
ENSG00000112742	3.07871	1.78824e-41	ENST00000627129	TTK	TTK protein kinase [Source:HGNC Symbol;Acc:HGNC:12401]	ENSOARG00000007151	0.562736	0.0321259	ENSOART00000007781	TTK	TTK protein kinase [Source:HGNC Symbol;Acc:HGNC:12401]	ortholog_one2one
ENSG00000151725	2.35122	2.14751e-41	ENST00000514781	CENPU	centromere protein U [Source:HGNC Symbol;Acc:HGNC:21348]	ENSOARG00000007537	0.31357	0.204795	ENSOART00000008209	CENPU	centromere protein U [Source:HGNC Symbol;Acc:HGNC:21348]	ortholog_one2one
ENSG00000119888	1.421	2.25372e-41	ENST00000490733	EPCAM	epithelial cell adhesion molecule [Source:HGNC Symbol;Acc:HGNC:11529]	ENSOARG00000005218	0.44477	0.00251105	ENSOART00000005690	EPCAM	epithelial cell adhesion molecule precursor [Source:RefSeq peptide;Acc:NP_001156036]	ortholog_one2one
ENSG00000228027	-3.97025	2.34186e-41	ENST00000437825	AL136369.1
ENSG00000117650	3.31073	2.41056e-41	ENST00000540251	NEK2	NIMA related kinase 2 [Source:HGNC Symbol;Acc:HGNC:7745]	ENSOARG00000011466	0.494811	0.0288337	ENSOART00000012469	NEK2	NIMA related kinase 2 [Source:HGNC Symbol;Acc:HGNC:7745]	ortholog_one2one
ENSG00000120913	-1.73746	2.93284e-41	ENST00000622702	PDLIM2	PDZ and LIM domain 2 [Source:HGNC Symbol;Acc:HGNC:13992]	ENSOARG00000010264	-0.165839	0.28346	ENSOART00000011166			ortholog_one2many
ENSG00000065328	3.35088	3.00529e-41	ENST00000485659	MCM10	minichromosome maintenance 10 replication initiation factor [Source:HGNC Symbol;Acc:HGNC:18043]	ENSOARG00000005416	0.458085	0.00791699	ENSOART00000005903	MCM10	minichromosome maintenance 10 replication initiation factor [Source:HGNC Symbol;Acc:HGNC:18043]	ortholog_one2one
ENSG00000230798	5.99573	3.98046e-41	ENST00000427268	FOXD3-AS1	FOXD3 antisense RNA 1 (head to head) [Source:HGNC Symbol;Acc:HGNC:40241]
ENSG00000078114	-1.59747	5.55915e-41	ENST00000464278	NEBL	nebulette [Source:HGNC Symbol;Acc:HGNC:16932]	ENSOARG00000000461	0.46102	0.0211514	ENSOART00000000489	NEBL	nebulette [Source:HGNC Symbol;Acc:HGNC:16932]	ortholog_one2one
ENSG00000164611	2.18005	6.00158e-41	ENST00000524244	PTTG1	pituitary tumor-transforming 1 [Source:HGNC Symbol;Acc:HGNC:9690]	ENSOARG00000013532	0.209357	0.477347	ENSOART00000014718			ortholog_one2many
ENSG00000122952	2.41411	6.10012e-41	ENST00000395405	ZWINT	ZW10 interacting kinetochore protein [Source:HGNC Symbol;Acc:HGNC:13195]	ENSOARG00000013084	-0.14926	0.492326	ENSOART00000014221	ZWINT	ZW10 interacting kinetochore protein [Source:HGNC Symbol;Acc:HGNC:13195]	ortholog_one2one
ENSG00000158055	3.33241	6.10012e-41	ENST00000461318	GRHL3	grainyhead like transcription factor 3 [Source:HGNC Symbol;Acc:HGNC:25839]
ENSG00000109458	-1.24762	6.10101e-41	ENST00000511109	GAB1	GRB2 associated binding protein 1 [Source:HGNC Symbol;Acc:HGNC:4066]	ENSOARG00000010978	-0.202304	0.0441072	ENSOART00000011944	GAB1	GRB2 associated binding protein 1 [Source:HGNC Symbol;Acc:HGNC:4066]	ortholog_one2one
ENSG00000174564	4.10595	6.25258e-41	ENST00000475972	IL20RB	interleukin 20 receptor subunit beta [Source:HGNC Symbol;Acc:HGNC:6004]	ENSOARG00000007765	-0.249861	0.561318	ENSOART00000008452	IL20RB	interleukin 20 receptor subunit beta [Source:HGNC Symbol;Acc:HGNC:6004]	ortholog_one2one
ENSG00000069011	4.38936	6.91805e-41	ENST00000502676	PITX1	paired like homeodomain 1 [Source:HGNC Symbol;Acc:HGNC:9004]	ENSOARG00000014667	-0.0137439	0.978847	ENSOART00000015964			ortholog_one2one
ENSG00000262772	3.92314	6.98292e-41	ENST00000576963	LINC01977	long intergenic non-protein coding RNA 1977 [Source:HGNC Symbol;Acc:HGNC:52804]
ENSG00000171631	2.84058	8.28393e-41	ENST00000618468	P2RY6	pyrimidinergic receptor P2Y6 [Source:HGNC Symbol;Acc:HGNC:8543]	ENSOARG00000006714	-0.259434	0.42293	ENSOART00000007297	P2RY6	pyrimidinergic receptor P2Y6 [Source:HGNC Symbol;Acc:HGNC:8543]	ortholog_one2one
ENSG00000217801	2.7064	8.76389e-41	ENST00000451054	AL390719.1
ENSG00000167964	2.77505	8.99533e-41	ENST00000566724	RAB26	RAB26, member RAS oncogene family [Source:HGNC Symbol;Acc:HGNC:14259]	ENSOARG00000017671	0.150539	0.605291	ENSOART00000019230	RAB26	RAB26, member RAS oncogene family [Source:HGNC Symbol;Acc:HGNC:14259]	ortholog_one2one
ENSG00000241158	-2.75122	9.58471e-41	ENST00000625832	ADAMTS9-AS1	ADAMTS9 antisense RNA 1 [Source:HGNC Symbol;Acc:HGNC:40625]
ENSG00000126602	1.01899	1.08267e-40	ENST00000570403	TRAP1	TNF receptor associated protein 1 [Source:HGNC Symbol;Acc:HGNC:16264]	ENSOARG00000002256	0.27129	0.0358153	ENSOART00000002443	TRAP1	TNF receptor associated protein 1 [Source:HGNC Symbol;Acc:HGNC:16264]	ortholog_one2one
ENSG00000177469	-1.72738	1.09536e-40	ENST00000357037	CAVIN1	caveolae associated protein 1 [Source:HGNC Symbol;Acc:HGNC:9688]	ENSOARG00000001836	-0.203113	0.153537	ENSOART00000001971	CAVIN1	caveolae associated protein 1 [Source:HGNC Symbol;Acc:HGNC:9688]	ortholog_one2one
ENSG00000154040	3.90936	1.16561e-40	ENST00000625720	CABYR	calcium binding tyrosine phosphorylation regulated [Source:HGNC Symbol;Acc:HGNC:15569]	ENSOARG00000007514	-0.0462592	0.905019	ENSOART00000008180	CABYR	calcium binding tyrosine phosphorylation regulated [Source:HGNC Symbol;Acc:HGNC:15569]	ortholog_one2one
ENSG00000011347	2.94362	1.21087e-40	ENST00000545053	SYT7	synaptotagmin 7 [Source:HGNC Symbol;Acc:HGNC:11514]	ENSOARG00000013183	1.06168	1.1e-05	ENSOART00000014335	SYT7	synaptotagmin 7 [Source:HGNC Symbol;Acc:HGNC:11514]	ortholog_one2one
ENSG00000060140	2.54753	1.29985e-40	ENST00000541561	STYK1	serine/threonine/tyrosine kinase 1 [Source:HGNC Symbol;Acc:HGNC:18889]	ENSOARG00000020931	-0.209742	0.639333	ENSOART00000022802	STYK1	serine/threonine/tyrosine kinase 1 [Source:HGNC Symbol;Acc:HGNC:18889]	ortholog_one2one
ENSG00000261863	-4.05767	1.43532e-40	ENST00000573270	LINC01996	long intergenic non-protein coding RNA 1996 [Source:HGNC Symbol;Acc:HGNC:52830]
ENSG00000035664	-2.14774	1.45221e-40	ENST00000558069	DAPK2	death associated protein kinase 2 [Source:HGNC Symbol;Acc:HGNC:2675]	ENSOARG00000020760	-0.569884	0.0546008	ENSOART00000022617	DAPK2	death associated protein kinase 2 [Source:HGNC Symbol;Acc:HGNC:2675]	ortholog_one2one
ENSG00000154839	3.03216	1.48004e-40	ENST00000494518	SKA1	spindle and kinetochore associated complex subunit 1 [Source:HGNC Symbol;Acc:HGNC:28109]	ENSOARG00000004359	0.545022	0.0822464	ENSOART00000004742	SKA1	spindle and kinetochore associated complex subunit 1 [Source:HGNC Symbol;Acc:HGNC:28109]	ortholog_one2one
ENSG00000213203	-1.87402	1.55886e-40	ENST00000464461	GIMAP1	GTPase, IMAP family member 1 [Source:HGNC Symbol;Acc:HGNC:23237]	ENSOARG00000001579	-0.582472	0.0857297	ENSOART00000001696			ortholog_one2many
ENSG00000051180	2.16997	1.58431e-40	ENST00000533741	RAD51	RAD51 recombinase [Source:HGNC Symbol;Acc:HGNC:9817]	ENSOARG00000020254	0.711885	0.00053909	ENSOART00000022051	RAD51	RAD51 recombinase [Source:HGNC Symbol;Acc:HGNC:9817]	ortholog_one2one
ENSG00000069702	-2.33057	1.7493e-40	ENST00000212355	TGFBR3	transforming growth factor beta receptor 3 [Source:HGNC Symbol;Acc:HGNC:11774]	ENSOARG00000016047	-0.483525	0.00352721	ENSOART00000017481	TGFBR3	transforming growth factor beta receptor 3 [Source:HGNC Symbol;Acc:HGNC:11774]	ortholog_one2one
ENSG00000109586	1.92117	1.7597e-40	ENST00000515862	GALNT7	polypeptide N-acetylgalactosaminyltransferase 7 [Source:HGNC Symbol;Acc:HGNC:4129]	ENSOARG00000015402	0.21909	0.227768	ENSOART00000016760	GALNT7	polypeptide N-acetylgalactosaminyltransferase 7 [Source:HGNC Symbol;Acc:HGNC:4129]	ortholog_one2one
ENSG00000185737	-3.01117	1.8436e-40	ENST00000545131	NRG3	neuregulin 3 [Source:HGNC Symbol;Acc:HGNC:7999]
ENSG00000169607	2.96309	1.94851e-40	ENST00000497357	CKAP2L	cytoskeleton associated protein 2 like [Source:HGNC Symbol;Acc:HGNC:26877]	ENSOARG00000020887	0.211474	0.323978	ENSOART00000022757	CKAP2L	cytoskeleton associated protein 2 like [Source:HGNC Symbol;Acc:HGNC:26877]	ortholog_one2one
ENSG00000080986	2.83608	2.08511e-40	ENST00000574096	NDC80	NDC80, kinetochore complex component [Source:HGNC Symbol;Acc:HGNC:16909]	ENSOARG00000009604	0.478562	0.0639113	ENSOART00000010464	NDC80	NDC80, kinetochore complex component [Source:HGNC Symbol;Acc:HGNC:16909]	ortholog_one2one
ENSG00000171320	2.61641	2.59093e-40	ENST00000397418	ESCO2	establishment of sister chromatid cohesion N-acetyltransferase 2 [Source:HGNC Symbol;Acc:HGNC:27230]	ENSOARG00000014845	0.690249	0.00574216	ENSOART00000016158	ESCO2	establishment of sister chromatid cohesion N-acetyltransferase 2 [Source:HGNC Symbol;Acc:HGNC:27230]	ortholog_one2one
ENSG00000180815	-2.6594	2.60996e-40	ENST00000338883	MAP3K15	mitogen-activated protein kinase kinase kinase 15 [Source:HGNC Symbol;Acc:HGNC:31689]	ENSOARG00000014746	-0.178654	0.233112	ENSOART00000016067	MAP3K15	mitogen-activated protein kinase kinase kinase 15 [Source:HGNC Symbol;Acc:HGNC:31689]	ortholog_one2one
ENSG00000091127	1.3778	2.62677e-40	ENST00000482157	PUS7	pseudouridylate synthase 7 (putative) [Source:HGNC Symbol;Acc:HGNC:26033]	ENSOARG00000003160	0.336637	0.0880953	ENSOART00000003433	PUS7	pseudouridylate synthase 7 (putative) [Source:HGNC Symbol;Acc:HGNC:26033]	ortholog_one2one
ENSG00000160182	6.02348	3.29091e-40	ENST00000291527	TFF1	trefoil factor 1 [Source:HGNC Symbol;Acc:HGNC:11755]
ENSG00000172476	-1.85219	4.01312e-40	ENST00000372633	RAB40A	RAB40A, member RAS oncogene family [Source:HGNC Symbol;Acc:HGNC:18283]
ENSG00000237649	2.50665	5.02727e-40	ENST00000494554	KIFC1	kinesin family member C1 [Source:HGNC Symbol;Acc:HGNC:6389]	ENSOARG00000009637	0.362691	0.128449	ENSOART00000010493	KIFC1	kinesin family member C1 [Source:HGNC Symbol;Acc:HGNC:6389]	ortholog_one2one
ENSG00000173237	6.98886	5.53417e-40	ENST00000308963	C11orf86	chromosome 11 open reading frame 86 [Source:HGNC Symbol;Acc:HGNC:34442]
ENSG00000204420	-2.35903	5.69122e-40	ENST00000375806	MPIG6B	megakaryocyte and platelet inhibitory receptor G6b [Source:HGNC Symbol;Acc:HGNC:13937]
ENSG00000237923	-4.15105	5.6997e-40	ENST00000442852	AL662797.1
ENSG00000159433	-2.02688	7.03964e-40	ENST00000562619	STARD9	StAR related lipid transfer domain containing 9 [Source:HGNC Symbol;Acc:HGNC:19162]	ENSOARG00000020558	-0.459721	0.0139522	ENSOART00000022398	STARD9	StAR related lipid transfer domain containing 9 [Source:HGNC Symbol;Acc:HGNC:19162]	ortholog_one2one
ENSG00000276772	-3.0033	7.39268e-40	ENST00000621477	AC025271.4
ENSG00000169856	5.82749	7.98513e-40	ENST00000570208	ONECUT1	one cut homeobox 1 [Source:HGNC Symbol;Acc:HGNC:8138]
ENSG00000165304	3.29919	8.17657e-40	ENST00000536329	MELK	maternal embryonic leucine zipper kinase [Source:HGNC Symbol;Acc:HGNC:16870]	ENSOARG00000011541	0.707337	0.00784777	ENSOART00000012554	MELK	maternal embryonic leucine zipper kinase [Source:HGNC Symbol;Acc:HGNC:16870]	ortholog_one2one
ENSG00000100196	2.29243	8.21618e-40	ENST00000471268	KDELR3	KDEL endoplasmic reticulum protein retention receptor 3 [Source:HGNC Symbol;Acc:HGNC:6306]	ENSOARG00000015413	-0.13909	0.0743793	ENSOART00000016772	KDELR3	KDEL endoplasmic reticulum protein retention receptor 3 [Source:HGNC Symbol;Acc:HGNC:6306]	ortholog_one2one
ENSG00000137745	5.71552	8.28595e-40	ENST00000615555	MMP13	matrix metallopeptidase 13 [Source:HGNC Symbol;Acc:HGNC:7159]	ENSOARG00000004790	1.59699	3.43e-08	ENSOART00000005222	MMP13	matrix metallopeptidase 13 [Source:HGNC Symbol;Acc:HGNC:7159]	ortholog_one2one
ENSG00000229544	6.85246	8.28595e-40	ENST00000451024	NKX1-2	NK1 homeobox 2 [Source:HGNC Symbol;Acc:HGNC:31652]
ENSG00000165434	2.03886	9.08028e-40	ENST00000622957	PGM2L1	phosphoglucomutase 2 like 1 [Source:HGNC Symbol;Acc:HGNC:20898]	ENSOARG00000009895	-0.108003	0.618114	ENSOART00000010773	PGM2L1	phosphoglucomutase 2 like 1 [Source:HGNC Symbol;Acc:HGNC:20898]	ortholog_one2one
ENSG00000272473	-2.75601	9.8501e-40	ENST00000606966	AC006273.1
ENSG00000243479	4.22416	9.86685e-40	ENST00000480284	MNX1-AS1	MNX1 antisense RNA 1 (head to head) [Source:HGNC Symbol;Acc:HGNC:48954]
ENSG00000040275	1.33988	1.05613e-39	ENST00000629457	SPDL1	spindle apparatus coiled-coil protein 1 [Source:HGNC Symbol;Acc:HGNC:26010]	ENSOARG00000002888	-0.0820634	0.62713	ENSOART00000003131	SPDL1	spindle apparatus coiled-coil protein 1 [Source:HGNC Symbol;Acc:HGNC:26010]	ortholog_one2one
ENSG00000142731	2.15514	1.1579e-39	ENST00000510192	PLK4	polo like kinase 4 [Source:HGNC Symbol;Acc:HGNC:11397]	ENSOARG00000015691	-0.0767819	0.747563	ENSOART00000017080	PLK4	polo like kinase 4 [Source:HGNC Symbol;Acc:HGNC:11397]	ortholog_one2one
ENSG00000144843	-1.31196	1.15821e-39	ENST00000465513	ADPRH	ADP-ribosylarginine hydrolase [Source:HGNC Symbol;Acc:HGNC:269]	ENSOARG00000019768	0.310414	0.273488	ENSOART00000021525	ADPRH	ADP-ribosylarginine hydrolase [Source:HGNC Symbol;Acc:HGNC:269]	ortholog_one2one
ENSG00000117593	1.31069	1.24704e-39	ENST00000460076	DARS2	aspartyl-tRNA synthetase 2, mitochondrial [Source:HGNC Symbol;Acc:HGNC:25538]	ENSOARG00000012642	-0.0291021	0.857772	ENSOART00000013752	DARS2	aspartyl-tRNA synthetase 2, mitochondrial [Source:HGNC Symbol;Acc:HGNC:25538]	ortholog_one2one
ENSG00000166546	3.10025	1.29199e-39	ENST00000622872	BEAN1	brain expressed associated with NEDD4 1 [Source:HGNC Symbol;Acc:HGNC:24160]	ENSOARG00000001860	-0.0359281	0.938108	ENSOART00000001997	BEAN1	brain expressed associated with NEDD4 1 [Source:HGNC Symbol;Acc:HGNC:24160]	ortholog_one2one
ENSG00000129473	-1.03913	1.29336e-39	ENST00000556599	BCL2L2	BCL2 like 2 [Source:HGNC Symbol;Acc:HGNC:995]
ENSG00000178999	2.97152	1.30524e-39	ENST00000583124	AURKB	aurora kinase B [Source:HGNC Symbol;Acc:HGNC:11390]	ENSOARG00000019052	0.635897	0.00285855	ENSOART00000020742	AURKB	aurora kinase B [Source:HGNC Symbol;Acc:HGNC:11390]	ortholog_one2one
ENSG00000179914	-5.00624	1.32821e-39	ENST00000464077	ITLN1	intelectin 1 [Source:HGNC Symbol;Acc:HGNC:18259]
ENSG00000108773	1.18731	1.34211e-39	ENST00000592310	KAT2A	lysine acetyltransferase 2A [Source:HGNC Symbol;Acc:HGNC:4201]	ENSOARG00000018523	0.217797	0.12345	ENSOART00000020165	KAT2A	lysine acetyltransferase 2A [Source:HGNC Symbol;Acc:HGNC:4201]	ortholog_one2one
ENSG00000165757	-1.8394	1.74671e-39	ENST00000465712	JCAD	junctional cadherin 5 associated [Source:HGNC Symbol;Acc:HGNC:29283]	ENSOARG00000014717	-0.198874	0.401291	ENSOART00000016016	JCAD	junctional cadherin 5 associated [Source:HGNC Symbol;Acc:HGNC:29283]	ortholog_one2one
ENSG00000234880	-3.19163	1.89119e-39	ENST00000434081	LINC00163	long intergenic non-protein coding RNA 163 [Source:HGNC Symbol;Acc:HGNC:33165]
ENSG00000103550	1.15724	2.12053e-39	ENST00000564480	KNOP1	lysine rich nucleolar protein 1 [Source:HGNC Symbol;Acc:HGNC:34404]	ENSOARG00000012342	0.35388	0.040768	ENSOART00000013422	KNOP1	lysine rich nucleolar protein 1 [Source:HGNC Symbol;Acc:HGNC:34404]	ortholog_one2one
ENSG00000189129	-2.48287	2.33941e-39	ENST00000465660	PLAC9	placenta specific 9 [Source:HGNC Symbol;Acc:HGNC:19255]	ENSOARG00000009984	-0.215355	0.559559	ENSOART00000010859	PLAC9	placenta specific 9 [Source:HGNC Symbol;Acc:HGNC:19255]	ortholog_one2one
ENSG00000137807	2.49656	2.56461e-39	ENST00000260363	KIF23	kinesin family member 23 [Source:HGNC Symbol;Acc:HGNC:6392]	ENSOARG00000018647	0.379813	0.07101	ENSOART00000020304	KIF23	kinesin family member 23 [Source:HGNC Symbol;Acc:HGNC:6392]	ortholog_one2one
ENSG00000129467	-1.8422	2.56778e-39	ENST00000561138	ADCY4	adenylate cyclase 4 [Source:HGNC Symbol;Acc:HGNC:235]	ENSOARG00000019102	-0.115225	0.636	ENSOART00000020803	ADCY4	adenylate cyclase 4 [Source:HGNC Symbol;Acc:HGNC:235]	ortholog_one2one
ENSG00000158373	2.62783	2.64915e-39	ENST00000289316	HIST1H2BD	histone cluster 1 H2B family member d [Source:HGNC Symbol;Acc:HGNC:4747]	ENSOARG00000000984	-0.120801	0.807231	ENSOART00000001054	HIST1H2BD	histone cluster 1 H2B family member d [Source:HGNC Symbol;Acc:HGNC:4747]	ortholog_one2one
ENSG00000119280	-1.2375	2.7258e-39	ENST00000521263	C1orf198	chromosome 1 open reading frame 198 [Source:HGNC Symbol;Acc:HGNC:25900]	ENSOARG00000003178	-0.101041	0.680345	ENSOART00000003449	C1orf198	chromosome 1 open reading frame 198 [Source:HGNC Symbol;Acc:HGNC:25900]	ortholog_one2one
ENSG00000171819	-3.7659	2.97606e-39	ENST00000476934	ANGPTL7	angiopoietin like 7 [Source:HGNC Symbol;Acc:HGNC:24078]	ENSOARG00000003473	0.415483	0.258324	ENSOART00000003773	ANGPTL7	angiopoietin like 7 [Source:HGNC Symbol;Acc:HGNC:24078]	ortholog_one2one
ENSG00000182255	-3.98421	3.17852e-39	ENST00000526518	KCNA4	potassium voltage-gated channel subfamily A member 4 [Source:HGNC Symbol;Acc:HGNC:6222]
ENSG00000141338	-2.67909	3.26502e-39	ENST00000615593	ABCA8	ATP binding cassette subfamily A member 8 [Source:HGNC Symbol;Acc:HGNC:38]
ENSG00000164647	2.90954	3.35973e-39	ENST00000412573	STEAP1	STEAP family member 1 [Source:HGNC Symbol;Acc:HGNC:11378]
ENSG00000112425	-0.979699	3.45132e-39	ENST00000618445	EPM2A	EPM2A, laforin glucan phosphatase [Source:HGNC Symbol;Acc:HGNC:3413]	ENSOARG00000001960	-0.28668	0.412856	ENSOART00000002107	EPM2A	EPM2A, laforin glucan phosphatase [Source:HGNC Symbol;Acc:HGNC:3413]	ortholog_one2one
ENSG00000112214	-2.5088	3.80475e-39	ENST00000541107	FHL5	four and a half LIM domains 5 [Source:HGNC Symbol;Acc:HGNC:17371]	ENSOARG00000012094	-0.430468	0.256699	ENSOART00000013155	FHL5	four and a half LIM domains 5 [Source:HGNC Symbol;Acc:HGNC:17371]	ortholog_one2one
ENSG00000163808	2.6327	4.07085e-39	ENST00000422209	KIF15	kinesin family member 15 [Source:HGNC Symbol;Acc:HGNC:17273]	ENSOARG00000004780	0.368234	0.173478	ENSOART00000005216	KIF15	kinesin family member 15 [Source:HGNC Symbol;Acc:HGNC:17273]	ortholog_one2one
ENSG00000151651	2.41844	4.32687e-39	ENST00000559180	ADAM8	ADAM metallopeptidase domain 8 [Source:HGNC Symbol;Acc:HGNC:215]
ENSG00000231890	1.65132	4.64873e-39	ENST00000627442	DARS-AS1	DARS antisense RNA 1 [Source:HGNC Symbol;Acc:HGNC:40170]
ENSG00000105613	2.85314	5.10578e-39	ENST00000585791	MAST1	microtubule associated serine/threonine kinase 1 [Source:HGNC Symbol;Acc:HGNC:19034]	ENSOARG00000010463	-0.0596359	0.890423	ENSOART00000011395	MAST1	microtubule associated serine/threonine kinase 1 [Source:HGNC Symbol;Acc:HGNC:19034]	ortholog_one2one
ENSG00000106327	2.46294	5.50759e-39	ENST00000476304	TFR2	transferrin receptor 2 [Source:HGNC Symbol;Acc:HGNC:11762]	ENSOARG00000016448	-0.735524	0.0142246	ENSOART00000017922	TFR2	transferrin receptor 2 [Source:HGNC Symbol;Acc:HGNC:11762]	ortholog_one2one
ENSG00000184216	1.17905	6.05663e-39	ENST00000463031	IRAK1	interleukin 1 receptor associated kinase 1 [Source:HGNC Symbol;Acc:HGNC:6112]	ENSOARG00000005875	0.247191	0.015419	ENSOART00000006393	IRAK1	interleukin 1 receptor associated kinase 1 [Source:HGNC Symbol;Acc:HGNC:6112]	ortholog_one2one
ENSG00000173517	-1.44465	6.38744e-39	ENST00000312493	PEAK1	pseudopodium enriched atypical kinase 1 [Source:HGNC Symbol;Acc:HGNC:29431]	ENSOARG00000001750	-0.304142	0.000159184	ENSOART00000001883	PEAK1	pseudopodium enriched atypical kinase 1 [Source:HGNC Symbol;Acc:HGNC:29431]	ortholog_one2one
ENSG00000146918	1.93344	6.72884e-39	ENST00000621338	NCAPG2	non-SMC condensin II complex subunit G2 [Source:HGNC Symbol;Acc:HGNC:21904]	ENSOARG00000007995	0.188935	0.428475	ENSOART00000008710	NCAPG2	non-SMC condensin II complex subunit G2 [Source:HGNC Symbol;Acc:HGNC:21904]	ortholog_one2one
ENSG00000276668	-3.44543	6.98633e-39	ENST00000611809	AC104237.3
ENSG00000138821	-2.11362	7.35923e-39	ENST00000502903	SLC39A8	solute carrier family 39 member 8 [Source:HGNC Symbol;Acc:HGNC:20862]	ENSOARG00000013238	0.661763	0.00307414	ENSOART00000014390	SLC39A8	solute carrier family 39 member 8 [Source:HGNC Symbol;Acc:HGNC:20862]	ortholog_one2one
ENSG00000227051	-2.17259	7.59761e-39	ENST00000553782	C14orf132	chromosome 14 open reading frame 132 [Source:HGNC Symbol;Acc:HGNC:20346]
ENSG00000170312	2.45532	1.00253e-38	ENST00000614696	CDK1	cyclin dependent kinase 1 [Source:HGNC Symbol;Acc:HGNC:1722]	ENSOARG00000004318	0.611337	0.0309933	ENSOART00000004703			ortholog_one2many
ENSG00000138593	-1.47206	1.2049e-38	ENST00000557923	SECISBP2L	SECIS binding protein 2 like [Source:HGNC Symbol;Acc:HGNC:28997]	ENSOARG00000021008	-0.142447	0.190806	ENSOART00000022887	SECISBP2L	SECIS binding protein 2 like [Source:HGNC Symbol;Acc:HGNC:28997]	ortholog_one2one
ENSG00000068489	2.35477	1.21233e-38	ENST00000614081	PRR11	proline rich 11 [Source:HGNC Symbol;Acc:HGNC:25619]	ENSOARG00000012212	0.485823	0.132531	ENSOART00000013281	PRR11	proline rich 11 [Source:HGNC Symbol;Acc:HGNC:25619]	ortholog_one2one
ENSG00000145050	1.34031	1.2243e-38	ENST00000482262	MANF	mesencephalic astrocyte derived neurotrophic factor [Source:HGNC Symbol;Acc:HGNC:15461]	ENSOARG00000007779	0.726541	0.0008671	ENSOART00000008466	MANF	mesencephalic astrocyte derived neurotrophic factor [Source:HGNC Symbol;Acc:HGNC:15461]	ortholog_one2one
ENSG00000135476	2.91749	1.32048e-38	ENST00000257934	ESPL1	extra spindle pole bodies like 1, separase [Source:HGNC Symbol;Acc:HGNC:16856]	ENSOARG00000016587	0.308142	0.190056	ENSOART00000018084	ESPL1	extra spindle pole bodies like 1, separase [Source:HGNC Symbol;Acc:HGNC:16856]	ortholog_one2one
ENSG00000133195	1.41889	1.51588e-38	ENST00000255559	SLC39A11	solute carrier family 39 member 11 [Source:HGNC Symbol;Acc:HGNC:14463]	ENSOARG00000013770	0.400513	0.154597	ENSOART00000014980			ortholog_one2one
ENSG00000166224	1.00722	1.57137e-38	ENST00000618021	SGPL1	sphingosine-1-phosphate lyase 1 [Source:HGNC Symbol;Acc:HGNC:10817]	ENSOARG00000006286	0.453694	0.0105353	ENSOART00000006838	SGPL1	sphingosine-1-phosphate lyase 1 [Source:HGNC Symbol;Acc:HGNC:10817]	ortholog_one2one
ENSG00000177788	2.0661	1.59662e-38	ENST00000436334	AL162595.1
ENSG00000128610	4.4529	1.67892e-38	ENST00000418046	FEZF1	FEZ family zinc finger 1 [Source:HGNC Symbol;Acc:HGNC:22788]
ENSG00000189325	4.96616	1.93703e-38	ENST00000437635	C6orf222	chromosome 6 open reading frame 222 [Source:HGNC Symbol;Acc:HGNC:33769]
ENSG00000132970	-1.90831	1.97536e-38	ENST00000361042	WASF3	WAS protein family member 3 [Source:HGNC Symbol;Acc:HGNC:12734]	ENSOARG00000012699	-0.304231	0.113161	ENSOART00000013804	WASF3	WAS protein family member 3 [Source:HGNC Symbol;Acc:HGNC:12734]	ortholog_one2one
ENSG00000143217	2.22689	1.98045e-38	ENST00000486694	NECTIN4	nectin cell adhesion molecule 4 [Source:HGNC Symbol;Acc:HGNC:19688]	ENSOARG00000009471	0.250224	0.253771	ENSOART00000010319	NECTIN4	nectin cell adhesion molecule 4 [Source:HGNC Symbol;Acc:HGNC:19688]	ortholog_one2one
ENSG00000175841	4.25757	2.10116e-38	ENST00000487497	FAM172BP	family with sequence similarity 172 member B, pseudogene [Source:HGNC Symbol;Acc:HGNC:34336]
ENSG00000260908	-3.81672	2.29463e-38	ENST00000565800	AC009093.3
ENSG00000131746	4.08328	2.29503e-38	ENST00000394072	TNS4	tensin 4 [Source:HGNC Symbol;Acc:HGNC:24352]	ENSOARG00000014652	0.967658	0.00203885	ENSOART00000015951	TNS4	tensin 4 [Source:HGNC Symbol;Acc:HGNC:24352]	ortholog_one2one
ENSG00000130826	1.08739	2.30168e-38	ENST00000620277	DKC1	dyskerin pseudouridine synthase 1 [Source:HGNC Symbol;Acc:HGNC:2890]	ENSOARG00000003047	0.188185	0.0648589	ENSOART00000003302	DKC1	H/ACA ribonucleoprotein complex subunit 4 [Source:RefSeq peptide;Acc:NP_001135985]	ortholog_one2one
ENSG00000261236	1.54934	2.61314e-38	ENST00000569712	BOP1	block of proliferation 1 [Source:HGNC Symbol;Acc:HGNC:15519]	ENSOARG00000014255	0.279683	0.112918	ENSOART00000015531	BOP1	block of proliferation 1 [Source:HGNC Symbol;Acc:HGNC:15519]	ortholog_one2one
ENSG00000163468	1.41387	2.73978e-38	ENST00000489870	CCT3	chaperonin containing TCP1 subunit 3 [Source:HGNC Symbol;Acc:HGNC:1616]	ENSOARG00000005845	0.283557	0.0363769	ENSOART00000006364	CCT3	chaperonin containing TCP1 subunit 3 [Source:HGNC Symbol;Acc:HGNC:1616]	ortholog_one2one
ENSG00000166292	-3.79092	2.74657e-38	ENST00000575806	TMEM100	transmembrane protein 100 [Source:HGNC Symbol;Acc:HGNC:25607]	ENSOARG00000013740	-0.494455	0.110534	ENSOART00000014945	TMEM100	transmembrane protein 100 [Source:HGNC Symbol;Acc:HGNC:25607]	ortholog_one2one
ENSG00000064042	-1.69269	2.80091e-38	ENST00000505705	LIMCH1	LIM and calponin homology domains 1 [Source:HGNC Symbol;Acc:HGNC:29191]	ENSOARG00000013590	-0.409121	0.000744517	ENSOART00000014786			ortholog_one2one
ENSG00000236078	-3.02966	2.91633e-38	ENST00000429010	LINC01447	long intergenic non-protein coding RNA 1447 [Source:HGNC Symbol;Acc:HGNC:50783]
ENSG00000146072	1.95816	3.14201e-38	ENST00000296861	TNFRSF21	TNF receptor superfamily member 21 [Source:HGNC Symbol;Acc:HGNC:13469]	ENSOARG00000011638	0.262328	0.16957	ENSOART00000012655	TNFRSF21	TNF receptor superfamily member 21 [Source:HGNC Symbol;Acc:HGNC:13469]	ortholog_one2one
ENSG00000107738	-1.45359	3.17113e-38	ENST00000481568	VSIR	V-set immunoregulatory receptor [Source:HGNC Symbol;Acc:HGNC:30085]	ENSOARG00000006883	-0.382067	0.0695724	ENSOART00000007483	VSIR	V-set immunoregulatory receptor [Source:HGNC Symbol;Acc:HGNC:30085]	ortholog_one2one
ENSG00000152256	1.70223	3.60304e-38	ENST00000466437	PDK1	pyruvate dehydrogenase kinase 1 [Source:HGNC Symbol;Acc:HGNC:8809]	ENSOARG00000001014	0.0115587	0.964107	ENSOART00000001085	PDK1	pyruvate dehydrogenase kinase 1 [Source:HGNC Symbol;Acc:HGNC:8809]	ortholog_one2one
ENSG00000138442	1.05666	4.35783e-38	ENST00000477723	WDR12	WD repeat domain 12 [Source:HGNC Symbol;Acc:HGNC:14098]	ENSOARG00000017781	0.304694	0.0738578	ENSOART00000019349	WDR12	WD repeat domain 12 [Source:HGNC Symbol;Acc:HGNC:14098]	ortholog_one2one
ENSG00000101057	3.54494	4.38582e-38	ENST00000396863	MYBL2	MYB proto-oncogene like 2 [Source:HGNC Symbol;Acc:HGNC:7548]	ENSOARG00000003547	0.534674	0.00163135	ENSOART00000003854	MYBL2	MYB proto-oncogene like 2 [Source:HGNC Symbol;Acc:HGNC:7548]	ortholog_one2one
ENSG00000227619	4.20995	4.64258e-38	ENST00000443993	AL391056.1
ENSG00000184661	2.9541	4.71512e-38	ENST00000521098	CDCA2	cell division cycle associated 2 [Source:HGNC Symbol;Acc:HGNC:14623]	ENSOARG00000009851	0.454044	0.0425933	ENSOART00000010722	CDCA2	cell division cycle associated 2 [Source:HGNC Symbol;Acc:HGNC:14623]	ortholog_one2one
ENSG00000260940	-2.51306	4.75182e-38	ENST00000561748	AL109741.3
ENSG00000158352	-1.76941	4.97091e-38	ENST00000376020	SHROOM4	shroom family member 4 [Source:HGNC Symbol;Acc:HGNC:29215]	ENSOARG00000009463	-0.0627329	0.597127	ENSOART00000010314	SHROOM4	shroom family member 4 [Source:HGNC Symbol;Acc:HGNC:29215]	ortholog_one2one
ENSG00000255624	3.23367	5.33076e-38	ENST00000425266	AC073585.1
ENSG00000090932	5.33936	5.39596e-38	ENST00000205143	DLL3	delta like canonical Notch ligand 3 [Source:HGNC Symbol;Acc:HGNC:2909]
ENSG00000100034	-1.225	5.40907e-38	ENST00000497072	PPM1F	protein phosphatase, Mg2+/Mn2+ dependent 1F [Source:HGNC Symbol;Acc:HGNC:19388]	ENSOARG00000015454	-0.071921	0.796416	ENSOART00000016813	PPM1F	protein phosphatase, Mg2+/Mn2+ dependent 1F [Source:HGNC Symbol;Acc:HGNC:19388]	ortholog_one2one
ENSG00000111640	1.67204	5.61232e-38	ENST00000619601	GAPDH	glyceraldehyde-3-phosphate dehydrogenase [Source:HGNC Symbol;Acc:HGNC:4141]	ENSOARG00000018785	0.601194	0.0897897	ENSOART00000020460			ortholog_one2many
ENSG00000131831	-1.78779	5.77294e-38	ENST00000545871	RAI2	retinoic acid induced 2 [Source:HGNC Symbol;Acc:HGNC:9835]	ENSOARG00000013528	-0.301177	0.337259	ENSOART00000014709	RAI2	retinoic acid induced 2 [Source:HGNC Symbol;Acc:HGNC:9835]	ortholog_one2one
ENSG00000213144	-2.35947	5.81726e-38	ENST00000392530	AC084880.1
ENSG00000189057	2.65801	6.39643e-38	ENST00000620384	FAM111B	family with sequence similarity 111 member B [Source:HGNC Symbol;Acc:HGNC:24200]	ENSOARG00000011604	0.200162	0.479695	ENSOART00000012619	FAM111B	family with sequence similarity 111 member B [Source:HGNC Symbol;Acc:HGNC:24200]	ortholog_one2one
ENSG00000124116	3.66721	6.58369e-38	ENST00000465935	WFDC3	WAP four-disulfide core domain 3 [Source:HGNC Symbol;Acc:HGNC:15957]	ENSOARG00000006310	0.154644	0.62918	ENSOART00000006860			ortholog_one2one
ENSG00000223392	6.11905	6.83088e-38	ENST00000416909	CLDN10-AS1	CLDN10 antisense RNA 1 [Source:HGNC Symbol;Acc:HGNC:39907]
ENSG00000135363	-1.68329	6.95679e-38	ENST00000493667	LMO2	LIM domain only 2 [Source:HGNC Symbol;Acc:HGNC:6642]	ENSOARG00000018022	-0.408566	0.0396729	ENSOART00000019616	LMO2	LIM domain only 2 [Source:HGNC Symbol;Acc:HGNC:6642]	ortholog_one2one
ENSG00000189159	1.6439	6.99211e-38	ENST00000465454	JPT1	Jupiter microtubule associated homolog 1 [Source:HGNC Symbol;Acc:HGNC:14569]	ENSOARG00000011150	-0.162864	0.234209	ENSOART00000012124	JPT1	Jupiter microtubule associated homolog 1 [Source:HGNC Symbol;Acc:HGNC:14569]	ortholog_one2one
ENSG00000226252	-3.01328	7.04393e-38	ENST00000422216	AL135960.1
ENSG00000119969	2.20016	7.21522e-38	ENST00000630929	HELLS	helicase, lymphoid specific [Source:HGNC Symbol;Acc:HGNC:4861]	ENSOARG00000004495	0.213633	0.430258	ENSOART00000004892	HELLS	helicase, lymphoid specific [Source:HGNC Symbol;Acc:HGNC:4861]	ortholog_one2one
ENSG00000106086	1.18979	8.16815e-38	ENST00000622102	PLEKHA8	pleckstrin homology domain containing A8 [Source:HGNC Symbol;Acc:HGNC:30037]	ENSOARG00000008417	0.605322	4.78e-05	ENSOART00000009164	PLEKHA8	pleckstrin homology domain containing A8 [Source:HGNC Symbol;Acc:HGNC:30037]	ortholog_one2one
ENSG00000132677	4.02666	9.17742e-38	ENST00000622297	RHBG	Rh family B glycoprotein (gene/pseudogene) [Source:HGNC Symbol;Acc:HGNC:14572]
ENSG00000279805	-2.11146	9.63358e-38	ENST00000624395	Z95114.3
ENSG00000162757	1.30447	9.80009e-38	ENST00000294811	C1orf74	chromosome 1 open reading frame 74 [Source:HGNC Symbol;Acc:HGNC:26319]	ENSOARG00000004302	-0.0585226	0.842526	ENSOART00000004684	C1orf74	chromosome 1 open reading frame 74 [Source:HGNC Symbol;Acc:HGNC:26319]	ortholog_one2one
ENSG00000116191	1.72697	1.07783e-37	ENST00000367634	RALGPS2	Ral GEF with PH domain and SH3 binding motif 2 [Source:HGNC Symbol;Acc:HGNC:30279]	ENSOARG00000016177	-0.510264	0.0665715	ENSOART00000017618	RALGPS2	Ral GEF with PH domain and SH3 binding motif 2 [Source:HGNC Symbol;Acc:HGNC:30279]	ortholog_one2one
ENSG00000168243	4.53777	1.08859e-37	ENST00000450593	GNG4	G protein subunit gamma 4 [Source:HGNC Symbol;Acc:HGNC:4407]	ENSOARG00000003514	-0.186988	0.621816	ENSOART00000003817	GNG4	G protein subunit gamma 4 [Source:HGNC Symbol;Acc:HGNC:4407]	ortholog_one2one
ENSG00000083782	5.425	1.16899e-37	ENST00000550203	EPYC	epiphycan [Source:HGNC Symbol;Acc:HGNC:3053]	ENSOARG00000015702	0.0327242	0.941184	ENSOART00000017093	EPYC	epiphycan [Source:HGNC Symbol;Acc:HGNC:3053]	ortholog_one2one
ENSG00000198948	-1.95912	1.21069e-37	ENST00000514683	MFAP3L	microfibril associated protein 3 like [Source:HGNC Symbol;Acc:HGNC:29083]	ENSOARG00000015459	0.126619	0.780174	ENSOART00000016817	MFAP3L	microfibril associated protein 3 like [Source:HGNC Symbol;Acc:HGNC:29083]	ortholog_one2one
ENSG00000185686	6.50937	1.24458e-37	ENST00000398741	PRAME	preferentially expressed antigen in melanoma [Source:HGNC Symbol;Acc:HGNC:9336]
ENSG00000130590	1.32122	1.25288e-37	ENST00000450107	SAMD10	sterile alpha motif domain containing 10 [Source:HGNC Symbol;Acc:HGNC:16129]	ENSOARG00000009022	0.77999	0.00239271	ENSOART00000009822			ortholog_one2one
ENSG00000123178	-1.23561	1.28538e-37	ENST00000378195	SPRYD7	SPRY domain containing 7 [Source:HGNC Symbol;Acc:HGNC:14297]	ENSOARG00000008658	-0.360154	0.0214428	ENSOART00000009424	SPRYD7	SPRY domain containing 7 [Source:HGNC Symbol;Acc:HGNC:14297]	ortholog_one2one
ENSG00000092607	3.1913	1.37398e-37	ENST00000369429	TBX15	T-box 15 [Source:HGNC Symbol;Acc:HGNC:11594]
ENSG00000198826	2.15492	1.37705e-37	ENST00000564918	ARHGAP11A	Rho GTPase activating protein 11A [Source:HGNC Symbol;Acc:HGNC:15783]	ENSOARG00000019982	0.527049	0.0302254	ENSOART00000021756	ARHGAP11A	Rho GTPase activating protein 11A [Source:HGNC Symbol;Acc:HGNC:15783]	ortholog_one2one
ENSG00000101003	2.63909	1.45687e-37	ENST00000481735	GINS1	GINS complex subunit 1 [Source:HGNC Symbol;Acc:HGNC:28980]	ENSOARG00000007717	0.508074	0.0233441	ENSOART00000008400	GINS1	GINS complex subunit 1 [Source:HGNC Symbol;Acc:HGNC:28980]	ortholog_one2one
ENSG00000116147	-3.79517	1.51327e-37	ENST00000263525	TNR	tenascin R [Source:HGNC Symbol;Acc:HGNC:11953]
ENSG00000198488	5.48082	1.53302e-37	ENST00000622824	B3GNT6	UDP-GlcNAc:betaGal beta-1,3-N-acetylglucosaminyltransferase 6 [Source:HGNC Symbol;Acc:HGNC:24141]
ENSG00000168496	1.58012	1.58222e-37	ENST00000535307	FEN1	flap structure-specific endonuclease 1 [Source:HGNC Symbol;Acc:HGNC:3650]	ENSOARG00000015633	0.231794	0.363464	ENSOART00000017007	FEN1	flap structure-specific endonuclease 1 [Source:HGNC Symbol;Acc:HGNC:3650]	ortholog_one2one
ENSG00000171124	2.23015	1.62681e-37	ENST00000588539	FUT3	fucosyltransferase 3 (Lewis blood group) [Source:HGNC Symbol;Acc:HGNC:4014]
ENSG00000198576	-3.35304	1.76538e-37	ENST00000581404	ARC	activity regulated cytoskeleton associated protein [Source:HGNC Symbol;Acc:HGNC:648]
ENSG00000233221	5.86932	1.95253e-37	ENST00000446213	AC133785.1
ENSG00000182575	-2.16282	2.114e-37	ENST00000570453	NXPH3	neurexophilin 3 [Source:HGNC Symbol;Acc:HGNC:8077]	ENSOARG00000005971	0.30884	0.377142	ENSOART00000006490	NXPH3	neurexophilin 3 [Source:HGNC Symbol;Acc:HGNC:8077]	ortholog_one2one
ENSG00000185624	1.11023	2.13726e-37	ENST00000466567	P4HB	prolyl 4-hydroxylase subunit beta [Source:HGNC Symbol;Acc:HGNC:8548]	ENSOARG00000018038	0.557532	0.000145414	ENSOART00000019634	P4HB	prolyl 4-hydroxylase subunit beta [Source:HGNC Symbol;Acc:HGNC:8548]	ortholog_one2one
ENSG00000133561	-1.82473	2.13726e-37	ENST00000618759	GIMAP6	GTPase, IMAP family member 6 [Source:HGNC Symbol;Acc:HGNC:21918]	ENSOARG00000001356	-0.390132	0.20602	ENSOART00000001453	GIMAP6	GTPase, IMAP family member 6 [Source:HGNC Symbol;Acc:HGNC:21918]	ortholog_one2one
ENSG00000236304	-2.95696	2.13726e-37	ENST00000447519	AP001189.1
ENSG00000160867	-2.64743	2.2988e-37	ENST00000513423	FGFR4	fibroblast growth factor receptor 4 [Source:HGNC Symbol;Acc:HGNC:3691]	ENSOARG00000003522	-0.472716	0.048198	ENSOART00000003830	FGFR4	fibroblast growth factor receptor 4 [Source:HGNC Symbol;Acc:HGNC:3691]	ortholog_one2one
ENSG00000150977	-1.1828	2.2988e-37	ENST00000280571	RILPL2	Rab interacting lysosomal protein like 2 [Source:HGNC Symbol;Acc:HGNC:28787]	ENSOARG00000003644	0.0518374	0.830351	ENSOART00000003955	RILPL2	RILP-like protein 2 [Source:RefSeq peptide;Acc:NP_001155345]	ortholog_one2one
ENSG00000149418	1.43817	2.53571e-37	ENST00000530376	ST14	suppression of tumorigenicity 14 [Source:HGNC Symbol;Acc:HGNC:11344]	ENSOARG00000014848	0.754023	2.69e-05	ENSOART00000016161	ST14	suppression of tumorigenicity 14 [Source:HGNC Symbol;Acc:HGNC:11344]	ortholog_one2one
ENSG00000281406	2.66912	2.53571e-37	ENST00000626538	BLACAT1	bladder cancer associated transcript 1 (non-protein coding) [Source:HGNC Symbol;Acc:HGNC:48597]
ENSG00000071991	-3.13427	2.68788e-37	ENST00000580157	CDH19	cadherin 19 [Source:HGNC Symbol;Acc:HGNC:1758]	ENSOARG00000005056	0.0617774	0.904986	ENSOART00000005508	CDH19	cadherin 19 [Source:HGNC Symbol;Acc:HGNC:1758]	ortholog_one2one
ENSG00000176887	5.32529	3.01341e-37	ENST00000322002	SOX11	SRY-box 11 [Source:HGNC Symbol;Acc:HGNC:11191]	ENSOARG00000014622	0.356115	0.373543	ENSOART00000015913	SOX11	SRY-box 11 [Source:HGNC Symbol;Acc:HGNC:11191]	ortholog_one2one
ENSG00000182199	1.35998	3.04576e-37	ENST00000556798	SHMT2	serine hydroxymethyltransferase 2 [Source:HGNC Symbol;Acc:HGNC:10852]	ENSOARG00000007179	0.274884	0.0670125	ENSOART00000007809	SHMT2	serine hydroxymethyltransferase 2 [Source:HGNC Symbol;Acc:HGNC:10852]	ortholog_one2one
ENSG00000229953	3.57288	3.12016e-37	ENST00000448869	AL590666.2
ENSG00000197587	5.35896	3.27458e-37	ENST00000371956	DMBX1	diencephalon/mesencephalon homeobox 1 [Source:HGNC Symbol;Acc:HGNC:19026]
ENSG00000035141	1.08372	3.35853e-37	ENST00000498665	FAM136A	family with sequence similarity 136 member A [Source:HGNC Symbol;Acc:HGNC:25911]	ENSOARG00000011088	0.517215	0.108379	ENSOART00000012057			ortholog_one2many
ENSG00000166482	-2.40016	3.60722e-37	ENST00000571210	MFAP4	microfibril associated protein 4 [Source:HGNC Symbol;Acc:HGNC:7035]	ENSOARG00000018248	-0.251107	0.105278	ENSOART00000019858	MFAP4	microfibril associated protein 4 [Source:HGNC Symbol;Acc:HGNC:7035]	ortholog_one2one
ENSG00000126249	1.41409	3.67115e-37	ENST00000589589	PDCD2L	programmed cell death 2 like [Source:HGNC Symbol;Acc:HGNC:28194]	ENSOARG00000004518	-0.105123	0.744035	ENSOART00000004916			ortholog_one2many
ENSG00000267280	-2.17531	3.94826e-37	ENST00000592009	TBX2-AS1	TBX2 antisense RNA 1 [Source:HGNC Symbol;Acc:HGNC:50355]
ENSG00000169679	2.54613	4.2832e-37	ENST00000535254	BUB1	BUB1 mitotic checkpoint serine/threonine kinase [Source:HGNC Symbol;Acc:HGNC:1148]	ENSOARG00000014305	0.187289	0.105278	ENSOART00000015584	BUB1	BUB1 mitotic checkpoint serine/threonine kinase [Source:HGNC Symbol;Acc:HGNC:1148]	ortholog_one2one
ENSG00000225938	-2.19114	4.49567e-37	ENST00000432195	AL109741.1
ENSG00000262115	-2.34362	4.61702e-37	ENST00000571085	AC027601.2
ENSG00000232188	-3.61349	4.69402e-37	ENST00000427339	AL354714.4
ENSG00000110660	1.94266	5.14729e-37	ENST00000524991	SLC35F2	solute carrier family 35 member F2 [Source:HGNC Symbol;Acc:HGNC:23615]	ENSOARG00000010786	0.156853	0.590645	ENSOART00000011733	SLC35F2	solute carrier family 35 member F2 [Source:HGNC Symbol;Acc:HGNC:23615]	ortholog_one2one
ENSG00000144655	-2.1983	5.23818e-37	ENST00000514182	CSRNP1	cysteine and serine rich nuclear protein 1 [Source:HGNC Symbol;Acc:HGNC:14300]	ENSOARG00000002241	0.000811485	0.998241	ENSOART00000002423	CSRNP1	cysteine and serine rich nuclear protein 1 [Source:HGNC Symbol;Acc:HGNC:14300]	ortholog_one2one
ENSG00000185432	-1.77463	5.63349e-37	ENST00000332160	METTL7A	methyltransferase like 7A [Source:HGNC Symbol;Acc:HGNC:24550]	ENSOARG00000017492	0.0417946	0.937989	ENSOART00000019038			ortholog_one2many
ENSG00000130054	3.19001	6.45961e-37	ENST00000252338	FAM155B	family with sequence similarity 155 member B [Source:HGNC Symbol;Acc:HGNC:30701]
ENSG00000134873	4.2381	7.59722e-37	ENST00000376855	CLDN10	claudin 10 [Source:HGNC Symbol;Acc:HGNC:2033]	ENSOARG00000002037	-0.32728	0.185991	ENSOART00000002194	CLDN10	claudin 10 [Source:HGNC Symbol;Acc:HGNC:2033]	ortholog_one2one
ENSG00000153294	4.05078	8.18255e-37	ENST00000283303	ADGRF4	adhesion G protein-coupled receptor F4 [Source:HGNC Symbol;Acc:HGNC:19011]
ENSG00000138346	2.03943	8.34369e-37	ENST00000399180	DNA2	DNA replication helicase/nuclease 2 [Source:HGNC Symbol;Acc:HGNC:2939]	ENSOARG00000005076	0.921664	0.000201066	ENSOART00000005538	DNA2	DNA replication helicase/nuclease 2 [Source:HGNC Symbol;Acc:HGNC:2939]	ortholog_one2one
ENSG00000130762	1.68539	8.57501e-37	ENST00000485984	ARHGEF16	Rho guanine nucleotide exchange factor 16 [Source:HGNC Symbol;Acc:HGNC:15515]	ENSOARG00000017057	0.793512	0.000205088	ENSOART00000018574	ARHGEF16	Rho guanine nucleotide exchange factor 16 [Source:HGNC Symbol;Acc:HGNC:15515]	ortholog_one2one
ENSG00000173227	4.695	9.29334e-37	ENST00000525149	SYT12	synaptotagmin 12 [Source:HGNC Symbol;Acc:HGNC:18381]
ENSG00000137309	2.17895	9.31277e-37	ENST00000447654	HMGA1	high mobility group AT-hook 1 [Source:HGNC Symbol;Acc:HGNC:5010]	ENSOARG00000010561	0.487473	0.00187499	ENSOART00000011490	HMGA1	high mobility group AT-hook 1 [Source:HGNC Symbol;Acc:HGNC:5010]	ortholog_one2one
ENSG00000140525	1.95301	9.31277e-37	ENST00000566615	FANCI	Fanconi anemia complementation group I [Source:HGNC Symbol;Acc:HGNC:25568]	ENSOARG00000011362	0.261915	0.179211	ENSOART00000012360	FANCI	Fanconi anemia complementation group I [Source:HGNC Symbol;Acc:HGNC:25568]	ortholog_one2one
ENSG00000004864	1.13306	9.83862e-37	ENST00000416240	SLC25A13	solute carrier family 25 member 13 [Source:HGNC Symbol;Acc:HGNC:10983]	ENSOARG00000004088	0.513799	0.0133968	ENSOART00000004450	SLC25A13	solute carrier family 25 member 13 [Source:HGNC Symbol;Acc:HGNC:10983]	ortholog_one2one
ENSG00000188833	4.02928	9.97009e-37	ENST00000371506	ENTPD8	ectonucleoside triphosphate diphosphohydrolase 8 [Source:HGNC Symbol;Acc:HGNC:24860]	ENSOARG00000001271	0.0154825	0.973676	ENSOART00000001359	ENTPD8	ectonucleoside triphosphate diphosphohydrolase 8 [Source:HGNC Symbol;Acc:HGNC:24860]	ortholog_one2one
ENSG00000279117	-2.07832	1.12222e-36	ENST00000624624	AP001972.5
ENSG00000120318	-1.32191	1.5854e-36	ENST00000626478	ARAP3	ArfGAP with RhoGAP domain, ankyrin repeat and PH domain 3 [Source:HGNC Symbol;Acc:HGNC:24097]	ENSOARG00000001160	-0.300252	0.0515408	ENSOART00000001247	ARAP3	ArfGAP with RhoGAP domain, ankyrin repeat and PH domain 3 [Source:HGNC Symbol;Acc:HGNC:24097]	ortholog_one2one
ENSG00000227036	2.81557	1.62528e-36	ENST00000581549	LINC00511	long intergenic non-protein coding RNA 511 [Source:HGNC Symbol;Acc:HGNC:43564]
ENSG00000164741	-2.14486	1.67526e-36	ENST00000529018	DLC1	DLC1 Rho GTPase activating protein [Source:HGNC Symbol;Acc:HGNC:2897]	ENSOARG00000009748	-0.400883	0.0118781	ENSOART00000010616	DLC1	DLC1 Rho GTPase activating protein [Source:HGNC Symbol;Acc:HGNC:2897]	ortholog_one2one
ENSG00000227544	-2.53172	1.75585e-36	ENST00000585952	AC018647.1
ENSG00000127423	2.31657	1.77811e-36	ENST00000538789	AUNIP	aurora kinase A and ninein interacting protein [Source:HGNC Symbol;Acc:HGNC:28363]	ENSOARG00000005794	-0.201536	0.39437	ENSOART00000006307	AUNIP	aurora kinase A and ninein interacting protein [Source:HGNC Symbol;Acc:HGNC:28363]	ortholog_one2one
ENSG00000049283	2.74543	1.7975e-36	ENST00000537145	EPN3	epsin 3 [Source:HGNC Symbol;Acc:HGNC:18235]	ENSOARG00000004076	0.399711	0.0640302	ENSOART00000004433	EPN3	epsin 3 [Source:HGNC Symbol;Acc:HGNC:18235]	ortholog_one2one
ENSG00000154175	-2.32668	1.82022e-36	ENST00000532144	ABI3BP	ABI family member 3 binding protein [Source:HGNC Symbol;Acc:HGNC:17265]	ENSOARG00000018194	0.0777102	0.747366	ENSOART00000019809			ortholog_one2one
ENSG00000100526	2.6041	1.83561e-36	ENST00000395577	CDKN3	cyclin dependent kinase inhibitor 3 [Source:HGNC Symbol;Acc:HGNC:1791]	ENSOARG00000021070	0.117428	0.765682	ENSOART00000022956	CDKN3	cyclin dependent kinase inhibitor 3 [Source:HGNC Symbol;Acc:HGNC:1791]	ortholog_one2one
ENSG00000145194	1.86937	2.23595e-36	ENST00000462596	ECE2	endothelin converting enzyme 2 [Source:HGNC Symbol;Acc:HGNC:13275]	ENSOARG00000020604	0.265293	0.26943	ENSOART00000022447	ECE2	endothelin converting enzyme 2 [Source:HGNC Symbol;Acc:HGNC:13275]	ortholog_one2one
ENSG00000137726	-1.70615	2.45546e-36	ENST00000539526	FXYD6	FXYD domain containing ion transport regulator 6 [Source:HGNC Symbol;Acc:HGNC:4030]	ENSOARG00000007061	-0.371829	0.0562059	ENSOART00000007682	FXYD6	FXYD domain containing ion transport regulator 6 [Source:HGNC Symbol;Acc:HGNC:4030]	ortholog_one2one
ENSG00000128578	2.73703	2.72496e-36	ENST00000465033	STRIP2	striatin interacting protein 2 [Source:HGNC Symbol;Acc:HGNC:22209]	ENSOARG00000004490	0.665852	0.0048342	ENSOART00000004894	STRIP2	striatin interacting protein 2 [Source:HGNC Symbol;Acc:HGNC:22209]	ortholog_one2one
ENSG00000114686	1.04966	3.38159e-36	ENST00000510154	MRPL3	mitochondrial ribosomal protein L3 [Source:HGNC Symbol;Acc:HGNC:10379]	ENSOARG00000009221	0.153839	0.161311	ENSOART00000010041	MRPL3	mitochondrial ribosomal protein L3 [Source:HGNC Symbol;Acc:HGNC:10379]	ortholog_one2one
ENSG00000160688	1.3997	3.40576e-36	ENST00000481758	FLAD1	flavin adenine dinucleotide synthetase 1 [Source:HGNC Symbol;Acc:HGNC:24671]	ENSOARG00000003310	0.103741	0.515315	ENSOART00000003589	FLAD1	flavin adenine dinucleotide synthetase 1 [Source:HGNC Symbol;Acc:HGNC:24671]	ortholog_one2one
ENSG00000010379	-2.95613	3.75929e-36	ENST00000445055	SLC6A13	solute carrier family 6 member 13 [Source:HGNC Symbol;Acc:HGNC:11046]
ENSG00000046653	-1.89571	3.90757e-36	ENST00000475307	GPM6B	glycoprotein M6B [Source:HGNC Symbol;Acc:HGNC:4461]	ENSOARG00000011595	0.159758	0.268932	ENSOART00000012608	GPM6B	glycoprotein M6B [Source:HGNC Symbol;Acc:HGNC:4461]	ortholog_one2one
ENSG00000074800	1.28308	4.05513e-36	ENST00000489867	ENO1	enolase 1 [Source:HGNC Symbol;Acc:HGNC:3350]	ENSOARG00000009538	0.583627	0.000703857	ENSOART00000010386			ortholog_one2many
ENSG00000165548	3.58085	4.41727e-36	ENST00000557504	TMEM63C	transmembrane protein 63C [Source:HGNC Symbol;Acc:HGNC:23787]
ENSG00000256948	-3.28841	4.52368e-36	ENST00000540226	AC026369.3
ENSG00000071967	-1.6875	4.89223e-36	ENST00000445146	CYBRD1	cytochrome b reductase 1 [Source:HGNC Symbol;Acc:HGNC:20797]	ENSOARG00000002042	-0.0665437	0.777783	ENSOART00000002198	CYBRD1	cytochrome b reductase 1 [Source:HGNC Symbol;Acc:HGNC:20797]	ortholog_one2one
ENSG00000179348	-2.02598	5.06928e-36	ENST00000498200	GATA2	GATA binding protein 2 [Source:HGNC Symbol;Acc:HGNC:4171]	ENSOARG00000004299	-0.634192	0.00697329	ENSOART00000004685			ortholog_one2one
ENSG00000173702	5.38081	5.27217e-36	ENST00000497378	MUC13	mucin 13, cell surface associated [Source:HGNC Symbol;Acc:HGNC:7511]	ENSOARG00000020227	0.415097	0.279233	ENSOART00000022022	MUC13	mucin 13, cell surface associated [Source:HGNC Symbol;Acc:HGNC:7511]	ortholog_one2one
ENSG00000138316	2.59539	5.4105e-36	ENST00000373207	ADAMTS14	ADAM metallopeptidase with thrombospondin type 1 motif 14 [Source:HGNC Symbol;Acc:HGNC:14899]	ENSOARG00000006156	-0.0478523	0.888556	ENSOART00000006701	ADAMTS14	ADAM metallopeptidase with thrombospondin type 1 motif 14 [Source:HGNC Symbol;Acc:HGNC:14899]	ortholog_one2one
ENSG00000171877	3.36675	5.46955e-36	ENST00000618556	FRMD5	FERM domain containing 5 [Source:HGNC Symbol;Acc:HGNC:28214]	ENSOARG00000011469	-0.0273948	0.96098	ENSOART00000012478	FRMD5	FERM domain containing 5 [Source:HGNC Symbol;Acc:HGNC:28214]	ortholog_one2one
ENSG00000134030	-1.21714	6.01674e-36	ENST00000590422	CTIF	cap binding complex dependent translation initiation factor [Source:HGNC Symbol;Acc:HGNC:23925]	ENSOARG00000003754	-0.0544361	0.808477	ENSOART00000004083	CTIF	cap binding complex dependent translation initiation factor [Source:HGNC Symbol;Acc:HGNC:23925]	ortholog_one2one
ENSG00000158089	3.51603	6.33905e-36	ENST00000485468	GALNT14	polypeptide N-acetylgalactosaminyltransferase 14 [Source:HGNC Symbol;Acc:HGNC:22946]	ENSOARG00000019676	0.150135	0.748883	ENSOART00000021428	GALNT14	polypeptide N-acetylgalactosaminyltransferase 14 [Source:HGNC Symbol;Acc:HGNC:22946]	ortholog_one2one
ENSG00000188921	-1.36685	6.34188e-36	ENST00000488436	HACD4	3-hydroxyacyl-CoA dehydratase 4 [Source:HGNC Symbol;Acc:HGNC:20920]	ENSOARG00000014346	0.236024	0.246681	ENSOART00000015624	HACD4	3-hydroxyacyl-CoA dehydratase 4 [Source:HGNC Symbol;Acc:HGNC:20920]	ortholog_one2one
ENSG00000197299	2.01261	6.38597e-36	ENST00000560821	BLM	Bloom syndrome RecQ like helicase [Source:HGNC Symbol;Acc:HGNC:1058]	ENSOARG00000012875	-0.0519479	0.888642	ENSOART00000014005	BLM	Bloom syndrome RecQ like helicase [Source:HGNC Symbol;Acc:HGNC:1058]	ortholog_one2one
ENSG00000129048	-2.54547	6.43795e-36	ENST00000509820	ACKR4	atypical chemokine receptor 4 [Source:HGNC Symbol;Acc:HGNC:1611]	ENSOARG00000015654	0.407989	0.145451	ENSOART00000017032	ACKR4	atypical chemokine receptor 4 [Source:HGNC Symbol;Acc:HGNC:1611]	ortholog_one2one
ENSG00000140600	-3.73528	6.43795e-36	ENST00000467735	SH3GL3	SH3 domain containing GRB2 like 3, endophilin A3 [Source:HGNC Symbol;Acc:HGNC:10832]	ENSOARG00000014300	-0.433715	0.172462	ENSOART00000015573	SH3GL3	SH3 domain containing GRB2 like 3, endophilin A3 [Source:HGNC Symbol;Acc:HGNC:10832]	ortholog_one2one
ENSG00000253417	4.07157	7.29646e-36	ENST00000518301	LINC02159	long intergenic non-protein coding RNA 2159 [Source:HGNC Symbol;Acc:HGNC:27749]
ENSG00000164749	3.25924	7.34015e-36	ENST00000396423	HNF4G	hepatocyte nuclear factor 4 gamma [Source:HGNC Symbol;Acc:HGNC:5026]	ENSOARG00000007140	0.603115	0.0823523	ENSOART00000007772	HNF4G	hepatocyte nuclear factor 4 gamma [Source:HGNC Symbol;Acc:HGNC:5026]	ortholog_one2one
ENSG00000105778	1.25911	7.43576e-36	ENST00000640103	AVL9	AVL9 cell migration associated [Source:HGNC Symbol;Acc:HGNC:28994]	ENSOARG00000006850	-0.0704551	0.632662	ENSOART00000007448	AVL9	AVL9 cell migration associated [Source:HGNC Symbol;Acc:HGNC:28994]	ortholog_one2one
ENSG00000147536	2.66033	7.45271e-36	ENST00000276533	GINS4	GINS complex subunit 4 [Source:HGNC Symbol;Acc:HGNC:28226]	ENSOARG00000002379	0.425096	0.177651	ENSOART00000002578	GINS4	GINS complex subunit 4 [Source:HGNC Symbol;Acc:HGNC:28226]	ortholog_one2one
ENSG00000152253	2.33388	7.50552e-36	ENST00000472216	SPC25	SPC25, NDC80 kinetochore complex component [Source:HGNC Symbol;Acc:HGNC:24031]	ENSOARG00000004104	0.558411	0.0810912	ENSOART00000004462	SPC25	SPC25, NDC80 kinetochore complex component [Source:HGNC Symbol;Acc:HGNC:24031]	ortholog_one2one
ENSG00000028528	-0.790609	7.69867e-36	ENST00000625244	SNX1	sorting nexin 1 [Source:HGNC Symbol;Acc:HGNC:11172]	ENSOARG00000020755	-0.129792	0.199605	ENSOART00000022611	SNX1	sorting nexin 1 [Source:HGNC Symbol;Acc:HGNC:11172]	ortholog_one2one
ENSG00000137203	3.4989	8.2589e-36	ENST00000486038	TFAP2A	transcription factor AP-2 alpha [Source:HGNC Symbol;Acc:HGNC:11742]	ENSOARG00000016395	0.156753	0.740466	ENSOART00000017853	TFAP2A	transcription factor AP-2 alpha [Source:HGNC Symbol;Acc:HGNC:11742]	ortholog_one2one
ENSG00000204592	-1.29789	8.92555e-36	ENST00000493699	HLA-E	major histocompatibility complex, class I, E [Source:HGNC Symbol;Acc:HGNC:4962]
ENSG00000182481	2.04237	9.03841e-36	ENST00000582898	KPNA2	karyopherin subunit alpha 2 [Source:HGNC Symbol;Acc:HGNC:6395]	ENSOARG00000015347	0.334985	0.0440747	ENSOART00000016702	KPNA2	karyopherin subunit alpha 2 [Source:HGNC Symbol;Acc:HGNC:6395]	ortholog_one2one
ENSG00000115896	-1.49634	9.78073e-36	ENST00000437704	PLCL1	phospholipase C like 1 (inactive) [Source:HGNC Symbol;Acc:HGNC:9063]	ENSOARG00000015723	-0.281525	0.298994	ENSOART00000017113	PLCL1	phospholipase C like 1 (inactive) [Source:HGNC Symbol;Acc:HGNC:9063]	ortholog_one2one
ENSG00000181019	3.20238	9.87248e-36	ENST00000569118	NQO1	NAD(P)H quinone dehydrogenase 1 [Source:HGNC Symbol;Acc:HGNC:2874]	ENSOARG00000003601	-0.459717	0.100609	ENSOART00000003909	NQO1	NAD(P)H quinone dehydrogenase 1 [Source:HGNC Symbol;Acc:HGNC:2874]	ortholog_one2one
ENSG00000013306	1.11218	9.94567e-36	ENST00000585523	SLC25A39	solute carrier family 25 member 39 [Source:HGNC Symbol;Acc:HGNC:24279]	ENSOARG00000008086	0.484399	0.000242871	ENSOART00000008804	SLC25A39	solute carrier family 25 member 39 [Source:HGNC Symbol;Acc:HGNC:24279]	ortholog_one2one
ENSG00000166105	4.72144	1.10137e-35	ENST00000467068	GLB1L3	galactosidase beta 1 like 3 [Source:HGNC Symbol;Acc:HGNC:25147]	ENSOARG00000013939	-0.0947446	0.851375	ENSOART00000015189	GLB1L3	galactosidase beta 1 like 3 [Source:HGNC Symbol;Acc:HGNC:25147]	ortholog_one2one
ENSG00000257542	-1.84217	1.15548e-35	ENST00000548970	OR7E47P	olfactory receptor family 7 subfamily E member 47 pseudogene [Source:HGNC Symbol;Acc:HGNC:8421]
ENSG00000164941	0.98606	1.16699e-35	ENST00000523998	INTS8	integrator complex subunit 8 [Source:HGNC Symbol;Acc:HGNC:26048]	ENSOARG00000006512	-0.0863373	0.561596	ENSOART00000007082	INTS8	integrator complex subunit 8 [Source:HGNC Symbol;Acc:HGNC:26048]	ortholog_one2one
ENSG00000226886	-4.18017	1.26799e-35	ENST00000450396	AC093787.1
ENSG00000173706	-1.77608	1.30645e-35	ENST00000477536	HEG1	heart development protein with EGF like domains 1 [Source:HGNC Symbol;Acc:HGNC:29227]	ENSOARG00000020233	-0.314163	0.189278	ENSOART00000022032	HEG1	heart development protein with EGF like domains 1 [Source:HGNC Symbol;Acc:HGNC:29227]	ortholog_one2one
ENSG00000185985	-2.92478	1.44572e-35	ENST00000370490	SLITRK2	SLIT and NTRK like family member 2 [Source:HGNC Symbol;Acc:HGNC:13449]	ENSOARG00000009392	0.496059	NA	ENSOART00000010223	SLITRK2	SLIT and NTRK like family member 2 [Source:HGNC Symbol;Acc:HGNC:13449]	ortholog_one2one
ENSG00000080546	-1.49924	1.4811e-35	ENST00000517548	SESN1	sestrin 1 [Source:HGNC Symbol;Acc:HGNC:21595]	ENSOARG00000010693	-0.426929	0.000419783	ENSOART00000011638	SESN1	sestrin 1 [Source:HGNC Symbol;Acc:HGNC:21595]	ortholog_one2one
ENSG00000183722	-1.52747	1.5724e-35	ENST00000495922	LHFPL6	LHFPL tetraspan subfamily member 6 [Source:HGNC Symbol;Acc:HGNC:6586]	ENSOARG00000009621	-0.43152	0.0163213	ENSOART00000010471			ortholog_one2one
ENSG00000174175	-2.14942	1.5927e-35	ENST00000426706	SELP	selectin P [Source:HGNC Symbol;Acc:HGNC:10721]	ENSOARG00000010726	-0.516994	0.00351131	ENSOART00000011670	SELP	P-selectin precursor [Source:RefSeq peptide;Acc:NP_001009295]	ortholog_one2one
ENSG00000196305	0.938833	1.61517e-35	ENST00000447699	IARS	isoleucyl-tRNA synthetase [Source:HGNC Symbol;Acc:HGNC:5330]	ENSOARG00000008328	0.120786	0.303852	ENSOART00000009065	IARS	isoleucyl-tRNA synthetase [Source:HGNC Symbol;Acc:HGNC:5330]	ortholog_one2one
ENSG00000187950	-3.61044	1.70077e-35	ENST00000537054	OVCH1	ovochymase 1 [Source:HGNC Symbol;Acc:HGNC:23080]
ENSG00000156697	0.894962	1.70351e-35	ENST00000425117	UTP14A	UTP14A, small subunit processome component [Source:HGNC Symbol;Acc:HGNC:10665]	ENSOARG00000015129	-0.00659664	0.960136	ENSOART00000016467			ortholog_many2many
ENSG00000268038	-4.93384	1.83241e-35	ENST00000598042	LINC01785	long intergenic non-protein coding RNA 1785 [Source:HGNC Symbol;Acc:HGNC:25060]
ENSG00000117245	-1.80835	1.93205e-35	ENST00000463389	KIF17	kinesin family member 17 [Source:HGNC Symbol;Acc:HGNC:19167]	ENSOARG00000008948	0.0294017	0.935245	ENSOART00000009752	KIF17	kinesin family member 17 [Source:HGNC Symbol;Acc:HGNC:19167]	ortholog_one2one
ENSG00000092853	2.84227	2.04812e-35	ENST00000517467	CLSPN	claspin [Source:HGNC Symbol;Acc:HGNC:19715]	ENSOARG00000019542	0.583243	0.00556495	ENSOART00000021284	CLSPN	claspin [Source:HGNC Symbol;Acc:HGNC:19715]	ortholog_one2one
ENSG00000140832	1.36324	2.05041e-35	ENST00000561682	MARVELD3	MARVEL domain containing 3 [Source:HGNC Symbol;Acc:HGNC:30525]	ENSOARG00000003876	0.669509	0.00385781	ENSOART00000004212	MARVELD3	MARVEL domain containing 3 [Source:HGNC Symbol;Acc:HGNC:30525]	ortholog_one2one
ENSG00000117597	1.06411	2.10339e-35	ENST00000491415	DIEXF	digestive organ expansion factor homolog (zebrafish) [Source:HGNC Symbol;Acc:HGNC:28440]	ENSOARG00000012524	-0.024456	0.864945	ENSOART00000013618	DIEXF	digestive organ expansion factor homolog (zebrafish) [Source:HGNC Symbol;Acc:HGNC:28440]	ortholog_one2one
ENSG00000184445	1.92728	2.12558e-35	ENST00000534995	KNTC1	kinetochore associated 1 [Source:HGNC Symbol;Acc:HGNC:17255]	ENSOARG00000009349	0.615004	0.00352721	ENSOART00000010214	KNTC1	kinetochore associated 1 [Source:HGNC Symbol;Acc:HGNC:17255]	ortholog_one2one
ENSG00000260686	-1.53453	2.14167e-35	ENST00000565823	AC008669.1
ENSG00000103353	0.953362	2.24514e-35	ENST00000566136	UBFD1	ubiquitin family domain containing 1 [Source:HGNC Symbol;Acc:HGNC:30565]	ENSOARG00000017149	0.334113	0.0110693	ENSOART00000018663	UBFD1	ubiquitin family domain containing 1 [Source:HGNC Symbol;Acc:HGNC:30565]	ortholog_one2one
ENSG00000105219	4.15674	2.28555e-35	ENST00000513948	CNTD2	cyclin N-terminal domain containing 2 [Source:HGNC Symbol;Acc:HGNC:25805]
ENSG00000277758	-2.79068	2.2973e-35	ENST00000622861	FO681492.1
ENSG00000266524	-2.99251	2.32321e-35	ENST00000580279	GDF10	growth differentiation factor 10 [Source:HGNC Symbol;Acc:HGNC:4215]	ENSOARG00000001226	0.0344719	0.949988	ENSOART00000001314	GDF10	growth differentiation factor 10 [Source:HGNC Symbol;Acc:HGNC:4215]	ortholog_one2one
ENSG00000162433	2.76437	2.46419e-35	ENST00000395334	AK4	adenylate kinase 4 [Source:HGNC Symbol;Acc:HGNC:363]	ENSOARG00000010184	-0.0859075	0.841661	ENSOART00000011080	AK4	adenylate kinase 4 [Source:HGNC Symbol;Acc:HGNC:363]	ortholog_one2one
ENSG00000171004	3.38616	3.06117e-35	ENST00000640529	HS6ST2	heparan sulfate 6-O-sulfotransferase 2 [Source:HGNC Symbol;Acc:HGNC:19133]	ENSOARG00000009597	2.86008	3.41e-26	ENSOART00000010446			ortholog_one2one
ENSG00000171056	-2.63991	3.06936e-35	ENST00000304501	SOX7	SRY-box 7 [Source:HGNC Symbol;Acc:HGNC:18196]
ENSG00000143633	0.945362	3.0859e-35	ENST00000471936	C1orf131	chromosome 1 open reading frame 131 [Source:HGNC Symbol;Acc:HGNC:25332]	ENSOARG00000003225	-0.0932036	0.718666	ENSOART00000003499	C1orf131	chromosome 1 open reading frame 131 [Source:HGNC Symbol;Acc:HGNC:25332]	ortholog_one2one
ENSG00000173599	1.61033	3.20627e-35	ENST00000628663	PC	pyruvate carboxylase [Source:HGNC Symbol;Acc:HGNC:8636]	ENSOARG00000008789	0.0764903	0.769482	ENSOART00000009577	PC	pyruvate carboxylase [Source:HGNC Symbol;Acc:HGNC:8636]	ortholog_one2one
ENSG00000121068	-1.83692	3.30038e-35	ENST00000586986	TBX2	T-box 2 [Source:HGNC Symbol;Acc:HGNC:11597]	ENSOARG00000016407	-0.166547	0.275432	ENSOART00000017870	TBX2	T-box 2 [Source:HGNC Symbol;Acc:HGNC:11597]	ortholog_one2one
ENSG00000137507	-2.11711	3.36021e-35	ENST00000407242	LRRC32	leucine rich repeat containing 32 [Source:HGNC Symbol;Acc:HGNC:4161]	ENSOARG00000012979	-0.176756	0.256699	ENSOART00000014106	LRRC32	leucine rich repeat containing 32 [Source:HGNC Symbol;Acc:HGNC:4161]	ortholog_one2one
ENSG00000244280	-3.11423	3.36021e-35	ENST00000465689	ECEL1P2	endothelin converting enzyme like 1 pseudogene 2 [Source:HGNC Symbol;Acc:HGNC:14019]
ENSG00000231993	-1.87886	3.36021e-35	ENST00000420537	EP300-AS1	EP300 antisense RNA 1 [Source:HGNC Symbol;Acc:HGNC:50504]
ENSG00000126953	1.16145	3.71211e-35	ENST00000480575	TIMM8A	translocase of inner mitochondrial membrane 8A [Source:HGNC Symbol;Acc:HGNC:11817]	ENSOARG00000001027	0.0522851	0.916725	ENSOART00000001100			ortholog_one2many
ENSG00000123219	2.15477	3.73169e-35	ENST00000242872	CENPK	centromere protein K [Source:HGNC Symbol;Acc:HGNC:29479]	ENSOARG00000006321	0.692148	0.010686	ENSOART00000006871	CENPK	centromere protein K [Source:HGNC Symbol;Acc:HGNC:29479]	ortholog_one2one
ENSG00000170417	1.45057	4.27523e-35	ENST00000453878	TMEM182	transmembrane protein 182 [Source:HGNC Symbol;Acc:HGNC:26391]
ENSG00000162482	4.05828	4.51601e-35	ENST00000361640	AKR7A3	aldo-keto reductase family 7 member A3 [Source:HGNC Symbol;Acc:HGNC:390]
ENSG00000084628	4.12384	4.74564e-35	ENST00000533581	NKAIN1	sodium/potassium transporting ATPase interacting 1 [Source:HGNC Symbol;Acc:HGNC:25743]	ENSOARG00000001800	-0.0992813	0.839374	ENSOART00000001936	NKAIN1	sodium/potassium transporting ATPase interacting 1 [Source:HGNC Symbol;Acc:HGNC:25743]	ortholog_one2one
ENSG00000187801	1.60646	4.81051e-35	ENST00000361584	ZFP69B	ZFP69 zinc finger protein B [Source:HGNC Symbol;Acc:HGNC:28053]
ENSG00000152583	-1.7251	4.81417e-35	ENST00000418378	SPARCL1	SPARC like 1 [Source:HGNC Symbol;Acc:HGNC:11220]	ENSOARG00000005006	-0.302363	0.113213	ENSOART00000005448	SPARCL1	SPARC like 1 [Source:HGNC Symbol;Acc:HGNC:11220]	ortholog_one2one
ENSG00000092964	-1.31813	5.12769e-35	ENST00000474808	DPYSL2	dihydropyrimidinase like 2 [Source:HGNC Symbol;Acc:HGNC:3014]	ENSOARG00000009770	-0.451192	0.0371066	ENSOART00000010631	DPYSL2	dihydropyrimidinase like 2 [Source:HGNC Symbol;Acc:HGNC:3014]	ortholog_one2one
ENSG00000166313	-1.39539	5.20753e-35	ENST00000389906	APBB1	amyloid beta precursor protein binding family B member 1 [Source:HGNC Symbol;Acc:HGNC:581]	ENSOARG00000018427	-0.0105901	0.955056	ENSOART00000020059	APBB1	amyloid beta precursor protein binding family B member 1 [Source:HGNC Symbol;Acc:HGNC:581]	ortholog_one2one
ENSG00000126218	-1.84309	5.41435e-35	ENST00000375559	F10	coagulation factor X [Source:HGNC Symbol;Acc:HGNC:3528]	ENSOARG00000007822	0.469187	0.16838	ENSOART00000008518	F10	coagulation factor X [Source:HGNC Symbol;Acc:HGNC:3528]	ortholog_one2one
ENSG00000169718	0.958107	5.78632e-35	ENST00000577907	DUS1L	dihydrouridine synthase 1 like [Source:HGNC Symbol;Acc:HGNC:30086]	ENSOARG00000017277	-0.00194188	0.989745	ENSOART00000018806	DUS1L	dihydrouridine synthase 1 like [Source:HGNC Symbol;Acc:HGNC:30086]	ortholog_one2one
ENSG00000137872	-2.26149	5.87818e-35	ENST00000355997	SEMA6D	semaphorin 6D [Source:HGNC Symbol;Acc:HGNC:16770]	ENSOARG00000021032	-0.454158	0.00838901	ENSOART00000022914	SEMA6D	semaphorin 6D [Source:HGNC Symbol;Acc:HGNC:16770]	ortholog_one2one
ENSG00000197381	-1.63293	5.87818e-35	ENST00000629643	ADARB1	adenosine deaminase, RNA specific B1 [Source:HGNC Symbol;Acc:HGNC:226]	ENSOARG00000012452	-0.268994	0.0549978	ENSOART00000013544	ADARB1	adenosine deaminase, RNA specific B1 [Source:HGNC Symbol;Acc:HGNC:226]	ortholog_one2one
ENSG00000230838	3.77479	6.10444e-35	ENST00000415479	LINC01614	long intergenic non-protein coding RNA 1614 [Source:HGNC Symbol;Acc:HGNC:51847]
ENSG00000111058	-1.80494	6.31082e-35	ENST00000546664	ACSS3	acyl-CoA synthetase short chain family member 3 [Source:HGNC Symbol;Acc:HGNC:24723]	ENSOARG00000015186	0.170772	0.465906	ENSOART00000016530	ACSS3	acyl-CoA synthetase short chain family member 3 [Source:HGNC Symbol;Acc:HGNC:24723]	ortholog_one2one
ENSG00000204403	-2.48532	6.34896e-35	ENST00000422698	CASP12	caspase 12 (gene/pseudogene) [Source:HGNC Symbol;Acc:HGNC:19004]
ENSG00000180385	1.72274	6.45063e-35	ENST00000430621	EMC3-AS1	EMC3 antisense RNA 1 [Source:HGNC Symbol;Acc:HGNC:49223]
ENSG00000171241	2.35734	6.5819e-35	ENST00000564272	SHCBP1	SHC binding and spindle associated 1 [Source:HGNC Symbol;Acc:HGNC:29547]	ENSOARG00000015392	0.503107	0.0364955	ENSOART00000016747	SHCBP1	SHC binding and spindle associated 1 [Source:HGNC Symbol;Acc:HGNC:29547]	ortholog_one2one
ENSG00000088854	-1.22037	6.64519e-35	ENST00000619760	C20orf194	chromosome 20 open reading frame 194 [Source:HGNC Symbol;Acc:HGNC:17721]	ENSOARG00000003100	-0.221909	0.0960198	ENSOART00000003375	C20orf194	chromosome 20 open reading frame 194 [Source:HGNC Symbol;Acc:HGNC:17721]	ortholog_one2one
ENSG00000256663	3.41119	6.79554e-35	ENST00000540175	AC112777.1
ENSG00000109771	-1.98584	7.70293e-35	ENST00000511404	LRP2BP	LRP2 binding protein [Source:HGNC Symbol;Acc:HGNC:25434]
ENSG00000033170	1.51437	7.72681e-35	ENST00000554765	FUT8	fucosyltransferase 8 [Source:HGNC Symbol;Acc:HGNC:4019]	ENSOARG00000021160	0.331634	0.0472661	ENSOART00000023057	FUT8	fucosyltransferase 8 [Source:HGNC Symbol;Acc:HGNC:4019]	ortholog_one2one
ENSG00000173898	2.24468	8.15322e-35	ENST00000611817	SPTBN2	spectrin beta, non-erythrocytic 2 [Source:HGNC Symbol;Acc:HGNC:11276]	ENSOARG00000007959	0.731549	3.87e-05	ENSOART00000008671	SPTBN2	spectrin beta, non-erythrocytic 2 [Source:HGNC Symbol;Acc:HGNC:11276]	ortholog_one2one
ENSG00000185803	1.38245	8.19147e-35	ENST00000530047	SLC52A2	solute carrier family 52 member 2 [Source:HGNC Symbol;Acc:HGNC:30224]
ENSG00000101189	0.99233	8.34021e-35	ENST00000370487	MRGBP	MRG domain binding protein [Source:HGNC Symbol;Acc:HGNC:15866]	ENSOARG00000012514	0.150225	0.544449	ENSOART00000013608	MRGBP	MRG domain binding protein [Source:HGNC Symbol;Acc:HGNC:15866]	ortholog_one2one
ENSG00000227038	3.34695	8.65521e-35	ENST00000436677	GTF2IP7	general transcription factor IIi pseudogene 7 [Source:HGNC Symbol;Acc:HGNC:51720]
ENSG00000133401	-2.19432	8.73618e-35	ENST00000510285	PDZD2	PDZ domain containing 2 [Source:HGNC Symbol;Acc:HGNC:18486]	ENSOARG00000012358	-0.512751	0.00147053	ENSOART00000013439	PDZD2	PDZ domain containing 2 [Source:HGNC Symbol;Acc:HGNC:18486]	ortholog_one2one
ENSG00000073910	-1.42616	8.81022e-35	ENST00000380250	FRY	FRY microtubule binding protein [Source:HGNC Symbol;Acc:HGNC:20367]	ENSOARG00000011408	-0.107828	0.360257	ENSOART00000012432	FRY	FRY microtubule binding protein [Source:HGNC Symbol;Acc:HGNC:20367]	ortholog_one2one
ENSG00000085552	3.00573	9.46109e-35	ENST00000611023	IGSF9	immunoglobulin superfamily member 9 [Source:HGNC Symbol;Acc:HGNC:18132]	ENSOARG00000008111	1.3626	1.05e-07	ENSOART00000008825			ortholog_one2many
ENSG00000116771	2.50252	9.70411e-35	ENST00000375826	AGMAT	agmatinase [Source:HGNC Symbol;Acc:HGNC:18407]
ENSG00000127241	-2.66914	1.11168e-34	ENST00000425937	MASP1	mannan binding lectin serine peptidase 1 [Source:HGNC Symbol;Acc:HGNC:6901]	ENSOARG00000020498	-0.155823	0.601756	ENSOART00000022328	MASP1	mannan binding lectin serine peptidase 1 [Source:HGNC Symbol;Acc:HGNC:6901]	ortholog_one2one
ENSG00000100522	1.44945	1.12409e-34	ENST00000553987	GNPNAT1	glucosamine-phosphate N-acetyltransferase 1 [Source:HGNC Symbol;Acc:HGNC:19980]	ENSOARG00000017530	0.292236	0.107861	ENSOART00000019081	GNPNAT1	glucosamine-phosphate N-acetyltransferase 1 [Source:HGNC Symbol;Acc:HGNC:19980]	ortholog_one2one
ENSG00000157224	1.27007	1.33876e-34	ENST00000476475	CLDN12	claudin 12 [Source:HGNC Symbol;Acc:HGNC:2034]	ENSOARG00000008089	0.109653	0.682219	ENSOART00000008803	CLDN12	claudin 12 [Source:HGNC Symbol;Acc:HGNC:2034]	ortholog_one2one
ENSG00000171992	-1.57406	1.33876e-34	ENST00000519664	SYNPO	synaptopodin [Source:HGNC Symbol;Acc:HGNC:30672]	ENSOARG00000007513	-0.019128	0.923163	ENSOART00000008179	SYNPO	synaptopodin [Source:HGNC Symbol;Acc:HGNC:30672]	ortholog_one2one
ENSG00000196814	-1.5832	1.42851e-34	ENST00000485886	MVB12B	multivesicular body subunit 12B [Source:HGNC Symbol;Acc:HGNC:23368]	ENSOARG00000012636	-0.177322	0.331407	ENSOART00000013732	MVB12B	multivesicular body subunit 12B [Source:HGNC Symbol;Acc:HGNC:23368]	ortholog_one2one
ENSG00000166920	3.37135	1.4481e-34	ENST00000558632	C15orf48	chromosome 15 open reading frame 48 [Source:HGNC Symbol;Acc:HGNC:29898]	ENSOARG00000021041	-0.236333	0.370176	ENSOART00000022925	C15orf48	chromosome 15 open reading frame 48 [Source:HGNC Symbol;Acc:HGNC:29898]	ortholog_one2one
ENSG00000102010	-2.26445	1.55886e-34	ENST00000489983	BMX	BMX non-receptor tyrosine kinase [Source:HGNC Symbol;Acc:HGNC:1079]	ENSOARG00000012224	-0.28108	0.375828	ENSOART00000013300	BMX	BMX non-receptor tyrosine kinase [Source:HGNC Symbol;Acc:HGNC:1079]	ortholog_one2one
ENSG00000130052	-1.81503	1.70067e-34	ENST00000252336	STARD8	StAR related lipid transfer domain containing 8 [Source:HGNC Symbol;Acc:HGNC:19161]	ENSOARG00000014751	-0.405768	0.0265193	ENSOART00000016058	STARD8	StAR related lipid transfer domain containing 8 [Source:HGNC Symbol;Acc:HGNC:19161]	ortholog_one2one
ENSG00000121075	-2.03582	1.84216e-34	ENST00000586874	TBX4	T-box 4 [Source:HGNC Symbol;Acc:HGNC:11603]	ENSOARG00000016309	-0.327128	0.0396981	ENSOART00000017761	TBX4	T-box 4 [Source:HGNC Symbol;Acc:HGNC:11603]	ortholog_one2one
ENSG00000112137	-2.02246	2.13023e-34	ENST00000481706	PHACTR1	phosphatase and actin regulator 1 [Source:HGNC Symbol;Acc:HGNC:20990]	ENSOARG00000013835	-0.281248	0.0594256	ENSOART00000015057	PHACTR1	phosphatase and actin regulator 1 [Source:HGNC Symbol;Acc:HGNC:20990]	ortholog_one2one
ENSG00000186891	2.82018	2.34262e-34	ENST00000379265	TNFRSF18	TNF receptor superfamily member 18 [Source:HGNC Symbol;Acc:HGNC:11914]	ENSOARG00000006215	0.277231	0.307104	ENSOART00000006760	TNFRSF18	TNF receptor superfamily member 18 [Source:HGNC Symbol;Acc:HGNC:11914]	ortholog_one2one
ENSG00000071282	-1.48559	2.94308e-34	ENST00000397386	LMCD1	LIM and cysteine rich domains 1 [Source:HGNC Symbol;Acc:HGNC:6633]	ENSOARG00000007637	-0.146478	0.538492	ENSOART00000008314	LMCD1	LIM and cysteine rich domains 1 [Source:HGNC Symbol;Acc:HGNC:6633]	ortholog_one2one
ENSG00000245025	-1.27115	3.17438e-34	ENST00000502083	AC107959.1
ENSG00000070182	3.4702	3.20884e-34	ENST00000389722	SPTB	spectrin beta, erythrocytic [Source:HGNC Symbol;Acc:HGNC:11274]	ENSOARG00000021154	-0.09107	0.833486	ENSOART00000023051	SPTB	spectrin beta, erythrocytic [Source:HGNC Symbol;Acc:HGNC:11274]	ortholog_one2one
ENSG00000070193	-2.92097	3.37856e-34	ENST00000513107	FGF10	fibroblast growth factor 10 [Source:HGNC Symbol;Acc:HGNC:3666]	ENSOARG00000008545	-0.787674	0.000816207	ENSOART00000009297	FGF10	fibroblast growth factor 10 [Source:HGNC Symbol;Acc:HGNC:3666]	ortholog_one2one
ENSG00000120334	1.47198	3.4459e-34	ENST00000495275	CENPL	centromere protein L [Source:HGNC Symbol;Acc:HGNC:17879]	ENSOARG00000012529	0.0968521	0.785912	ENSOART00000013623	CENPL	centromere protein L [Source:HGNC Symbol;Acc:HGNC:17879]	ortholog_one2one
ENSG00000116678	-1.82064	3.48435e-34	ENST00000616738	LEPR	leptin receptor [Source:HGNC Symbol;Acc:HGNC:6554]	ENSOARG00000010394	0.0914058	0.700094	ENSOART00000011315	LEPR	leptin receptor [Source:HGNC Symbol;Acc:HGNC:6554]	ortholog_one2one
ENSG00000163507	2.06681	3.56247e-34	ENST00000619684	KIAA1524	KIAA1524 [Source:HGNC Symbol;Acc:HGNC:29302]	ENSOARG00000018970	-0.0529383	0.83432	ENSOART00000020657	KIAA1524	KIAA1524 [Source:HGNC Symbol;Acc:HGNC:29302]	ortholog_one2one
ENSG00000198732	3.93465	3.6021e-34	ENST00000557483	SMOC1	SPARC related modular calcium binding 1 [Source:HGNC Symbol;Acc:HGNC:20318]	ENSOARG00000021190	0.753293	0.0272889	ENSOART00000023091	SMOC1	SPARC related modular calcium binding 1 [Source:HGNC Symbol;Acc:HGNC:20318]	ortholog_one2one
ENSG00000105131	2.08847	3.8025e-34	ENST00000435261	EPHX3	epoxide hydrolase 3 [Source:HGNC Symbol;Acc:HGNC:23760]	ENSOARG00000003767	-0.149696	0.456914	ENSOART00000004088	EPHX3	epoxide hydrolase 3 [Source:HGNC Symbol;Acc:HGNC:23760]	ortholog_one2one
ENSG00000248538	4.23352	4.18251e-34	ENST00000523747	AC022784.1
ENSG00000137474	1.86533	4.66823e-34	ENST00000620575	MYO7A	myosin VIIA [Source:HGNC Symbol;Acc:HGNC:7606]	ENSOARG00000013610	0.515635	0.0114192	ENSOART00000014818	MYO7A	myosin VIIA [Source:HGNC Symbol;Acc:HGNC:7606]	ortholog_one2one
ENSG00000155265	2.35215	4.68879e-34	ENST00000596005	GOLGA7B	golgin A7 family member B [Source:HGNC Symbol;Acc:HGNC:31668]
ENSG00000111602	1.65988	5.14633e-34	ENST00000555808	TIMELESS	timeless circadian clock [Source:HGNC Symbol;Acc:HGNC:11813]	ENSOARG00000008907	0.0403553	0.912919	ENSOART00000009716	TIMELESS	protein timeless homolog [Source:RefSeq peptide;Acc:NP_001121625]	ortholog_one2one
ENSG00000156804	2.26189	5.15439e-34	ENST00000520511	FBXO32	F-box protein 32 [Source:HGNC Symbol;Acc:HGNC:16731]	ENSOARG00000009978	-0.265391	0.230868	ENSOART00000010855	FBXO32	F-box protein 32 [Source:HGNC Symbol;Acc:HGNC:16731]	ortholog_one2one
ENSG00000095637	-1.48938	5.42787e-34	ENST00000371247	SORBS1	sorbin and SH3 domain containing 1 [Source:HGNC Symbol;Acc:HGNC:14565]	ENSOARG00000006055	-0.320083	0.172402	ENSOART00000006595	SORBS1	sorbin and SH3 domain containing 1 [Source:HGNC Symbol;Acc:HGNC:14565]	ortholog_one2one
ENSG00000159131	0.949682	5.63939e-34	ENST00000441403	GART	phosphoribosylglycinamide formyltransferase, phosphoribosylglycinamide synthetase, phosphoribosylaminoimidazole synthetase [Source:HGNC Symbol;Acc:HGNC:4163]	ENSOARG00000013139	0.297776	0.031809	ENSOART00000014283	GART	phosphoribosylglycinamide formyltransferase, phosphoribosylglycinamide synthetase, phosphoribosylaminoimidazole synthetase [Source:HGNC Symbol;Acc:HGNC:4163]	ortholog_one2one
ENSG00000262406	4.24019	5.69699e-34	ENST00000571244	MMP12	matrix metallopeptidase 12 [Source:HGNC Symbol;Acc:HGNC:7158]	ENSOARG00000004930	0.0459991	0.916645	ENSOART00000005368	MMP12	matrix metallopeptidase 12 [Source:HGNC Symbol;Acc:HGNC:7158]	ortholog_one2one
ENSG00000254827	2.17904	5.89514e-34	ENST00000455942	SLC22A18AS	solute carrier family 22 member 18 antisense [Source:HGNC Symbol;Acc:HGNC:10965]
ENSG00000233746	-3.02881	5.9948e-34	ENST00000443744	LINC00656	long intergenic non-protein coding RNA 656 [Source:HGNC Symbol;Acc:HGNC:27304]
ENSG00000113643	0.792925	6.72905e-34	ENST00000626454	RARS	arginyl-tRNA synthetase [Source:HGNC Symbol;Acc:HGNC:9870]	ENSOARG00000014557	0.0241724	0.870094	ENSOART00000015846	RARS	arginyl-tRNA synthetase [Source:HGNC Symbol;Acc:HGNC:9870]	ortholog_one2one
ENSG00000229619	-1.70008	6.86181e-34	ENST00000445466	MBNL1-AS1	MBNL1 antisense RNA 1 [Source:HGNC Symbol;Acc:HGNC:44584]
ENSG00000162851	1.18452	7.89677e-34	ENST00000366514	TFB2M	transcription factor B2, mitochondrial [Source:HGNC Symbol;Acc:HGNC:18559]	ENSOARG00000020149	0.171014	0.64639	ENSOART00000021937			ortholog_one2many
ENSG00000138669	-2.31355	8.35988e-34	ENST00000264399	PRKG2	protein kinase, cGMP-dependent, type II [Source:HGNC Symbol;Acc:HGNC:9416]	ENSOARG00000019073	0.0218413	0.966574	ENSOART00000020771	PRKG2	protein kinase, cGMP-dependent, type II [Source:HGNC Symbol;Acc:HGNC:9416]	ortholog_one2one
ENSG00000164934	1.21917	8.48464e-34	ENST00000618975	DCAF13	DDB1 and CUL4 associated factor 13 [Source:HGNC Symbol;Acc:HGNC:24535]	ENSOARG00000016227	0.0311327	0.829349	ENSOART00000017672	DCAF13	DDB1 and CUL4 associated factor 13 [Source:HGNC Symbol;Acc:HGNC:24535]	ortholog_one2one
ENSG00000262884	3.14176	9.19456e-34	ENST00000574885	AC015921.1
ENSG00000187741	1.68823	9.59276e-34	ENST00000534992	FANCA	Fanconi anemia complementation group A [Source:HGNC Symbol;Acc:HGNC:3582]	ENSOARG00000014579	0.0115998	0.959854	ENSOART00000015878	FANCA	Fanconi anemia complementation group A [Source:HGNC Symbol;Acc:HGNC:3582]	ortholog_one2one
ENSG00000065618	4.33818	1.04163e-33	ENST00000483876	COL17A1	collagen type XVII alpha 1 chain [Source:HGNC Symbol;Acc:HGNC:2194]	ENSOARG00000005727	0.750827	0.0188217	ENSOART00000006250	COL17A1	collagen type XVII alpha 1 chain [Source:HGNC Symbol;Acc:HGNC:2194]	ortholog_one2one
ENSG00000108176	3.14238	1.04335e-33	ENST00000480180	DNAJC12	DnaJ heat shock protein family (Hsp40) member C12 [Source:HGNC Symbol;Acc:HGNC:28908]	ENSOARG00000004771	-0.662338	0.035951	ENSOART00000005194	DNAJC12	DnaJ heat shock protein family (Hsp40) member C12 [Source:HGNC Symbol;Acc:HGNC:28908]	ortholog_one2one
ENSG00000141570	1.08471	1.04335e-33	ENST00000485449	CBX8	chromobox 8 [Source:HGNC Symbol;Acc:HGNC:15962]	ENSOARG00000002654	0.0189097	0.952093	ENSOART00000002877	CBX8	chromobox 8 [Source:HGNC Symbol;Acc:HGNC:15962]	ortholog_one2one
ENSG00000203999	2.51599	1.04749e-33	ENST00000457853	LINC01270	long intergenic non-protein coding RNA 1270 [Source:HGNC Symbol;Acc:HGNC:27658]
ENSG00000124143	3.47504	1.24284e-33	ENST00000373345	ARHGAP40	Rho GTPase activating protein 40 [Source:HGNC Symbol;Acc:HGNC:16226]
ENSG00000183605	1.28074	1.30628e-33	ENST00000462913	SFXN4	sideroflexin 4 [Source:HGNC Symbol;Acc:HGNC:16088]	ENSOARG00000001599	0.141124	0.571806	ENSOART00000001716	SFXN4	sideroflexin 4 [Source:HGNC Symbol;Acc:HGNC:16088]	ortholog_one2one
ENSG00000171302	1.0758	1.42455e-33	ENST00000620915	CANT1	calcium activated nucleotidase 1 [Source:HGNC Symbol;Acc:HGNC:19721]	ENSOARG00000003222	0.244266	0.0599131	ENSOART00000003494	CANT1	calcium activated nucleotidase 1 [Source:HGNC Symbol;Acc:HGNC:19721]	ortholog_one2one
ENSG00000163568	3.50656	1.53755e-33	ENST00000411768	AIM2	absent in melanoma 2 [Source:HGNC Symbol;Acc:HGNC:357]
ENSG00000181072	-3.82494	1.54617e-33	ENST00000401861	CHRM2	cholinergic receptor muscarinic 2 [Source:HGNC Symbol;Acc:HGNC:1951]	ENSOARG00000001210	-0.139218	0.596921	ENSOART00000001291	CHRM2	cholinergic receptor muscarinic 2 [Source:HGNC Symbol;Acc:HGNC:1951]	ortholog_one2one
ENSG00000171564	6.63015	1.63061e-33	ENST00000473984	FGB	fibrinogen beta chain [Source:HGNC Symbol;Acc:HGNC:3662]	ENSOARG00000000291	-0.165428	0.720674	ENSOART00000000312	FGB	fibrinogen beta chain [Source:HGNC Symbol;Acc:HGNC:3662]	ortholog_one2one
ENSG00000164045	2.37499	1.7071e-33	ENST00000437972	CDC25A	cell division cycle 25A [Source:HGNC Symbol;Acc:HGNC:1725]	ENSOARG00000002373	0.653428	0.0163218	ENSOART00000002573	CDC25A	cell division cycle 25A [Source:HGNC Symbol;Acc:HGNC:1725]	ortholog_one2one
ENSG00000196353	2.99642	1.76972e-33	ENST00000512055	CPNE4	copine 4 [Source:HGNC Symbol;Acc:HGNC:2317]
ENSG00000276170	-2.76908	1.82692e-33	ENST00000613481	AC244153.1
ENSG00000134333	1.40898	1.86253e-33	ENST00000625635	LDHA	lactate dehydrogenase A [Source:HGNC Symbol;Acc:HGNC:6535]	ENSOARG00000009602	0.493036	0.0132318	ENSOART00000010458	LDHA	lactate dehydrogenase A [Source:HGNC Symbol;Acc:HGNC:6535]	ortholog_one2one
ENSG00000105220	1.12899	1.86662e-33	ENST00000587384	GPI	glucose-6-phosphate isomerase [Source:HGNC Symbol;Acc:HGNC:4458]	ENSOARG00000004502	0.319996	0.000340185	ENSOART00000004904	GPI	glucose-6-phosphate isomerase [Source:HGNC Symbol;Acc:HGNC:4458]	ortholog_one2one
ENSG00000156218	-2.04304	1.90443e-33	ENST00000567716	ADAMTSL3	ADAMTS like 3 [Source:HGNC Symbol;Acc:HGNC:14633]	ENSOARG00000014330	-0.246697	0.293121	ENSOART00000015611	ADAMTSL3	ADAMTS like 3 [Source:HGNC Symbol;Acc:HGNC:14633]	ortholog_one2one
ENSG00000197415	-2.55428	2.08044e-33	ENST00000537559	VEPH1	ventricular zone expressed PH domain containing 1 [Source:HGNC Symbol;Acc:HGNC:25735]	ENSOARG00000002703	-0.0791539	0.770564	ENSOART00000002934	VEPH1	ventricular zone expressed PH domain containing 1 [Source:HGNC Symbol;Acc:HGNC:25735]	ortholog_one2one
ENSG00000103356	0.784091	2.32831e-33	ENST00000449606	EARS2	glutamyl-tRNA synthetase 2, mitochondrial [Source:HGNC Symbol;Acc:HGNC:29419]	ENSOARG00000017122	0.322517	0.165089	ENSOART00000018633	EARS2	glutamyl-tRNA synthetase 2, mitochondrial [Source:HGNC Symbol;Acc:HGNC:29419]	ortholog_one2one
ENSG00000112531	-1.13446	2.62027e-33	ENST00000541696	QKI	QKI, KH domain containing RNA binding [Source:HGNC Symbol;Acc:HGNC:21100]	ENSOARG00000004811	-0.243465	0.0175455	ENSOART00000005244	QKI	QKI, KH domain containing RNA binding [Source:HGNC Symbol;Acc:HGNC:21100]	ortholog_one2one
ENSG00000161940	-1.64675	2.67991e-33	ENST00000571729	BCL6B	B-cell CLL/lymphoma 6B [Source:HGNC Symbol;Acc:HGNC:1002]	ENSOARG00000009610	0.00910948	0.975309	ENSOART00000010461	BCL6B	B-cell CLL/lymphoma 6B [Source:HGNC Symbol;Acc:HGNC:1002]	ortholog_one2one
ENSG00000227057	0.835514	2.69806e-33	ENST00000481025	WDR46	WD repeat domain 46 [Source:HGNC Symbol;Acc:HGNC:13923]	ENSOARG00000009215	0.455155	0.0291447	ENSOART00000010040	WDR46	WD repeat domain 46 [Source:HGNC Symbol;Acc:HGNC:13923]	ortholog_one2one
ENSG00000143374	1.09155	2.9556e-33	ENST00000438568	TARS2	threonyl-tRNA synthetase 2, mitochondrial (putative) [Source:HGNC Symbol;Acc:HGNC:30740]	ENSOARG00000020814	0.0434307	0.786737	ENSOART00000022676	TARS2	threonyl-tRNA synthetase 2, mitochondrial (putative) [Source:HGNC Symbol;Acc:HGNC:30740]	ortholog_one2one
ENSG00000251138	5.83748	3.11873e-33	ENST00000548427	AC090502.1
ENSG00000109255	3.97607	3.27969e-33	ENST00000509371	NMU	neuromedin U [Source:HGNC Symbol;Acc:HGNC:7859]
ENSG00000198909	-0.939978	3.53736e-33	ENST00000581732	MAP3K3	mitogen-activated protein kinase kinase kinase 3 [Source:HGNC Symbol;Acc:HGNC:6855]	ENSOARG00000013329	-0.329331	0.0197266	ENSOART00000014499	MAP3K3	mitogen-activated protein kinase kinase kinase 3 [Source:HGNC Symbol;Acc:HGNC:6855]	ortholog_one2one
ENSG00000102359	2.62271	3.64161e-33	ENST00000640282	SRPX2	sushi repeat containing protein, X-linked 2 [Source:HGNC Symbol;Acc:HGNC:30668]	ENSOARG00000002263	0.320762	0.105944	ENSOART00000002454	SRPX2	sushi repeat containing protein, X-linked 2 [Source:HGNC Symbol;Acc:HGNC:30668]	ortholog_one2one
ENSG00000187323	-2.55372	3.70247e-33	ENST00000412726	DCC	DCC netrin 1 receptor [Source:HGNC Symbol;Acc:HGNC:2701]	ENSOARG00000004732	-0.701803	0.0356161	ENSOART00000005153	DCC	DCC netrin 1 receptor [Source:HGNC Symbol;Acc:HGNC:2701]	ortholog_one2one
ENSG00000169894	3.83911	3.80854e-33	ENST00000614399	MUC3A	mucin 3A, cell surface associated [Source:HGNC Symbol;Acc:HGNC:7513]	ENSOARG00000002518	-0.290118	0.489311	ENSOART00000002730			ortholog_one2many
ENSG00000173239	2.80628	3.83299e-33	ENST00000539337	LIPM	lipase family member M [Source:HGNC Symbol;Acc:HGNC:23455]
ENSG00000133800	-2.62021	3.96488e-33	ENST00000531706	LYVE1	lymphatic vessel endothelial hyaluronan receptor 1 [Source:HGNC Symbol;Acc:HGNC:14687]	ENSOARG00000011072	-0.60061	0.0132318	ENSOART00000012041	LYVE1	lymphatic vessel endothelial hyaluronan receptor 1 [Source:HGNC Symbol;Acc:HGNC:14687]	ortholog_one2one
ENSG00000129353	-1.01165	4.01342e-33	ENST00000590475	SLC44A2	solute carrier family 44 member 2 [Source:HGNC Symbol;Acc:HGNC:17292]	ENSOARG00000016774	-0.276951	0.135409	ENSOART00000018269	SLC44A2	solute carrier family 44 member 2 [Source:HGNC Symbol;Acc:HGNC:17292]	ortholog_one2one
ENSG00000104059	-2.5221	4.10225e-33	ENST00000560050	FAM189A1	family with sequence similarity 189 member A1 [Source:HGNC Symbol;Acc:HGNC:29075]
ENSG00000085760	0.83278	4.25915e-33	ENST00000394600	MTIF2	mitochondrial translational initiation factor 2 [Source:HGNC Symbol;Acc:HGNC:7441]	ENSOARG00000002596	-0.119266	0.486811	ENSOART00000002819	MTIF2	mitochondrial translational initiation factor 2 [Source:HGNC Symbol;Acc:HGNC:7441]	ortholog_one2one
ENSG00000159259	1.81312	4.30569e-33	ENST00000481458	CHAF1B	chromatin assembly factor 1 subunit B [Source:HGNC Symbol;Acc:HGNC:1911]	ENSOARG00000013992	0.0993466	0.660982	ENSOART00000015243	CHAF1B	chromatin assembly factor 1 subunit B [Source:HGNC Symbol;Acc:HGNC:1911]	ortholog_one2one
ENSG00000204394	1.23417	4.30986e-33	ENST00000440048	VARS	valyl-tRNA synthetase [Source:HGNC Symbol;Acc:HGNC:12651]	ENSOARG00000012142	0.329923	0.0631157	ENSOART00000013207			ortholog_one2many
ENSG00000237523	2.14758	4.41493e-33	ENST00000432308	LINC00857	long intergenic non-protein coding RNA 857 [Source:HGNC Symbol;Acc:HGNC:45114]
ENSG00000134285	1.6904	4.62997e-33	ENST00000551807	FKBP11	FK506 binding protein 11 [Source:HGNC Symbol;Acc:HGNC:18624]	ENSOARG00000019065	0.721835	1.33e-05	ENSOART00000020759	FKBP11	FK506 binding protein 11 [Source:HGNC Symbol;Acc:HGNC:18624]	ortholog_one2one
ENSG00000135111	-1.92938	4.94276e-33	ENST00000552054	TBX3	T-box 3 [Source:HGNC Symbol;Acc:HGNC:11602]	ENSOARG00000006249	-0.418154	0.0840905	ENSOART00000006797	TBX3	T-box 3 [Source:HGNC Symbol;Acc:HGNC:11602]	ortholog_one2one
ENSG00000163535	1.68019	5.43371e-33	ENST00000469840	SGO2	shugoshin 2 [Source:HGNC Symbol;Acc:HGNC:30812]	ENSOARG00000016031	-0.0217893	0.942482	ENSOART00000017460	SGO2	shugoshin 2 [Source:HGNC Symbol;Acc:HGNC:30812]	ortholog_one2one
ENSG00000140090	-2.02055	5.95308e-33	ENST00000526482	SLC24A4	solute carrier family 24 member 4 [Source:HGNC Symbol;Acc:HGNC:10978]
ENSG00000152137	-1.91854	6.77269e-33	ENST00000542496	HSPB8	heat shock protein family B (small) member 8 [Source:HGNC Symbol;Acc:HGNC:30171]	ENSOARG00000001872	0.43003	0.0658775	ENSOART00000002011	HSPB8	heat shock protein family B (small) member 8 [Source:HGNC Symbol;Acc:HGNC:30171]	ortholog_one2one
ENSG00000136270	1.08035	7.42449e-33	ENST00000495078	TBRG4	transforming growth factor beta regulator 4 [Source:HGNC Symbol;Acc:HGNC:17443]	ENSOARG00000013838	0.0848537	0.566386	ENSOART00000015056	TBRG4	transforming growth factor beta regulator 4 [Source:HGNC Symbol;Acc:HGNC:17443]	ortholog_one2one
ENSG00000159166	1.98189	7.51545e-33	ENST00000633953	LAD1	ladinin 1 [Source:HGNC Symbol;Acc:HGNC:6472]	ENSOARG00000002976	0.22747	0.390479	ENSOART00000003226			ortholog_one2many
ENSG00000279453	-1.41262	7.54441e-33	ENST00000624649	Z99129.4
ENSG00000173715	1.12601	7.58535e-33	ENST00000360962	C11orf80	chromosome 11 open reading frame 80 [Source:HGNC Symbol;Acc:HGNC:26197]	ENSOARG00000008338	0.338345	0.350771	ENSOART00000009070			ortholog_one2one
ENSG00000070669	1.43708	7.79283e-33	ENST00000175506	ASNS	asparagine synthetase (glutamine-hydrolyzing) [Source:HGNC Symbol;Acc:HGNC:753]	ENSOARG00000004686	-0.0120616	0.969831	ENSOART00000005101	ASNS	asparagine synthetase (glutamine-hydrolyzing) [Source:HGNC Symbol;Acc:HGNC:753]	ortholog_one2one
ENSG00000261269	-1.68807	7.91131e-33	ENST00000564956	AC093278.2
ENSG00000244953	-2.84707	8.06305e-33	ENST00000501541	AC087521.1
ENSG00000087274	-0.649439	8.38101e-33	ENST00000446856	ADD1	adducin 1 [Source:HGNC Symbol;Acc:HGNC:243]	ENSOARG00000014772	-0.0549555	0.731889	ENSOART00000016079	ADD1	adducin 1 [Source:HGNC Symbol;Acc:HGNC:243]	ortholog_one2one
ENSG00000100060	-1.49608	9.19546e-33	ENST00000416983	MFNG	MFNG O-fucosylpeptide 3-beta-N-acetylglucosaminyltransferase [Source:HGNC Symbol;Acc:HGNC:7038]	ENSOARG00000019234	-0.360046	0.0927437	ENSOART00000020946	MFNG	MFNG O-fucosylpeptide 3-beta-N-acetylglucosaminyltransferase [Source:HGNC Symbol;Acc:HGNC:7038]	ortholog_one2one
ENSG00000137948	6.13222	9.53705e-33	ENST00000399546	BRDT	bromodomain testis associated [Source:HGNC Symbol;Acc:HGNC:1105]
ENSG00000137285	3.76827	1.03944e-32	ENST00000473006	TUBB2B	tubulin beta 2B class IIb [Source:HGNC Symbol;Acc:HGNC:30829]	ENSOARG00000001174	0.216085	0.180335	ENSOART00000001257			ortholog_one2many
ENSG00000111412	-1.22637	1.06624e-32	ENST00000547606	C12orf49	chromosome 12 open reading frame 49 [Source:HGNC Symbol;Acc:HGNC:26128]	ENSOARG00000005602	0.0342616	0.887546	ENSOART00000006101	C12orf49	chromosome 12 open reading frame 49 [Source:HGNC Symbol;Acc:HGNC:26128]	ortholog_one2one
ENSG00000173611	-1.30306	1.21952e-32	ENST00000336505	SCAI	suppressor of cancer cell invasion [Source:HGNC Symbol;Acc:HGNC:26709]	ENSOARG00000013085	-0.0659396	0.839928	ENSOART00000014230	SCAI	suppressor of cancer cell invasion [Source:HGNC Symbol;Acc:HGNC:26709]	ortholog_one2one
ENSG00000198865	-1.41279	1.26137e-32	ENST00000388827	CCDC152	coiled-coil domain containing 152 [Source:HGNC Symbol;Acc:HGNC:34438]
ENSG00000233461	2.26501	1.32332e-32	ENST00000425412	AL445524.1
ENSG00000146955	1.63079	1.3598e-32	ENST00000537763	RAB19	RAB19, member RAS oncogene family [Source:HGNC Symbol;Acc:HGNC:19982]	ENSOARG00000013047	0.33907	0.257308	ENSOART00000014183	RAB19	RAB19, member RAS oncogene family [Source:HGNC Symbol;Acc:HGNC:19982]	ortholog_one2one
ENSG00000166317	-2.82595	1.41942e-32	ENST00000606523	SYNPO2L	synaptopodin 2 like [Source:HGNC Symbol;Acc:HGNC:23532]
ENSG00000183807	-2.10119	1.42181e-32	ENST00000368557	FAM162B	family with sequence similarity 162 member B [Source:HGNC Symbol;Acc:HGNC:21549]	ENSOARG00000008964	-0.463702	0.127203	ENSOART00000009765	FAM162B	family with sequence similarity 162 member B [Source:HGNC Symbol;Acc:HGNC:21549]	ortholog_one2one
ENSG00000166912	-1.03497	1.42583e-32	ENST00000564787	MTMR10	myotubularin related protein 10 [Source:HGNC Symbol;Acc:HGNC:25999]	ENSOARG00000016152	-0.131309	0.363983	ENSOART00000017593	MTMR10	myotubularin related protein 10 [Source:HGNC Symbol;Acc:HGNC:25999]	ortholog_one2one
ENSG00000274370	-1.69702	1.43579e-32	ENST00000619443	AC130371.2
ENSG00000107833	1.56305	1.4828e-32	ENST00000370110	NPM3	nucleophosmin/nucleoplasmin 3 [Source:HGNC Symbol;Acc:HGNC:7931]	ENSOARG00000016916	0.897256	0.00128284	ENSOART00000018425	NPM3	nucleophosmin/nucleoplasmin 3 [Source:HGNC Symbol;Acc:HGNC:7931]	ortholog_one2one
ENSG00000029153	2.64427	1.49263e-32	ENST00000542388	ARNTL2	aryl hydrocarbon receptor nuclear translocator like 2 [Source:HGNC Symbol;Acc:HGNC:18984]	ENSOARG00000019779	-0.261899	0.541735	ENSOART00000021537	ARNTL2	aryl hydrocarbon receptor nuclear translocator like 2 [Source:HGNC Symbol;Acc:HGNC:18984]	ortholog_one2one
ENSG00000144554	1.44488	1.5193e-32	ENST00000625535	FANCD2	Fanconi anemia complementation group D2 [Source:HGNC Symbol;Acc:HGNC:3585]	ENSOARG00000005211	0.629277	0.01756	ENSOART00000005687	FANCD2	Fanconi anemia complementation group D2 [Source:HGNC Symbol;Acc:HGNC:3585]	ortholog_one2one
ENSG00000260328	3.42829	1.55588e-32	ENST00000562897	AC104024.2
ENSG00000140534	2.52731	1.82167e-32	ENST00000561095	TICRR	TOPBP1 interacting checkpoint and replication regulator [Source:HGNC Symbol;Acc:HGNC:28704]	ENSOARG00000011578	0.765221	0.0065154	ENSOART00000012594	TICRR	TOPBP1 interacting checkpoint and replication regulator [Source:HGNC Symbol;Acc:HGNC:28704]	ortholog_one2one
ENSG00000036473	-3.51594	1.82817e-32	ENST00000488812	OTC	ornithine carbamoyltransferase [Source:HGNC Symbol;Acc:HGNC:8512]
ENSG00000167513	2.38806	1.87256e-32	ENST00000569140	CDT1	chromatin licensing and DNA replication factor 1 [Source:HGNC Symbol;Acc:HGNC:24576]	ENSOARG00000013512	0.0658472	0.722627	ENSOART00000014695	CDT1	chromatin licensing and DNA replication factor 1 [Source:HGNC Symbol;Acc:HGNC:24576]	ortholog_one2one
ENSG00000119862	-1.69775	1.87545e-32	ENST00000409537	LGALSL	galectin like [Source:HGNC Symbol;Acc:HGNC:25012]
ENSG00000100191	-2.14228	1.98201e-32	ENST00000266086	SLC5A4	solute carrier family 5 member 4 [Source:HGNC Symbol;Acc:HGNC:11039]
ENSG00000078269	1.76107	1.98272e-32	ENST00000367122	SYNJ2	synaptojanin 2 [Source:HGNC Symbol;Acc:HGNC:11504]	ENSOARG00000004304	0.274636	0.228268	ENSOART00000004699	SYNJ2	synaptojanin 2 [Source:HGNC Symbol;Acc:HGNC:11504]	ortholog_one2one
ENSG00000140263	1.34961	2.05802e-32	ENST00000558574	SORD	sorbitol dehydrogenase [Source:HGNC Symbol;Acc:HGNC:11184]	ENSOARG00000021059	0.562791	0.00977082	ENSOART00000022944			ortholog_one2many
ENSG00000257894	-2.99894	2.08347e-32	ENST00000553165	AC027288.3
ENSG00000103365	-0.8735	2.09309e-32	ENST00000566547	GGA2	golgi associated, gamma adaptin ear containing, ARF binding protein 2 [Source:HGNC Symbol;Acc:HGNC:16064]	ENSOARG00000017007	0.0218129	0.894547	ENSOART00000018526	GGA2	golgi associated, gamma adaptin ear containing, ARF binding protein 2 [Source:HGNC Symbol;Acc:HGNC:16064]	ortholog_one2one
ENSG00000133466	2.25273	2.09811e-32	ENST00000497071	C1QTNF6	C1q and TNF related 6 [Source:HGNC Symbol;Acc:HGNC:14343]	ENSOARG00000019208	-0.133028	0.739316	ENSOART00000020915	C1QTNF6	C1q and TNF related 6 [Source:HGNC Symbol;Acc:HGNC:14343]	ortholog_one2one
ENSG00000101665	-1.11514	2.14903e-32	ENST00000588190	SMAD7	SMAD family member 7 [Source:HGNC Symbol;Acc:HGNC:6773]	ENSOARG00000003809	-0.372701	0.0413923	ENSOART00000004134			ortholog_one2one
ENSG00000132436	1.55552	2.21981e-32	ENST00000615084	FIGNL1	fidgetin like 1 [Source:HGNC Symbol;Acc:HGNC:13286]	ENSOARG00000008066	0.00025547	0.999204	ENSOART00000008779	FIGNL1	fidgetin like 1 [Source:HGNC Symbol;Acc:HGNC:13286]	ortholog_one2one
ENSG00000165724	0.860795	2.24336e-32	ENST00000471957	ZMYND19	zinc finger MYND-type containing 19 [Source:HGNC Symbol;Acc:HGNC:21146]	ENSOARG00000000775	0.250613	0.435137	ENSOART00000000823			ortholog_one2one
ENSG00000019485	-1.20836	2.26008e-32	ENST00000528980	PRDM11	PR/SET domain 11 [Source:HGNC Symbol;Acc:HGNC:13996]	ENSOARG00000002066	-0.0196343	0.9548	ENSOART00000002221	PRDM11	PR/SET domain 11 [Source:HGNC Symbol;Acc:HGNC:13996]	ortholog_one2one
ENSG00000273033	-1.1397	2.26538e-32	ENST00000610128	LINC02035	long intergenic non-protein coding RNA 2035 [Source:HGNC Symbol;Acc:HGNC:52875]
ENSG00000261373	2.58329	2.32983e-32	ENST00000562298	VPS9D1-AS1	VPS9D1 antisense RNA 1 [Source:HGNC Symbol;Acc:HGNC:48915]
ENSG00000167261	-2.00607	2.35642e-32	ENST00000574316	DPEP2	dipeptidase 2 [Source:HGNC Symbol;Acc:HGNC:23028]	ENSOARG00000003300	-0.0193114	0.95106	ENSOART00000003578	DPEP2	dipeptidase 2 [Source:HGNC Symbol;Acc:HGNC:23028]	ortholog_one2one
ENSG00000198074	5.48531	2.39775e-32	ENST00000496435	AKR1B10	aldo-keto reductase family 1 member B10 [Source:HGNC Symbol;Acc:HGNC:382]
ENSG00000188368	1.95046	2.46488e-32	ENST00000341747	PRR19	proline rich 19 [Source:HGNC Symbol;Acc:HGNC:33728]
ENSG00000117411	1.12755	2.5401e-32	ENST00000372324	B4GALT2	beta-1,4-galactosyltransferase 2 [Source:HGNC Symbol;Acc:HGNC:925]	ENSOARG00000000685	0.207081	0.0579715	ENSOART00000000737	B4GALT2	beta-1,4-galactosyltransferase 2 [Source:HGNC Symbol;Acc:HGNC:925]	ortholog_one2one
ENSG00000183087	-1.62662	2.6383e-32	ENST00000476291	GAS6	growth arrest specific 6 [Source:HGNC Symbol;Acc:HGNC:4168]	ENSOARG00000008588	0.00850046	0.973309	ENSOART00000009349	GAS6	growth arrest specific 6 [Source:HGNC Symbol;Acc:HGNC:4168]	ortholog_one2one
ENSG00000108381	-2.39371	2.64742e-32	ENST00000571278	ASPA	aspartoacylase [Source:HGNC Symbol;Acc:HGNC:756]	ENSOARG00000016806	0.238932	0.567704	ENSOART00000018299	ASPA	aspartoacylase [Source:HGNC Symbol;Acc:HGNC:756]	ortholog_one2one
ENSG00000163467	2.93846	2.70665e-32	ENST00000368251	TSACC	TSSK6 activating cochaperone [Source:HGNC Symbol;Acc:HGNC:30636]	ENSOARG00000005936	0.0564957	0.903108	ENSOART00000006457	TSACC	TSSK6 activating cochaperone [Source:HGNC Symbol;Acc:HGNC:30636]	ortholog_one2one
ENSG00000240476	6.58004	2.71433e-32	ENST00000473756	LINC00973	long intergenic non-protein coding RNA 973 [Source:HGNC Symbol;Acc:HGNC:48868]
ENSG00000163975	3.08148	3.23225e-32	ENST00000473501	MELTF	melanotransferrin [Source:HGNC Symbol;Acc:HGNC:7037]	ENSOARG00000020373	1.20023	3.93e-07	ENSOART00000022183	MELTF	melanotransferrin [Source:HGNC Symbol;Acc:HGNC:7037]	ortholog_one2one
ENSG00000149554	2.12133	3.48192e-32	ENST00000438015	CHEK1	checkpoint kinase 1 [Source:HGNC Symbol;Acc:HGNC:1925]	ENSOARG00000011655	0.20579	0.332584	ENSOART00000012673	CHEK1	checkpoint kinase 1 [Source:HGNC Symbol;Acc:HGNC:1925]	ortholog_one2one
ENSG00000237248	-1.59499	3.50579e-32	ENST00000427111	LINC00987	long intergenic non-protein coding RNA 987 [Source:HGNC Symbol;Acc:HGNC:48911]
ENSG00000113368	1.95587	3.73899e-32	ENST00000494185	LMNB1	lamin B1 [Source:HGNC Symbol;Acc:HGNC:6637]	ENSOARG00000018142	0.331488	0.0534411	ENSOART00000019747	LMNB1	lamin B1 [Source:HGNC Symbol;Acc:HGNC:6637]	ortholog_one2one
ENSG00000178773	2.80688	3.89108e-32	ENST00000564421	CPNE7	copine 7 [Source:HGNC Symbol;Acc:HGNC:2320]	ENSOARG00000014097	0.257288	0.523964	ENSOART00000015351	CPNE7	copine 7 [Source:HGNC Symbol;Acc:HGNC:2320]	ortholog_one2one
ENSG00000117791	-1.43683	3.98017e-32	ENST00000472447	37316	mitochondrial amidoxime reducing component 2 [Source:HGNC Symbol;Acc:HGNC:26064]	ENSOARG00000013134	0.124338	0.531771	ENSOART00000014276	37316	mitochondrial amidoxime reducing component 2 [Source:HGNC Symbol;Acc:HGNC:26064]	ortholog_one2one
ENSG00000124785	-1.96774	4.27506e-32	ENST00000616243	NRN1	neuritin 1 [Source:HGNC Symbol;Acc:HGNC:17972]	ENSOARG00000018650	-0.390434	0.284504	ENSOART00000020297	NRN1	neuritin 1 [Source:HGNC Symbol;Acc:HGNC:17972]	ortholog_one2one
ENSG00000260468	-2.33792	4.32252e-32	ENST00000566787	LINC01290	long intergenic non-protein coding RNA 1290 [Source:HGNC Symbol;Acc:HGNC:50356]
ENSG00000130935	0.841248	4.38587e-32	ENST00000584032	NOL11	nucleolar protein 11 [Source:HGNC Symbol;Acc:HGNC:24557]	ENSOARG00000015771	0.0706426	0.653669	ENSOART00000017172	NOL11	nucleolar protein 11 [Source:HGNC Symbol;Acc:HGNC:24557]	ortholog_one2one
ENSG00000140092	-1.82953	4.58529e-32	ENST00000557570	FBLN5	fibulin 5 [Source:HGNC Symbol;Acc:HGNC:3602]	ENSOARG00000012461	0.367855	0.0811108	ENSOART00000013553	FBLN5	fibulin 5 [Source:HGNC Symbol;Acc:HGNC:3602]	ortholog_one2one
ENSG00000274605	1.73312	4.58529e-32	ENST00000612598	AL355338.1
ENSG00000166025	-1.41565	4.66678e-32	ENST00000537191	AMOTL1	angiomotin like 1 [Source:HGNC Symbol;Acc:HGNC:17811]	ENSOARG00000009411	-0.128169	0.445711	ENSOART00000010247	AMOTL1	angiomotin like 1 [Source:HGNC Symbol;Acc:HGNC:17811]	ortholog_one2one
ENSG00000156052	-0.996759	4.67579e-32	ENST00000411677	GNAQ	G protein subunit alpha q [Source:HGNC Symbol;Acc:HGNC:4390]	ENSOARG00000012393	-0.0857277	0.416039	ENSOART00000013473	GNAQ	G protein subunit alpha q [Source:HGNC Symbol;Acc:HGNC:4390]	ortholog_one2one
ENSG00000261888	-1.87392	4.70798e-32	ENST00000573312	AC144831.1
ENSG00000204566	-3.38487	4.88406e-32
ENSG00000160801	-1.87562	5.06411e-32	ENST00000430002	PTH1R	parathyroid hormone 1 receptor [Source:HGNC Symbol;Acc:HGNC:9608]	ENSOARG00000006638	-0.546973	0.00556495	ENSOART00000007223	PTH1R	parathyroid hormone 1 receptor [Source:HGNC Symbol;Acc:HGNC:9608]	ortholog_one2one
ENSG00000083093	0.882065	5.33316e-32	ENST00000561514	PALB2	partner and localizer of BRCA2 [Source:HGNC Symbol;Acc:HGNC:26144]	ENSOARG00000017218	-0.171348	0.242283	ENSOART00000018740	PALB2	partner and localizer of BRCA2 [Source:HGNC Symbol;Acc:HGNC:26144]	ortholog_one2one
ENSG00000241684	-1.80463	5.52689e-32	ENST00000481312	ADAMTS9-AS2	ADAMTS9 antisense RNA 2 [Source:HGNC Symbol;Acc:HGNC:42435]
ENSG00000184486	5.91989	5.64487e-32	ENST00000328345	POU3F2	POU class 3 homeobox 2 [Source:HGNC Symbol;Acc:HGNC:9215]
ENSG00000033100	1.16036	6.05487e-32	ENST00000465601	CHPF2	chondroitin polymerizing factor 2 [Source:HGNC Symbol;Acc:HGNC:29270]	ENSOARG00000003758	-0.117309	0.373139	ENSOART00000004078	CHPF2	chondroitin polymerizing factor 2 [Source:HGNC Symbol;Acc:HGNC:29270]	ortholog_one2one
ENSG00000265415	2.40957	6.07073e-32	ENST00000577678	AC099850.3
ENSG00000225398	-2.29773	6.1243e-32	ENST00000421970	PGM5P4	phosphoglucomutase 5 pseudogene 4 [Source:HGNC Symbol;Acc:HGNC:49605]
ENSG00000261685	-2.46191	6.2636e-32
ENSG00000205667	4.69856	6.42466e-32	ENST00000381130	ARSH	arylsulfatase family member H [Source:HGNC Symbol;Acc:HGNC:32488]	ENSOARG00000008660	-0.142227	0.735108	ENSOART00000009430	ARSH	arylsulfatase family member H [Source:HGNC Symbol;Acc:HGNC:32488]	ortholog_one2one
ENSG00000204616	3.37922	6.4992e-32	ENST00000493404	TRIM31	tripartite motif containing 31 [Source:HGNC Symbol;Acc:HGNC:16289]	ENSOARG00000016280	0.129462	0.771685	ENSOART00000017731	TRIM31	tripartite motif containing 31 [Source:HGNC Symbol;Acc:HGNC:16289]	ortholog_one2one
ENSG00000174442	1.17132	6.83623e-32	ENST00000613446	ZWILCH	zwilch kinetochore protein [Source:HGNC Symbol;Acc:HGNC:25468]	ENSOARG00000018225	0.165564	0.463347	ENSOART00000019831	ZWILCH	zwilch kinetochore protein [Source:HGNC Symbol;Acc:HGNC:25468]	ortholog_one2one
ENSG00000100479	1.91201	6.90075e-32	ENST00000553805	POLE2	DNA polymerase epsilon 2, accessory subunit [Source:HGNC Symbol;Acc:HGNC:9178]	ENSOARG00000020607	-0.140329	0.601092	ENSOART00000022450	POLE2	DNA polymerase epsilon 2, accessory subunit [Source:HGNC Symbol;Acc:HGNC:9178]	ortholog_one2one
ENSG00000260920	1.61939	7.06514e-32	ENST00000565390	AL031985.3
ENSG00000129195	2.76783	7.16942e-32	ENST00000571572	PIMREG	PICALM interacting mitotic regulator [Source:HGNC Symbol;Acc:HGNC:25483]	ENSOARG00000002044	0.690042	0.0438751	ENSOART00000002202	PIMREG	PICALM interacting mitotic regulator [Source:HGNC Symbol;Acc:HGNC:25483]	ortholog_one2one
ENSG00000079393	5.07155	7.23509e-32	ENST00000607131	DUSP13	dual specificity phosphatase 13 [Source:HGNC Symbol;Acc:HGNC:19681]
ENSG00000188910	3.51082	7.44295e-32	ENST00000373362	GJB3	gap junction protein beta 3 [Source:HGNC Symbol;Acc:HGNC:4285]
ENSG00000184363	1.42694	7.68512e-32	ENST00000525642	PKP3	plakophilin 3 [Source:HGNC Symbol;Acc:HGNC:9025]	ENSOARG00000007888	0.606208	0.00423448	ENSOART00000008590	PKP3	plakophilin 3 [Source:HGNC Symbol;Acc:HGNC:9025]	ortholog_one2one
ENSG00000043591	-3.14756	7.83589e-32	ENST00000369295	ADRB1	adrenoceptor beta 1 [Source:HGNC Symbol;Acc:HGNC:285]	ENSOARG00000013772	-0.26981	0.412242	ENSOART00000014984	ADRB1	adrenoceptor beta 1 [Source:HGNC Symbol;Acc:HGNC:285]	ortholog_one2one
ENSG00000078081	-2.5277	7.91922e-32	ENST00000486686	LAMP3	lysosomal associated membrane protein 3 [Source:HGNC Symbol;Acc:HGNC:14582]	ENSOARG00000020657	1.043	1.9e-06	ENSOART00000022505	LAMP3	lysosomal associated membrane protein 3 [Source:HGNC Symbol;Acc:HGNC:14582]	ortholog_one2one
ENSG00000137868	3.79599	8.49442e-32	ENST00000395105	STRA6	stimulated by retinoic acid 6 [Source:HGNC Symbol;Acc:HGNC:30650]	ENSOARG00000004078	-0.0443918	0.926427	ENSOART00000004434	STRA6	stimulated by retinoic acid 6 [Source:HGNC Symbol;Acc:HGNC:30650]	ortholog_one2one
ENSG00000013810	1.61715	8.67296e-32	ENST00000617535	TACC3	transforming acidic coiled-coil containing protein 3 [Source:HGNC Symbol;Acc:HGNC:11524]	ENSOARG00000015964	0.146015	0.566722	ENSOART00000017382			ortholog_one2many
ENSG00000149557	-1.76961	8.99916e-32	ENST00000527534	FEZ1	fasciculation and elongation protein zeta 1 [Source:HGNC Symbol;Acc:HGNC:3659]	ENSOARG00000011450	-0.172449	0.527337	ENSOART00000012453	FEZ1	fasciculation and elongation protein zeta 1 [Source:HGNC Symbol;Acc:HGNC:3659]	ortholog_one2one
ENSG00000130829	4.51786	9.0256e-32	ENST00000342782	DUSP9	dual specificity phosphatase 9 [Source:HGNC Symbol;Acc:HGNC:3076]	ENSOARG00000007360	0.411607	0.212553	ENSOART00000008008	DUSP9	dual specificity phosphatase 9 [Source:HGNC Symbol;Acc:HGNC:3076]	ortholog_one2one
ENSG00000185010	-1.64323	9.22529e-32	ENST00000453950	F8	coagulation factor VIII [Source:HGNC Symbol;Acc:HGNC:3546]	ENSOARG00000003319	-0.315219	0.0982888	ENSOART00000003610	F8	coagulation factor VIII precursor [Source:RefSeq peptide;Acc:NP_001166021]	ortholog_one2one
ENSG00000183763	1.6816	9.41261e-32	ENST00000473863	TRAIP	TRAF interacting protein [Source:HGNC Symbol;Acc:HGNC:30764]	ENSOARG00000011570	0.143252	0.722416	ENSOART00000012579	TRAIP	TRAF interacting protein [Source:HGNC Symbol;Acc:HGNC:30764]	ortholog_one2one
ENSG00000261008	2.64563	9.61205e-32	ENST00000570152	LINC01572	long intergenic non-protein coding RNA 1572 [Source:HGNC Symbol;Acc:HGNC:51385]
ENSG00000112964	-1.9125	1.05439e-31	ENST00000612626	GHR	growth hormone receptor [Source:HGNC Symbol;Acc:HGNC:4263]	ENSOARG00000008837	-0.364188	0.00564379	ENSOART00000009622	GHR	growth hormone receptor precursor [Source:RefSeq peptide;Acc:NP_001009323]	ortholog_one2one
ENSG00000129521	2.66919	1.12135e-31	ENST00000557521	EGLN3	egl-9 family hypoxia inducible factor 3 [Source:HGNC Symbol;Acc:HGNC:14661]	ENSOARG00000006681	1.31009	6.16e-07	ENSOART00000007261	EGLN3	egl-9 family hypoxia inducible factor 3 [Source:HGNC Symbol;Acc:HGNC:14661]	ortholog_one2one
ENSG00000132376	-1.06662	1.1555e-31	ENST00000574955	INPP5K	inositol polyphosphate-5-phosphatase K [Source:HGNC Symbol;Acc:HGNC:33882]	ENSOARG00000012783	-0.304971	0.0398707	ENSOART00000013899	INPP5K	inositol polyphosphate-5-phosphatase K [Source:HGNC Symbol;Acc:HGNC:33882]	ortholog_one2one
ENSG00000121073	0.779169	1.16063e-31	ENST00000508607	SLC35B1	solute carrier family 35 member B1 [Source:HGNC Symbol;Acc:HGNC:20798]	ENSOARG00000005820	0.284045	0.0429418	ENSOART00000006338	SLC35B1	solute carrier family 35 member B1 [Source:HGNC Symbol;Acc:HGNC:20798]	ortholog_one2one
ENSG00000188176	-1.9983	1.17738e-31	ENST00000570526	SMTNL2	smoothelin like 2 [Source:HGNC Symbol;Acc:HGNC:24764]	ENSOARG00000000645	-0.145272	0.525155	ENSOART00000000690	SMTNL2	smoothelin like 2 [Source:HGNC Symbol;Acc:HGNC:24764]	ortholog_one2one
ENSG00000111077	-1.49781	1.24201e-31	ENST00000550048	TNS2	tensin 2 [Source:HGNC Symbol;Acc:HGNC:19737]	ENSOARG00000016737	-0.221088	0.142677	ENSOART00000018234	TNS2	tensin 2 [Source:HGNC Symbol;Acc:HGNC:19737]	ortholog_one2one
ENSG00000144891	-2.31479	1.27658e-31	ENST00000402260	AGTR1	angiotensin II receptor type 1 [Source:HGNC Symbol;Acc:HGNC:336]	ENSOARG00000015385	-0.540986	0.0757958	ENSOART00000016737	AGTR1	angiotensin II receptor type 1 [Source:HGNC Symbol;Acc:HGNC:336]	ortholog_one2one
ENSG00000131634	-1.69107	1.27658e-31	ENST00000566264	TMEM204	transmembrane protein 204 [Source:HGNC Symbol;Acc:HGNC:14158]	ENSOARG00000015937	-0.214814	0.430998	ENSOART00000017353	TMEM204	transmembrane protein 204 [Source:HGNC Symbol;Acc:HGNC:14158]	ortholog_one2one
ENSG00000114698	-1.30557	1.28452e-31	ENST00000383083	PLSCR4	phospholipid scramblase 4 [Source:HGNC Symbol;Acc:HGNC:16497]	ENSOARG00000005630	-0.445844	0.00175842	ENSOART00000006132	PLSCR4	phospholipid scramblase 4 [Source:HGNC Symbol;Acc:HGNC:16497]	ortholog_one2one
ENSG00000198753	2.72114	1.29446e-31	ENST00000538966	PLXNB3	plexin B3 [Source:HGNC Symbol;Acc:HGNC:9105]	ENSOARG00000006822	0.266154	0.531771	ENSOART00000007428	PLXNB3	plexin B3 [Source:HGNC Symbol;Acc:HGNC:9105]	ortholog_one2one
ENSG00000078596	-1.9276	1.62459e-31	ENST00000434584	ITM2A	integral membrane protein 2A [Source:HGNC Symbol;Acc:HGNC:6173]
ENSG00000186188	-2.50186	1.6318e-31	ENST00000604414	FFAR4	free fatty acid receptor 4 [Source:HGNC Symbol;Acc:HGNC:19061]	ENSOARG00000003215	0.396404	0.159786	ENSOART00000003487	FFAR4	free fatty acid receptor 4 [Source:HGNC Symbol;Acc:HGNC:19061]	ortholog_one2one
ENSG00000119285	1.17508	1.64043e-31	ENST00000366579	HEATR1	HEAT repeat containing 1 [Source:HGNC Symbol;Acc:HGNC:25517]	ENSOARG00000003675	-0.0219159	0.88821	ENSOART00000004020	HEATR1	HEAT repeat containing 1 [Source:HGNC Symbol;Acc:HGNC:25517]	ortholog_one2one
ENSG00000138018	1.25937	1.64576e-31	ENST00000613142	SELENOI	selenoprotein I [Source:HGNC Symbol;Acc:HGNC:29361]	ENSOARG00000018771	0.0121956	0.95587	ENSOART00000020445	SELENOI	selenoprotein I [Source:HGNC Symbol;Acc:HGNC:29361]	ortholog_one2one
ENSG00000148848	3.0172	1.8383e-31	ENST00000494661	ADAM12	ADAM metallopeptidase domain 12 [Source:HGNC Symbol;Acc:HGNC:190]	ENSOARG00000012241	0.587069	0.0772409	ENSOART00000013317	ADAM12	ADAM metallopeptidase domain 12 [Source:HGNC Symbol;Acc:HGNC:190]	ortholog_one2one
ENSG00000204610	5.76325	1.88902e-31	ENST00000619857	TRIM15	tripartite motif containing 15 [Source:HGNC Symbol;Acc:HGNC:16284]
ENSG00000007968	2.27959	1.9333e-31	ENST00000487237	E2F2	E2F transcription factor 2 [Source:HGNC Symbol;Acc:HGNC:3114]	ENSOARG00000007334	0.0842683	0.83161	ENSOART00000007979	E2F2	E2F transcription factor 2 [Source:HGNC Symbol;Acc:HGNC:3114]	ortholog_one2one
ENSG00000278023	3.05985	1.94039e-31	ENST00000639942	RDM1	RAD52 motif containing 1 [Source:HGNC Symbol;Acc:HGNC:19950]
ENSG00000108387	-1.42654	1.98431e-31	ENST00000393086	SEPT4	septin 4 [Source:HGNC Symbol;Acc:HGNC:9165]	ENSOARG00000010822	0.0418418	0.86005	ENSOART00000011773			ortholog_one2one
ENSG00000122861	2.89177	2.07994e-31	ENST00000446342	PLAU	plasminogen activator, urokinase [Source:HGNC Symbol;Acc:HGNC:9052]	ENSOARG00000008473	-0.239599	0.256699	ENSOART00000009220	PLAU	urokinase-type plasminogen activator precursor [Source:RefSeq peptide;Acc:NP_001157065]	ortholog_one2one
ENSG00000233532	4.38578	2.08429e-31	ENST00000444865	LINC00460	long intergenic non-protein coding RNA 460 [Source:HGNC Symbol;Acc:HGNC:42809]
ENSG00000023839	4.36182	2.24611e-31	ENST00000496621	ABCC2	ATP binding cassette subfamily C member 2 [Source:HGNC Symbol;Acc:HGNC:53]
ENSG00000149488	-2.62137	2.34082e-31	ENST00000496948	TMC2	transmembrane channel like 2 [Source:HGNC Symbol;Acc:HGNC:16527]
ENSG00000137875	3.81044	2.41519e-31	ENST00000561198	BCL2L10	BCL2 like 10 [Source:HGNC Symbol;Acc:HGNC:993]
ENSG00000197852	-1.38661	2.43392e-31	ENST00000625113	FAM212B	family with sequence similarity 212 member B [Source:HGNC Symbol;Acc:HGNC:28045]	ENSOARG00000019648	-0.144883	0.565294	ENSOART00000021397	FAM212B	family with sequence similarity 212 member B [Source:HGNC Symbol;Acc:HGNC:28045]	ortholog_one2one
ENSG00000136732	-1.50567	2.43985e-31	ENST00000356887	GYPC	glycophorin C (Gerbich blood group) [Source:HGNC Symbol;Acc:HGNC:4704]	ENSOARG00000013621	-0.512943	0.00631159	ENSOART00000014819	GYPC	glycophorin C (Gerbich blood group) [Source:HGNC Symbol;Acc:HGNC:4704]	ortholog_one2one
ENSG00000172244	1.85681	2.48885e-31	ENST00000514462	C5orf34	chromosome 5 open reading frame 34 [Source:HGNC Symbol;Acc:HGNC:24738]	ENSOARG00000008636	-0.15369	0.496321	ENSOART00000009400	C5orf34	chromosome 5 open reading frame 34 [Source:HGNC Symbol;Acc:HGNC:24738]	ortholog_one2one
ENSG00000168234	1.41609	2.55161e-31	ENST00000584095	TTC39C	tetratricopeptide repeat domain 39C [Source:HGNC Symbol;Acc:HGNC:26595]	ENSOARG00000007567	-0.085428	0.700207	ENSOART00000008244	TTC39C	tetratricopeptide repeat domain 39C [Source:HGNC Symbol;Acc:HGNC:26595]	ortholog_one2one
ENSG00000185238	0.870757	2.59101e-31	ENST00000529592	PRMT3	protein arginine methyltransferase 3 [Source:HGNC Symbol;Acc:HGNC:30163]	ENSOARG00000008231	0.154168	0.417429	ENSOART00000008959	PRMT3	protein arginine methyltransferase 3 [Source:HGNC Symbol;Acc:HGNC:30163]	ortholog_one2one
ENSG00000117114	-1.62778	2.60038e-31	ENST00000370717	ADGRL2	adhesion G protein-coupled receptor L2 [Source:HGNC Symbol;Acc:HGNC:18582]	ENSOARG00000013620	-0.195462	0.282469	ENSOART00000014831	ADGRL2	adhesion G protein-coupled receptor L2 [Source:HGNC Symbol;Acc:HGNC:18582]	ortholog_one2one
ENSG00000076003	1.53687	2.63513e-31	ENST00000483902	MCM6	minichromosome maintenance complex component 6 [Source:HGNC Symbol;Acc:HGNC:6949]	ENSOARG00000010614	0.037084	0.857413	ENSOART00000011547	MCM6	minichromosome maintenance complex component 6 [Source:HGNC Symbol;Acc:HGNC:6949]	ortholog_one2one
ENSG00000125462	4.24206	2.73206e-31	ENST00000615748	C1orf61	chromosome 1 open reading frame 61 [Source:HGNC Symbol;Acc:HGNC:30780]
ENSG00000120659	3.48933	2.84019e-31	ENST00000239849	TNFSF11	TNF superfamily member 11 [Source:HGNC Symbol;Acc:HGNC:11926]
ENSG00000185291	-1.58569	2.90747e-31	ENST00000381469	IL3RA	interleukin 3 receptor subunit alpha [Source:HGNC Symbol;Acc:HGNC:6012]	ENSOARG00000007618	-0.632066	0.0537333	ENSOART00000008294	IL3RA	interleukin 3 receptor subunit alpha [Source:HGNC Symbol;Acc:HGNC:6012]	ortholog_one2one
ENSG00000236345	3.28852	2.91117e-31	ENST00000429530	AL354719.2
ENSG00000149948	5.20053	2.92094e-31	ENST00000539662	HMGA2	high mobility group AT-hook 2 [Source:HGNC Symbol;Acc:HGNC:5009]	ENSOARG00000002929	0.532457	0.153979	ENSOART00000003169			ortholog_one2one
ENSG00000204019	6.28657	2.92109e-31	ENST00000371894	CT83	cancer/testis antigen 83 [Source:HGNC Symbol;Acc:HGNC:33494]
ENSG00000185480	1.90666	2.98976e-31	ENST00000535811	PARPBP	PARP1 binding protein [Source:HGNC Symbol;Acc:HGNC:26074]	ENSOARG00000015689	0.553829	0.0741782	ENSOART00000017075	PARPBP	PARP1 binding protein [Source:HGNC Symbol;Acc:HGNC:26074]	ortholog_one2one
ENSG00000105865	1.04908	3.00266e-31	ENST00000485825	DUS4L	dihydrouridine synthase 4 like [Source:HGNC Symbol;Acc:HGNC:21517]	ENSOARG00000005713	0.0180817	0.951123	ENSOART00000006220	DUS4L	dihydrouridine synthase 4 like [Source:HGNC Symbol;Acc:HGNC:21517]	ortholog_one2one
ENSG00000020256	0.793677	3.02045e-31	ENST00000461898	ZFP64	ZFP64 zinc finger protein [Source:HGNC Symbol;Acc:HGNC:15940]	ENSOARG00000014820	0.137815	0.39461	ENSOART00000016130	ZFP64	ZFP64 zinc finger protein [Source:HGNC Symbol;Acc:HGNC:15940]	ortholog_one2one
ENSG00000136848	-1.13069	3.12468e-31	ENST00000259371	DAB2IP	DAB2 interacting protein [Source:HGNC Symbol;Acc:HGNC:17294]	ENSOARG00000014423	0.300709	0.059466	ENSOART00000015707	DAB2IP	DAB2 interacting protein [Source:HGNC Symbol;Acc:HGNC:17294]	ortholog_one2one
ENSG00000152527	-1.82149	3.13754e-31	ENST00000490038	PLEKHH2	pleckstrin homology, MyTH4 and FERM domain containing H2 [Source:HGNC Symbol;Acc:HGNC:30506]	ENSOARG00000006930	-0.325047	0.163384	ENSOART00000007539	PLEKHH2	pleckstrin homology, MyTH4 and FERM domain containing H2 [Source:HGNC Symbol;Acc:HGNC:30506]	ortholog_one2one
ENSG00000165197	-3.32342	3.43982e-31	ENST00000488351	VEGFD	vascular endothelial growth factor D [Source:HGNC Symbol;Acc:HGNC:3708]	ENSOARG00000012064	-0.417165	0.110708	ENSOART00000013124	VEGFD	vascular endothelial growth factor D [Source:HGNC Symbol;Acc:HGNC:3708]	ortholog_one2one
ENSG00000197713	0.85223	3.50791e-31	ENST00000354506	RPE	ribulose-5-phosphate-3-epimerase [Source:HGNC Symbol;Acc:HGNC:10293]	ENSOARG00000019149	0.015725	0.954078	ENSOART00000020855			ortholog_one2many
ENSG00000146242	1.85459	3.60052e-31	ENST00000535040	TPBG	trophoblast glycoprotein [Source:HGNC Symbol;Acc:HGNC:12004]	ENSOARG00000019958	0.543604	0.0666661	ENSOART00000021726			ortholog_one2one
ENSG00000196497	1.20233	3.81899e-31	ENST00000625289	IPO4	importin 4 [Source:HGNC Symbol;Acc:HGNC:19426]	ENSOARG00000019188	0.391656	0.0311251	ENSOART00000020895	IPO4	importin 4 [Source:HGNC Symbol;Acc:HGNC:19426]	ortholog_one2one
ENSG00000109065	0.855673	3.92091e-31	ENST00000579837	NAT9	N-acetyltransferase 9 (putative) [Source:HGNC Symbol;Acc:HGNC:23133]	ENSOARG00000012163	-0.0624023	0.770283	ENSOART00000013228	NAT9	N-acetyltransferase 9 (putative) [Source:HGNC Symbol;Acc:HGNC:23133]	ortholog_one2one
ENSG00000156531	0.78492	3.99357e-31	ENST00000625464	PHF6	PHD finger protein 6 [Source:HGNC Symbol;Acc:HGNC:18145]	ENSOARG00000012111	0.159639	0.278604	ENSOART00000013173	PHF6	PHD finger protein 6 [Source:HGNC Symbol;Acc:HGNC:18145]	ortholog_one2one
ENSG00000130518	-2.84317	4.07752e-31	ENST00000612316	KIAA1683	KIAA1683 [Source:HGNC Symbol;Acc:HGNC:29350]
ENSG00000157570	-1.6903	4.14822e-31	ENST00000340160	TSPAN18	tetraspanin 18 [Source:HGNC Symbol;Acc:HGNC:20660]	ENSOARG00000001835	0.0955021	0.703413	ENSOART00000001972	TSPAN18	tetraspanin 18 [Source:HGNC Symbol;Acc:HGNC:20660]	ortholog_one2one
ENSG00000108379	2.0753	4.46951e-31	ENST00000576471	WNT3	Wnt family member 3 [Source:HGNC Symbol;Acc:HGNC:12782]
ENSG00000152402	-1.83238	4.51693e-31	ENST00000347596	GUCY1A2	guanylate cyclase 1 soluble subunit alpha 2 [Source:HGNC Symbol;Acc:HGNC:4684]
ENSG00000104147	2.29974	4.73059e-31	ENST00000560640	OIP5	Opa interacting protein 5 [Source:HGNC Symbol;Acc:HGNC:20300]	ENSOARG00000020342	0.343824	0.322183	ENSOART00000022151	OIP5	Opa interacting protein 5 [Source:HGNC Symbol;Acc:HGNC:20300]	ortholog_one2one
ENSG00000125414	-3.06888	5.03931e-31	ENST00000622564	MYH2	myosin heavy chain 2 [Source:HGNC Symbol;Acc:HGNC:7572]
ENSG00000123131	1.4743	5.39612e-31	ENST00000439422	PRDX4	peroxiredoxin 4 [Source:HGNC Symbol;Acc:HGNC:17169]	ENSOARG00000016592	0.254533	0.0436378	ENSOART00000018073	PRDX4	peroxiredoxin 4 [Source:HGNC Symbol;Acc:HGNC:17169]	ortholog_one2one
ENSG00000166598	0.843138	5.76957e-31	ENST00000640977	HSP90B1	heat shock protein 90 beta family member 1 [Source:HGNC Symbol;Acc:HGNC:12028]	ENSOARG00000016366	0.567443	0.000193004	ENSOART00000017829	HSP90B1	heat shock protein 90 beta family member 1 [Source:HGNC Symbol;Acc:HGNC:12028]	ortholog_one2one
ENSG00000159640	-1.5942	5.82582e-31	ENST00000428043	ACE	angiotensin I converting enzyme [Source:HGNC Symbol;Acc:HGNC:2707]	ENSOARG00000012958	-0.439536	0.0866175	ENSOART00000014094	ACE	angiotensin I converting enzyme [Source:HGNC Symbol;Acc:HGNC:2707]	ortholog_one2one
ENSG00000169436	3.17621	5.82582e-31	ENST00000435777	COL22A1	collagen type XXII alpha 1 chain [Source:HGNC Symbol;Acc:HGNC:22989]	ENSOARG00000004606	0.153783	0.69543	ENSOART00000005030	COL22A1	collagen type XXII alpha 1 chain [Source:HGNC Symbol;Acc:HGNC:22989]	ortholog_one2one
ENSG00000111012	2.42114	5.85981e-31	ENST00000546496	CYP27B1	cytochrome P450 family 27 subfamily B member 1 [Source:HGNC Symbol;Acc:HGNC:2606]	ENSOARG00000005222	0.692724	0.0423986	ENSOART00000005696	CYP27B1	cytochrome P450 family 27 subfamily B member 1 [Source:HGNC Symbol;Acc:HGNC:2606]	ortholog_one2one
ENSG00000058804	1.18567	6.03942e-31	ENST00000480952	NDC1	NDC1 transmembrane nucleoporin [Source:HGNC Symbol;Acc:HGNC:25525]	ENSOARG00000006547	0.110797	0.545161	ENSOART00000007119	NDC1	NDC1 transmembrane nucleoporin [Source:HGNC Symbol;Acc:HGNC:25525]	ortholog_one2one
ENSG00000196876	2.6667	6.69251e-31	ENST00000545061	SCN8A	sodium voltage-gated channel alpha subunit 8 [Source:HGNC Symbol;Acc:HGNC:10596]	ENSOARG00000017269	-0.154701	0.596786	ENSOART00000018802	SCN8A	sodium voltage-gated channel alpha subunit 8 [Source:HGNC Symbol;Acc:HGNC:10596]	ortholog_one2one
ENSG00000164932	3.32083	6.722e-31	ENST00000520880	CTHRC1	collagen triple helix repeat containing 1 [Source:HGNC Symbol;Acc:HGNC:18831]	ENSOARG00000016509	0.244019	0.56116	ENSOART00000017976	CTHRC1	collagen triple helix repeat containing 1 [Source:HGNC Symbol;Acc:HGNC:18831]	ortholog_one2one
ENSG00000182379	3.8537	7.00105e-31	ENST00000555154	NXPH4	neurexophilin 4 [Source:HGNC Symbol;Acc:HGNC:8078]	ENSOARG00000017884	0.47619	0.204288	ENSOART00000019459	NXPH4	neurexophilin 4 [Source:HGNC Symbol;Acc:HGNC:8078]	ortholog_one2one
ENSG00000176890	1.80317	7.42579e-31	ENST00000581920	TYMS	thymidylate synthetase [Source:HGNC Symbol;Acc:HGNC:12441]	ENSOARG00000009367	0.50305	0.0662284	ENSOART00000010196	TYMS	thymidylate synthetase [Source:HGNC Symbol;Acc:HGNC:12441]	ortholog_one2one
ENSG00000259417	-3.21524	7.64482e-31	ENST00000560778	CTXND1	cortexin domain containing 1 [Source:HGNC Symbol;Acc:HGNC:50507]	ENSOARG00000017476	0.219184	0.618978	ENSOART00000019020	CTXND1	cortexin domain containing 1 [Source:HGNC Symbol;Acc:HGNC:50507]	ortholog_one2one
ENSG00000260966	-1.37951	7.83069e-31	ENST00000561652	AP001486.2
ENSG00000168539	-3.84303	8.36651e-31	ENST00000536524	CHRM1	cholinergic receptor muscarinic 1 [Source:HGNC Symbol;Acc:HGNC:1950]
ENSG00000076604	1.01252	8.77725e-31	ENST00000618771	TRAF4	TNF receptor associated factor 4 [Source:HGNC Symbol;Acc:HGNC:12034]	ENSOARG00000004112	0.284417	0.0145428	ENSOART00000004470	TRAF4	TNF receptor associated factor 4 [Source:HGNC Symbol;Acc:HGNC:12034]	ortholog_one2one
ENSG00000126458	-1.39208	9.07023e-31	ENST00000601532	RRAS	related RAS viral (r-ras) oncogene homolog [Source:HGNC Symbol;Acc:HGNC:10447]	ENSOARG00000013273	-0.194092	0.278411	ENSOART00000014431	RRAS	related RAS viral (r-ras) oncogene homolog [Source:HGNC Symbol;Acc:HGNC:10447]	ortholog_one2one
ENSG00000128268	-2.75553	9.15598e-31	ENST00000418314	MGAT3	mannosyl (beta-1,4-)-glycoprotein beta-1,4-N-acetylglucosaminyltransferase [Source:HGNC Symbol;Acc:HGNC:7046]	ENSOARG00000016677	0.111777	0.821754	ENSOART00000018161	MGAT3	mannosyl (beta-1,4-)-glycoprotein beta-1,4-N-acetylglucosaminyltransferase [Source:HGNC Symbol;Acc:HGNC:7046]	ortholog_one2one
ENSG00000272789	-3.16044	9.21871e-31	ENST00000609697	AC010976.2
ENSG00000141161	-2.3941	9.27355e-31	ENST00000591048	UNC45B	unc-45 myosin chaperone B [Source:HGNC Symbol;Acc:HGNC:14304]
ENSG00000269186	-3.67327	9.45775e-31	ENST00000601250	LINC01082	long intergenic non-protein coding RNA 1082 [Source:HGNC Symbol;Acc:HGNC:49125]
ENSG00000261338	-1.37716	9.47321e-31	ENST00000562328	AC021016.2
ENSG00000099260	-1.77992	1.00587e-30	ENST00000615664	PALMD	palmdelphin [Source:HGNC Symbol;Acc:HGNC:15846]	ENSOARG00000017683	-0.0972057	0.55394	ENSOART00000019243	PALMD	palmdelphin [Source:HGNC Symbol;Acc:HGNC:15846]	ortholog_one2one
ENSG00000171792	0.924608	1.01142e-30	ENST00000618250	RHNO1	RAD9-HUS1-RAD1 interacting nuclear orphan 1 [Source:HGNC Symbol;Acc:HGNC:28206]	ENSOARG00000010979	0.452127	0.00291127	ENSOART00000011941	RHNO1	RAD9-HUS1-RAD1 interacting nuclear orphan 1 [Source:HGNC Symbol;Acc:HGNC:28206]	ortholog_one2one
ENSG00000141449	2.94889	1.02594e-30	ENST00000424526	GREB1L	growth regulation by estrogen in breast cancer 1 like [Source:HGNC Symbol;Acc:HGNC:31042]	ENSOARG00000008539	0.0928361	0.799598	ENSOART00000009303	GREB1L	growth regulation by estrogen in breast cancer 1 like [Source:HGNC Symbol;Acc:HGNC:31042]	ortholog_one2one
ENSG00000126351	-1.11244	1.03244e-30	ENST00000577637	THRA	thyroid hormone receptor, alpha [Source:HGNC Symbol;Acc:HGNC:11796]	ENSOARG00000012886	-0.360522	0.0164843	ENSOART00000014008	THRA	thyroid hormone receptor, alpha [Source:HGNC Symbol;Acc:HGNC:11796]	ortholog_one2one
ENSG00000119203	0.833937	1.15887e-30	ENST00000489403	CPSF3	cleavage and polyadenylation specific factor 3 [Source:HGNC Symbol;Acc:HGNC:2326]	ENSOARG00000015073	0.102708	0.429885	ENSOART00000016409	CPSF3	cleavage and polyadenylation specific factor 3 [Source:HGNC Symbol;Acc:HGNC:2326]	ortholog_one2one
ENSG00000149925	1.20967	1.1765e-30	ENST00000627059	ALDOA	aldolase, fructose-bisphosphate A [Source:HGNC Symbol;Acc:HGNC:414]	ENSOARG00000004143	0.252124	0.0231887	ENSOART00000004506	ALDOA	aldolase, fructose-bisphosphate A [Source:HGNC Symbol;Acc:HGNC:414]	ortholog_one2one
ENSG00000281189	1.81355	1.19149e-30	ENST00000627071	GHET1	gastric carcinoma proliferation enhancing transcript 1 [Source:HGNC Symbol;Acc:HGNC:49425]
ENSG00000110063	0.663168	1.29176e-30	ENST00000529149	DCPS	decapping enzyme, scavenger [Source:HGNC Symbol;Acc:HGNC:29812]	ENSOARG00000012785	0.0137793	0.950521	ENSOART00000013895	DCPS	decapping enzyme, scavenger [Source:HGNC Symbol;Acc:HGNC:29812]	ortholog_one2one
ENSG00000117758	-0.870901	1.30453e-30	ENST00000472285	STX12	syntaxin 12 [Source:HGNC Symbol;Acc:HGNC:11430]	ENSOARG00000003303	-0.138253	0.330021	ENSOART00000003586	STX12	syntaxin 12 [Source:HGNC Symbol;Acc:HGNC:11430]	ortholog_one2one
ENSG00000145358	2.61057	1.3237e-30	ENST00000513992	DDIT4L	DNA damage inducible transcript 4 like [Source:HGNC Symbol;Acc:HGNC:30555]	ENSOARG00000013734	-0.178943	0.65345	ENSOART00000014941	DDIT4L	DNA damage inducible transcript 4 like [Source:HGNC Symbol;Acc:HGNC:30555]	ortholog_one2one
ENSG00000233539	3.86674	1.3406e-30	ENST00000469937	AC011294.1
ENSG00000141696	1.80107	1.46774e-30	ENST00000393928	P3H4	prolyl 3-hydroxylase family member 4 (non-enzymatic) [Source:HGNC Symbol;Acc:HGNC:16946]	ENSOARG00000017538	0.184056	0.37944	ENSOART00000019089			ortholog_one2one
ENSG00000124787	1.50395	1.48484e-30	ENST00000618533	RPP40	ribonuclease P/MRP subunit p40 [Source:HGNC Symbol;Acc:HGNC:20992]	ENSOARG00000018783	0.175355	0.538019	ENSOART00000020457	RPP40	ribonuclease P/MRP subunit p40 [Source:HGNC Symbol;Acc:HGNC:20992]	ortholog_one2one
ENSG00000006634	1.47203	1.50148e-30	ENST00000498726	DBF4	DBF4 zinc finger [Source:HGNC Symbol;Acc:HGNC:17364]	ENSOARG00000013264	0.366084	0.0554505	ENSOART00000014424	DBF4	DBF4 zinc finger [Source:HGNC Symbol;Acc:HGNC:17364]	ortholog_one2one
ENSG00000203721	3.75345	1.77542e-30	ENST00000637098	LINC00862	long intergenic non-protein coding RNA 862 [Source:HGNC Symbol;Acc:HGNC:21901]
ENSG00000204839	2.09729	1.84743e-30	ENST00000529971	MROH6	maestro heat like repeat family member 6 [Source:HGNC Symbol;Acc:HGNC:27814]	ENSOARG00000000429	0.349331	0.369601	ENSOART00000000466	MROH6	maestro heat like repeat family member 6 [Source:HGNC Symbol;Acc:HGNC:27814]	ortholog_one2one
ENSG00000260037	-1.71794	1.85306e-30	ENST00000561834	AC104938.1
ENSG00000146205	1.66137	1.85504e-30	ENST00000459928	ANO7	anoctamin 7 [Source:HGNC Symbol;Acc:HGNC:31677]
ENSG00000124615	-1.36405	1.9196e-30	ENST00000487924	MOCS1	molybdenum cofactor synthesis 1 [Source:HGNC Symbol;Acc:HGNC:7190]	ENSOARG00000000480	-0.40025	0.00791699	ENSOART00000000512			ortholog_one2one
ENSG00000170965	4.14574	1.96044e-30	ENST00000466797	PLAC1	placenta specific 1 [Source:HGNC Symbol;Acc:HGNC:9044]
ENSG00000177453	-2.35656	2.06267e-30	ENST00000512796	NIM1K	NIM1 serine/threonine protein kinase [Source:HGNC Symbol;Acc:HGNC:28646]	ENSOARG00000008720	-0.409283	0.242337	ENSOART00000009499	NIM1K	NIM1 serine/threonine protein kinase [Source:HGNC Symbol;Acc:HGNC:28646]	ortholog_one2one
ENSG00000140044	-1.40507	2.06516e-30	ENST00000437176	JDP2	Jun dimerization protein 2 [Source:HGNC Symbol;Acc:HGNC:17546]	ENSOARG00000001796	-0.160152	0.462715	ENSOART00000001932	JDP2	Jun dimerization protein 2 [Source:HGNC Symbol;Acc:HGNC:17546]	ortholog_one2one
ENSG00000132768	0.916729	2.12506e-30	ENST00000527319	DPH2	DPH2 homolog [Source:HGNC Symbol;Acc:HGNC:3004]	ENSOARG00000000648	-0.0891928	0.737584	ENSOART00000000692	DPH2	DPH2 homolog [Source:HGNC Symbol;Acc:HGNC:3004]	ortholog_one2one
ENSG00000178217	-2.17666	2.49101e-30	ENST00000481537	SH2D4B	SH2 domain containing 4B [Source:HGNC Symbol;Acc:HGNC:31440]
ENSG00000259933	3.41039	2.49577e-30	ENST00000563284	AC009065.2
ENSG00000145990	-1.62509	2.59022e-30	ENST00000612338	GFOD1	glucose-fructose oxidoreductase domain containing 1 [Source:HGNC Symbol;Acc:HGNC:21096]	ENSOARG00000013608	0.0310887	0.93146	ENSOART00000014803	GFOD1	glucose-fructose oxidoreductase domain containing 1 [Source:HGNC Symbol;Acc:HGNC:21096]	ortholog_one2one
ENSG00000196793	1.46666	2.66142e-30	ENST00000426961	ZNF239	zinc finger protein 239 [Source:HGNC Symbol;Acc:HGNC:13031]	ENSOARG00000003720	-0.00996609	0.973845	ENSOART00000004039	ZNF239	zinc finger protein 239 [Source:HGNC Symbol;Acc:HGNC:13031]	ortholog_one2one
ENSG00000103257	2.34137	2.69839e-30	ENST00000563489	SLC7A5	solute carrier family 7 member 5 [Source:HGNC Symbol;Acc:HGNC:11063]	ENSOARG00000012129	0.550327	0.0226432	ENSOART00000013200	SLC7A5	solute carrier family 7 member 5 [Source:HGNC Symbol;Acc:HGNC:11063]	ortholog_one2one
ENSG00000067225	1.04133	2.72005e-30	ENST00000568883	PKM	pyruvate kinase, muscle [Source:HGNC Symbol;Acc:HGNC:9021]	ENSOARG00000018886	0.619506	0.000139062	ENSOART00000020568	PKM	pyruvate kinase, muscle [Source:HGNC Symbol;Acc:HGNC:9021]	ortholog_one2one
ENSG00000235997	-2.11838	2.72005e-30	ENST00000421976	LINC01936	long intergenic non-protein coding RNA 1936 [Source:HGNC Symbol;Acc:HGNC:52759]
ENSG00000101911	0.866894	2.73018e-30	ENST00000461630	PRPS2	phosphoribosyl pyrophosphate synthetase 2 [Source:HGNC Symbol;Acc:HGNC:9465]	ENSOARG00000011246	-0.227553	0.371216	ENSOART00000012227	PRPS2	phosphoribosyl pyrophosphate synthetase 2 [Source:HGNC Symbol;Acc:HGNC:9465]	ortholog_one2one
ENSG00000140650	1.11056	2.85807e-30	ENST00000562025	PMM2	phosphomannomutase 2 [Source:HGNC Symbol;Acc:HGNC:9115]	ENSOARG00000005321	0.223918	0.225422	ENSOART00000005798	PMM2	phosphomannomutase 2 [Source:HGNC Symbol;Acc:HGNC:9115]	ortholog_one2one
ENSG00000230882	2.77335	2.85807e-30	ENST00000421546	AC005077.4
ENSG00000156802	1.83158	2.85849e-30	ENST00000530065	ATAD2	ATPase family, AAA domain containing 2 [Source:HGNC Symbol;Acc:HGNC:30123]	ENSOARG00000010247	-0.128324	0.602008	ENSOART00000011161	ATAD2	ATPase family, AAA domain containing 2 [Source:HGNC Symbol;Acc:HGNC:30123]	ortholog_one2one
ENSG00000144395	2.03911	3.0091e-30	ENST00000483877	CCDC150	coiled-coil domain containing 150 [Source:HGNC Symbol;Acc:HGNC:26834]	ENSOARG00000014947	-0.292727	0.290503	ENSOART00000016281	CCDC150	coiled-coil domain containing 150 [Source:HGNC Symbol;Acc:HGNC:26834]	ortholog_one2one
ENSG00000205420	5.17324	3.2108e-30	ENST00000549754	KRT6A	keratin 6A [Source:HGNC Symbol;Acc:HGNC:6443]	ENSOARG00000017002	1.80781	2.73e-10	ENSOART00000018519			ortholog_many2many
ENSG00000127831	4.3029	3.34994e-30	ENST00000419986	VIL1	villin 1 [Source:HGNC Symbol;Acc:HGNC:12690]
ENSG00000068383	-0.804853	3.53456e-30	ENST00000445580	INPP5A	inositol polyphosphate-5-phosphatase A [Source:HGNC Symbol;Acc:HGNC:6076]	ENSOARG00000016663	-0.388927	7.42e-05	ENSOART00000018150	INPP5A	inositol polyphosphate-5-phosphatase A [Source:HGNC Symbol;Acc:HGNC:6076]	ortholog_one2one
ENSG00000273771	-2.13495	3.61063e-30	ENST00000616608	AC024337.2
ENSG00000073712	-1.24908	3.65303e-30	ENST00000343279	FERMT2	fermitin family member 2 [Source:HGNC Symbol;Acc:HGNC:15767]	ENSOARG00000021064	-0.245924	0.167819	ENSOART00000022951	FERMT2	fermitin family member 2 [Source:HGNC Symbol;Acc:HGNC:15767]	ortholog_one2one
ENSG00000006625	1.52576	3.78572e-30	ENST00000005374	GGCT	gamma-glutamylcyclotransferase [Source:HGNC Symbol;Acc:HGNC:21705]
ENSG00000254959	-3.02309	3.84527e-30	ENST00000451002	INMT-MINDY4	INMT-MINDY4 readthrough (NMD candidate) [Source:HGNC Symbol;Acc:HGNC:41995]
ENSG00000157927	-2.19336	4.08053e-30	ENST00000457174	RADIL	Rap associating with DIL domain [Source:HGNC Symbol;Acc:HGNC:22226]	ENSOARG00000003465	-0.0891342	0.73029	ENSOART00000003769	RADIL	Rap associating with DIL domain [Source:HGNC Symbol;Acc:HGNC:22226]	ortholog_one2one
ENSG00000113249	4.61436	4.10615e-30	ENST00000625904	HAVCR1	hepatitis A virus cellular receptor 1 [Source:HGNC Symbol;Acc:HGNC:17866]	ENSOARG00000010828	0.610099	0.077155	ENSOART00000011777			ortholog_one2many
ENSG00000179083	5.24593	4.22613e-30	ENST00000322139	FAM133A	family with sequence similarity 133 member A [Source:HGNC Symbol;Acc:HGNC:26748]
ENSG00000172037	-1.07632	4.31146e-30	ENST00000494831	LAMB2	laminin subunit beta 2 [Source:HGNC Symbol;Acc:HGNC:6487]	ENSOARG00000014559	-0.149202	0.370285	ENSOART00000015861	LAMB2	laminin subunit beta 2 [Source:HGNC Symbol;Acc:HGNC:6487]	ortholog_one2one
ENSG00000073969	1.00214	4.4793e-30	ENST00000465370	NSF	N-ethylmaleimide sensitive factor, vesicle fusing ATPase [Source:HGNC Symbol;Acc:HGNC:8016]	ENSOARG00000010947	-0.11148	0.223276	ENSOART00000011916	NSF	N-ethylmaleimide sensitive factor, vesicle fusing ATPase [Source:HGNC Symbol;Acc:HGNC:8016]	ortholog_one2one
ENSG00000261123	3.53532	4.49165e-30	ENST00000565937	AC009065.5
ENSG00000144230	-2.5756	4.53927e-30	ENST00000544369	GPR17	G protein-coupled receptor 17 [Source:HGNC Symbol;Acc:HGNC:4471]
ENSG00000104140	3.41214	4.88758e-30	ENST00000220507	RHOV	ras homolog family member V [Source:HGNC Symbol;Acc:HGNC:18313]	ENSOARG00000020297	0.0310887	0.953019	ENSOART00000022102	RHOV	ras homolog family member V [Source:HGNC Symbol;Acc:HGNC:18313]	ortholog_one2one
ENSG00000168994	-1.15953	4.89781e-30	ENST00000485986	PXDC1	PX domain containing 1 [Source:HGNC Symbol;Acc:HGNC:21361]	ENSOARG00000000807	-0.0698474	0.781265	ENSOART00000000864	PXDC1	PX domain containing 1 [Source:HGNC Symbol;Acc:HGNC:21361]	ortholog_one2one
ENSG00000138074	1.08293	5.6395e-30	ENST00000442731	SLC5A6	solute carrier family 5 member 6 [Source:HGNC Symbol;Acc:HGNC:11041]	ENSOARG00000019186	0.370567	0.0406663	ENSOART00000020894	SLC5A6	solute carrier family 5 member 6 [Source:HGNC Symbol;Acc:HGNC:11041]	ortholog_one2one
ENSG00000115602	-3.33648	5.74325e-30	ENST00000404917	IL1RL1	interleukin 1 receptor like 1 [Source:HGNC Symbol;Acc:HGNC:5998]	ENSOARG00000013111	-0.413351	0.138887	ENSOART00000014253	IL1RL1	interleukin 1 receptor like 1 [Source:HGNC Symbol;Acc:HGNC:5998]	ortholog_one2one
ENSG00000257924	3.96751	5.83862e-30	ENST00000550019	LINC02416	long intergenic non-protein coding RNA 2416 [Source:HGNC Symbol;Acc:HGNC:53345]
ENSG00000079385	1.94972	6.20506e-30	ENST00000471298	CEACAM1	carcinoembryonic antigen related cell adhesion molecule 1 [Source:HGNC Symbol;Acc:HGNC:1814]
ENSG00000153044	1.55587	6.39869e-30	ENST00000283006	CENPH	centromere protein H [Source:HGNC Symbol;Acc:HGNC:17268]	ENSOARG00000005750	0.137393	0.686099	ENSOART00000006259	CENPH	centromere protein H [Source:HGNC Symbol;Acc:HGNC:17268]	ortholog_one2one
ENSG00000136842	-1.78946	6.69243e-30	ENST00000395211	TMOD1	tropomodulin 1 [Source:HGNC Symbol;Acc:HGNC:11871]	ENSOARG00000011271	-0.521959	0.00352721	ENSOART00000012253	TMOD1	tropomodulin 1 [Source:HGNC Symbol;Acc:HGNC:11871]	ortholog_one2one
ENSG00000169926	-1.25178	7.19626e-30	ENST00000558225	KLF13	Kruppel like factor 13 [Source:HGNC Symbol;Acc:HGNC:13672]	ENSOARG00000016409	-0.292155	0.254772	ENSOART00000017868			ortholog_one2one
ENSG00000171940	1.27602	7.27168e-30	ENST00000302342	ZNF217	zinc finger protein 217 [Source:HGNC Symbol;Acc:HGNC:13009]	ENSOARG00000014961	-0.0783819	0.720817	ENSOART00000016283			ortholog_one2one
ENSG00000128298	2.97763	7.27168e-30	ENST00000332536	BAIAP2L2	BAI1 associated protein 2 like 2 [Source:HGNC Symbol;Acc:HGNC:26203]
ENSG00000046889	-1.83407	7.49979e-30	ENST00000520235	PREX2	phosphatidylinositol-3,4,5-trisphosphate dependent Rac exchange factor 2 [Source:HGNC Symbol;Acc:HGNC:22950]	ENSOARG00000002489	-0.405857	0.0647339	ENSOART00000002721	PREX2	phosphatidylinositol-3,4,5-trisphosphate dependent Rac exchange factor 2 [Source:HGNC Symbol;Acc:HGNC:22950]	ortholog_one2one
ENSG00000159147	1.32974	7.89722e-30	ENST00000462566	DONSON	downstream neighbor of SON [Source:HGNC Symbol;Acc:HGNC:2993]	ENSOARG00000013016	0.00362559	0.985408	ENSOART00000014144	DONSON	downstream neighbor of SON [Source:HGNC Symbol;Acc:HGNC:2993]	ortholog_one2one
ENSG00000118894	0.890565	8.07193e-30	ENST00000586444	EEF2KMT	eukaryotic elongation factor 2 lysine methyltransferase [Source:HGNC Symbol;Acc:HGNC:32221]
ENSG00000154188	-2.1318	8.29551e-30	ENST00000520033	ANGPT1	angiopoietin 1 [Source:HGNC Symbol;Acc:HGNC:484]	ENSOARG00000015100	-0.200059	0.0543776	ENSOART00000016434	ANGPT1	angiopoietin 1 [Source:HGNC Symbol;Acc:HGNC:484]	ortholog_one2one
ENSG00000163492	-2.77568	9.98632e-30	ENST00000498142	CCDC141	coiled-coil domain containing 141 [Source:HGNC Symbol;Acc:HGNC:26821]	ENSOARG00000016969	-0.260647	0.182401	ENSOART00000018484			ortholog_one2one
ENSG00000273802	3.74762	1.00746e-29	ENST00000541790	HIST1H2BG	histone cluster 1 H2B family member g [Source:HGNC Symbol;Acc:HGNC:4746]	ENSOARG00000020076	0.218482	0.509607	ENSOART00000021858	HIST1H2BG	histone cluster 1 H2B family member g [Source:HGNC Symbol;Acc:HGNC:4746]	ortholog_one2one
ENSG00000259523	-1.36606	1.0407e-29	ENST00000557989	AC022613.2
ENSG00000113924	3.49321	1.10281e-29	ENST00000480862	HGD	homogentisate 1,2-dioxygenase [Source:HGNC Symbol;Acc:HGNC:4892]
ENSG00000077943	-1.86152	1.1513e-29	ENST00000468882	ITGA8	integrin subunit alpha 8 [Source:HGNC Symbol;Acc:HGNC:6144]	ENSOARG00000008389	-0.339453	0.0642512	ENSOART00000009134	ITGA8	integrin subunit alpha 8 [Source:HGNC Symbol;Acc:HGNC:6144]	ortholog_one2one
ENSG00000169241	1.48343	1.19047e-29	ENST00000622581	SLC50A1	solute carrier family 50 member 1 [Source:HGNC Symbol;Acc:HGNC:30657]	ENSOARG00000003734	0.23083	0.0773349	ENSOART00000004055	SLC50A1	solute carrier family 50 member 1 [Source:HGNC Symbol;Acc:HGNC:30657]	ortholog_one2one
ENSG00000101162	-2.58217	1.31182e-29	ENST00000217133	TUBB1	tubulin beta 1 class VI [Source:HGNC Symbol;Acc:HGNC:16257]	ENSOARG00000016089	-0.144923	0.763562	ENSOART00000017521	TUBB1	tubulin beta 1 class VI [Source:HGNC Symbol;Acc:HGNC:16257]	ortholog_one2one
ENSG00000120498	3.51695	1.33419e-29	ENST00000344304	TEX11	testis expressed 11 [Source:HGNC Symbol;Acc:HGNC:11733]
ENSG00000186594	-1.56875	1.4432e-29	ENST00000577164	MIR22HG	MIR22 host gene [Source:HGNC Symbol;Acc:HGNC:28219]
ENSG00000136695	5.70657	1.48823e-29	ENST00000514072	IL36RN	interleukin 36 receptor antagonist [Source:HGNC Symbol;Acc:HGNC:15561]
ENSG00000080618	-3.76183	1.51904e-29	ENST00000439329	CPB2	carboxypeptidase B2 [Source:HGNC Symbol;Acc:HGNC:2300]
ENSG00000132164	3.96554	1.52269e-29	ENST00000464828	SLC6A11	solute carrier family 6 member 11 [Source:HGNC Symbol;Acc:HGNC:11044]
ENSG00000135049	-1.06342	1.53781e-29	ENST00000337006	AGTPBP1	ATP/GTP binding protein 1 [Source:HGNC Symbol;Acc:HGNC:17258]	ENSOARG00000008849	-0.149159	0.550092	ENSOART00000009647	AGTPBP1	ATP/GTP binding protein 1 [Source:HGNC Symbol;Acc:HGNC:17258]	ortholog_one2one
ENSG00000123352	1.12	1.55812e-29	ENST00000547003	SPATS2	spermatogenesis associated serine rich 2 [Source:HGNC Symbol;Acc:HGNC:18650]	ENSOARG00000001614	0.591386	0.0943886	ENSOART00000001737			ortholog_one2many
ENSG00000113231	-1.46597	1.65783e-29	ENST00000505283	PDE8B	phosphodiesterase 8B [Source:HGNC Symbol;Acc:HGNC:8794]	ENSOARG00000017022	-0.324426	0.107198	ENSOART00000018550	PDE8B	phosphodiesterase 8B [Source:HGNC Symbol;Acc:HGNC:8794]	ortholog_one2one
ENSG00000137288	1.17143	1.76243e-29	ENST00000374214	UQCC2	ubiquinol-cytochrome c reductase complex assembly factor 2 [Source:HGNC Symbol;Acc:HGNC:21237]	ENSOARG00000010327	0.220731	0.205782	ENSOART00000011232	UQCC2	ubiquinol-cytochrome c reductase complex assembly factor 2 [Source:HGNC Symbol;Acc:HGNC:21237]	ortholog_one2one
ENSG00000163788	-1.00915	1.84735e-29	ENST00000468628	SNRK	SNF related kinase [Source:HGNC Symbol;Acc:HGNC:30598]	ENSOARG00000004010	-0.238551	0.266648	ENSOART00000004360	SNRK	SNF related kinase [Source:HGNC Symbol;Acc:HGNC:30598]	ortholog_one2one
ENSG00000180423	0.689558	1.85157e-29	ENST00000532281	HARBI1	harbinger transposase derived 1 [Source:HGNC Symbol;Acc:HGNC:26522]	ENSOARG00000003726	0.115886	0.693984	ENSOART00000004044	HARBI1	harbinger transposase derived 1 [Source:HGNC Symbol;Acc:HGNC:26522]	ortholog_one2one
ENSG00000211445	-2.10502	1.8968e-29	ENST00000622181	GPX3	glutathione peroxidase 3 [Source:HGNC Symbol;Acc:HGNC:4555]	ENSOARG00000007929	0.56735	0.00712653	ENSOART00000008633	GPX3	glutathione peroxidase 3 [Source:HGNC Symbol;Acc:HGNC:4555]	ortholog_one2one
ENSG00000267374	3.53932	1.8968e-29	ENST00000591469	AC016205.1
ENSG00000238078	-2.22942	1.8968e-29	ENST00000431347	LINC01352	long intergenic non-protein coding RNA 1352 [Source:HGNC Symbol;Acc:HGNC:50578]
ENSG00000167767	2.24008	1.89727e-29	ENST00000466011	KRT80	keratin 80 [Source:HGNC Symbol;Acc:HGNC:27056]	ENSOARG00000017197	-0.142408	0.744752	ENSOART00000018712	KRT80	keratin 80 [Source:HGNC Symbol;Acc:HGNC:27056]	ortholog_one2one
ENSG00000103647	-1.94642	1.94136e-29	ENST00000543950	CORO2B	coronin 2B [Source:HGNC Symbol;Acc:HGNC:2256]	ENSOARG00000018517	-0.19292	0.417429	ENSOART00000020161	CORO2B	coronin 2B [Source:HGNC Symbol;Acc:HGNC:2256]	ortholog_one2one
ENSG00000167656	5.30445	1.96787e-29	ENST00000518884	LY6D	lymphocyte antigen 6 family member D [Source:HGNC Symbol;Acc:HGNC:13348]
ENSG00000177679	2.35946	2.05412e-29	ENST00000612155	SRRM3	serine/arginine repetitive matrix 3 [Source:HGNC Symbol;Acc:HGNC:26729]
ENSG00000198691	3.55869	2.24897e-29	ENST00000536513	ABCA4	ATP binding cassette subfamily A member 4 [Source:HGNC Symbol;Acc:HGNC:34]	ENSOARG00000017114	0.439465	NA	ENSOART00000018641	ABCA4	ATP binding cassette subfamily A member 4 [Source:HGNC Symbol;Acc:HGNC:34]	ortholog_one2one
ENSG00000198075	-2.04619	2.24917e-29	ENST00000409309	SULT1C4	sulfotransferase family 1C member 4 [Source:HGNC Symbol;Acc:HGNC:11457]	ENSOARG00000000191	-0.112972	0.55943	ENSOART00000000200	SULT1C4	sulfotransferase family 1C member 4 [Source:HGNC Symbol;Acc:HGNC:11457]	ortholog_one2one
ENSG00000229970	4.79946	2.30295e-29	ENST00000424460	AC007128.1
ENSG00000151702	-1.43611	2.34993e-29	ENST00000281428	FLI1	Fli-1 proto-oncogene, ETS transcription factor [Source:HGNC Symbol;Acc:HGNC:3749]	ENSOARG00000013176	-0.329236	0.103523	ENSOART00000014324	FLI1	Fli-1 proto-oncogene, ETS transcription factor [Source:HGNC Symbol;Acc:HGNC:3749]	ortholog_one2one
ENSG00000115306	-1.44596	2.5391e-29	ENST00000615901	SPTBN1	spectrin beta, non-erythrocytic 1 [Source:HGNC Symbol;Acc:HGNC:11275]	ENSOARG00000003474	-0.235364	0.198414	ENSOART00000003794	SPTBN1	spectrin beta, non-erythrocytic 1 [Source:HGNC Symbol;Acc:HGNC:11275]	ortholog_one2one
ENSG00000010438	4.4344	2.54644e-29	ENST00000342836	PRSS3	protease, serine 3 [Source:HGNC Symbol;Acc:HGNC:9486]
ENSG00000203995	4.05526	2.56487e-29	ENST00000612017	ZYG11A	zyg-11 family member A, cell cycle regulator [Source:HGNC Symbol;Acc:HGNC:32058]
ENSG00000163637	-1.34028	2.5798e-29	ENST00000485770	PRICKLE2	prickle planar cell polarity protein 2 [Source:HGNC Symbol;Acc:HGNC:20340]	ENSOARG00000011277	-0.244643	0.224324	ENSOART00000012259	PRICKLE2	prickle planar cell polarity protein 2 [Source:HGNC Symbol;Acc:HGNC:20340]	ortholog_one2one
ENSG00000101307	-2.39502	2.5798e-29	ENST00000262929	SIRPB1	signal regulatory protein beta 1 [Source:HGNC Symbol;Acc:HGNC:15928]	ENSOARG00000007634	-0.177845	0.694634	ENSOART00000008310			ortholog_many2many
ENSG00000159217	5.35116	2.79975e-29	ENST00000505562	IGF2BP1	insulin like growth factor 2 mRNA binding protein 1 [Source:HGNC Symbol;Acc:HGNC:28866]
ENSG00000110944	2.87855	2.89817e-29	ENST00000228534	IL23A	interleukin 23 subunit alpha [Source:HGNC Symbol;Acc:HGNC:15488]	ENSOARG00000009246	-0.0337432	0.893199	ENSOART00000010066	IL23A	interleukin 23 subunit alpha [Source:HGNC Symbol;Acc:HGNC:15488]	ortholog_one2one
ENSG00000169972	1.09641	2.93986e-29	ENST00000493657	PUSL1	pseudouridylate synthase-like 1 [Source:HGNC Symbol;Acc:HGNC:26914]	ENSOARG00000004905	0.253352	0.339352	ENSOART00000005343	PUSL1	pseudouridylate synthase-like 1 [Source:HGNC Symbol;Acc:HGNC:26914]	ortholog_one2one
ENSG00000223784	4.23787	3.07941e-29	ENST00000417112	LINP1	lncRNA in non-homologous end joining pathway 1 [Source:HGNC Symbol;Acc:HGNC:53170]
ENSG00000140451	1.84618	3.08354e-29	ENST00000560504	PIF1	PIF1 5'-to-3' DNA helicase [Source:HGNC Symbol;Acc:HGNC:26220]	ENSOARG00000020721	-0.297421	0.448074	ENSOART00000022575	PIF1	PIF1 5'-to-3' DNA helicase [Source:HGNC Symbol;Acc:HGNC:26220]	ortholog_one2one
ENSG00000173137	1.22388	3.21386e-29	ENST00000526833	ADCK5	aarF domain containing kinase 5 [Source:HGNC Symbol;Acc:HGNC:21738]	ENSOARG00000013738	-0.0176898	0.930431	ENSOART00000014950	ADCK5	aarF domain containing kinase 5 [Source:HGNC Symbol;Acc:HGNC:21738]	ortholog_one2one
ENSG00000153823	-1.71804	3.22388e-29	ENST00000534952	PID1	phosphotyrosine interaction domain containing 1 [Source:HGNC Symbol;Acc:HGNC:26084]	ENSOARG00000020593	-0.2803	0.0720393	ENSOART00000022435	PID1	phosphotyrosine interaction domain containing 1 [Source:HGNC Symbol;Acc:HGNC:26084]	ortholog_one2one
ENSG00000278771	4.71385	3.26601e-29	ENST00000610674	RN7SL3	RNA, 7SL, cytoplasmic 3 [Source:HGNC Symbol;Acc:HGNC:23135]
ENSG00000088992	3.2132	3.28038e-29	ENST00000541210	TESC	tescalcin [Source:HGNC Symbol;Acc:HGNC:26065]	ENSOARG00000016511	-0.0353238	0.943073	ENSOART00000017980			ortholog_one2one
ENSG00000163882	0.951581	3.49961e-29	ENST00000476003	POLR2H	RNA polymerase II subunit H [Source:HGNC Symbol;Acc:HGNC:9195]	ENSOARG00000020584	-0.0134633	0.935543	ENSOART00000022426	POLR2H	RNA polymerase II subunit H [Source:HGNC Symbol;Acc:HGNC:9195]	ortholog_one2one
ENSG00000138376	1.27296	3.72064e-29	ENST00000620057	BARD1	BRCA1 associated RING domain 1 [Source:HGNC Symbol;Acc:HGNC:952]	ENSOARG00000019275	-0.0763304	0.83432	ENSOART00000020989	BARD1	BRCA1 associated RING domain 1 [Source:HGNC Symbol;Acc:HGNC:952]	ortholog_one2one
ENSG00000272777	-1.27381	3.93273e-29	ENST00000609071	AC019131.2
ENSG00000139597	-1.28512	3.98014e-29	ENST00000530622	N4BP2L1	NEDD4 binding protein 2 like 1 [Source:HGNC Symbol;Acc:HGNC:25037]	ENSOARG00000011029	-0.422033	0.00495824	ENSOART00000011998	N4BP2L1	NEDD4 binding protein 2 like 1 [Source:HGNC Symbol;Acc:HGNC:25037]	ortholog_one2one
ENSG00000160870	-2.34633	4.10133e-29	ENST00000467776	CYP3A7	cytochrome P450 family 3 subfamily A member 7 [Source:HGNC Symbol;Acc:HGNC:2640]
ENSG00000167210	-2.12408	4.14978e-29	ENST00000536736	LOXHD1	lipoxygenase homology domains 1 [Source:HGNC Symbol;Acc:HGNC:26521]
ENSG00000164093	5.33358	4.53749e-29	ENST00000616641	PITX2	paired like homeodomain 2 [Source:HGNC Symbol;Acc:HGNC:9005]
ENSG00000205334	3.54959	4.59365e-29	ENST00000379677	LINC01460	long intergenic non-protein coding RNA 1460 [Source:HGNC Symbol;Acc:HGNC:50858]
ENSG00000197008	1.11713	4.62804e-29	ENST00000359735	ZNF138	zinc finger protein 138 [Source:HGNC Symbol;Acc:HGNC:12922]
ENSG00000188766	2.51865	4.63789e-29	ENST00000590962	SPRED3	sprouty related EVH1 domain containing 3 [Source:HGNC Symbol;Acc:HGNC:31041]
ENSG00000062038	2.80098	4.67794e-29	ENST00000569117	CDH3	cadherin 3 [Source:HGNC Symbol;Acc:HGNC:1762]	ENSOARG00000003438	1.30802	1.06e-07	ENSOART00000003741	CDH3	cadherin 3 [Source:HGNC Symbol;Acc:HGNC:1762]	ortholog_one2one
ENSG00000232119	0.963296	4.67902e-29	ENST00000424799	MCTS1	MCTS1, re-initiation and release factor [Source:HGNC Symbol;Acc:HGNC:23357]	ENSOARG00000013384	-0.0173348	0.945648	ENSOART00000014555	MCTS1	MCTS1, re-initiation and release factor [Source:HGNC Symbol;Acc:HGNC:23357]	ortholog_one2one
ENSG00000157734	-1.85092	4.75073e-29	ENST00000560997	SNX22	sorting nexin 22 [Source:HGNC Symbol;Acc:HGNC:16315]
ENSG00000179044	-1.29781	4.86509e-29	ENST00000564418	EXOC3L1	exocyst complex component 3 like 1 [Source:HGNC Symbol;Acc:HGNC:27540]	ENSOARG00000002784	-0.185373	0.486032	ENSOART00000003019	EXOC3L1	exocyst complex component 3 like 1 [Source:HGNC Symbol;Acc:HGNC:27540]	ortholog_one2one
ENSG00000088320	-1.57596	4.89851e-29	ENST00000201979	REM1	RRAD and GEM like GTPase 1 [Source:HGNC Symbol;Acc:HGNC:15922]	ENSOARG00000000783	-0.209579	0.490716	ENSOART00000000839	REM1	RRAD and GEM like GTPase 1 [Source:HGNC Symbol;Acc:HGNC:15922]	ortholog_one2one
ENSG00000211892	3.71892	4.97189e-29	ENST00000390543	IGHG4	immunoglobulin heavy constant gamma 4 (G4m marker) [Source:HGNC Symbol;Acc:HGNC:5528]
ENSG00000146151	-1.80235	4.97806e-29	ENST00000515546	HMGCLL1	3-hydroxymethyl-3-methylglutaryl-CoA lyase like 1 [Source:HGNC Symbol;Acc:HGNC:21359]	ENSOARG00000006418	-0.0216356	0.963135	ENSOART00000006973	HMGCLL1	3-hydroxymethyl-3-methylglutaryl-CoA lyase like 1 [Source:HGNC Symbol;Acc:HGNC:21359]	ortholog_one2one
ENSG00000182134	1.33967	5.05582e-29	ENST00000440583	TDRKH	tudor and KH domain containing [Source:HGNC Symbol;Acc:HGNC:11713]	ENSOARG00000021052	0.272653	0.265172	ENSOART00000022936	TDRKH	tudor and KH domain containing [Source:HGNC Symbol;Acc:HGNC:11713]	ortholog_one2one
ENSG00000144677	-1.05729	5.26704e-29	ENST00000436654	CTDSPL	CTD small phosphatase like [Source:HGNC Symbol;Acc:HGNC:16890]	ENSOARG00000000638	-0.0523747	0.802807	ENSOART00000000682	CTDSPL	CTD small phosphatase like [Source:HGNC Symbol;Acc:HGNC:16890]	ortholog_one2one
ENSG00000141582	0.959806	5.43392e-29	ENST00000494546	CBX4	chromobox 4 [Source:HGNC Symbol;Acc:HGNC:1554]	ENSOARG00000002615	0.18308	0.267598	ENSOART00000002831	CBX4	chromobox 4 [Source:HGNC Symbol;Acc:HGNC:1554]	ortholog_one2one
ENSG00000184905	-2.72285	5.53849e-29	ENST00000372780	TCEAL2	transcription elongation factor A like 2 [Source:HGNC Symbol;Acc:HGNC:29818]
ENSG00000155011	-2.03656	5.55651e-29	ENST00000510463	DKK2	dickkopf WNT signaling pathway inhibitor 2 [Source:HGNC Symbol;Acc:HGNC:2892]	ENSOARG00000008961	-0.407624	0.191648	ENSOART00000009761	DKK2	dickkopf WNT signaling pathway inhibitor 2 [Source:HGNC Symbol;Acc:HGNC:2892]	ortholog_one2one
ENSG00000076067	-1.14628	5.64315e-29	ENST00000639027	RBMS2	RNA binding motif single stranded interacting protein 2 [Source:HGNC Symbol;Acc:HGNC:9909]	ENSOARG00000008570	-0.110636	0.428493	ENSOART00000009328	RBMS2	RNA binding motif single stranded interacting protein 2 [Source:HGNC Symbol;Acc:HGNC:9909]	ortholog_one2one
ENSG00000141934	2.17846	5.66365e-29	ENST00000589672	PLPP2	phospholipid phosphatase 2 [Source:HGNC Symbol;Acc:HGNC:9230]	ENSOARG00000008281	0.440257	0.00162598	ENSOART00000009006	PLPP2	phospholipid phosphatase 2 [Source:HGNC Symbol;Acc:HGNC:9230]	ortholog_one2one
ENSG00000164659	-1.89277	5.77634e-29	ENST00000425689	KIAA1324L	KIAA1324 like [Source:HGNC Symbol;Acc:HGNC:21945]	ENSOARG00000014780	0.843727	0.000851521	ENSOART00000016089	KIAA1324L	KIAA1324 like [Source:HGNC Symbol;Acc:HGNC:21945]	ortholog_one2one
ENSG00000103089	2.26487	5.77634e-29	ENST00000618933	FA2H	fatty acid 2-hydroxylase [Source:HGNC Symbol;Acc:HGNC:21197]	ENSOARG00000006220	0.228598	0.571806	ENSOART00000006763	FA2H	fatty acid 2-hydroxylase [Source:HGNC Symbol;Acc:HGNC:21197]	ortholog_one2one
ENSG00000278910	-2.75819	5.82602e-29	ENST00000624238	BANCR	BRAF-activated non-protein coding RNA [Source:HGNC Symbol;Acc:HGNC:43877]
ENSG00000128512	-1.34999	6.02658e-29	ENST00000494651	DOCK4	dedicator of cytokinesis 4 [Source:HGNC Symbol;Acc:HGNC:19192]	ENSOARG00000002931	-0.358489	0.000112086	ENSOART00000003200	DOCK4	dedicator of cytokinesis 4 [Source:HGNC Symbol;Acc:HGNC:19192]	ortholog_one2one
ENSG00000125810	-1.71672	6.37888e-29	ENST00000246006	CD93	CD93 molecule [Source:HGNC Symbol;Acc:HGNC:15855]	ENSOARG00000005169	-0.191094	0.462715	ENSOART00000005628	CD93	CD93 molecule [Source:HGNC Symbol;Acc:HGNC:15855]	ortholog_one2one
ENSG00000162390	1.46319	6.40187e-29	ENST00000479837	ACOT11	acyl-CoA thioesterase 11 [Source:HGNC Symbol;Acc:HGNC:18156]	ENSOARG00000007244	0.42489	0.115287	ENSOART00000007880	ACOT11	acyl-CoA thioesterase 11 [Source:HGNC Symbol;Acc:HGNC:18156]	ortholog_one2one
ENSG00000124602	2.438	6.6432e-29	ENST00000244565	UNC5CL	unc-5 family C-terminal like [Source:HGNC Symbol;Acc:HGNC:21203]	ENSOARG00000000592	0.954167	0.00215231	ENSOART00000000638	UNC5CL	unc-5 family C-terminal like [Source:HGNC Symbol;Acc:HGNC:21203]	ortholog_one2one
ENSG00000196247	1.20833	6.85826e-29	ENST00000423627	ZNF107	zinc finger protein 107 [Source:HGNC Symbol;Acc:HGNC:12887]
ENSG00000175084	-2.78097	6.97712e-29	ENST00000483395	DES	desmin [Source:HGNC Symbol;Acc:HGNC:2770]	ENSOARG00000020185	-0.40356	0.174991	ENSOART00000021979			ortholog_one2many
ENSG00000179144	-1.63472	7.31261e-29	ENST00000313543	GIMAP7	GTPase, IMAP family member 7 [Source:HGNC Symbol;Acc:HGNC:22404]	ENSOARG00000000070	-0.40893	0.298021	ENSOART00000000072			ortholog_one2many
ENSG00000138735	-1.38714	7.89303e-29	ENST00000394439	PDE5A	phosphodiesterase 5A [Source:HGNC Symbol;Acc:HGNC:8784]	ENSOARG00000016017	-0.483506	0.0350173	ENSOART00000017446	PDE5A	phosphodiesterase 5A [Source:HGNC Symbol;Acc:HGNC:8784]	ortholog_one2one
ENSG00000242147	4.71192	8.0164e-29	ENST00000478294	AL365356.5
ENSG00000137824	-0.921704	8.05817e-29	ENST00000560905	RMDN3	regulator of microtubule dynamics 3 [Source:HGNC Symbol;Acc:HGNC:25550]	ENSOARG00000020264	-0.143463	0.358213	ENSOART00000022065	RMDN3	regulator of microtubule dynamics 3 [Source:HGNC Symbol;Acc:HGNC:25550]	ortholog_one2one
ENSG00000281852	-2.32442	8.14418e-29	ENST00000627173	LINC00891	long intergenic non-protein coding RNA 891 [Source:HGNC Symbol;Acc:HGNC:48577]
ENSG00000272823	-2.3941	8.37321e-29	ENST00000609941	AL445423.1
ENSG00000095587	2.82838	8.59693e-29	ENST00000469598	TLL2	tolloid like 2 [Source:HGNC Symbol;Acc:HGNC:11844]	ENSOARG00000007861	0.334846	0.410215	ENSOART00000008567	TLL2	tolloid like 2 [Source:HGNC Symbol;Acc:HGNC:11844]	ortholog_one2one
ENSG00000135454	2.94506	9.41703e-29	ENST00000551220	B4GALNT1	beta-1,4-N-acetyl-galactosaminyltransferase 1 [Source:HGNC Symbol;Acc:HGNC:4117]	ENSOARG00000005672	0.479564	0.0527696	ENSOART00000006179	B4GALNT1	beta-1,4-N-acetyl-galactosaminyltransferase 1 [Source:HGNC Symbol;Acc:HGNC:4117]	ortholog_one2one
ENSG00000148795	-2.23424	9.57462e-29	ENST00000489268	CYP17A1	cytochrome P450 family 17 subfamily A member 1 [Source:HGNC Symbol;Acc:HGNC:2593]	ENSOARG00000002137	-0.0780148	0.881864	ENSOART00000002305			ortholog_one2many
ENSG00000106688	-2.11247	9.58197e-29	ENST00000422398	SLC1A1	solute carrier family 1 member 1 [Source:HGNC Symbol;Acc:HGNC:10939]	ENSOARG00000013399	0.118533	0.670937	ENSOART00000014577	SLC1A1	solute carrier family 1 member 1 [Source:HGNC Symbol;Acc:HGNC:10939]	ortholog_one2one
ENSG00000070808	-1.83046	9.6156e-29	ENST00000507995	CAMK2A	calcium/calmodulin dependent protein kinase II alpha [Source:HGNC Symbol;Acc:HGNC:1460]
ENSG00000150275	-3.2242	9.87238e-29	ENST00000612394	PCDH15	protocadherin related 15 [Source:HGNC Symbol;Acc:HGNC:14674]	ENSOARG00000013216	-0.670234	0.00951755	ENSOART00000014373	PCDH15	protocadherin related 15 [Source:HGNC Symbol;Acc:HGNC:14674]	ortholog_one2one
ENSG00000175305	1.92919	1.00048e-28	ENST00000308108	CCNE2	cyclin E2 [Source:HGNC Symbol;Acc:HGNC:1590]	ENSOARG00000006180	0.135969	0.685852	ENSOART00000006723	CCNE2	cyclin E2 [Source:HGNC Symbol;Acc:HGNC:1590]	ortholog_one2one
ENSG00000228288	2.11091	1.05644e-28	ENST00000425295	PCAT6	prostate cancer associated transcript 6 (non-protein coding) [Source:HGNC Symbol;Acc:HGNC:43714]
ENSG00000044574	1.01982	1.08168e-28	ENST00000324460	HSPA5	heat shock protein family A (Hsp70) member 5 [Source:HGNC Symbol;Acc:HGNC:5238]	ENSOARG00000012928	0.655715	0.000506706	ENSOART00000014051	HSPA5	heat shock protein family A (Hsp70) member 5 [Source:HGNC Symbol;Acc:HGNC:5238]	ortholog_one2one
ENSG00000189134	-1.60208	1.10177e-28	ENST00000343684	NKAPL	NFKB activating protein like [Source:HGNC Symbol;Acc:HGNC:21584]	ENSOARG00000009077	0.310942	0.44599	ENSOART00000009882	NKAPL	NFKB activating protein like [Source:HGNC Symbol;Acc:HGNC:21584]	ortholog_one2one
ENSG00000198018	1.42634	1.12371e-28	ENST00000472998	ENTPD7	ectonucleoside triphosphate diphosphohydrolase 7 [Source:HGNC Symbol;Acc:HGNC:19745]	ENSOARG00000012580	0.250287	0.307851	ENSOART00000013680	ENTPD7	ectonucleoside triphosphate diphosphohydrolase 7 [Source:HGNC Symbol;Acc:HGNC:19745]	ortholog_one2one
ENSG00000072080	5.94969	1.13932e-28	ENST00000492481	SPP2	secreted phosphoprotein 2 [Source:HGNC Symbol;Acc:HGNC:11256]
ENSG00000101115	2.79951	1.18607e-28	ENST00000371539	SALL4	spalt like transcription factor 4 [Source:HGNC Symbol;Acc:HGNC:15924]	ENSOARG00000014570	-0.111145	0.790537	ENSOART00000015862	SALL4	spalt like transcription factor 4 [Source:HGNC Symbol;Acc:HGNC:15924]	ortholog_one2one
ENSG00000162063	1.64987	1.26963e-28	ENST00000564236	CCNF	cyclin F [Source:HGNC Symbol;Acc:HGNC:1591]	ENSOARG00000018424	0.618876	0.00588423	ENSOART00000020054	CCNF	cyclin F [Source:HGNC Symbol;Acc:HGNC:1591]	ortholog_one2one
ENSG00000198598	2.29991	1.34694e-28	ENST00000535271	MMP17	matrix metallopeptidase 17 [Source:HGNC Symbol;Acc:HGNC:7163]
ENSG00000272666	2.37965	1.37104e-28	ENST00000609178	U62317.2
ENSG00000177406	-1.25043	1.42371e-28	ENST00000318291	AC021054.1
ENSG00000108342	-4.73863	1.46413e-28	ENST00000577675	CSF3	colony stimulating factor 3 [Source:HGNC Symbol;Acc:HGNC:2438]
ENSG00000157593	0.909853	1.66004e-28	ENST00000619636	SLC35B2	solute carrier family 35 member B2 [Source:HGNC Symbol;Acc:HGNC:16872]	ENSOARG00000009445	0.184563	0.0824281	ENSOART00000010281	SLC35B2	solute carrier family 35 member B2 [Source:HGNC Symbol;Acc:HGNC:16872]	ortholog_one2one
ENSG00000182132	-2.09757	1.71342e-28	ENST00000616807	KCNIP1	potassium voltage-gated channel interacting protein 1 [Source:HGNC Symbol;Acc:HGNC:15521]
ENSG00000175130	1.88938	1.71342e-28	ENST00000329421	MARCKSL1	MARCKS like 1 [Source:HGNC Symbol;Acc:HGNC:7142]
ENSG00000110756	-0.898283	1.75683e-28	ENST00000589545	HPS5	HPS5, biogenesis of lysosomal organelles complex 2 subunit 2 [Source:HGNC Symbol;Acc:HGNC:17022]	ENSOARG00000009767	-0.213364	0.269772	ENSOART00000010633	HPS5	HPS5, biogenesis of lysosomal organelles complex 2 subunit 2 [Source:HGNC Symbol;Acc:HGNC:17022]	ortholog_one2one
ENSG00000170373	5.63329	1.75683e-28	ENST00000398402	CST1	cystatin SN [Source:HGNC Symbol;Acc:HGNC:2473]
ENSG00000180535	2.32222	1.8181e-28	ENST00000609256	BHLHA15	basic helix-loop-helix family member a15 [Source:HGNC Symbol;Acc:HGNC:22265]
ENSG00000239474	-1.82589	1.84989e-28	ENST00000463400	KLHL41	kelch like family member 41 [Source:HGNC Symbol;Acc:HGNC:16905]	ENSOARG00000003388	-0.0160258	0.975817	ENSOART00000003681	KLHL41	kelch like family member 41 [Source:HGNC Symbol;Acc:HGNC:16905]	ortholog_one2one
ENSG00000068001	-1.21979	1.86415e-28	ENST00000415028	HYAL2	hyaluronoglucosaminidase 2 [Source:HGNC Symbol;Acc:HGNC:5321]	ENSOARG00000009614	0.234801	0.056488	ENSOART00000010462	HYAL2	hyaluronoglucosaminidase 2 [Source:HGNC Symbol;Acc:HGNC:5321]	ortholog_one2one
ENSG00000113303	-2.61425	1.89494e-28	ENST00000610640	BTNL8	butyrophilin like 8 [Source:HGNC Symbol;Acc:HGNC:26131]
ENSG00000156509	2.39552	1.90607e-28	ENST00000520987	FBXO43	F-box protein 43 [Source:HGNC Symbol;Acc:HGNC:28521]
ENSG00000204217	-1.17313	1.92296e-28	ENST00000638587	BMPR2	bone morphogenetic protein receptor type 2 [Source:HGNC Symbol;Acc:HGNC:1078]	ENSOARG00000017641	-0.350666	0.151966	ENSOART00000019195	BMPR2	Ovis aries bone morphogenetic protein receptor, type II (serine/threonine kinase) (BMPR2), mRNA. [Source:RefSeq mRNA;Acc:NM_001306123]	ortholog_one2one
ENSG00000152484	-0.863411	2.02166e-28	ENST00000620323	USP12	ubiquitin specific peptidase 12 [Source:HGNC Symbol;Acc:HGNC:20485]	ENSOARG00000012677	-0.166695	0.262449	ENSOART00000013782	USP12	ubiquitin specific peptidase 12 [Source:HGNC Symbol;Acc:HGNC:20485]	ortholog_one2one
ENSG00000154734	-2.07518	2.06499e-28	ENST00000517452	ADAMTS1	ADAM metallopeptidase with thrombospondin type 1 motif 1 [Source:HGNC Symbol;Acc:HGNC:217]	ENSOARG00000014898	-0.396188	0.104438	ENSOART00000016215	ADAMTS1	ADAM metallopeptidase with thrombospondin type 1 motif 1 [Source:HGNC Symbol;Acc:HGNC:217]	ortholog_one2one
ENSG00000182489	2.57682	2.07809e-28	ENST00000468904	XKRX	XK related, X-linked [Source:HGNC Symbol;Acc:HGNC:29845]	ENSOARG00000001133	-0.223807	0.602423	ENSOART00000001212	XKRX	XK related, X-linked [Source:HGNC Symbol;Acc:HGNC:29845]	ortholog_one2one
ENSG00000165410	-1.32083	2.2252e-28	ENST00000556161	CFL2	cofilin 2 [Source:HGNC Symbol;Acc:HGNC:1875]	ENSOARG00000006838	-0.243633	0.290757	ENSOART00000007433	CFL2	cofilin 2 [Source:HGNC Symbol;Acc:HGNC:1875]	ortholog_one2one
ENSG00000172818	2.33622	2.22631e-28	ENST00000532448	OVOL1	ovo like transcriptional repressor 1 [Source:HGNC Symbol;Acc:HGNC:8525]
ENSG00000159055	1.2195	2.36647e-28	ENST00000486363	MIS18A	MIS18 kinetochore protein A [Source:HGNC Symbol;Acc:HGNC:1286]	ENSOARG00000013803	0.144217	0.759319	ENSOART00000015020	MIS18A	MIS18 kinetochore protein A [Source:HGNC Symbol;Acc:HGNC:1286]	ortholog_one2one
ENSG00000104524	1.34616	2.42994e-28	ENST00000482616	PYCR3	pyrroline-5-carboxylate reductase 3 [Source:HGNC Symbol;Acc:HGNC:25846]	ENSOARG00000016696	0.35036	0.115334	ENSOART00000018188			ortholog_one2many
ENSG00000182950	-2.27789	2.44346e-28	ENST00000332145	ODF3L1	outer dense fiber of sperm tails 3 like 1 [Source:HGNC Symbol;Acc:HGNC:28735]
ENSG00000102921	-0.833272	2.47904e-28	ENST00000564710	N4BP1	NEDD4 binding protein 1 [Source:HGNC Symbol;Acc:HGNC:29850]	ENSOARG00000016957	-0.126976	0.396161	ENSOART00000018469	N4BP1	NEDD4 binding protein 1 [Source:HGNC Symbol;Acc:HGNC:29850]	ortholog_one2one
ENSG00000139874	-2.69672	2.52012e-28	ENST00000267377	SSTR1	somatostatin receptor 1 [Source:HGNC Symbol;Acc:HGNC:11330]	ENSOARG00000017551	-0.197162	0.658092	ENSOART00000019100	SSTR1	somatostatin receptor 1 [Source:HGNC Symbol;Acc:HGNC:11330]	ortholog_one2one
ENSG00000197785	1.09033	2.65787e-28	ENST00000536055	ATAD3A	ATPase family, AAA domain containing 3A [Source:HGNC Symbol;Acc:HGNC:25567]	ENSOARG00000003205	0.395153	0.0380906	ENSOART00000003483			ortholog_one2many
ENSG00000047457	3.26978	2.70304e-28	ENST00000455472	CP	ceruloplasmin [Source:HGNC Symbol;Acc:HGNC:2295]	ENSOARG00000005049	0.566328	0.12287	ENSOART00000005515	CP	ceruloplasmin [Source:HGNC Symbol;Acc:HGNC:2295]	ortholog_one2one
ENSG00000198535	3.41857	2.78758e-28	ENST00000355522	C2CD4A	C2 calcium dependent domain containing 4A [Source:HGNC Symbol;Acc:HGNC:33627]
ENSG00000170145	-1.03681	2.86142e-28	ENST00000533868	SIK2	salt inducible kinase 2 [Source:HGNC Symbol;Acc:HGNC:21680]	ENSOARG00000014448	0.190237	0.274775	ENSOART00000015732	SIK2	salt inducible kinase 2 [Source:HGNC Symbol;Acc:HGNC:21680]	ortholog_one2one
ENSG00000143621	1.13433	2.94457e-28	ENST00000615950	ILF2	interleukin enhancer binding factor 2 [Source:HGNC Symbol;Acc:HGNC:6037]	ENSOARG00000000787	0.242486	0.0516241	ENSOART00000000859	ILF2	interleukin enhancer binding factor 2 [Source:HGNC Symbol;Acc:HGNC:6037]	ortholog_one2one
ENSG00000136628	1.01112	3.2016e-28	ENST00000477030	EPRS	glutamyl-prolyl-tRNA synthetase [Source:HGNC Symbol;Acc:HGNC:3418]	ENSOARG00000011829	0.0199552	0.878705	ENSOART00000012871	EPRS	glutamyl-prolyl-tRNA synthetase [Source:HGNC Symbol;Acc:HGNC:3418]	ortholog_one2one
ENSG00000244617	-1.2284	3.29685e-28	ENST00000320256	ASPRV1	aspartic peptidase retroviral like 1 [Source:HGNC Symbol;Acc:HGNC:26321]
ENSG00000114626	-0.904505	3.50452e-28	ENST00000497162	ABTB1	ankyrin repeat and BTB domain containing 1 [Source:HGNC Symbol;Acc:HGNC:18275]	ENSOARG00000006803	-0.0563006	0.843888	ENSOART00000007397			ortholog_one2many
ENSG00000154258	-1.91003	3.52984e-28	ENST00000340001	ABCA9	ATP binding cassette subfamily A member 9 [Source:HGNC Symbol;Acc:HGNC:39]	ENSOARG00000014704	-0.197199	0.592854	ENSOART00000016020	ABCA9	ATP binding cassette subfamily A member 9 [Source:HGNC Symbol;Acc:HGNC:39]	ortholog_one2one
ENSG00000214049	4.25497	3.63476e-28	ENST00000600160	UCA1	urothelial cancer associated 1 (non-protein coding) [Source:HGNC Symbol;Acc:HGNC:37126]
ENSG00000113070	-2.15736	3.73252e-28	ENST00000498452	HBEGF	heparin binding EGF like growth factor [Source:HGNC Symbol;Acc:HGNC:3059]	ENSOARG00000017521	-0.41066	0.11765	ENSOART00000019070	HBEGF	heparin binding EGF like growth factor [Source:HGNC Symbol;Acc:HGNC:3059]	ortholog_one2one
ENSG00000177888	0.980251	3.74153e-28	ENST00000467322	ZBTB41	zinc finger and BTB domain containing 41 [Source:HGNC Symbol;Acc:HGNC:24819]	ENSOARG00000015070	-0.0462195	0.723525	ENSOART00000016403	ZBTB41	zinc finger and BTB domain containing 41 [Source:HGNC Symbol;Acc:HGNC:24819]	ortholog_one2one
ENSG00000093183	-0.632467	3.92924e-28	ENST00000456222	SEC22C	SEC22 homolog C, vesicle trafficking protein [Source:HGNC Symbol;Acc:HGNC:16828]	ENSOARG00000003447	-0.20982	0.439787	ENSOART00000003744	SEC22C	SEC22 homolog C, vesicle trafficking protein [Source:HGNC Symbol;Acc:HGNC:16828]	ortholog_one2one
ENSG00000196611	4.14604	3.97323e-28	ENST00000315274	MMP1	matrix metallopeptidase 1 [Source:HGNC Symbol;Acc:HGNC:7155]	ENSOARG00000005315	1.43023	7.45e-07	ENSOART00000005796	MMP1	matrix metallopeptidase 1 [Source:HGNC Symbol;Acc:HGNC:7155]	ortholog_one2one
ENSG00000145545	1.52885	3.99096e-28	ENST00000504286	SRD5A1	steroid 5 alpha-reductase 1 [Source:HGNC Symbol;Acc:HGNC:11284]	ENSOARG00000014965	0.137776	0.581626	ENSOART00000016287			ortholog_one2one
ENSG00000164651	6.28184	4.19275e-28	ENST00000617581	SP8	Sp8 transcription factor [Source:HGNC Symbol;Acc:HGNC:19196]
ENSG00000185842	1.66805	4.31947e-28	ENST00000430092	DNAH14	dynein axonemal heavy chain 14 [Source:HGNC Symbol;Acc:HGNC:2945]
ENSG00000241978	-2.05355	4.3229e-28	ENST00000485762	AKAP2	A-kinase anchoring protein 2 [Source:HGNC Symbol;Acc:HGNC:372]	ENSOARG00000006946	-0.372522	0.0132666	ENSOART00000007552			ortholog_one2many
ENSG00000077935	3.56601	4.73105e-28	ENST00000404354	SMC1B	structural maintenance of chromosomes 1B [Source:HGNC Symbol;Acc:HGNC:11112]
ENSG00000226851	-1.69423	4.81635e-28	ENST00000411413	AC004112.1
ENSG00000182704	1.66652	5.17714e-28	ENST00000612930	TSKU	tsukushi, small leucine rich proteoglycan [Source:HGNC Symbol;Acc:HGNC:28850]	ENSOARG00000006801	-0.141568	0.624751	ENSOART00000007394	TSKU	tsukushi, small leucine rich proteoglycan [Source:HGNC Symbol;Acc:HGNC:28850]	ortholog_one2one
ENSG00000136982	1.84551	5.18214e-28	ENST00000521795	DSCC1	DNA replication and sister chromatid cohesion 1 [Source:HGNC Symbol;Acc:HGNC:24453]	ENSOARG00000016330	-0.0986274	0.618883	ENSOART00000017778	DSCC1	DNA replication and sister chromatid cohesion 1 [Source:HGNC Symbol;Acc:HGNC:24453]	ortholog_one2one
ENSG00000133216	2.30654	5.28604e-28	ENST00000544305	EPHB2	EPH receptor B2 [Source:HGNC Symbol;Acc:HGNC:3393]	ENSOARG00000007903	1.5313	1.93e-12	ENSOART00000008616	EPHB2	EPH receptor B2 [Source:HGNC Symbol;Acc:HGNC:3393]	ortholog_one2one
ENSG00000143324	1.48439	5.69327e-28	ENST00000467345	XPR1	xenotropic and polytropic retrovirus receptor 1 [Source:HGNC Symbol;Acc:HGNC:12827]	ENSOARG00000018286	-0.361553	0.00689252	ENSOART00000019895	XPR1	xenotropic and polytropic retrovirus receptor 1 [Source:HGNC Symbol;Acc:HGNC:12827]	ortholog_one2one
ENSG00000065457	0.725298	6.01257e-28	ENST00000562374	ADAT1	adenosine deaminase, tRNA specific 1 [Source:HGNC Symbol;Acc:HGNC:228]	ENSOARG00000006898	0.0636648	0.861536	ENSOART00000007496	ADAT1	adenosine deaminase, tRNA specific 1 [Source:HGNC Symbol;Acc:HGNC:228]	ortholog_one2one
ENSG00000046604	1.7701	6.11783e-28	ENST00000585206	DSG2	desmoglein 2 [Source:HGNC Symbol;Acc:HGNC:3049]	ENSOARG00000006399	0.177253	0.178638	ENSOART00000006960	DSG2	desmoglein 2 [Source:HGNC Symbol;Acc:HGNC:3049]	ortholog_one2one
ENSG00000278619	1.03485	6.14831e-28	ENST00000612760	MRM1	mitochondrial rRNA methyltransferase 1 [Source:HGNC Symbol;Acc:HGNC:26202]	ENSOARG00000018616	-0.0382654	0.912666	ENSOART00000020262	MRM1	mitochondrial rRNA methyltransferase 1 [Source:HGNC Symbol;Acc:HGNC:26202]	ortholog_one2one
ENSG00000106004	-1.60563	6.44479e-28	ENST00000520854	HOXA5	homeobox A5 [Source:HGNC Symbol;Acc:HGNC:5106]	ENSOARG00000009717	-0.415116	0.00842953	ENSOART00000010575			ortholog_one2one
ENSG00000254951	-2.91064	6.48371e-28	ENST00000533634	AC044810.2
ENSG00000243629	3.44529	6.69008e-28	ENST00000471357	LINC00880	long intergenic non-protein coding RNA 880 [Source:HGNC Symbol;Acc:HGNC:27948]
ENSG00000173786	0.773731	6.9081e-28	ENST00000486438	CNP	2',3'-cyclic nucleotide 3' phosphodiesterase [Source:HGNC Symbol;Acc:HGNC:2158]	ENSOARG00000018154	0.0869042	0.656166	ENSOART00000019757	CNP	2',3'-cyclic nucleotide 3' phosphodiesterase [Source:HGNC Symbol;Acc:HGNC:2158]	ortholog_one2one
ENSG00000130305	0.97005	6.94498e-28	ENST00000455763	NSUN5	NOP2/Sun RNA methyltransferase family member 5 [Source:HGNC Symbol;Acc:HGNC:16385]	ENSOARG00000012934	0.173323	0.476074	ENSOART00000014059	NSUN5	NOP2/Sun RNA methyltransferase family member 5 [Source:HGNC Symbol;Acc:HGNC:16385]	ortholog_one2one
ENSG00000073754	-3.45387	6.95656e-28	ENST00000484609	CD5L	CD5 molecule like [Source:HGNC Symbol;Acc:HGNC:1690]	ENSOARG00000006980	-0.447974	0.246133	ENSOART00000007586	CD5L	CD5 molecule like [Source:HGNC Symbol;Acc:HGNC:1690]	ortholog_one2one
ENSG00000188505	3.64427	6.95656e-28	ENST00000339852	NCCRP1	non-specific cytotoxic cell receptor protein 1 homolog (zebrafish) [Source:HGNC Symbol;Acc:HGNC:33739]
ENSG00000128039	1.7575	7.16836e-28	ENST00000514398	SRD5A3	steroid 5 alpha-reductase 3 [Source:HGNC Symbol;Acc:HGNC:25812]	ENSOARG00000001390	-0.114879	0.674261	ENSOART00000001494	SRD5A3	steroid 5 alpha-reductase 3 [Source:HGNC Symbol;Acc:HGNC:25812]	ortholog_one2one
ENSG00000067704	0.902839	7.19345e-28	ENST00000467924	IARS2	isoleucyl-tRNA synthetase 2, mitochondrial [Source:HGNC Symbol;Acc:HGNC:29685]	ENSOARG00000012333	0.0416247	0.819948	ENSOART00000013421	IARS2	isoleucyl-tRNA synthetase 2, mitochondrial [Source:HGNC Symbol;Acc:HGNC:29685]	ortholog_one2one
ENSG00000169750	1.98034	7.32637e-28	ENST00000585014	RAC3	ras-related C3 botulinum toxin substrate 3 (rho family, small GTP binding protein Rac3) [Source:HGNC Symbol;Acc:HGNC:9803]	ENSOARG00000017460	-0.186496	0.451397	ENSOART00000019005	RAC3	ras-related C3 botulinum toxin substrate 3 (rho family, small GTP binding protein Rac3) [Source:HGNC Symbol;Acc:HGNC:9803]	ortholog_one2one
ENSG00000146757	1.0595	7.35846e-28	ENST00000357512	ZNF92	zinc finger protein 92 [Source:HGNC Symbol;Acc:HGNC:13168]
ENSG00000204544	3.94315	8.287e-28	ENST00000376296	MUC21	mucin 21, cell surface associated [Source:HGNC Symbol;Acc:HGNC:21661]
ENSG00000170477	-3.41215	8.50564e-28	ENST00000551436	KRT4	keratin 4 [Source:HGNC Symbol;Acc:HGNC:6441]	ENSOARG00000016836	0.22207	NA	ENSOART00000018341	KRT4	keratin 4 [Source:HGNC Symbol;Acc:HGNC:6441]	ortholog_one2one
ENSG00000144791	-1.28682	8.54767e-28	ENST00000474665	LIMD1	LIM domains containing 1 [Source:HGNC Symbol;Acc:HGNC:6612]	ENSOARG00000010390	-0.238492	0.0166466	ENSOART00000011306	LIMD1	LIM domains containing 1 [Source:HGNC Symbol;Acc:HGNC:6612]	ortholog_one2one
ENSG00000138685	-1.80084	8.54767e-28	ENST00000614010	FGF2	fibroblast growth factor 2 [Source:HGNC Symbol;Acc:HGNC:3676]
ENSG00000132763	0.98862	9.14064e-28	ENST00000616135	MMACHC	methylmalonic aciduria (cobalamin deficiency) cblC type, with homocystinuria [Source:HGNC Symbol;Acc:HGNC:24525]	ENSOARG00000001685	0.205218	0.384058	ENSOART00000001813	MMACHC	methylmalonic aciduria (cobalamin deficiency) cblC type, with homocystinuria [Source:HGNC Symbol;Acc:HGNC:24525]	ortholog_one2one
ENSG00000254847	-2.24769	9.26882e-28	ENST00000526112	AC009806.1
ENSG00000137857	-2.51513	9.33541e-28	ENST00000558744	DUOX1	dual oxidase 1 [Source:HGNC Symbol;Acc:HGNC:3062]
ENSG00000164815	0.985322	9.35059e-28	ENST00000297431	ORC5	origin recognition complex subunit 5 [Source:HGNC Symbol;Acc:HGNC:8491]	ENSOARG00000001946	0.0563618	0.819948	ENSOART00000002099	ORC5	origin recognition complex subunit 5 [Source:HGNC Symbol;Acc:HGNC:8491]	ortholog_one2one
ENSG00000106683	1.34598	9.74635e-28	ENST00000476792	LIMK1	LIM domain kinase 1 [Source:HGNC Symbol;Acc:HGNC:6613]	ENSOARG00000011910	0.221639	0.126699	ENSOART00000012957	LIMK1	LIM domain kinase 1 [Source:HGNC Symbol;Acc:HGNC:6613]	ortholog_one2one
ENSG00000184992	1.2823	9.92378e-28	ENST00000341446	BRI3BP	BRI3 binding protein [Source:HGNC Symbol;Acc:HGNC:14251]	ENSOARG00000017707	0.7108	0.00308144	ENSOART00000019266	BRI3BP	BRI3 binding protein [Source:HGNC Symbol;Acc:HGNC:14251]	ortholog_one2one
ENSG00000150756	0.881265	1.00071e-27	ENST00000508553	FAM173B	family with sequence similarity 173 member B [Source:HGNC Symbol;Acc:HGNC:27029]	ENSOARG00000014308	0.0929379	0.714185	ENSOART00000015579	FAM173B	family with sequence similarity 173 member B [Source:HGNC Symbol;Acc:HGNC:27029]	ortholog_one2one
ENSG00000264125	-4.06949	1.03757e-27	ENST00000581633	AC104984.1
ENSG00000120875	2.49802	1.07278e-27	ENST00000240101	DUSP4	dual specificity phosphatase 4 [Source:HGNC Symbol;Acc:HGNC:3070]	ENSOARG00000010272	0.898026	0.000312754	ENSOART00000011177	DUSP4	dual specificity phosphatase 4 [Source:HGNC Symbol;Acc:HGNC:3070]	ortholog_one2one
ENSG00000227496	3.31514	1.08211e-27	ENST00000448264	AC099066.2
ENSG00000066248	3.08249	1.19407e-27	ENST00000414326	NGEF	neuronal guanine nucleotide exchange factor [Source:HGNC Symbol;Acc:HGNC:7807]	ENSOARG00000019347	0.324971	0.417429	ENSOART00000021070	NGEF	neuronal guanine nucleotide exchange factor [Source:HGNC Symbol;Acc:HGNC:7807]	ortholog_one2one
ENSG00000137393	-1.34034	1.20325e-27	ENST00000486622	RNF144B	ring finger protein 144B [Source:HGNC Symbol;Acc:HGNC:21578]	ENSOARG00000010155	-0.331514	0.0487405	ENSOART00000011050	RNF144B	ring finger protein 144B [Source:HGNC Symbol;Acc:HGNC:21578]	ortholog_one2one
ENSG00000132744	2.28222	1.21068e-27	ENST00000529256	ACY3	aminoacylase 3 [Source:HGNC Symbol;Acc:HGNC:24104]
ENSG00000257002	-3.00474	1.28189e-27	ENST00000543624	AP000438.1
ENSG00000184347	-2.12641	1.28628e-27	ENST00000404867	SLIT3	slit guidance ligand 3 [Source:HGNC Symbol;Acc:HGNC:11087]	ENSOARG00000002790	-0.239362	0.110015	ENSOART00000003034	SLIT3	slit guidance ligand 3 [Source:HGNC Symbol;Acc:HGNC:11087]	ortholog_one2one
ENSG00000106105	1.16118	1.33324e-27	ENST00000627489	GARS	glycyl-tRNA synthetase [Source:HGNC Symbol;Acc:HGNC:4162]	ENSOARG00000008017	0.627753	1.62e-05	ENSOART00000008737	GARS	glycyl-tRNA synthetase [Source:HGNC Symbol;Acc:HGNC:4162]	ortholog_one2one
ENSG00000108823	-1.83163	1.37337e-27	ENST00000505964	SGCA	sarcoglycan alpha [Source:HGNC Symbol;Acc:HGNC:10805]	ENSOARG00000005083	0.790739	0.000381984	ENSOART00000005537	SGCA	sarcoglycan alpha [Source:HGNC Symbol;Acc:HGNC:10805]	ortholog_one2one
ENSG00000169031	-2.33014	1.37824e-27	ENST00000469504	COL4A3	collagen type IV alpha 3 chain [Source:HGNC Symbol;Acc:HGNC:2204]	ENSOARG00000020525	-0.21091	0.348605	ENSOART00000022362	COL4A3	collagen type IV alpha 3 chain [Source:HGNC Symbol;Acc:HGNC:2204]	ortholog_one2one
ENSG00000115541	1.0849	1.43929e-27	ENST00000463841	HSPE1	heat shock protein family E (Hsp10) member 1 [Source:HGNC Symbol;Acc:HGNC:5269]
ENSG00000272783	-2.06105	1.44025e-27	ENST00000608161	AC147067.2
ENSG00000164087	1.56739	1.44453e-27	ENST00000474012	POC1A	POC1 centriolar protein A [Source:HGNC Symbol;Acc:HGNC:24488]	ENSOARG00000006352	-0.0340142	0.918322	ENSOART00000006909	POC1A	POC1 centriolar protein A [Source:HGNC Symbol;Acc:HGNC:24488]	ortholog_one2one
ENSG00000204713	0.749802	1.4739e-27	ENST00000496091	TRIM27	tripartite motif containing 27 [Source:HGNC Symbol;Acc:HGNC:9975]	ENSOARG00000017386	0.0667727	0.610765	ENSOART00000018928	TRIM27	tripartite motif containing 27 [Source:HGNC Symbol;Acc:HGNC:9975]	ortholog_one2one
ENSG00000117971	3.62111	1.49855e-27	ENST00000558216	CHRNB4	cholinergic receptor nicotinic beta 4 subunit [Source:HGNC Symbol;Acc:HGNC:1964]
ENSG00000163145	-2.16254	1.56773e-27	ENST00000429690	C1QTNF7	C1q and TNF related 7 [Source:HGNC Symbol;Acc:HGNC:14342]	ENSOARG00000008859	-0.420335	0.0528721	ENSOART00000009645	C1QTNF7	C1q and TNF related 7 [Source:HGNC Symbol;Acc:HGNC:14342]	ortholog_one2one
ENSG00000198125	3.26124	1.59183e-27	ENST00000397328	MB	myoglobin [Source:HGNC Symbol;Acc:HGNC:6915]
ENSG00000067082	-1.44926	1.78675e-27	ENST00000542957	KLF6	Kruppel like factor 6 [Source:HGNC Symbol;Acc:HGNC:2235]	ENSOARG00000012925	-0.237888	0.316042	ENSOART00000014046	KLF6	Kruppel like factor 6 [Source:HGNC Symbol;Acc:HGNC:2235]	ortholog_one2one
ENSG00000162073	1.32104	1.82542e-27	ENST00000574988	PAQR4	progestin and adipoQ receptor family member 4 [Source:HGNC Symbol;Acc:HGNC:26386]	ENSOARG00000000676	0.0076498	0.979481	ENSOART00000000726	PAQR4	progestin and adipoQ receptor family member 4 [Source:HGNC Symbol;Acc:HGNC:26386]	ortholog_one2one
ENSG00000189127	4.02134	1.83617e-27	ENST00000508916	ANKRD34B	ankyrin repeat domain 34B [Source:HGNC Symbol;Acc:HGNC:33736]
ENSG00000251322	-1.43804	1.98142e-27	ENST00000262795	SHANK3	SH3 and multiple ankyrin repeat domains 3 [Source:HGNC Symbol;Acc:HGNC:14294]	ENSOARG00000020018	-0.322075	0.0912378	ENSOART00000021796	SHANK3	SH3 and multiple ankyrin repeat domains 3 [Source:HGNC Symbol;Acc:HGNC:14294]	ortholog_one2one
ENSG00000161082	2.93552	1.99044e-27	ENST00000591483	CELF5	CUGBP Elav-like family member 5 [Source:HGNC Symbol;Acc:HGNC:14058]
ENSG00000185640	-3.18161	2.02336e-27	ENST00000549255	KRT79	keratin 79 [Source:HGNC Symbol;Acc:HGNC:28930]
ENSG00000136271	0.835793	2.09615e-27	ENST00000479440	DDX56	DEAD-box helicase 56 [Source:HGNC Symbol;Acc:HGNC:18193]	ENSOARG00000015240	0.148637	0.402862	ENSOART00000016587	DDX56	DEAD-box helicase 56 [Source:HGNC Symbol;Acc:HGNC:18193]	ortholog_one2one
ENSG00000170689	5.12373	2.13494e-27	ENST00000311177	HOXB9	homeobox B9 [Source:HGNC Symbol;Acc:HGNC:5120]	ENSOARG00000006872	0.483712	0.182607	ENSOART00000007468	HOXB9	homeobox B9 [Source:HGNC Symbol;Acc:HGNC:5120]	ortholog_one2one
ENSG00000165891	2.70036	2.13785e-27	ENST00000547316	E2F7	E2F transcription factor 7 [Source:HGNC Symbol;Acc:HGNC:23820]	ENSOARG00000014941	0.347837	0.316732	ENSOART00000016266	E2F7	E2F transcription factor 7 [Source:HGNC Symbol;Acc:HGNC:23820]	ortholog_one2one
ENSG00000091073	1.307	2.36288e-27	ENST00000465488	DTX2	deltex E3 ubiquitin ligase 2 [Source:HGNC Symbol;Acc:HGNC:15973]	ENSOARG00000013982	0.215254	0.177651	ENSOART00000015229	DTX2	deltex E3 ubiquitin ligase 2 [Source:HGNC Symbol;Acc:HGNC:15973]	ortholog_one2one
ENSG00000146858	1.41585	2.62068e-27	ENST00000275766	ZC3HAV1L	zinc finger CCCH-type containing, antiviral 1 like [Source:HGNC Symbol;Acc:HGNC:22423]	ENSOARG00000010842	0.104487	0.593433	ENSOART00000011787	ZC3HAV1L	zinc finger CCCH-type containing, antiviral 1 like [Source:HGNC Symbol;Acc:HGNC:22423]	ortholog_one2one
ENSG00000088386	3.54897	2.68628e-27	ENST00000376494	SLC15A1	solute carrier family 15 member 1 [Source:HGNC Symbol;Acc:HGNC:10920]	ENSOARG00000003299	0.590794	0.102345	ENSOART00000003585	SLC15A1	solute carrier family 15 member 1 [Source:RefSeq peptide;Acc:NP_001009758]	ortholog_one2one
ENSG00000181544	1.90495	2.68628e-27	ENST00000398334	FANCB	Fanconi anemia complementation group B [Source:HGNC Symbol;Acc:HGNC:3583]	ENSOARG00000011804	-0.089362	0.83432	ENSOART00000012842	FANCB	Fanconi anemia complementation group B [Source:HGNC Symbol;Acc:HGNC:3583]	ortholog_one2one
ENSG00000189366	2.91899	2.68628e-27	ENST00000611639	ALG1L	ALG1, chitobiosyldiphosphodolichol beta-mannosyltransferase like [Source:HGNC Symbol;Acc:HGNC:33721]
ENSG00000137878	-2.27308	2.75458e-27	ENST00000569945	GCOM1	GRINL1A complex locus 1 [Source:HGNC Symbol;Acc:HGNC:26424]	ENSOARG00000020863	-0.338738	0.0941058	ENSOART00000022731	GCOM1	GRINL1A complex locus 1 [Source:HGNC Symbol;Acc:HGNC:26424]	ortholog_one2one
ENSG00000125571	4.68262	2.80813e-27	ENST00000311328	IL37	interleukin 37 [Source:HGNC Symbol;Acc:HGNC:15563]
ENSG00000132746	2.55108	2.85887e-27	ENST00000349015	ALDH3B2	aldehyde dehydrogenase 3 family member B2 [Source:HGNC Symbol;Acc:HGNC:411]	ENSOARG00000014051	-0.0935534	0.738947	ENSOART00000015296	ALDH3B2	aldehyde dehydrogenase 3 family member B2 [Source:HGNC Symbol;Acc:HGNC:411]	ortholog_one2one
ENSG00000261634	-2.69391	3.01344e-27	ENST00000563004	AC026992.2
ENSG00000032444	-1.33674	3.14081e-27	ENST00000597202	PNPLA6	patatin like phospholipase domain containing 6 [Source:HGNC Symbol;Acc:HGNC:16268]	ENSOARG00000001448	-0.000990722	0.994602	ENSOART00000001572	PNPLA6	patatin like phospholipase domain containing 6 [Source:HGNC Symbol;Acc:HGNC:16268]	ortholog_one2one
ENSG00000215704	-2.52078	3.14219e-27	ENST00000488764	CELA2B	chymotrypsin like elastase family member 2B [Source:HGNC Symbol;Acc:HGNC:29995]
ENSG00000110400	1.6984	3.22634e-27	ENST00000524510	NECTIN1	nectin cell adhesion molecule 1 [Source:HGNC Symbol;Acc:HGNC:9706]	ENSOARG00000016295	0.789698	1.11e-05	ENSOART00000017745	NECTIN1	nectin cell adhesion molecule 1 [Source:HGNC Symbol;Acc:HGNC:9706]	ortholog_one2one
ENSG00000157111	3.12496	3.33641e-27	ENST00000287773	TMEM171	transmembrane protein 171 [Source:HGNC Symbol;Acc:HGNC:27031]	ENSOARG00000004972	0.155069	0.741569	ENSOART00000005413	TMEM171	transmembrane protein 171 [Source:HGNC Symbol;Acc:HGNC:27031]	ortholog_one2one
ENSG00000173626	-2.06846	3.45608e-27	ENST00000368602	TRAPPC3L	trafficking protein particle complex 3 like [Source:HGNC Symbol;Acc:HGNC:21090]
ENSG00000033800	-0.75473	3.53249e-27	ENST00000611270	PIAS1	protein inhibitor of activated STAT 1 [Source:HGNC Symbol;Acc:HGNC:2752]	ENSOARG00000018393	-0.272129	0.0320039	ENSOART00000020023	PIAS1	protein inhibitor of activated STAT 1 [Source:HGNC Symbol;Acc:HGNC:2752]	ortholog_one2one
ENSG00000116711	2.58672	3.56032e-27	ENST00000466600	PLA2G4A	phospholipase A2 group IVA [Source:HGNC Symbol;Acc:HGNC:9035]	ENSOARG00000007935	-0.160314	0.258499	ENSOART00000008648	PLA2G4A	phospholipase A2 group IVA [Source:HGNC Symbol;Acc:HGNC:9035]	ortholog_one2one
ENSG00000145824	3.4266	3.61018e-27	ENST00000337225	CXCL14	C-X-C motif chemokine ligand 14 [Source:HGNC Symbol;Acc:HGNC:10640]	ENSOARG00000014723	0.727333	0.0342962	ENSOART00000016023	CXCL14	C-X-C motif chemokine ligand 14 [Source:HGNC Symbol;Acc:HGNC:10640]	ortholog_one2one
ENSG00000172031	2.78556	3.90045e-27	ENST00000480758	EPHX4	epoxide hydrolase 4 [Source:HGNC Symbol;Acc:HGNC:23758]
ENSG00000105388	4.13851	3.9046e-27	ENST00000616453	CEACAM5	carcinoembryonic antigen related cell adhesion molecule 5 [Source:HGNC Symbol;Acc:HGNC:1817]
ENSG00000043039	3.3219	4.00098e-27	ENST00000605151	BARX2	BARX homeobox 2 [Source:HGNC Symbol;Acc:HGNC:956]	ENSOARG00000013548	0.175722	0.662664	ENSOART00000014736	BARX2	BARX homeobox 2 [Source:HGNC Symbol;Acc:HGNC:956]	ortholog_one2one
ENSG00000163827	-2.27577	4.02047e-27	ENST00000469912	LRRC2	leucine rich repeat containing 2 [Source:HGNC Symbol;Acc:HGNC:14676]	ENSOARG00000008245	0.626582	0.0158147	ENSOART00000008973	LRRC2	leucine rich repeat containing 2 [Source:HGNC Symbol;Acc:HGNC:14676]	ortholog_one2one
ENSG00000169994	-2.42443	4.09463e-27	ENST00000428314	MYO7B	myosin VIIB [Source:HGNC Symbol;Acc:HGNC:7607]	ENSOARG00000016054	-0.211883	0.620064	ENSOART00000017497	MYO7B	myosin VIIB [Source:HGNC Symbol;Acc:HGNC:7607]	ortholog_one2one
ENSG00000175643	1.80102	4.09463e-27	ENST00000576027	RMI2	RecQ mediated genome instability 2 [Source:HGNC Symbol;Acc:HGNC:28349]	ENSOARG00000006567	0.0944818	0.830349	ENSOART00000007137	RMI2	RecQ mediated genome instability 2 [Source:HGNC Symbol;Acc:HGNC:28349]	ortholog_one2one
ENSG00000182004	1.11213	4.11724e-27	ENST00000367208	SNRPE	small nuclear ribonucleoprotein polypeptide E [Source:HGNC Symbol;Acc:HGNC:11161]
ENSG00000126759	-1.83817	4.14741e-27	ENST00000247153	CFP	complement factor properdin [Source:HGNC Symbol;Acc:HGNC:8864]	ENSOARG00000012877	0.043512	0.897311	ENSOART00000013998	CFP	complement factor properdin [Source:HGNC Symbol;Acc:HGNC:8864]	ortholog_one2one
ENSG00000186907	2.53576	4.21511e-27	ENST00000395120	RTN4RL2	reticulon 4 receptor like 2 [Source:HGNC Symbol;Acc:HGNC:23053]	ENSOARG00000009516	-0.0946237	0.848379	ENSOART00000010360			ortholog_one2one
ENSG00000196549	-2.30484	4.2664e-27	ENST00000625667	MME	membrane metalloendopeptidase [Source:HGNC Symbol;Acc:HGNC:7154]	ENSOARG00000003370	0.422773	0.0173673	ENSOART00000003676	MME	membrane metalloendopeptidase [Source:HGNC Symbol;Acc:HGNC:7154]	ortholog_one2one
ENSG00000172167	1.67937	4.43198e-27	ENST00000519841	MTBP	MDM2 binding protein [Source:HGNC Symbol;Acc:HGNC:7417]	ENSOARG00000017592	-0.11007	0.550523	ENSOART00000019151	MTBP	MDM2 binding protein [Source:HGNC Symbol;Acc:HGNC:7417]	ortholog_one2one
ENSG00000123243	-1.99423	4.45256e-27	ENST00000397145	ITIH5	inter-alpha-trypsin inhibitor heavy chain family member 5 [Source:HGNC Symbol;Acc:HGNC:21449]	ENSOARG00000013535	-0.218538	0.540301	ENSOART00000014722	ITIH5	inter-alpha-trypsin inhibitor heavy chain family member 5 [Source:HGNC Symbol;Acc:HGNC:21449]	ortholog_one2one
ENSG00000186603	2.93641	4.71706e-27	ENST00000334815	HPDL	4-hydroxyphenylpyruvate dioxygenase like [Source:HGNC Symbol;Acc:HGNC:28242]
ENSG00000231483	4.33864	4.79672e-27	ENST00000425246	AL365356.4
ENSG00000152455	1.25969	5.07699e-27	ENST00000358298	SUV39H2	suppressor of variegation 3-9 homolog 2 [Source:HGNC Symbol;Acc:HGNC:17287]	ENSOARG00000007434	0.0678531	0.817663	ENSOART00000008095	SUV39H2	suppressor of variegation 3-9 homolog 2 [Source:HGNC Symbol;Acc:HGNC:17287]	ortholog_one2one
ENSG00000068438	0.793774	5.34901e-27	ENST00000396894	FTSJ1	FtsJ RNA methyltransferase homolog 1 (E. coli) [Source:HGNC Symbol;Acc:HGNC:13254]	ENSOARG00000012432	0.13115	0.56116	ENSOART00000013521			ortholog_one2many
ENSG00000164024	0.667772	5.3562e-27	ENST00000625963	METAP1	methionyl aminopeptidase 1 [Source:HGNC Symbol;Acc:HGNC:15789]	ENSOARG00000015814	0.0831015	0.654077	ENSOART00000017216	METAP1	methionyl aminopeptidase 1 [Source:HGNC Symbol;Acc:HGNC:15789]	ortholog_one2one
ENSG00000277075	3.62073	5.41149e-27	ENST00000303910	HIST1H2AE	histone cluster 1 H2A family member e [Source:HGNC Symbol;Acc:HGNC:4724]
ENSG00000185298	0.935086	5.45633e-27	ENST00000572531	CCDC137	coiled-coil domain containing 137 [Source:HGNC Symbol;Acc:HGNC:33451]	ENSOARG00000018332	0.0459837	0.846401	ENSOART00000019950	CCDC137	coiled-coil domain containing 137 [Source:HGNC Symbol;Acc:HGNC:33451]	ortholog_one2one
ENSG00000169330	1.80961	6.01433e-27	ENST00000559272	KIAA1024	KIAA1024 [Source:HGNC Symbol;Acc:HGNC:29172]	ENSOARG00000015060	1.23287	5.65e-05	ENSOART00000016389	KIAA1024	KIAA1024 [Source:HGNC Symbol;Acc:HGNC:29172]	ortholog_one2one
ENSG00000167771	2.85759	6.03038e-27	ENST00000473926	RCOR2	REST corepressor 2 [Source:HGNC Symbol;Acc:HGNC:27455]	ENSOARG00000003849	0.316782	0.181669	ENSOART00000004191	RCOR2	REST corepressor 2 [Source:HGNC Symbol;Acc:HGNC:27455]	ortholog_one2one
ENSG00000159063	0.947133	6.11011e-27	ENST00000615266	ALG8	ALG8, alpha-1,3-glucosyltransferase [Source:HGNC Symbol;Acc:HGNC:23161]	ENSOARG00000006601	0.2674	0.283276	ENSOART00000007175	ALG8	ALG8, alpha-1,3-glucosyltransferase [Source:HGNC Symbol;Acc:HGNC:23161]	ortholog_one2one
ENSG00000160606	1.51547	6.26148e-27	ENST00000580518	TLCD1	TLC domain containing 1 [Source:HGNC Symbol;Acc:HGNC:25177]	ENSOARG00000003633	0.0140068	0.964772	ENSOART00000003943	TLCD1	TLC domain containing 1 [Source:HGNC Symbol;Acc:HGNC:25177]	ortholog_one2one
ENSG00000196747	3.94313	6.26148e-27	ENST00000358739	HIST1H2AI	histone cluster 1 H2A family member i [Source:HGNC Symbol;Acc:HGNC:4725]
ENSG00000162782	3.5541	6.50425e-27	ENST00000444136	TDRD5	tudor domain containing 5 [Source:HGNC Symbol;Acc:HGNC:20614]
ENSG00000079616	1.02557	6.5717e-27	ENST00000568312	KIF22	kinesin family member 22 [Source:HGNC Symbol;Acc:HGNC:6391]	ENSOARG00000005591	0.474201	0.0385065	ENSOART00000006091	KIF22	kinesin family member 22 [Source:HGNC Symbol;Acc:HGNC:6391]	ortholog_one2one
ENSG00000246582	1.42104	6.60534e-27	ENST00000522600	AC100861.1
ENSG00000169271	-2.57876	6.84316e-27	ENST00000302005	HSPB3	heat shock protein family B (small) member 3 [Source:HGNC Symbol;Acc:HGNC:5248]
ENSG00000159596	0.770496	6.86031e-27	ENST00000496366	TMEM69	transmembrane protein 69 [Source:HGNC Symbol;Acc:HGNC:28035]	ENSOARG00000002030	-0.134194	0.508102	ENSOART00000002185	TMEM69	transmembrane protein 69 [Source:HGNC Symbol;Acc:HGNC:28035]	ortholog_one2one
ENSG00000143870	1.04251	7.05159e-27	ENST00000540494	PDIA6	protein disulfide isomerase family A member 6 [Source:HGNC Symbol;Acc:HGNC:30168]	ENSOARG00000015676	0.59405	7.28e-05	ENSOART00000017058	PDIA6	protein disulfide isomerase family A member 6 [Source:HGNC Symbol;Acc:HGNC:30168]	ortholog_one2one
ENSG00000106991	-1.46979	7.12446e-27	ENST00000480266	ENG	endoglin [Source:HGNC Symbol;Acc:HGNC:3349]	ENSOARG00000011387	-0.351521	0.197748	ENSOART00000012385	ENG	endoglin [Source:HGNC Symbol;Acc:HGNC:3349]	ortholog_one2one
ENSG00000006740	-1.66756	7.27341e-27	ENST00000616670	ARHGAP44	Rho GTPase activating protein 44 [Source:HGNC Symbol;Acc:HGNC:29096]	ENSOARG00000015543	-0.489966	0.00150184	ENSOART00000016911	ARHGAP44	Rho GTPase activating protein 44 [Source:HGNC Symbol;Acc:HGNC:29096]	ortholog_one2one
ENSG00000164694	2.81867	7.27762e-27	ENST00000480856	FNDC1	fibronectin type III domain containing 1 [Source:HGNC Symbol;Acc:HGNC:21184]	ENSOARG00000004493	-0.0912748	0.822247	ENSOART00000004889	FNDC1	fibronectin type III domain containing 1 [Source:HGNC Symbol;Acc:HGNC:21184]	ortholog_one2one
ENSG00000124571	0.970957	7.45608e-27	ENST00000398799	XPO5	exportin 5 [Source:HGNC Symbol;Acc:HGNC:17675]	ENSOARG00000007607	0.181444	0.246417	ENSOART00000008286	XPO5	exportin 5 [Source:HGNC Symbol;Acc:HGNC:17675]	ortholog_one2one
ENSG00000164362	4.46098	7.63192e-27	ENST00000522877	TERT	telomerase reverse transcriptase [Source:HGNC Symbol;Acc:HGNC:11730]	ENSOARG00000016401	0.425164	0.0548918	ENSOART00000017860			ortholog_one2one
ENSG00000137976	-2.884	7.70712e-27	ENST00000370662	DNASE2B	deoxyribonuclease 2 beta [Source:HGNC Symbol;Acc:HGNC:28875]
ENSG00000178401	2.78541	7.73902e-27	ENST00000552651	DNAJC22	DnaJ heat shock protein family (Hsp40) member C22 [Source:HGNC Symbol;Acc:HGNC:25802]	ENSOARG00000018798	1.4754	6.69e-07	ENSOART00000020473	DNAJC22	DnaJ heat shock protein family (Hsp40) member C22 [Source:HGNC Symbol;Acc:HGNC:25802]	ortholog_one2one
ENSG00000118705	0.697151	7.8087e-27	ENST00000470352	RPN2	ribophorin II [Source:HGNC Symbol;Acc:HGNC:10382]	ENSOARG00000017801	0.186136	0.0543536	ENSOART00000019367	RPN2	ribophorin II [Source:HGNC Symbol;Acc:HGNC:10382]	ortholog_one2one
ENSG00000260633	-2.19567	8.1876e-27	ENST00000568384	AC010207.1
ENSG00000101407	0.74229	8.26119e-27	ENST00000449821	TTI1	TELO2 interacting protein 1 [Source:HGNC Symbol;Acc:HGNC:29029]	ENSOARG00000018399	0.0933934	0.637414	ENSOART00000020022	TTI1	TELO2 interacting protein 1 [Source:HGNC Symbol;Acc:HGNC:29029]	ortholog_one2one
ENSG00000230650	2.95391	8.54126e-27	ENST00000421567	AC140479.2
ENSG00000123684	1.24174	8.5613e-27	ENST00000488600	LPGAT1	lysophosphatidylglycerol acyltransferase 1 [Source:HGNC Symbol;Acc:HGNC:28985]	ENSOARG00000011368	0.0715741	0.73029	ENSOART00000012361	LPGAT1	lysophosphatidylglycerol acyltransferase 1 [Source:HGNC Symbol;Acc:HGNC:28985]	ortholog_one2one
ENSG00000184005	-1.63598	8.64053e-27	ENST00000621530	ST6GALNAC3	ST6 N-acetylgalactosaminide alpha-2,6-sialyltransferase 3 [Source:HGNC Symbol;Acc:HGNC:19343]	ENSOARG00000012823	-0.0782692	0.854863	ENSOART00000013939			ortholog_one2many
ENSG00000246273	1.27886	8.69909e-27	ENST00000526617	SBF2-AS1	SBF2 antisense RNA 1 [Source:HGNC Symbol;Acc:HGNC:27438]
ENSG00000131650	2.56641	9.06604e-27	ENST00000575769	KREMEN2	kringle containing transmembrane protein 2 [Source:HGNC Symbol;Acc:HGNC:18797]
ENSG00000174282	-0.999855	9.78578e-27	ENST00000311403	ZBTB4	zinc finger and BTB domain containing 4 [Source:HGNC Symbol;Acc:HGNC:23847]	ENSOARG00000013691	-0.125328	0.225849	ENSOART00000014900	ZBTB4	zinc finger and BTB domain containing 4 [Source:HGNC Symbol;Acc:HGNC:23847]	ortholog_one2one
ENSG00000163362	2.1402	9.79644e-27	ENST00000465162	INAVA	innate immunity activator [Source:HGNC Symbol;Acc:HGNC:25599]	ENSOARG00000016750	0.841113	0.0100636	ENSOART00000018240	INAVA	innate immunity activator [Source:HGNC Symbol;Acc:HGNC:25599]	ortholog_one2one
ENSG00000197766	-2.16041	1.05295e-26	ENST00000592860	CFD	complement factor D [Source:HGNC Symbol;Acc:HGNC:2771]	ENSOARG00000009779	-0.548893	0.138273	ENSOART00000010642	CFD	complement factor D [Source:HGNC Symbol;Acc:HGNC:2771]	ortholog_one2one
ENSG00000134532	-1.64361	1.06426e-26	ENST00000451604	SOX5	SRY-box 5 [Source:HGNC Symbol;Acc:HGNC:11201]	ENSOARG00000020110	0.446311	0.0137713	ENSOART00000021891	SOX5	SRY-box 5 [Source:HGNC Symbol;Acc:HGNC:11201]	ortholog_one2one
ENSG00000149428	1.21963	1.07756e-26	ENST00000614668	HYOU1	hypoxia up-regulated 1 [Source:HGNC Symbol;Acc:HGNC:16931]	ENSOARG00000012531	0.681711	0.000165121	ENSOART00000013627	HYOU1	hypoxia up-regulated 1 [Source:HGNC Symbol;Acc:HGNC:16931]	ortholog_one2one
ENSG00000261762	2.79653	1.14744e-26	ENST00000567141	AC027228.2
ENSG00000225556	2.3481	1.17092e-26	ENST00000454109	C2CD4D	C2 calcium dependent domain containing 4D [Source:HGNC Symbol;Acc:HGNC:37210]
ENSG00000183378	-2.921	1.20432e-26	ENST00000612000	OVCH2	ovochymase 2 (gene/pseudogene) [Source:HGNC Symbol;Acc:HGNC:29970]
ENSG00000260461	-1.41931	1.26737e-26	ENST00000568017	AL133355.1
ENSG00000161800	1.62908	1.33204e-26	ENST00000552004	RACGAP1	Rac GTPase activating protein 1 [Source:HGNC Symbol;Acc:HGNC:9804]	ENSOARG00000018102	0.58552	0.00447255	ENSOART00000019705	RACGAP1	Rac GTPase activating protein 1 [Source:HGNC Symbol;Acc:HGNC:9804]	ortholog_one2one
ENSG00000200253	-1.96893	1.33366e-26	ENST00000363383	RNU6-529P	RNA, U6 small nuclear 529, pseudogene [Source:HGNC Symbol;Acc:HGNC:47492]
ENSG00000105427	2.5112	1.4197e-26	ENST00000597255	CNFN	cornifelin [Source:HGNC Symbol;Acc:HGNC:30183]
ENSG00000172201	-1.91783	1.47363e-26	ENST00000378700	ID4	inhibitor of DNA binding 4, HLH protein [Source:HGNC Symbol;Acc:HGNC:5363]
ENSG00000163918	1.53457	1.48339e-26	ENST00000392481	RFC4	replication factor C subunit 4 [Source:HGNC Symbol;Acc:HGNC:9972]	ENSOARG00000020512	-0.0431084	0.81163	ENSOART00000022343	RFC4	replication factor C subunit 4 [Source:HGNC Symbol;Acc:HGNC:9972]	ortholog_one2one
ENSG00000106367	1.17569	1.48668e-26	ENST00000429457	AP1S1	adaptor related protein complex 1 sigma 1 subunit [Source:HGNC Symbol;Acc:HGNC:559]	ENSOARG00000015233	0.39228	0.000954806	ENSOART00000016574	AP1S1	adaptor related protein complex 1 sigma 1 subunit [Source:HGNC Symbol;Acc:HGNC:559]	ortholog_one2one
ENSG00000093217	1.39227	1.50445e-26	ENST00000472721	XYLB	xylulokinase [Source:HGNC Symbol;Acc:HGNC:12839]	ENSOARG00000001300	0.249943	0.417429	ENSOART00000001394	XYLB	xylulokinase [Source:HGNC Symbol;Acc:HGNC:12839]	ortholog_one2one
ENSG00000145335	-1.47133	1.51989e-26	ENST00000394989	SNCA	synuclein alpha [Source:HGNC Symbol;Acc:HGNC:11138]
ENSG00000128654	0.710458	1.56055e-26	ENST00000452865	MTX2	metaxin 2 [Source:HGNC Symbol;Acc:HGNC:7506]	ENSOARG00000017452	0.212257	0.158802	ENSOART00000018997	MTX2	metaxin 2 [Source:HGNC Symbol;Acc:HGNC:7506]	ortholog_one2one
ENSG00000106025	-1.42661	1.59676e-26	ENST00000430985	TSPAN12	tetraspanin 12 [Source:HGNC Symbol;Acc:HGNC:21641]	ENSOARG00000018070	-0.0970826	0.658904	ENSOART00000019664	TSPAN12	tetraspanin 12 [Source:HGNC Symbol;Acc:HGNC:21641]	ortholog_one2one
ENSG00000163472	1.20625	1.60606e-26	ENST00000405535	TMEM79	transmembrane protein 79 [Source:HGNC Symbol;Acc:HGNC:28196]	ENSOARG00000005803	0.660414	0.000110585	ENSOART00000006318	TMEM79	transmembrane protein 79 [Source:HGNC Symbol;Acc:HGNC:28196]	ortholog_one2one
ENSG00000112139	-1.94652	1.68778e-26	ENST00000508399	MDGA1	MAM domain containing glycosylphosphatidylinositol anchor 1 [Source:HGNC Symbol;Acc:HGNC:19267]	ENSOARG00000015063	0.665025	0.0322062	ENSOART00000016399	MDGA1	MAM domain containing glycosylphosphatidylinositol anchor 1 [Source:HGNC Symbol;Acc:HGNC:19267]	ortholog_one2one
ENSG00000065923	1.54303	1.69423e-26	ENST00000616978	SLC9A7	solute carrier family 9 member A7 [Source:HGNC Symbol;Acc:HGNC:17123]	ENSOARG00000014175	-0.0691634	0.793182	ENSOART00000015445	SLC9A7	solute carrier family 9 member A7 [Source:HGNC Symbol;Acc:HGNC:17123]	ortholog_one2one
ENSG00000168907	-2.65472	1.75484e-26	ENST00000565553	PLA2G4F	phospholipase A2 group IVF [Source:HGNC Symbol;Acc:HGNC:27396]	ENSOARG00000020480	1.70369	3.63e-09	ENSOART00000022306	PLA2G4F	phospholipase A2 group IVF [Source:HGNC Symbol;Acc:HGNC:27396]	ortholog_one2one
ENSG00000123989	1.33173	1.7689e-26	ENST00000535926	CHPF	chondroitin polymerizing factor [Source:HGNC Symbol;Acc:HGNC:24291]	ENSOARG00000020209	0.209873	0.273121	ENSOART00000022003	CHPF	chondroitin polymerizing factor [Source:HGNC Symbol;Acc:HGNC:24291]	ortholog_one2one
ENSG00000213186	1.49559	1.78304e-26	ENST00000309784	TRIM59	tripartite motif containing 59 [Source:HGNC Symbol;Acc:HGNC:30834]	ENSOARG00000015013	-0.0494687	0.925835	ENSOART00000016336			ortholog_one2many
ENSG00000056998	2.09502	1.78965e-26	ENST00000639373	GYG2	glycogenin 2 [Source:HGNC Symbol;Acc:HGNC:4700]	ENSOARG00000008304	0.379144	0.0396981	ENSOART00000009038	GYG2	glycogenin 2 [Source:HGNC Symbol;Acc:HGNC:4700]	ortholog_one2one
ENSG00000231322	-3.66609	1.8122e-26	ENST00000421208	RPL13AP17	ribosomal protein L13a pseudogene 17 [Source:HGNC Symbol;Acc:HGNC:36167]
ENSG00000173207	1.69818	1.87044e-26	ENST00000471245	CKS1B	CDC28 protein kinase regulatory subunit 1B [Source:HGNC Symbol;Acc:HGNC:19083]	ENSOARG00000003292	0.454581	0.102271	ENSOART00000003565	CKS1B	CDC28 protein kinase regulatory subunit 1B [Source:HGNC Symbol;Acc:HGNC:19083]	ortholog_one2one
ENSG00000100473	3.18586	1.89501e-26	ENST00000468826	COCH	cochlin [Source:HGNC Symbol;Acc:HGNC:2180]	ENSOARG00000005504	0.529839	0.139233	ENSOART00000006000	COCH	cochlin [Source:HGNC Symbol;Acc:HGNC:2180]	ortholog_one2one
ENSG00000139579	0.928956	1.98486e-26	ENST00000341463	NABP2	nucleic acid binding protein 2 [Source:HGNC Symbol;Acc:HGNC:28412]	ENSOARG00000009774	0.169001	0.304024	ENSOART00000010632	NABP2	nucleic acid binding protein 2 [Source:HGNC Symbol;Acc:HGNC:28412]	ortholog_one2one
ENSG00000166986	0.873124	1.98596e-26	ENST00000630803	MARS	methionyl-tRNA synthetase [Source:HGNC Symbol;Acc:HGNC:6898]	ENSOARG00000006477	0.186112	0.0744254	ENSOART00000007044	MARS	methionyl-tRNA synthetase [Source:HGNC Symbol;Acc:HGNC:6898]	ortholog_one2one
ENSG00000253636	-1.74612	2.02643e-26	ENST00000517664	AC022893.1
ENSG00000162407	-1.14634	2.08899e-26	ENST00000476206	PLPP3	phospholipid phosphatase 3 [Source:HGNC Symbol;Acc:HGNC:9229]	ENSOARG00000007826	-0.698075	8.85e-05	ENSOART00000008522			ortholog_one2many
ENSG00000237857	1.51127	2.1745e-26
ENSG00000073111	1.88055	2.22468e-26	ENST00000468414	MCM2	minichromosome maintenance complex component 2 [Source:HGNC Symbol;Acc:HGNC:6944]	ENSOARG00000002774	0.288839	0.439847	ENSOART00000003004			ortholog_one2one
ENSG00000006118	2.04546	2.27365e-26	ENST00000535480	TMEM132A	transmembrane protein 132A [Source:HGNC Symbol;Acc:HGNC:31092]	ENSOARG00000015804	0.549541	0.00284398	ENSOART00000017213	TMEM132A	transmembrane protein 132A [Source:HGNC Symbol;Acc:HGNC:31092]	ortholog_one2one
ENSG00000206384	-2.41865	2.27365e-26	ENST00000511332	COL6A6	collagen type VI alpha 6 chain [Source:HGNC Symbol;Acc:HGNC:27023]	ENSOARG00000014718	0.298403	0.307845	ENSOART00000016038	COL6A6	collagen type VI alpha 6 chain [Source:HGNC Symbol;Acc:HGNC:27023]	ortholog_one2one
ENSG00000259471	-2.87051	2.3514e-26	ENST00000558797	LINC01169	long intergenic non-protein coding RNA 1169 [Source:HGNC Symbol;Acc:HGNC:49541]
ENSG00000068028	-0.779152	2.39875e-26	ENST00000616212	RASSF1	Ras association domain family member 1 [Source:HGNC Symbol;Acc:HGNC:9882]	ENSOARG00000016367	-0.0912542	0.591818	ENSOART00000017821	RASSF1	Ras association domain family member 1 [Source:HGNC Symbol;Acc:HGNC:9882]	ortholog_one2one
ENSG00000111684	-0.979046	2.41815e-26	ENST00000538910	LPCAT3	lysophosphatidylcholine acyltransferase 3 [Source:HGNC Symbol;Acc:HGNC:30244]	ENSOARG00000004814	0.318932	0.00728998	ENSOART00000005251	LPCAT3	lysophosphatidylcholine acyltransferase 3 [Source:HGNC Symbol;Acc:HGNC:30244]	ortholog_one2one
ENSG00000226421	3.8773	2.50992e-26	ENST00000435239	SLC25A5P5	solute carrier family 25 member 5 pseudogene 5 [Source:HGNC Symbol;Acc:HGNC:511]
ENSG00000135632	0.804468	2.51516e-26	ENST00000629411	SMYD5	SMYD family member 5 [Source:HGNC Symbol;Acc:HGNC:16258]	ENSOARG00000011712	0.0121204	0.969099	ENSOART00000012740	SMYD5	SMYD family member 5 [Source:HGNC Symbol;Acc:HGNC:16258]	ortholog_one2one
ENSG00000115806	0.777014	2.69861e-26	ENST00000486498	GORASP2	golgi reassembly stacking protein 2 [Source:HGNC Symbol;Acc:HGNC:17500]	ENSOARG00000002237	0.358716	0.00628827	ENSOART00000002421	GORASP2	golgi reassembly stacking protein 2 [Source:HGNC Symbol;Acc:HGNC:17500]	ortholog_one2one
ENSG00000163053	2.76216	2.69861e-26	ENST00000436869	SLC16A14	solute carrier family 16 member 14 [Source:HGNC Symbol;Acc:HGNC:26417]	ENSOARG00000020626	0.829701	0.00674332	ENSOART00000022470	SLC16A14	solute carrier family 16 member 14 [Source:HGNC Symbol;Acc:HGNC:26417]	ortholog_one2one
ENSG00000107679	-0.864179	2.70894e-26	ENST00000433307	PLEKHA1	pleckstrin homology domain containing A1 [Source:HGNC Symbol;Acc:HGNC:14335]	ENSOARG00000007580	-0.135877	0.279233	ENSOART00000008255	PLEKHA1	pleckstrin homology domain containing A1 [Source:HGNC Symbol;Acc:HGNC:14335]	ortholog_one2one
ENSG00000166342	4.30476	2.75711e-26	ENST00000577184	NETO1	neuropilin and tolloid like 1 [Source:HGNC Symbol;Acc:HGNC:13823]
ENSG00000250258	4.18543	2.77593e-26	ENST00000421252	AC008496.2
ENSG00000155886	4.24878	2.86513e-26	ENST00000286344	SLC24A2	solute carrier family 24 member 2 [Source:HGNC Symbol;Acc:HGNC:10976]	ENSOARG00000014276	-0.113348	0.820095	ENSOART00000015546	SLC24A2	solute carrier family 24 member 2 [Source:HGNC Symbol;Acc:HGNC:10976]	ortholog_one2one
ENSG00000151012	3.02494	2.95512e-26	ENST00000280612	SLC7A11	solute carrier family 7 member 11 [Source:HGNC Symbol;Acc:HGNC:11059]	ENSOARG00000014253	0.198197	0.563575	ENSOART00000015529	SLC7A11	solute carrier family 7 member 11 [Source:HGNC Symbol;Acc:HGNC:11059]	ortholog_one2one
ENSG00000068305	-0.71803	3.01788e-26	ENST00000338042	MEF2A	myocyte enhancer factor 2A [Source:HGNC Symbol;Acc:HGNC:6993]	ENSOARG00000009878	-0.0403462	0.823511	ENSOART00000010750	MEF2A	myocyte enhancer factor 2A [Source:HGNC Symbol;Acc:HGNC:6993]	ortholog_one2one
ENSG00000164047	-2.72278	3.16802e-26	ENST00000296435	CAMP	cathelicidin antimicrobial peptide [Source:HGNC Symbol;Acc:HGNC:1472]
ENSG00000196616	-2.89761	3.16802e-26	ENST00000639454	ADH1B	alcohol dehydrogenase 1B (class I), beta polypeptide [Source:HGNC Symbol;Acc:HGNC:250]
ENSG00000179222	1.00997	3.22051e-26	ENST00000473931	MAGED1	MAGE family member D1 [Source:HGNC Symbol;Acc:HGNC:6813]	ENSOARG00000009294	0.403808	0.00579641	ENSOART00000010120	MAGED1	MAGE family member D1 [Source:HGNC Symbol;Acc:HGNC:6813]	ortholog_one2one
ENSG00000108106	1.83127	3.2341e-26	ENST00000592570	UBE2S	ubiquitin conjugating enzyme E2 S [Source:HGNC Symbol;Acc:HGNC:17895]	ENSOARG00000001369	0.489586	0.00251105	ENSOART00000001467	UBE2S	ubiquitin conjugating enzyme E2 S [Source:HGNC Symbol;Acc:HGNC:17895]	ortholog_one2one
ENSG00000073150	2.1951	3.24453e-26	ENST00000402472	PANX2	pannexin 2 [Source:HGNC Symbol;Acc:HGNC:8600]	ENSOARG00000019735	0.246436	0.55984	ENSOART00000021491			ortholog_one2one
ENSG00000103423	0.658021	3.25536e-26	ENST00000431375	DNAJA3	DnaJ heat shock protein family (Hsp40) member A3 [Source:HGNC Symbol;Acc:HGNC:11808]	ENSOARG00000003302	0.044974	0.768611	ENSOART00000003587	DNAJA3	DnaJ heat shock protein family (Hsp40) member A3 [Source:HGNC Symbol;Acc:HGNC:11808]	ortholog_one2one
ENSG00000176749	2.05597	3.36755e-26	ENST00000584716	CDK5R1	cyclin dependent kinase 5 regulatory subunit 1 [Source:HGNC Symbol;Acc:HGNC:1775]	ENSOARG00000003962	0.120159	0.801702	ENSOART00000004306	CDK5R1	cyclin dependent kinase 5 regulatory subunit 1 [Source:HGNC Symbol;Acc:HGNC:1775]	ortholog_one2one
ENSG00000124813	1.70164	3.3893e-26	ENST00000371432	RUNX2	runt related transcription factor 2 [Source:HGNC Symbol;Acc:HGNC:10472]	ENSOARG00000010358	0.022268	0.959404	ENSOART00000011267	RUNX2	runt related transcription factor 2 [Source:HGNC Symbol;Acc:HGNC:10472]	ortholog_one2one
ENSG00000263528	1.15834	3.3942e-26	ENST00000605818	IKBKE	inhibitor of nuclear factor kappa B kinase subunit epsilon [Source:HGNC Symbol;Acc:HGNC:14552]	ENSOARG00000005570	0.354227	0.0077196	ENSOART00000006075	IKBKE	inhibitor of nuclear factor kappa B kinase subunit epsilon [Source:HGNC Symbol;Acc:HGNC:14552]	ortholog_one2one
ENSG00000113569	1.34371	3.3942e-26	ENST00000507675	NUP155	nucleoporin 155 [Source:HGNC Symbol;Acc:HGNC:8063]	ENSOARG00000010255	0.0148011	0.915699	ENSOART00000011165	NUP155	nucleoporin 155 [Source:HGNC Symbol;Acc:HGNC:8063]	ortholog_one2one
ENSG00000176490	2.91358	3.45461e-26	ENST00000588128	DIRAS1	DIRAS family GTPase 1 [Source:HGNC Symbol;Acc:HGNC:19127]
ENSG00000071909	3.50638	3.5704e-26	ENST00000469359	MYO3B	myosin IIIB [Source:HGNC Symbol;Acc:HGNC:15576]
ENSG00000204176	-2.34625	3.60787e-26	ENST00000512997	SYT15	synaptotagmin 15 [Source:HGNC Symbol;Acc:HGNC:17167]	ENSOARG00000000877	0.776988	0.000729019	ENSOART00000000940			ortholog_one2many
ENSG00000175899	-1.61522	3.69141e-26	ENST00000497324	A2M	alpha-2-macroglobulin [Source:HGNC Symbol;Acc:HGNC:7]	ENSOARG00000000950	0.104599	0.786737	ENSOART00000001080	A2M	alpha-2-macroglobulin [Source:HGNC Symbol;Acc:HGNC:7]	ortholog_one2one
ENSG00000184226	-2.26906	3.74647e-26	ENST00000377861	PCDH9	protocadherin 9 [Source:HGNC Symbol;Acc:HGNC:8661]	ENSOARG00000014957	0.00179977	0.996522	ENSOART00000016277	PCDH9	protocadherin 9 [Source:HGNC Symbol;Acc:HGNC:8661]	ortholog_one2one
ENSG00000162849	2.5707	3.78015e-26	ENST00000483253	KIF26B	kinesin family member 26B [Source:HGNC Symbol;Acc:HGNC:25484]	ENSOARG00000004655	-0.217111	0.355125	ENSOART00000005068	KIF26B	kinesin family member 26B [Source:HGNC Symbol;Acc:HGNC:25484]	ortholog_one2one
ENSG00000170779	1.40567	3.84031e-26	ENST00000392590	CDCA4	cell division cycle associated 4 [Source:HGNC Symbol;Acc:HGNC:14625]	ENSOARG00000013958	0.309949	0.314231	ENSOART00000015198			ortholog_one2one
ENSG00000254986	0.871571	3.98371e-26	ENST00000531863	DPP3	dipeptidyl peptidase 3 [Source:HGNC Symbol;Acc:HGNC:3008]	ENSOARG00000005600	0.547178	0.0029882	ENSOART00000006104	DPP3	dipeptidyl peptidase 3 [Source:HGNC Symbol;Acc:HGNC:3008]	ortholog_one2one
ENSG00000163218	4.08485	4.16302e-26	ENST00000490266	PGLYRP4	peptidoglycan recognition protein 4 [Source:HGNC Symbol;Acc:HGNC:30015]
ENSG00000101194	1.99481	4.31578e-26	ENST00000483113	SLC17A9	solute carrier family 17 member 9 [Source:HGNC Symbol;Acc:HGNC:16192]	ENSOARG00000011782	1.11543	1.97e-06	ENSOART00000012812	SLC17A9	solute carrier family 17 member 9 [Source:HGNC Symbol;Acc:HGNC:16192]	ortholog_one2one
ENSG00000004799	-2.32009	4.41844e-26	ENST00000473301	PDK4	pyruvate dehydrogenase kinase 4 [Source:HGNC Symbol;Acc:HGNC:8812]	ENSOARG00000003501	-0.0137072	0.978198	ENSOART00000003809	PDK4	pyruvate dehydrogenase kinase 4 [Source:HGNC Symbol;Acc:HGNC:8812]	ortholog_one2one
ENSG00000206053	0.952255	4.47626e-26	ENST00000562569	JPT2	Jupiter microtubule associated homolog 2 [Source:HGNC Symbol;Acc:HGNC:14137]	ENSOARG00000016214	0.291176	0.0260569	ENSOART00000017657	JPT2	Jupiter microtubule associated homolog 2 [Source:HGNC Symbol;Acc:HGNC:14137]	ortholog_one2one
ENSG00000186007	2.8552	4.58289e-26	ENST00000367151	LEMD1	LEM domain containing 1 [Source:HGNC Symbol;Acc:HGNC:18725]
ENSG00000143799	1.07435	4.80414e-26	ENST00000629232	PARP1	poly(ADP-ribose) polymerase 1 [Source:HGNC Symbol;Acc:HGNC:270]	ENSOARG00000000811	0.136437	0.109388	ENSOART00000000886	PARP1	poly(ADP-ribose) polymerase 1 [Source:HGNC Symbol;Acc:HGNC:270]	ortholog_one2one
ENSG00000258819	-2.07665	4.97791e-26	ENST00000556781	LINC02289	long intergenic non-protein coding RNA 2289 [Source:HGNC Symbol;Acc:HGNC:53205]
ENSG00000173894	2.32677	5.14683e-26	ENST00000269399	CBX2	chromobox 2 [Source:HGNC Symbol;Acc:HGNC:1552]	ENSOARG00000002721	0.776371	0.00045623	ENSOART00000002947	CBX2	chromobox 2 [Source:HGNC Symbol;Acc:HGNC:1552]	ortholog_one2one
ENSG00000168439	0.808298	5.16411e-26	ENST00000355603	STIP1	stress induced phosphoprotein 1 [Source:HGNC Symbol;Acc:HGNC:11387]
ENSG00000101294	0.815368	5.48563e-26	ENST00000487281	HM13	histocompatibility minor 13 [Source:HGNC Symbol;Acc:HGNC:16435]	ENSOARG00000000910	0.323457	0.00725461	ENSOART00000000980	HM13	histocompatibility minor 13 [Source:HGNC Symbol;Acc:HGNC:16435]	ortholog_one2one
ENSG00000197576	-1.82839	5.61092e-26	ENST00000428284	HOXA4	homeobox A4 [Source:HGNC Symbol;Acc:HGNC:5105]	ENSOARG00000009789	-0.369679	0.0857045	ENSOART00000010647			ortholog_one2one
ENSG00000103202	1.2567	5.76248e-26	ENST00000621774	NME4	NME/NM23 nucleoside diphosphate kinase 4 [Source:HGNC Symbol;Acc:HGNC:7852]	ENSOARG00000011961	0.0918599	0.686793	ENSOART00000013010	NME4	NME/NM23 nucleoside diphosphate kinase 4 [Source:HGNC Symbol;Acc:HGNC:7852]	ortholog_one2one
ENSG00000184500	-1.34915	5.98865e-26	ENST00000488658	PROS1	protein S (alpha) [Source:HGNC Symbol;Acc:HGNC:9456]	ENSOARG00000017273	0.193023	0.172599	ENSOART00000018804	PROS1	protein S (alpha) [Source:HGNC Symbol;Acc:HGNC:9456]	ortholog_one2one
ENSG00000213420	3.22424	6.43524e-26	ENST00000292377	GPC2	glypican 2 [Source:HGNC Symbol;Acc:HGNC:4450]	ENSOARG00000017313	0.446831	0.237939	ENSOART00000018848	GPC2	glypican 2 [Source:HGNC Symbol;Acc:HGNC:4450]	ortholog_one2one
ENSG00000108651	0.642661	6.4943e-26	ENST00000579878	UTP6	UTP6, small subunit processome component [Source:HGNC Symbol;Acc:HGNC:18279]	ENSOARG00000013474	-0.00910342	0.968185	ENSOART00000014664	UTP6	UTP6, small subunit processome component [Source:HGNC Symbol;Acc:HGNC:18279]	ortholog_one2one
ENSG00000144867	0.977535	6.57315e-26	ENST00000466636	SRPRB	SRP receptor beta subunit [Source:HGNC Symbol;Acc:HGNC:24085]	ENSOARG00000008412	0.251704	0.0722982	ENSOART00000009148	SRPRB	SRP receptor beta subunit [Source:HGNC Symbol;Acc:HGNC:24085]	ortholog_one2one
ENSG00000197965	0.753232	7.01479e-26	ENST00000498279	MPZL1	myelin protein zero like 1 [Source:HGNC Symbol;Acc:HGNC:7226]	ENSOARG00000012200	0.0314476	0.861845	ENSOART00000013270	MPZL1	myelin protein zero like 1 [Source:HGNC Symbol;Acc:HGNC:7226]	ortholog_one2one
ENSG00000117877	1.28461	7.21937e-26	ENST00000590794	CD3EAP	CD3e molecule associated protein [Source:HGNC Symbol;Acc:HGNC:24219]	ENSOARG00000009943	0.313499	0.0508296	ENSOART00000010821	CD3EAP	CD3e molecule associated protein [Source:HGNC Symbol;Acc:HGNC:24219]	ortholog_one2one
ENSG00000125503	-0.84853	7.30512e-26	ENST00000591938	PPP1R12C	protein phosphatase 1 regulatory subunit 12C [Source:HGNC Symbol;Acc:HGNC:14947]	ENSOARG00000001913	0.105568	0.558154	ENSOART00000002062			ortholog_one2one
ENSG00000157778	1.31858	7.37706e-26	ENST00000252329	PSMG3	proteasome assembly chaperone 3 [Source:HGNC Symbol;Acc:HGNC:22420]	ENSOARG00000005361	0.0652868	0.68345	ENSOART00000005839	PSMG3	proteasome assembly chaperone 3 [Source:HGNC Symbol;Acc:HGNC:22420]	ortholog_one2one
ENSG00000255345	4.19938	7.4501e-26	ENST00000526091	AP002957.1
ENSG00000125450	0.803792	7.70007e-26	ENST00000584155	NUP85	nucleoporin 85 [Source:HGNC Symbol;Acc:HGNC:8734]	ENSOARG00000010987	-0.0190484	0.90965	ENSOART00000011962	NUP85	nucleoporin 85 [Source:HGNC Symbol;Acc:HGNC:8734]	ortholog_one2one
ENSG00000101447	2.27252	7.78847e-26	ENST00000619850	FAM83D	family with sequence similarity 83 member D [Source:HGNC Symbol;Acc:HGNC:16122]	ENSOARG00000000644	-0.129312	0.739266	ENSOART00000000696	FAM83D	family with sequence similarity 83 member D [Source:HGNC Symbol;Acc:HGNC:16122]	ortholog_one2one
ENSG00000114270	2.66774	8.29668e-26	ENST00000462475	COL7A1	collagen type VII alpha 1 chain [Source:HGNC Symbol;Acc:HGNC:2214]	ENSOARG00000017257	0.0116518	0.971476	ENSOART00000018813	COL7A1	collagen type VII alpha 1 chain [Source:HGNC Symbol;Acc:HGNC:2214]	ortholog_one2one
ENSG00000147140	0.666081	8.38186e-26	ENST00000535149	NONO	non-POU domain containing octamer binding [Source:HGNC Symbol;Acc:HGNC:7871]	ENSOARG00000016966	0.33894	0.000259094	ENSOART00000018480	NONO	non-POU domain containing octamer binding [Source:HGNC Symbol;Acc:HGNC:7871]	ortholog_one2one
ENSG00000111669	1.09761	8.52563e-26	ENST00000535434	TPI1	triosephosphate isomerase 1 [Source:HGNC Symbol;Acc:HGNC:12009]	ENSOARG00000005428	0.51594	0.000734354	ENSOART00000005912	TPI1	triosephosphate isomerase 1 [Source:HGNC Symbol;Acc:HGNC:12009]	ortholog_one2one
ENSG00000263893	3.81746	8.76734e-26	ENST00000584975	AC080037.1
ENSG00000183486	1.43156	8.84732e-26	ENST00000398632	MX2	MX dynamin like GTPase 2 [Source:HGNC Symbol;Acc:HGNC:7533]	ENSOARG00000010231	0.11714	0.75856	ENSOART00000011132	MX2	interferon-induced GTP-binding protein Mx2 [Source:RefSeq peptide;Acc:NP_001072120]	ortholog_one2one
ENSG00000137486	-1.27072	8.85477e-26	ENST00000533255	ARRB1	arrestin beta 1 [Source:HGNC Symbol;Acc:HGNC:711]	ENSOARG00000011342	-0.257677	0.0415593	ENSOART00000012337	ARRB1	arrestin beta 1 [Source:HGNC Symbol;Acc:HGNC:711]	ortholog_one2one
ENSG00000197670	2.12004	8.85477e-26	ENST00000424252	AL157838.1
ENSG00000244038	0.755436	8.95225e-26	ENST00000415136	DDOST	dolichyl-diphosphooligosaccharide--protein glycosyltransferase non-catalytic subunit [Source:HGNC Symbol;Acc:HGNC:2728]	ENSOARG00000009017	0.1563	0.265909	ENSOART00000009827	DDOST	dolichyl-diphosphooligosaccharide--protein glycosyltransferase non-catalytic subunit [Source:HGNC Symbol;Acc:HGNC:2728]	ortholog_one2one
ENSG00000232679	4.25794	9.2087e-26	ENST00000438158	LINC01705	long intergenic non-protein coding RNA 1705 [Source:HGNC Symbol;Acc:HGNC:52493]
ENSG00000171067	1.01574	9.25694e-26	ENST00000529339	C11orf24	chromosome 11 open reading frame 24 [Source:HGNC Symbol;Acc:HGNC:1174]	ENSOARG00000015179	-0.0392488	0.801098	ENSOART00000016518	C11orf24	chromosome 11 open reading frame 24 [Source:HGNC Symbol;Acc:HGNC:1174]	ortholog_one2one
ENSG00000115657	1.70158	9.97461e-26	ENST00000452545	ABCB6	ATP binding cassette subfamily B member 6 (Langereis blood group) [Source:HGNC Symbol;Acc:HGNC:47]	ENSOARG00000019920	0.211621	0.0437183	ENSOART00000021689	ABCB6	ATP binding cassette subfamily B member 6 (Langereis blood group) [Source:HGNC Symbol;Acc:HGNC:47]	ortholog_one2one
ENSG00000182272	3.57276	9.98491e-26	ENST00000534778	B4GALNT4	beta-1,4-N-acetyl-galactosaminyltransferase 4 [Source:HGNC Symbol;Acc:HGNC:26315]	ENSOARG00000008033	0.352695	0.173021	ENSOART00000008749	B4GALNT4	beta-1,4-N-acetyl-galactosaminyltransferase 4 [Source:HGNC Symbol;Acc:HGNC:26315]	ortholog_one2one
ENSG00000205795	-2.06856	1.00066e-25	ENST00000477304	CYS1	cystin 1 [Source:HGNC Symbol;Acc:HGNC:18525]	ENSOARG00000019367	-0.145921	0.542784	ENSOART00000021090			ortholog_one2one
ENSG00000102543	-0.651355	1.00209e-25	ENST00000429346	CDADC1	cytidine and dCMP deaminase domain containing 1 [Source:HGNC Symbol;Acc:HGNC:20299]	ENSOARG00000008439	-0.163767	0.282876	ENSOART00000009184	CDADC1	cytidine and dCMP deaminase domain containing 1 [Source:HGNC Symbol;Acc:HGNC:20299]	ortholog_one2one
ENSG00000168743	-1.83645	1.00959e-25	ENST00000505917	NPNT	nephronectin [Source:HGNC Symbol;Acc:HGNC:27405]	ENSOARG00000009750	0.00212598	0.992728	ENSOART00000010611	NPNT	nephronectin [Source:HGNC Symbol;Acc:HGNC:27405]	ortholog_one2one
ENSG00000240563	-2.05311	1.03196e-25	ENST00000498273	L1TD1	LINE1 type transposase domain containing 1 [Source:HGNC Symbol;Acc:HGNC:25595]
ENSG00000188015	-2.26537	1.04019e-25	ENST00000368712	S100A3	S100 calcium binding protein A3 [Source:HGNC Symbol;Acc:HGNC:10493]
ENSG00000235505	-1.54721	1.0486e-25	ENST00000530264	AP002004.1
ENSG00000115866	0.668797	1.06283e-25	ENST00000474184	DARS	aspartyl-tRNA synthetase [Source:HGNC Symbol;Acc:HGNC:2678]	ENSOARG00000010544	0.0868038	0.529969	ENSOART00000011474	DARS	aspartyl-tRNA synthetase [Source:HGNC Symbol;Acc:HGNC:2678]	ortholog_one2one
ENSG00000146966	-1.47262	1.07231e-25	ENST00000537639	DENND2A	DENN domain containing 2A [Source:HGNC Symbol;Acc:HGNC:22212]	ENSOARG00000013208	-0.471038	0.0701073	ENSOART00000014371	DENND2A	DENN domain containing 2A [Source:HGNC Symbol;Acc:HGNC:22212]	ortholog_one2one
ENSG00000181409	-2.12024	1.10129e-25	ENST00000572798	AATK	apoptosis associated tyrosine kinase [Source:HGNC Symbol;Acc:HGNC:21]	ENSOARG00000001758	-0.0448687	0.90959	ENSOART00000001897	AATK	apoptosis associated tyrosine kinase [Source:HGNC Symbol;Acc:HGNC:21]	ortholog_one2one
ENSG00000153902	-1.66387	1.15642e-25	ENST00000592346	LGI4	leucine rich repeat LGI family member 4 [Source:HGNC Symbol;Acc:HGNC:18712]	ENSOARG00000004703	-0.545182	0.0106735	ENSOART00000005114			ortholog_one2many
ENSG00000167619	2.90433	1.16899e-25	ENST00000601644	TMEM145	transmembrane protein 145 [Source:HGNC Symbol;Acc:HGNC:26912]	ENSOARG00000007843	0.390048	0.0947727	ENSOART00000008541			ortholog_one2one
ENSG00000144642	-1.39441	1.21074e-25	ENST00000497274	RBMS3	RNA binding motif single stranded interacting protein 3 [Source:HGNC Symbol;Acc:HGNC:13427]	ENSOARG00000014684	-0.176681	0.340593	ENSOART00000015982	RBMS3	RNA binding motif single stranded interacting protein 3 [Source:HGNC Symbol;Acc:HGNC:13427]	ortholog_one2one
ENSG00000235750	-1.06528	1.21598e-25	ENST00000619513	KIAA0040	KIAA0040 [Source:HGNC Symbol;Acc:HGNC:28950]	ENSOARG00000005247	-0.246877	0.182051	ENSOART00000005720	KIAA0040	KIAA0040 [Source:HGNC Symbol;Acc:HGNC:28950]	ortholog_one2one
ENSG00000150961	0.99176	1.24229e-25	ENST00000419654	SEC24D	SEC24 homolog D, COPII coat complex component [Source:HGNC Symbol;Acc:HGNC:10706]	ENSOARG00000016964	0.428686	0.00994068	ENSOART00000018477	SEC24D	SEC24 homolog D, COPII coat complex component [Source:HGNC Symbol;Acc:HGNC:10706]	ortholog_one2one
ENSG00000197520	2.85769	1.25692e-25	ENST00000445590	FAM177B	family with sequence similarity 177 member B [Source:HGNC Symbol;Acc:HGNC:34395]	ENSOARG00000014078	0.515439	0.168287	ENSOART00000015322	FAM177B	family with sequence similarity 177 member B [Source:HGNC Symbol;Acc:HGNC:34395]	ortholog_one2one
ENSG00000245522	1.88273	1.27367e-25	ENST00000525154	AC026250.1
ENSG00000164877	1.1685	1.29202e-25	ENST00000490608	MICALL2	MICAL like 2 [Source:HGNC Symbol;Acc:HGNC:29672]	ENSOARG00000005708	0.66109	0.00411617	ENSOART00000006216			ortholog_one2one
ENSG00000103034	-2.11782	1.33797e-25	ENST00000394279	NDRG4	NDRG family member 4 [Source:HGNC Symbol;Acc:HGNC:14466]	ENSOARG00000001432	-0.19869	0.303508	ENSOART00000001543	NDRG4	NDRG family member 4 [Source:HGNC Symbol;Acc:HGNC:14466]	ortholog_one2one
ENSG00000253959	-3.04838	1.41577e-25	ENST00000523242	LINC01863	long intergenic non-protein coding RNA 1863 [Source:HGNC Symbol;Acc:HGNC:52682]
ENSG00000115761	0.771078	1.43361e-25	ENST00000538384	NOL10	nucleolar protein 10 [Source:HGNC Symbol;Acc:HGNC:25862]	ENSOARG00000015507	0.470894	0.0592431	ENSOART00000016883	NOL10	nucleolar protein 10 [Source:HGNC Symbol;Acc:HGNC:25862]	ortholog_one2one
ENSG00000170608	3.08649	1.43911e-25	ENST00000302177	FOXA3	forkhead box A3 [Source:HGNC Symbol;Acc:HGNC:5023]
ENSG00000227533	2.28068	1.53497e-25	ENST00000416689	SLC2A1-AS1	SLC2A1 antisense RNA 1 [Source:HGNC Symbol;Acc:HGNC:44187]
ENSG00000189108	5.02327	1.56663e-25	ENST00000344799	IL1RAPL2	interleukin 1 receptor accessory protein like 2 [Source:HGNC Symbol;Acc:HGNC:5997]
ENSG00000172782	5.13368	1.59254e-25	ENST00000614223	FADS6	fatty acid desaturase 6 [Source:HGNC Symbol;Acc:HGNC:30459]	ENSOARG00000011876	0.323255	0.0943094	ENSOART00000012918	FADS6	fatty acid desaturase 6 [Source:HGNC Symbol;Acc:HGNC:30459]	ortholog_one2one
ENSG00000137070	-1.29666	1.60546e-25	ENST00000466082	IL11RA	interleukin 11 receptor subunit alpha [Source:HGNC Symbol;Acc:HGNC:5967]	ENSOARG00000009133	-0.0165499	0.919032	ENSOART00000009943	IL11RA	interleukin 11 receptor subunit alpha [Source:HGNC Symbol;Acc:HGNC:5967]	ortholog_one2one
ENSG00000235173	1.05462	1.61034e-25	ENST00000628266	HGH1	HGH1 homolog [Source:HGNC Symbol;Acc:HGNC:24161]	ENSOARG00000014650	0.325779	0.0563804	ENSOART00000015944	HGH1	HGH1 homolog [Source:HGNC Symbol;Acc:HGNC:24161]	ortholog_one2one
ENSG00000116120	0.829543	1.64628e-25	ENST00000281828	FARSB	phenylalanyl-tRNA synthetase beta subunit [Source:HGNC Symbol;Acc:HGNC:17800]	ENSOARG00000020329	0.105817	0.548419	ENSOART00000022137	FARSB	phenylalanyl-tRNA synthetase beta subunit [Source:HGNC Symbol;Acc:HGNC:17800]	ortholog_one2one
ENSG00000099958	2.17027	1.65471e-25	ENST00000464110	DERL3	derlin 3 [Source:HGNC Symbol;Acc:HGNC:14236]
ENSG00000150753	1.18989	1.65876e-25	ENST00000625723	CCT5	chaperonin containing TCP1 subunit 5 [Source:HGNC Symbol;Acc:HGNC:1618]	ENSOARG00000014259	0.115253	0.489776	ENSOART00000015534	CCT5	chaperonin containing TCP1 subunit 5 [Source:HGNC Symbol;Acc:HGNC:1618]	ortholog_one2one
ENSG00000225683	-3.59251	1.70652e-25	ENST00000612841	PACRG-AS3	PACRG antisense RNA 3 [Source:HGNC Symbol;Acc:HGNC:52053]
ENSG00000154803	-0.789249	1.7126e-25	ENST00000473853	FLCN	folliculin [Source:HGNC Symbol;Acc:HGNC:27310]	ENSOARG00000002034	0.0208545	0.913605	ENSOART00000002192			ortholog_one2many
ENSG00000144354	2.37707	1.71877e-25	ENST00000468359	CDCA7	cell division cycle associated 7 [Source:HGNC Symbol;Acc:HGNC:14628]	ENSOARG00000000578	-0.178821	0.452815	ENSOART00000000623	CDCA7	cell division cycle associated 7 [Source:HGNC Symbol;Acc:HGNC:14628]	ortholog_one2one
ENSG00000197275	1.48288	1.71973e-25	ENST00000297592	RAD54B	RAD54 homolog B (S. cerevisiae) [Source:HGNC Symbol;Acc:HGNC:17228]
ENSG00000132692	2.52054	1.72434e-25	ENST00000496038	BCAN	brevican [Source:HGNC Symbol;Acc:HGNC:23059]	ENSOARG00000006170	-0.0816157	0.875938	ENSOART00000006712	BCAN	brevican [Source:HGNC Symbol;Acc:HGNC:23059]	ortholog_one2one
ENSG00000160207	2.10462	1.74165e-25	ENST00000443485	HSF2BP	heat shock transcription factor 2 binding protein [Source:HGNC Symbol;Acc:HGNC:5226]	ENSOARG00000011274	0.0374808	0.92863	ENSOART00000012258	HSF2BP	heat shock transcription factor 2 binding protein [Source:HGNC Symbol;Acc:HGNC:5226]	ortholog_one2one
ENSG00000165188	3.74897	1.79439e-25	ENST00000443976	RNF183	ring finger protein 183 [Source:HGNC Symbol;Acc:HGNC:28721]
ENSG00000164530	-3.47793	1.80696e-25	ENST00000611814	PI16	peptidase inhibitor 16 [Source:HGNC Symbol;Acc:HGNC:21245]	ENSOARG00000014123	0.00799849	0.985283	ENSOART00000015374	PI16	peptidase inhibitor 16 [Source:HGNC Symbol;Acc:HGNC:21245]	ortholog_one2one
ENSG00000182600	1.94112	1.83656e-25	ENST00000331342	C2orf82	chromosome 2 open reading frame 82 [Source:HGNC Symbol;Acc:HGNC:33763]	ENSOARG00000019352	0.0038825	0.99373	ENSOART00000021075			ortholog_one2one
ENSG00000110203	-3.46012	1.90325e-25	ENST00000442948	FOLR3	folate receptor 3 [Source:HGNC Symbol;Acc:HGNC:3795]
ENSG00000176912	2.47714	1.93787e-25	ENST00000323813	TYMSOS	TYMS opposite strand [Source:HGNC Symbol;Acc:HGNC:29553]
ENSG00000242715	2.48651	1.94473e-25	ENST00000485600	CCDC169	coiled-coil domain containing 169 [Source:HGNC Symbol;Acc:HGNC:34361]
ENSG00000154473	0.828848	1.98226e-25	ENST00000481952	BUB3	BUB3, mitotic checkpoint protein [Source:HGNC Symbol;Acc:HGNC:1151]	ENSOARG00000015758	-0.000527375	0.998195	ENSOART00000017156			ortholog_one2many
ENSG00000164485	3.95543	2.00594e-25	ENST00000339602	IL22RA2	interleukin 22 receptor subunit alpha 2 [Source:HGNC Symbol;Acc:HGNC:14901]
ENSG00000261104	3.57629	2.01663e-25	ENST00000565044	AC093904.4
ENSG00000131788	0.942985	2.04589e-25	ENST00000463514	PIAS3	protein inhibitor of activated STAT 3 [Source:HGNC Symbol;Acc:HGNC:16861]	ENSOARG00000020605	0.0917819	0.495157	ENSOART00000022448	PIAS3	protein inhibitor of activated STAT 3 [Source:HGNC Symbol;Acc:HGNC:16861]	ortholog_one2one
ENSG00000066855	1.20778	2.09321e-25	ENST00000458689	MTFR1	mitochondrial fission regulator 1 [Source:HGNC Symbol;Acc:HGNC:29510]	ENSOARG00000017075	0.0927042	0.630361	ENSOART00000018589	MTFR1	mitochondrial fission regulator 1 [Source:HGNC Symbol;Acc:HGNC:29510]	ortholog_one2one
ENSG00000178966	0.957656	2.2299e-25	ENST00000325875	RMI1	RecQ mediated genome instability 1 [Source:HGNC Symbol;Acc:HGNC:25764]	ENSOARG00000003498	-0.154153	0.540042	ENSOART00000003800	RMI1	RecQ mediated genome instability 1 [Source:HGNC Symbol;Acc:HGNC:25764]	ortholog_one2one
ENSG00000261485	-1.32239	2.2299e-25	ENST00000563843	PAN3-AS1	PAN3 antisense RNA 1 [Source:HGNC Symbol;Acc:HGNC:39932]
ENSG00000082898	0.711921	2.26299e-25	ENST00000436018	XPO1	exportin 1 [Source:HGNC Symbol;Acc:HGNC:12825]	ENSOARG00000020174	-0.0292001	0.867663	ENSOART00000021969	XPO1	exportin 1 [Source:HGNC Symbol;Acc:HGNC:12825]	ortholog_one2one
ENSG00000105699	1.10647	2.28344e-25	ENST00000621372	LSR	lipolysis stimulated lipoprotein receptor [Source:HGNC Symbol;Acc:HGNC:29572]	ENSOARG00000004736	0.506246	0.00321109	ENSOART00000005155	LSR	lipolysis stimulated lipoprotein receptor [Source:HGNC Symbol;Acc:HGNC:29572]	ortholog_one2one
ENSG00000135549	2.775	2.37603e-25	ENST00000392490	PKIB	cAMP-dependent protein kinase inhibitor beta [Source:HGNC Symbol;Acc:HGNC:9018]	ENSOARG00000008189	0.232147	0.439847	ENSOART00000008912			ortholog_one2one
ENSG00000149503	1.27822	2.56846e-25	ENST00000531099	INCENP	inner centromere protein [Source:HGNC Symbol;Acc:HGNC:6058]	ENSOARG00000014693	0.360579	0.0124023	ENSOART00000015997	INCENP	inner centromere protein [Source:HGNC Symbol;Acc:HGNC:6058]	ortholog_one2one
ENSG00000121895	2.44192	2.6555e-25	ENST00000495029	TMEM156	transmembrane protein 156 [Source:HGNC Symbol;Acc:HGNC:26260]	ENSOARG00000010348	-0.408806	0.23258	ENSOART00000011256	TMEM156	transmembrane protein 156 [Source:HGNC Symbol;Acc:HGNC:26260]	ortholog_one2one
ENSG00000172292	1.14962	2.67773e-25	ENST00000392687	CERS6	ceramide synthase 6 [Source:HGNC Symbol;Acc:HGNC:23826]	ENSOARG00000004285	0.378364	0.119397	ENSOART00000004665	CERS6	ceramide synthase 6 [Source:HGNC Symbol;Acc:HGNC:23826]	ortholog_one2one
ENSG00000196787	2.75105	2.80213e-25	ENST00000359193	HIST1H2AG	histone cluster 1 H2A family member g [Source:HGNC Symbol;Acc:HGNC:4737]
ENSG00000146731	1.15114	2.95325e-25	ENST00000466479	CCT6A	chaperonin containing TCP1 subunit 6A [Source:HGNC Symbol;Acc:HGNC:1620]	ENSOARG00000009208	0.206292	0.402642	ENSOART00000010024			ortholog_one2many
ENSG00000077232	0.954476	2.96037e-25	ENST00000640034	DNAJC10	DnaJ heat shock protein family (Hsp40) member C10 [Source:HGNC Symbol;Acc:HGNC:24637]	ENSOARG00000016782	-0.0189414	0.931956	ENSOART00000018282	DNAJC10	DnaJ heat shock protein family (Hsp40) member C10 [Source:HGNC Symbol;Acc:HGNC:24637]	ortholog_one2one
ENSG00000138430	0.996974	3.06306e-25	ENST00000427472	OLA1	Obg like ATPase 1 [Source:HGNC Symbol;Acc:HGNC:28833]	ENSOARG00000000967	0.368581	0.100888	ENSOART00000001032	OLA1	Obg like ATPase 1 [Source:HGNC Symbol;Acc:HGNC:28833]	ortholog_one2one
ENSG00000066629	-1.40346	3.07213e-25	ENST00000553313	EML1	echinoderm microtubule associated protein like 1 [Source:HGNC Symbol;Acc:HGNC:3330]	ENSOARG00000001154	-0.316784	0.0302254	ENSOART00000001239	EML1	echinoderm microtubule associated protein like 1 [Source:HGNC Symbol;Acc:HGNC:3330]	ortholog_one2one
ENSG00000102547	-1.28697	3.16529e-25	ENST00000347776	CAB39L	calcium binding protein 39 like [Source:HGNC Symbol;Acc:HGNC:20290]	ENSOARG00000008448	-0.283877	0.225026	ENSOART00000009199	CAB39L	calcium binding protein 39 like [Source:HGNC Symbol;Acc:HGNC:20290]	ortholog_one2one
ENSG00000130821	1.92046	3.20918e-25	ENST00000457723	SLC6A8	solute carrier family 6 member 8 [Source:HGNC Symbol;Acc:HGNC:11055]	ENSOARG00000007201	0.413109	0.111591	ENSOART00000007833			ortholog_one2many
ENSG00000151632	4.39684	3.21124e-25	ENST00000455190	AKR1C2	aldo-keto reductase family 1 member C2 [Source:HGNC Symbol;Acc:HGNC:385]	ENSOARG00000009642	-0.103488	0.829784	ENSOART00000010497			ortholog_many2many
ENSG00000125247	1.10543	3.24297e-25	ENST00000475272	TMTC4	transmembrane and tetratricopeptide repeat containing 4 [Source:HGNC Symbol;Acc:HGNC:25904]	ENSOARG00000004561	0.151546	0.37222	ENSOART00000004970	TMTC4	transmembrane and tetratricopeptide repeat containing 4 [Source:HGNC Symbol;Acc:HGNC:25904]	ortholog_one2one
ENSG00000225489	2.69899	3.76344e-25	ENST00000451142	AL354707.1
ENSG00000083857	1.70895	3.7809e-25	ENST00000614102	FAT1	FAT atypical cadherin 1 [Source:HGNC Symbol;Acc:HGNC:3595]	ENSOARG00000008398	0.275164	0.0456834	ENSOART00000009160	FAT1	FAT atypical cadherin 1 [Source:HGNC Symbol;Acc:HGNC:3595]	ortholog_one2one
ENSG00000271334	-1.94507	3.884e-25	ENST00000603514	LINC02104	long intergenic non-protein coding RNA 2104 [Source:HGNC Symbol;Acc:HGNC:52959]
ENSG00000257913	2.07497	3.91537e-25	ENST00000547395	DDN-AS1	DDN and PRKAG1 antisense RNA 1 [Source:HGNC Symbol;Acc:HGNC:53464]
ENSG00000174028	1.55538	3.92708e-25	ENST00000312214	FAM3C2	family with sequence similarity 3 member C2 (pseudogene) [Source:HGNC Symbol;Acc:HGNC:34501]
ENSG00000122565	1.03053	3.94632e-25	ENST00000481057	CBX3	chromobox 3 [Source:HGNC Symbol;Acc:HGNC:1553]	ENSOARG00000010052	0.0576666	0.712579	ENSOART00000010942	CBX3	chromobox 3 [Source:HGNC Symbol;Acc:HGNC:1553]	ortholog_one2one
ENSG00000118495	-1.29296	4.12461e-25	ENST00000392307	PLAGL1	PLAG1 like zinc finger 1 [Source:HGNC Symbol;Acc:HGNC:9046]	ENSOARG00000001749	-0.0813495	0.68345	ENSOART00000001881	PLAGL1	PLAG1 like zinc finger 1 [Source:HGNC Symbol;Acc:HGNC:9046]	ortholog_one2one
ENSG00000225518	2.13451	4.1969e-25	ENST00000412855	LINC01703	long intergenic non-protein coding RNA 1703 [Source:HGNC Symbol;Acc:HGNC:52491]
ENSG00000139629	2.11208	4.25367e-25	ENST00000604426	GALNT6	polypeptide N-acetylgalactosaminyltransferase 6 [Source:HGNC Symbol;Acc:HGNC:4128]	ENSOARG00000017314	0.892136	0.000299329	ENSOART00000018854	GALNT6	polypeptide N-acetylgalactosaminyltransferase 6 [Source:HGNC Symbol;Acc:HGNC:4128]	ortholog_one2one
ENSG00000206075	4.32452	4.25926e-25	ENST00000464346	SERPINB5	serpin family B member 5 [Source:HGNC Symbol;Acc:HGNC:8949]	ENSOARG00000006391	0.131036	0.719722	ENSOART00000006949	SERPINB5	serpin family B member 5 [Source:HGNC Symbol;Acc:HGNC:8949]	ortholog_one2one
ENSG00000250073	-1.91529	4.44717e-25	ENST00000532579	AP000866.2
ENSG00000168481	-3.59534	4.4735e-25	ENST00000518365	LGI3	leucine rich repeat LGI family member 3 [Source:HGNC Symbol;Acc:HGNC:18711]	ENSOARG00000010439	0.702296	0.00660276	ENSOART00000011357			ortholog_one2one
ENSG00000198331	1.18153	4.54655e-25	ENST00000526028	HYLS1	HYLS1, centriolar and ciliogenesis associated [Source:HGNC Symbol;Acc:HGNC:26558]	ENSOARG00000011905	-0.10768	0.702861	ENSOART00000012946	HYLS1	HYLS1, centriolar and ciliogenesis associated [Source:HGNC Symbol;Acc:HGNC:26558]	ortholog_one2one
ENSG00000154065	-2.25033	4.5583e-25	ENST00000585908	ANKRD29	ankyrin repeat domain 29 [Source:HGNC Symbol;Acc:HGNC:27110]	ENSOARG00000007830	-0.335397	0.0406793	ENSOART00000008534	ANKRD29	ankyrin repeat domain 29 [Source:HGNC Symbol;Acc:HGNC:27110]	ortholog_one2one
ENSG00000231187	-1.83462	4.57924e-25	ENST00000430188	AL356056.2
ENSG00000076555	-1.40825	4.6071e-25	ENST00000377854	ACACB	acetyl-CoA carboxylase beta [Source:HGNC Symbol;Acc:HGNC:85]	ENSOARG00000016430	0.1672	0.697871	ENSOART00000017905	ACACB	acetyl-CoA carboxylase beta [Source:HGNC Symbol;Acc:HGNC:85]	ortholog_one2one
ENSG00000176884	2.54146	4.6071e-25	ENST00000462584	GRIN1	glutamate ionotropic receptor NMDA type subunit 1 [Source:HGNC Symbol;Acc:HGNC:4584]
ENSG00000206549	3.17821	4.74495e-25	ENST00000460241	PRSS50	protease, serine 50 [Source:HGNC Symbol;Acc:HGNC:17910]
ENSG00000110799	-1.87254	5.00864e-25	ENST00000540192	VWF	von Willebrand factor [Source:HGNC Symbol;Acc:HGNC:12726]	ENSOARG00000008752	-0.421894	0.0618355	ENSOART00000009565	VWF	von Willebrand factor [Source:HGNC Symbol;Acc:HGNC:12726]	ortholog_one2one
ENSG00000183765	1.24862	5.06892e-25	ENST00000382565	CHEK2	checkpoint kinase 2 [Source:HGNC Symbol;Acc:HGNC:16627]	ENSOARG00000002461	0.262955	0.190056	ENSOART00000002668	CHEK2	checkpoint kinase 2 [Source:HGNC Symbol;Acc:HGNC:16627]	ortholog_one2one
ENSG00000071539	2.44138	5.37633e-25	ENST00000508430	TRIP13	thyroid hormone receptor interactor 13 [Source:HGNC Symbol;Acc:HGNC:12307]	ENSOARG00000016070	0.520201	0.0250328	ENSOART00000017508	TRIP13	thyroid hormone receptor interactor 13 [Source:HGNC Symbol;Acc:HGNC:12307]	ortholog_one2one
ENSG00000180596	2.63647	5.55491e-25	ENST00000396984	HIST1H2BC	histone cluster 1 H2B family member c [Source:HGNC Symbol;Acc:HGNC:4757]
ENSG00000156709	0.694944	5.55744e-25	ENST00000535724	AIFM1	apoptosis inducing factor mitochondria associated 1 [Source:HGNC Symbol;Acc:HGNC:8768]	ENSOARG00000015422	0.118894	0.373817	ENSOART00000016778	AIFM1	apoptosis inducing factor mitochondria associated 1 [Source:HGNC Symbol;Acc:HGNC:8768]	ortholog_one2one
ENSG00000187479	-1.89889	5.58085e-25	ENST00000339446	C11orf96	chromosome 11 open reading frame 96 [Source:HGNC Symbol;Acc:HGNC:38675]	ENSOARG00000010748	1.05369	4.03e-06	ENSOART00000011689			ortholog_one2one
ENSG00000214708	-2.07594	5.8681e-25	ENST00000398832	AC116407.1
ENSG00000130876	3.97981	5.89344e-25	ENST00000592596	SLC7A10	solute carrier family 7 member 10 [Source:HGNC Symbol;Acc:HGNC:11058]	ENSOARG00000004405	0.617989	0.0078659	ENSOART00000004795	SLC7A10	solute carrier family 7 member 10 [Source:HGNC Symbol;Acc:HGNC:11058]	ortholog_one2one
ENSG00000273540	-3.07662	6.07979e-25	ENST00000635782	AGBL1	ATP/GTP binding protein like 1 [Source:HGNC Symbol;Acc:HGNC:26504]
ENSG00000084453	-3.74677	6.11663e-25	ENST00000430803	SLCO1A2	solute carrier organic anion transporter family member 1A2 [Source:HGNC Symbol;Acc:HGNC:10956]	ENSOARG00000020390	0.472319	0.115456	ENSOART00000022205	SLCO1A2	solute carrier organic anion transporter family member 1A2 [Source:HGNC Symbol;Acc:HGNC:10956]	ortholog_one2one
ENSG00000037897	1.53126	6.25078e-25	ENST00000549773	METTL1	methyltransferase like 1 [Source:HGNC Symbol;Acc:HGNC:7030]	ENSOARG00000005201	0.436032	0.0565448	ENSOART00000005670	METTL1	methyltransferase like 1 [Source:HGNC Symbol;Acc:HGNC:7030]	ortholog_one2one
ENSG00000168393	1.18436	6.36351e-25	ENST00000464603	DTYMK	deoxythymidylate kinase [Source:HGNC Symbol;Acc:HGNC:3061]	ENSOARG00000017620	0.398569	0.103641	ENSOART00000019171	DTYMK	deoxythymidylate kinase [Source:HGNC Symbol;Acc:HGNC:3061]	ortholog_one2one
ENSG00000142623	4.35207	6.37919e-25	ENST00000460293	PADI1	peptidyl arginine deiminase 1 [Source:HGNC Symbol;Acc:HGNC:18367]	ENSOARG00000011055	0.314456	0.446954	ENSOART00000012028	PADI1	peptidyl arginine deiminase 1 [Source:HGNC Symbol;Acc:HGNC:18367]	ortholog_one2one
ENSG00000124766	1.56087	6.49743e-25	ENST00000244745	SOX4	SRY-box 4 [Source:HGNC Symbol;Acc:HGNC:11200]	ENSOARG00000009518	0.397273	0.0177156	ENSOART00000010364			ortholog_one2one
ENSG00000074527	-1.42179	6.50681e-25	ENST00000547980	NTN4	netrin 4 [Source:HGNC Symbol;Acc:HGNC:13658]	ENSOARG00000011846	-0.396987	0.0478231	ENSOART00000012886	NTN4	netrin 4 [Source:HGNC Symbol;Acc:HGNC:13658]	ortholog_one2one
ENSG00000185942	5.90379	6.55842e-25	ENST00000524201	NKAIN3	sodium/potassium transporting ATPase interacting 3 [Source:HGNC Symbol;Acc:HGNC:26829]
ENSG00000164850	-2.21757	6.84137e-25	ENST00000617001	GPER1	G protein-coupled estrogen receptor 1 [Source:HGNC Symbol;Acc:HGNC:4485]	ENSOARG00000018024	0.0841777	0.855289	ENSOART00000019617			ortholog_one2one
ENSG00000112699	1.5355	7.20054e-25	ENST00000530075	GMDS	GDP-mannose 4,6-dehydratase [Source:HGNC Symbol;Acc:HGNC:4369]	ENSOARG00000002773	0.63659	0.000385795	ENSOART00000003003	GMDS	GDP-mannose 4,6-dehydratase [Source:HGNC Symbol;Acc:HGNC:4369]	ortholog_one2one
ENSG00000204351	0.659936	7.3199e-25	ENST00000628157	SKIV2L	Ski2 like RNA helicase [Source:HGNC Symbol;Acc:HGNC:10898]
ENSG00000160753	1.07205	7.41416e-25	ENST00000485924	RUSC1	RUN and SH3 domain containing 1 [Source:HGNC Symbol;Acc:HGNC:17153]	ENSOARG00000004341	0.289272	0.00605255	ENSOART00000004730	RUSC1	RUN and SH3 domain containing 1 [Source:HGNC Symbol;Acc:HGNC:17153]	ortholog_one2one
ENSG00000182022	1.19153	7.92159e-25	ENST00000435907	CHST15	carbohydrate sulfotransferase 15 [Source:HGNC Symbol;Acc:HGNC:18137]	ENSOARG00000009887	-0.217097	0.310017	ENSOART00000010758	CHST15	carbohydrate sulfotransferase 15 [Source:HGNC Symbol;Acc:HGNC:18137]	ortholog_one2one
ENSG00000211896	3.15232	7.97705e-25	ENST00000390542	IGHG1	immunoglobulin heavy constant gamma 1 (G1m marker) [Source:HGNC Symbol;Acc:HGNC:5525]
ENSG00000089723	1.48283	8.00438e-25	ENST00000553723	OTUB2	OTU deubiquitinase, ubiquitin aldehyde binding 2 [Source:HGNC Symbol;Acc:HGNC:20351]	ENSOARG00000014327	-0.204864	0.571362	ENSOART00000015600	OTUB2	OTU deubiquitinase, ubiquitin aldehyde binding 2 [Source:HGNC Symbol;Acc:HGNC:20351]	ortholog_one2one
ENSG00000254810	-2.09192	8.01123e-25	ENST00000531511	AP001189.3
ENSG00000254973	2.17207	8.13118e-25	ENST00000529743	AC105219.4
ENSG00000244476	-2.24731	8.2862e-25	ENST00000542862	ERVFRD-1	endogenous retrovirus group FRD member 1, envelope [Source:HGNC Symbol;Acc:HGNC:33823]
ENSG00000064999	-0.996295	8.37477e-25	ENST00000470698	ANKS1A	ankyrin repeat and sterile alpha motif domain containing 1A [Source:HGNC Symbol;Acc:HGNC:20961]	ENSOARG00000011089	-0.0959027	0.685861	ENSOART00000012070	ANKS1A	ankyrin repeat and sterile alpha motif domain containing 1A [Source:HGNC Symbol;Acc:HGNC:20961]	ortholog_one2one
ENSG00000170890	-2.93446	8.37477e-25	ENST00000549767	PLA2G1B	phospholipase A2 group IB [Source:HGNC Symbol;Acc:HGNC:9030]
ENSG00000143493	0.948444	8.49344e-25	ENST00000619805	INTS7	integrator complex subunit 7 [Source:HGNC Symbol;Acc:HGNC:24484]	ENSOARG00000011102	0.102966	0.612666	ENSOART00000012082	INTS7	integrator complex subunit 7 [Source:HGNC Symbol;Acc:HGNC:24484]	ortholog_one2one
ENSG00000138794	0.978278	8.6178e-25	ENST00000505486	CASP6	caspase 6 [Source:HGNC Symbol;Acc:HGNC:1507]	ENSOARG00000005842	0.407455	0.00672032	ENSOART00000006363	CASP6	caspase 6 [Source:HGNC Symbol;Acc:HGNC:1507]	ortholog_one2one
ENSG00000159200	-1.48902	8.67059e-25	ENST00000620920	RCAN1	regulator of calcineurin 1 [Source:HGNC Symbol;Acc:HGNC:3040]	ENSOARG00000012673	0.138383	0.713046	ENSOART00000013775	RCAN1	regulator of calcineurin 1 [Source:HGNC Symbol;Acc:HGNC:3040]	ortholog_one2one
ENSG00000112242	1.44289	8.70099e-25	ENST00000613242	E2F3	E2F transcription factor 3 [Source:HGNC Symbol;Acc:HGNC:3115]	ENSOARG00000009655	0.553843	0.00883093	ENSOART00000010512	E2F3	E2F transcription factor 3 [Source:HGNC Symbol;Acc:HGNC:3115]	ortholog_one2one
ENSG00000151552	-0.840506	8.97238e-25	ENST00000513615	QDPR	quinoid dihydropteridine reductase [Source:HGNC Symbol;Acc:HGNC:9752]	ENSOARG00000010350	0.10632	0.474751	ENSOART00000011258	QDPR	quinoid dihydropteridine reductase [Source:HGNC Symbol;Acc:HGNC:9752]	ortholog_one2one
ENSG00000272784	-2.274	9.12718e-25	ENST00000610012	AC019193.2
ENSG00000203805	3.53134	9.38899e-25	ENST00000398250	PLPP4	phospholipid phosphatase 4 [Source:HGNC Symbol;Acc:HGNC:23531]
ENSG00000249096	2.54241	9.44987e-25	ENST00000608785	LINC02362	long intergenic non-protein coding RNA 2362 [Source:HGNC Symbol;Acc:HGNC:53284]
ENSG00000281398	1.7024	9.61199e-25	ENST00000505522	SNHG4	small nucleolar RNA host gene 4 [Source:HGNC Symbol;Acc:HGNC:32964]
ENSG00000138434	-1.11144	9.64402e-25	ENST00000451836	SSFA2	sperm specific antigen 2 [Source:HGNC Symbol;Acc:HGNC:11319]	ENSOARG00000016834	-0.338498	0.00352721	ENSOART00000018336	SSFA2	sperm specific antigen 2 [Source:HGNC Symbol;Acc:HGNC:11319]	ortholog_one2one
ENSG00000146250	-2.15421	9.68026e-25	ENST00000369700	PRSS35	protease, serine 35 [Source:HGNC Symbol;Acc:HGNC:21387]	ENSOARG00000019961	0.310813	0.295763	ENSOART00000021729	PRSS35	protease, serine 35 [Source:HGNC Symbol;Acc:HGNC:21387]	ortholog_one2one
ENSG00000143321	1.0583	9.96348e-25	ENST00000537739	HDGF	heparin binding growth factor [Source:HGNC Symbol;Acc:HGNC:4856]	ENSOARG00000006368	0.295266	0.000995065	ENSOART00000006924	HDGF	heparin binding growth factor [Source:HGNC Symbol;Acc:HGNC:4856]	ortholog_one2one
ENSG00000104938	-3.81636	1.00614e-24	ENST00000359059	CLEC4M	C-type lectin domain family 4 member M [Source:HGNC Symbol;Acc:HGNC:13523]
ENSG00000066405	-3.58661	1.02115e-24	ENST00000479660	CLDN18	claudin 18 [Source:HGNC Symbol;Acc:HGNC:2039]	ENSOARG00000007703	-0.317526	0.0731954	ENSOART00000008385	CLDN18	claudin 18 [Source:HGNC Symbol;Acc:HGNC:2039]	ortholog_one2one
ENSG00000107438	-1.05997	1.02308e-24	ENST00000493949	PDLIM1	PDZ and LIM domain 1 [Source:HGNC Symbol;Acc:HGNC:2067]	ENSOARG00000005814	0.10118	0.562502	ENSOART00000006332			ortholog_one2many
ENSG00000267147	3.55949	1.05873e-24	ENST00000588275	LINC01842	long intergenic non-protein coding RNA 1842 [Source:HGNC Symbol;Acc:HGNC:52656]
ENSG00000214517	0.767179	1.06543e-24	ENST00000539021	PPME1	protein phosphatase methylesterase 1 [Source:HGNC Symbol;Acc:HGNC:30178]	ENSOARG00000009512	0.12285	0.480977	ENSOART00000010361	PPME1	protein phosphatase methylesterase 1 [Source:HGNC Symbol;Acc:HGNC:30178]	ortholog_one2one
ENSG00000104055	3.99533	1.08131e-24	ENST00000622115	TGM5	transglutaminase 5 [Source:HGNC Symbol;Acc:HGNC:11781]
ENSG00000050344	1.61426	1.09027e-24	ENST00000606261	NFE2L3	nuclear factor, erythroid 2 like 3 [Source:HGNC Symbol;Acc:HGNC:7783]	ENSOARG00000010223	0.376338	0.00267665	ENSOART00000011116	NFE2L3	nuclear factor, erythroid 2 like 3 [Source:HGNC Symbol;Acc:HGNC:7783]	ortholog_one2one
ENSG00000175311	5.37853	1.11241e-24	ENST00000311620	ANKS4B	ankyrin repeat and sterile alpha motif domain containing 4B [Source:HGNC Symbol;Acc:HGNC:26795]	ENSOARG00000014563	1.30325	1.92e-05	ENSOART00000015851	ANKS4B	ankyrin repeat and sterile alpha motif domain containing 4B [Source:HGNC Symbol;Acc:HGNC:26795]	ortholog_one2one
ENSG00000271880	-2.60339	1.14482e-24	ENST00000433214	AGAP11	ArfGAP with GTPase domain, ankyrin repeat and PH domain 11 [Source:HGNC Symbol;Acc:HGNC:29421]
ENSG00000120896	-1.12479	1.15923e-24	ENST00000519127	SORBS3	sorbin and SH3 domain containing 3 [Source:HGNC Symbol;Acc:HGNC:30907]	ENSOARG00000010280	-0.426416	0.00249598	ENSOART00000011184	SORBS3	sorbin and SH3 domain containing 3 [Source:HGNC Symbol;Acc:HGNC:30907]	ortholog_one2one
ENSG00000189367	-2.38421	1.18585e-24	ENST00000472335	KIAA0408	KIAA0408 [Source:HGNC Symbol;Acc:HGNC:21636]	ENSOARG00000007660	-0.402382	0.0576376	ENSOART00000008339	KIAA0408	KIAA0408 [Source:HGNC Symbol;Acc:HGNC:21636]	ortholog_one2one
ENSG00000095713	-2.51239	1.20684e-24	ENST00000370591	CRTAC1	cartilage acidic protein 1 [Source:HGNC Symbol;Acc:HGNC:14882]	ENSOARG00000011479	-0.115469	0.816409	ENSOART00000012485	CRTAC1	cartilage acidic protein 1 [Source:HGNC Symbol;Acc:HGNC:14882]	ortholog_one2one
ENSG00000267532	-1.40719	1.23712e-24	ENST00000572453	MIR497HG	mir-497-195 cluster host gene [Source:HGNC Symbol;Acc:HGNC:39523]
ENSG00000163938	0.986566	1.26542e-24	ENST00000497356	GNL3	G protein nucleolar 3 [Source:HGNC Symbol;Acc:HGNC:29931]	ENSOARG00000002470	0.307089	0.00663023	ENSOART00000002687	GNL3	G protein nucleolar 3 [Source:HGNC Symbol;Acc:HGNC:29931]	ortholog_one2one
ENSG00000012048	1.50359	1.36914e-24	ENST00000618469	BRCA1	BRCA1, DNA repair associated [Source:HGNC Symbol;Acc:HGNC:1100]	ENSOARG00000004835	0.494348	0.0266446	ENSOART00000005272	BRCA1	BRCA1, DNA repair associated [Source:HGNC Symbol;Acc:HGNC:1100]	ortholog_one2one
ENSG00000242076	3.87738	1.37223e-24	ENST00000558152	IGKV1-33	immunoglobulin kappa variable 1-33 [Source:HGNC Symbol;Acc:HGNC:5737]
ENSG00000198301	0.589754	1.38446e-24	ENST00000514710	SDAD1	SDA1 domain containing 1 [Source:HGNC Symbol;Acc:HGNC:25537]	ENSOARG00000016216	-0.0879889	0.663156	ENSOART00000017668	SDAD1	SDA1 domain containing 1 [Source:HGNC Symbol;Acc:HGNC:25537]	ortholog_one2one
ENSG00000156413	3.39888	1.41808e-24	ENST00000318336	FUT6	fucosyltransferase 6 [Source:HGNC Symbol;Acc:HGNC:4017]
ENSG00000064547	0.880347	1.46566e-24	ENST00000589311	LPAR2	lysophosphatidic acid receptor 2 [Source:HGNC Symbol;Acc:HGNC:3168]	ENSOARG00000007549	0.900996	5.22e-06	ENSOART00000008216	LPAR2	lysophosphatidic acid receptor 2 [Source:HGNC Symbol;Acc:HGNC:3168]	ortholog_one2one
ENSG00000163888	3.30904	1.47198e-24	ENST00000296238	CAMK2N2	calcium/calmodulin dependent protein kinase II inhibitor 2 [Source:HGNC Symbol;Acc:HGNC:24197]
ENSG00000163207	4.40805	1.47593e-24	ENST00000368764	IVL	involucrin [Source:HGNC Symbol;Acc:HGNC:6187]	ENSOARG00000000330	1.35814	3.09e-06	ENSOART00000000345			ortholog_one2one
ENSG00000236914	-1.09677	1.48084e-24	ENST00000560198	LINC01852	long intergenic non-protein coding RNA 1852 [Source:HGNC Symbol;Acc:HGNC:52668]
ENSG00000180769	-1.13004	1.53027e-24	ENST00000451762	WDFY3-AS2	WDFY3 antisense RNA 2 [Source:HGNC Symbol;Acc:HGNC:21603]
ENSG00000172954	0.899627	1.54472e-24	ENST00000476535	LCLAT1	lysocardiolipin acyltransferase 1 [Source:HGNC Symbol;Acc:HGNC:26756]	ENSOARG00000019640	0.221984	0.246648	ENSOART00000021388	LCLAT1	lysocardiolipin acyltransferase 1 [Source:HGNC Symbol;Acc:HGNC:26756]	ortholog_one2one
ENSG00000261116	3.57192	1.55615e-24	ENST00000562834	AL049555.1
ENSG00000102100	0.97254	1.60842e-24	ENST00000634461	SLC35A2	solute carrier family 35 member A2 [Source:HGNC Symbol;Acc:HGNC:11022]	ENSOARG00000011492	0.101772	0.580753	ENSOART00000012497	SLC35A2	solute carrier family 35 member A2 [Source:HGNC Symbol;Acc:HGNC:11022]	ortholog_one2one
ENSG00000166012	0.811755	1.65167e-24	ENST00000527690	TAF1D	TATA-box binding protein associated factor, RNA polymerase I subunit D [Source:HGNC Symbol;Acc:HGNC:28759]	ENSOARG00000002155	0.328589	0.00634364	ENSOART00000002326	TAF1D	TATA-box binding protein associated factor, RNA polymerase I subunit D [Source:HGNC Symbol;Acc:HGNC:28759]	ortholog_one2one
ENSG00000115109	-1.12952	1.66911e-24	ENST00000488691	EPB41L5	erythrocyte membrane protein band 4.1 like 5 [Source:HGNC Symbol;Acc:HGNC:19819]	ENSOARG00000012888	-0.227311	0.0982888	ENSOART00000014013	EPB41L5	erythrocyte membrane protein band 4.1 like 5 [Source:HGNC Symbol;Acc:HGNC:19819]	ortholog_one2one
ENSG00000001084	2.45141	1.67435e-24	ENST00000616923	GCLC	glutamate-cysteine ligase catalytic subunit [Source:HGNC Symbol;Acc:HGNC:4311]	ENSOARG00000007070	-0.217521	0.160842	ENSOART00000007695	GCLC	glutamate-cysteine ligase catalytic subunit [Source:HGNC Symbol;Acc:HGNC:4311]	ortholog_one2one
ENSG00000163380	-1.5678	1.71939e-24	ENST00000475434	LMOD3	leiomodin 3 [Source:HGNC Symbol;Acc:HGNC:6649]
ENSG00000227508	-1.93991	1.72461e-24	ENST00000438622	LINC01624	long intergenic non-protein coding RNA 1624 [Source:HGNC Symbol;Acc:HGNC:52051]
ENSG00000129235	1.57038	1.72489e-24	ENST00000571029	TXNDC17	thioredoxin domain containing 17 [Source:HGNC Symbol;Acc:HGNC:28218]	ENSOARG00000001273	0.131146	0.544319	ENSOART00000001361	TXNDC17	thioredoxin domain containing 17 [Source:HGNC Symbol;Acc:HGNC:28218]	ortholog_one2one
ENSG00000163235	1.77277	1.7833e-24	ENST00000474101	TGFA	transforming growth factor alpha [Source:HGNC Symbol;Acc:HGNC:11765]
ENSG00000174099	-1.52484	1.82712e-24	ENST00000614640	MSRB3	methionine sulfoxide reductase B3 [Source:HGNC Symbol;Acc:HGNC:27375]	ENSOARG00000002947	-0.060465	0.806366	ENSOART00000003193	MSRB3	methionine sulfoxide reductase B3 [Source:HGNC Symbol;Acc:HGNC:27375]	ortholog_one2one
ENSG00000114354	0.768986	1.84357e-24	ENST00000615993	TFG	TRK-fused gene [Source:HGNC Symbol;Acc:HGNC:11758]	ENSOARG00000014724	0.104559	0.536233	ENSOART00000016024			ortholog_one2many
ENSG00000096696	2.21254	1.85018e-24	ENST00000418664	DSP	desmoplakin [Source:HGNC Symbol;Acc:HGNC:3052]	ENSOARG00000017552	0.67855	3.09e-06	ENSOART00000019105	DSP	desmoplakin [Source:HGNC Symbol;Acc:HGNC:3052]	ortholog_one2one
ENSG00000225873	-2.33493	1.90045e-24	ENST00000637612	LINC00694	long intergenic non-protein coding RNA 694 [Source:HGNC Symbol;Acc:HGNC:44570]
ENSG00000115993	-0.760387	1.92203e-24	ENST00000440597	TRAK2	trafficking kinesin protein 2 [Source:HGNC Symbol;Acc:HGNC:13206]	ENSOARG00000017068	-0.247033	0.324125	ENSOART00000018581	TRAK2	trafficking kinesin protein 2 [Source:HGNC Symbol;Acc:HGNC:13206]	ortholog_one2one
ENSG00000122694	-1.71977	1.98948e-24	ENST00000396613	GLIPR2	GLI pathogenesis related 2 [Source:HGNC Symbol;Acc:HGNC:18007]	ENSOARG00000008996	0.07033	0.804415	ENSOART00000009798			ortholog_one2many
ENSG00000189060	0.925374	2.05249e-24	ENST00000340857	H1F0	H1 histone family member 0 [Source:HGNC Symbol;Acc:HGNC:4714]	ENSOARG00000020372	0.0209879	0.9548	ENSOART00000022181	H1F0	H1 histone family member 0 [Source:HGNC Symbol;Acc:HGNC:4714]	ortholog_one2one
ENSG00000090530	-2.05991	2.07548e-24	ENST00000426003	P3H2	prolyl 3-hydroxylase 2 [Source:HGNC Symbol;Acc:HGNC:19317]	ENSOARG00000020475	0.0189129	0.950151	ENSOART00000022298	P3H2	prolyl 3-hydroxylase 2 [Source:HGNC Symbol;Acc:HGNC:19317]	ortholog_one2one
ENSG00000134910	0.812897	2.09721e-24	ENST00000526364	STT3A	STT3A, catalytic subunit of the oligosaccharyltransferase complex [Source:HGNC Symbol;Acc:HGNC:6172]	ENSOARG00000011533	0.253836	0.0119163	ENSOART00000012545	STT3A	STT3A, catalytic subunit of the oligosaccharyltransferase complex [Source:HGNC Symbol;Acc:HGNC:6172]	ortholog_one2one
ENSG00000214145	3.5979	2.11836e-24	ENST00000397644	LINC00887	long intergenic non-protein coding RNA 887 [Source:HGNC Symbol;Acc:HGNC:48574]
ENSG00000168477	-2.47309	2.15711e-24	ENST00000611016	TNXB	tenascin XB [Source:HGNC Symbol;Acc:HGNC:11976]	ENSOARG00000001254	-0.416988	0.0701576	ENSOART00000001354			ortholog_one2one
ENSG00000240280	4.29995	2.17291e-24	ENST00000476374	TCAM1P	testicular cell adhesion molecule 1, pseudogene [Source:HGNC Symbol;Acc:HGNC:30707]
ENSG00000267169	-1.073	2.19244e-24	ENST00000592086	AC022098.1
ENSG00000103994	-1.10762	2.19938e-24	ENST00000567041	ZNF106	zinc finger protein 106 [Source:HGNC Symbol;Acc:HGNC:12886]	ENSOARG00000020510	0.0121783	0.928524	ENSOART00000022342	ZNF106	zinc finger protein 106 [Source:HGNC Symbol;Acc:HGNC:12886]	ortholog_one2one
ENSG00000108829	0.996003	2.2722e-24	ENST00000576448	LRRC59	leucine rich repeat containing 59 [Source:HGNC Symbol;Acc:HGNC:28817]	ENSOARG00000004440	0.473512	0.0101641	ENSOART00000004830	LRRC59	leucine rich repeat containing 59 [Source:HGNC Symbol;Acc:HGNC:28817]	ortholog_one2one
ENSG00000254122	-1.43237	2.40993e-24	ENST00000398594	PCDHGB7	protocadherin gamma subfamily B, 7 [Source:HGNC Symbol;Acc:HGNC:8714]
ENSG00000178821	1.98143	2.42437e-24	ENST00000416272	TMEM52	transmembrane protein 52 [Source:HGNC Symbol;Acc:HGNC:27916]	ENSOARG00000001656	-0.361118	0.293788	ENSOART00000001783	TMEM52	transmembrane protein 52 [Source:HGNC Symbol;Acc:HGNC:27916]	ortholog_one2one
ENSG00000131370	-1.29888	2.47085e-24	ENST00000459627	SH3BP5	SH3 domain binding protein 5 [Source:HGNC Symbol;Acc:HGNC:10827]	ENSOARG00000015031	0.0277847	0.912036	ENSOART00000016360	SH3BP5	SH3 domain binding protein 5 [Source:HGNC Symbol;Acc:HGNC:10827]	ortholog_one2one
ENSG00000233117	-1.85617	2.4825e-24	ENST00000418372	LINC00702	long intergenic non-protein coding RNA 702 [Source:HGNC Symbol;Acc:HGNC:44676]
ENSG00000173272	0.99967	2.51204e-24	ENST00000491265	MZT2A	mitotic spindle organizing protein 2A [Source:HGNC Symbol;Acc:HGNC:33187]	ENSOARG00000016908	0.0826291	0.747772	ENSOART00000018414			ortholog_one2many
ENSG00000106034	-1.63923	2.51397e-24	ENST00000340646	CPED1	cadherin like and PC-esterase domain containing 1 [Source:HGNC Symbol;Acc:HGNC:26159]	ENSOARG00000018220	-0.432602	0.0168546	ENSOART00000019829	CPED1	cadherin like and PC-esterase domain containing 1 [Source:HGNC Symbol;Acc:HGNC:26159]	ortholog_one2one
ENSG00000043355	4.21915	2.54168e-24	ENST00000481565	ZIC2	Zic family member 2 [Source:HGNC Symbol;Acc:HGNC:12873]
ENSG00000117385	1.04078	2.6965e-24	ENST00000397054	P3H1	prolyl 3-hydroxylase 1 [Source:HGNC Symbol;Acc:HGNC:19316]	ENSOARG00000020454	0.194484	0.334105	ENSOART00000022278	P3H1	prolyl 3-hydroxylase 1 [Source:HGNC Symbol;Acc:HGNC:19316]	ortholog_one2one
ENSG00000141448	-1.74308	2.71281e-24	ENST00000581694	GATA6	GATA binding protein 6 [Source:HGNC Symbol;Acc:HGNC:4174]	ENSOARG00000008269	0.310229	0.0330434	ENSOART00000008996	GATA6	GATA binding protein 6 [Source:HGNC Symbol;Acc:HGNC:4174]	ortholog_one2one
ENSG00000225077	3.03938	2.89342e-24	ENST00000429480	LINC00337	long intergenic non-protein coding RNA 337 [Source:HGNC Symbol;Acc:HGNC:28620]
ENSG00000169704	-2.98017	2.9055e-24	ENST00000307395	GP9	glycoprotein IX platelet [Source:HGNC Symbol;Acc:HGNC:4444]
ENSG00000047617	-2.02144	2.97854e-24	ENST00000546188	ANO2	anoctamin 2 [Source:HGNC Symbol;Acc:HGNC:1183]
ENSG00000231768	-2.04448	2.99706e-24	ENST00000421207	LINC01354	long intergenic non-protein coding RNA 1354 [Source:HGNC Symbol;Acc:HGNC:50581]
ENSG00000111247	1.85782	3.07332e-24	ENST00000544931	RAD51AP1	RAD51 associated protein 1 [Source:HGNC Symbol;Acc:HGNC:16956]	ENSOARG00000009844	0.273402	0.489668	ENSOART00000010715	RAD51AP1	RAD51 associated protein 1 [Source:HGNC Symbol;Acc:HGNC:16956]	ortholog_one2one
ENSG00000261039	3.71916	3.24075e-24	ENST00000564830	LINC02544	long intergenic non-protein coding RNA 2544 [Source:HGNC Symbol;Acc:HGNC:53578]
ENSG00000170523	4.95434	3.37201e-24	ENST00000293670	KRT83	keratin 83 [Source:HGNC Symbol;Acc:HGNC:6460]
ENSG00000168143	3.81572	3.40995e-24	ENST00000306858	FAM83B	family with sequence similarity 83 member B [Source:HGNC Symbol;Acc:HGNC:21357]	ENSOARG00000006650	0.725031	0.00520627	ENSOART00000007226	FAM83B	family with sequence similarity 83 member B [Source:HGNC Symbol;Acc:HGNC:21357]	ortholog_one2one
ENSG00000169379	-0.924126	3.4359e-24	ENST00000535334	ARL13B	ADP ribosylation factor like GTPase 13B [Source:HGNC Symbol;Acc:HGNC:25419]	ENSOARG00000017337	-0.204329	0.350305	ENSOART00000018874	ARL13B	ADP ribosylation factor like GTPase 13B [Source:HGNC Symbol;Acc:HGNC:25419]	ortholog_one2one
ENSG00000104522	1.2971	3.6034e-24	ENST00000531006	TSTA3	tissue specific transplantation antigen P35B [Source:HGNC Symbol;Acc:HGNC:12390]	ENSOARG00000016621	0.362057	0.0113647	ENSOART00000018104	TSTA3	tissue specific transplantation antigen P35B [Source:HGNC Symbol;Acc:HGNC:12390]	ortholog_one2one
ENSG00000233251	-1.99648	3.63057e-24	ENST00000447423	AC007743.1
ENSG00000174939	2.42072	3.63057e-24	ENST00000566693	ASPHD1	aspartate beta-hydroxylase domain containing 1 [Source:HGNC Symbol;Acc:HGNC:27380]
ENSG00000173727	1.87164	3.66329e-24	ENST00000309775	AP000769.1
ENSG00000123999	3.27421	3.73078e-24	ENST00000243786	INHA	inhibin alpha subunit [Source:HGNC Symbol;Acc:HGNC:6065]	ENSOARG00000020243	-0.296379	0.414488	ENSOART00000022040	INHA	Ovis aries inhibin, alpha (INHA), mRNA. [Source:RefSeq mRNA;Acc:NM_001308579]	ortholog_one2one
ENSG00000155980	3.06177	3.74307e-24	ENST00000552227	KIF5A	kinesin family member 5A [Source:HGNC Symbol;Acc:HGNC:6323]	ENSOARG00000006131	-0.605781	0.0579715	ENSOART00000006671	KIF5A	kinesin family member 5A [Source:HGNC Symbol;Acc:HGNC:6323]	ortholog_one2one
ENSG00000131876	0.829945	3.8272e-24	ENST00000626000	SNRPA1	small nuclear ribonucleoprotein polypeptide A' [Source:HGNC Symbol;Acc:HGNC:11152]	ENSOARG00000016703	-0.164839	0.221586	ENSOART00000018190	SNRPA1	small nuclear ribonucleoprotein polypeptide A' [Source:HGNC Symbol;Acc:HGNC:11152]	ortholog_one2one
ENSG00000119812	0.717816	3.95233e-24	ENST00000431950	FAM98A	family with sequence similarity 98 member A [Source:HGNC Symbol;Acc:HGNC:24520]	ENSOARG00000010294	0.194824	0.188466	ENSOART00000011198	FAM98A	family with sequence similarity 98 member A [Source:HGNC Symbol;Acc:HGNC:24520]	ortholog_one2one
ENSG00000136122	1.17276	4.32233e-24	ENST00000613797	BORA	bora, aurora kinase A activator [Source:HGNC Symbol;Acc:HGNC:24724]	ENSOARG00000015273	0.0564455	0.839672	ENSOART00000016623	BORA	bora, aurora kinase A activator [Source:HGNC Symbol;Acc:HGNC:24724]	ortholog_one2one
ENSG00000152818	-1.26865	4.37937e-24	ENST00000460618	UTRN	utrophin [Source:HGNC Symbol;Acc:HGNC:12635]	ENSOARG00000001874	-0.30469	0.000545107	ENSOART00000002034	UTRN	utrophin [Source:HGNC Symbol;Acc:HGNC:12635]	ortholog_one2one
ENSG00000198937	1.19411	4.5318e-24	ENST00000373408	CCDC167	coiled-coil domain containing 167 [Source:HGNC Symbol;Acc:HGNC:21239]	ENSOARG00000014906	0.224517	0.242219	ENSOART00000016223	CCDC167	coiled-coil domain containing 167 [Source:HGNC Symbol;Acc:HGNC:21239]	ortholog_one2one
ENSG00000245614	2.04014	4.55772e-24	ENST00000618041	DDX11-AS1	DDX11 antisense RNA 1 [Source:HGNC Symbol;Acc:HGNC:44176]
ENSG00000260742	-1.47894	4.62513e-24	ENST00000567327	AC009962.1
ENSG00000211662	3.04923	4.63443e-24	ENST00000390308	IGLV3-21	immunoglobulin lambda variable 3-21 [Source:HGNC Symbol;Acc:HGNC:5905]
ENSG00000132680	1.08943	4.73617e-24	ENST00000491599	KIAA0907	KIAA0907 [Source:HGNC Symbol;Acc:HGNC:29145]	ENSOARG00000004975	-0.0122567	0.95988	ENSOART00000005418	KIAA0907	KIAA0907 [Source:HGNC Symbol;Acc:HGNC:29145]	ortholog_one2one
ENSG00000198380	1.15185	4.76426e-24	ENST00000357308	GFPT1	glutamine--fructose-6-phosphate transaminase 1 [Source:HGNC Symbol;Acc:HGNC:4241]	ENSOARG00000019823	0.85456	9.46e-06	ENSOART00000021583	GFPT1	glutamine--fructose-6-phosphate transaminase 1 [Source:HGNC Symbol;Acc:HGNC:4241]	ortholog_one2one
ENSG00000130695	1.13153	4.77427e-24	ENST00000640292	CEP85	centrosomal protein 85 [Source:HGNC Symbol;Acc:HGNC:25309]	ENSOARG00000004999	0.194881	0.263235	ENSOART00000005447	CEP85	centrosomal protein 85 [Source:HGNC Symbol;Acc:HGNC:25309]	ortholog_one2one
ENSG00000211955	2.97206	4.77427e-24	ENST00000390615	IGHV3-33	immunoglobulin heavy variable 3-33 [Source:HGNC Symbol;Acc:HGNC:5596]
ENSG00000233903	1.404	4.97172e-24	ENST00000420096	Z83851.1
ENSG00000238266	4.16497	5.00515e-24	ENST00000436383	LINC00707	long intergenic non-protein coding RNA 707 [Source:HGNC Symbol;Acc:HGNC:44691]
ENSG00000234405	-1.73082	5.0912e-24	ENST00000445990	Z69733.1
ENSG00000119431	1.03467	5.14224e-24	ENST00000485934	HDHD3	haloacid dehalogenase like hydrolase domain containing 3 [Source:HGNC Symbol;Acc:HGNC:28171]	ENSOARG00000002946	0.324429	0.365899	ENSOART00000003190	HDHD3	haloacid dehalogenase like hydrolase domain containing 3 [Source:HGNC Symbol;Acc:HGNC:28171]	ortholog_one2one
ENSG00000130294	4.48293	5.16132e-24	ENST00000448728	KIF1A	kinesin family member 1A [Source:HGNC Symbol;Acc:HGNC:888]	ENSOARG00000018367	0.355544	0.19824	ENSOART00000019997	KIF1A	kinesin family member 1A [Source:HGNC Symbol;Acc:HGNC:888]	ortholog_one2one
ENSG00000101898	1.47902	5.19357e-24	ENST00000394552	MCTS2P	malignant T-cell amplified sequence 2, pseudogene [Source:HGNC Symbol;Acc:HGNC:49760]
ENSG00000182057	1.46668	5.30136e-24	ENST00000446578	OGFRP1	opioid growth factor receptor pseudogene 1 [Source:HGNC Symbol;Acc:HGNC:50511]
ENSG00000101457	1.76428	5.40121e-24	ENST00000467701	DNTTIP1	deoxynucleotidyltransferase terminal interacting protein 1 [Source:HGNC Symbol;Acc:HGNC:16160]	ENSOARG00000006347	0.0204265	0.906415	ENSOART00000006906	DNTTIP1	deoxynucleotidyltransferase terminal interacting protein 1 [Source:HGNC Symbol;Acc:HGNC:16160]	ortholog_one2one
ENSG00000158406	2.75229	5.41995e-24	ENST00000635491	HIST1H4H	histone cluster 1 H4 family member h [Source:HGNC Symbol;Acc:HGNC:4788]
ENSG00000180329	0.655282	5.45025e-24	ENST00000592333	CCDC43	coiled-coil domain containing 43 [Source:HGNC Symbol;Acc:HGNC:26472]	ENSOARG00000008764	0.160846	0.402576	ENSOART00000009545	CCDC43	coiled-coil domain containing 43 [Source:HGNC Symbol;Acc:HGNC:26472]	ortholog_one2one
ENSG00000120370	0.901173	5.46884e-24	ENST00000475113	GORAB	golgin, RAB6 interacting [Source:HGNC Symbol;Acc:HGNC:25676]	ENSOARG00000011988	0.15007	0.426819	ENSOART00000013040	GORAB	golgin, RAB6 interacting [Source:HGNC Symbol;Acc:HGNC:25676]	ortholog_one2one
ENSG00000205038	-2.79392	5.83075e-24	ENST00000534623	PKHD1L1	PKHD1 like 1 [Source:HGNC Symbol;Acc:HGNC:20313]	ENSOARG00000013110	-0.21898	0.322441	ENSOART00000014297	PKHD1L1	PKHD1 like 1 [Source:HGNC Symbol;Acc:HGNC:20313]	ortholog_one2one
ENSG00000100154	-1.14456	6.33028e-24	ENST00000612946	TTC28	tetratricopeptide repeat domain 28 [Source:HGNC Symbol;Acc:HGNC:29179]	ENSOARG00000002106	-0.270746	0.0147734	ENSOART00000002278	TTC28	tetratricopeptide repeat domain 28 [Source:HGNC Symbol;Acc:HGNC:29179]	ortholog_one2one
ENSG00000118137	-2.48965	6.35055e-24	ENST00000236850	APOA1	apolipoprotein A1 [Source:HGNC Symbol;Acc:HGNC:600]	ENSOARG00000002586	-0.4499	0.241312	ENSOART00000002803	APOA1	apolipoprotein A1 [Source:HGNC Symbol;Acc:HGNC:600]	ortholog_one2one
ENSG00000021852	-3.33177	6.36031e-24	ENST00000543257	C8B	complement C8 beta chain [Source:HGNC Symbol;Acc:HGNC:1353]
ENSG00000176697	-2.44848	6.41199e-24	ENST00000420794	BDNF	brain derived neurotrophic factor [Source:HGNC Symbol;Acc:HGNC:1033]	ENSOARG00000015118	-0.0461404	0.931956	ENSOART00000016454	BDNF	brain derived neurotrophic factor [Source:HGNC Symbol;Acc:HGNC:1033]	ortholog_one2one
ENSG00000278053	0.680964	6.61295e-24	ENST00000619418	DDX52	DExD-box helicase 52 [Source:HGNC Symbol;Acc:HGNC:20038]	ENSOARG00000002998	-0.169284	0.190041	ENSOART00000003255	DDX52	DExD-box helicase 52 [Source:HGNC Symbol;Acc:HGNC:20038]	ortholog_one2one
ENSG00000042980	2.26843	6.69563e-24	ENST00000518737	ADAM28	ADAM metallopeptidase domain 28 [Source:HGNC Symbol;Acc:HGNC:206]	ENSOARG00000010026	0.630854	0.0528721	ENSOART00000010915	ADAM28	ADAM metallopeptidase domain 28 [Source:HGNC Symbol;Acc:HGNC:206]	ortholog_one2one
ENSG00000255389	-1.25646	6.70598e-24	ENST00000531702	Z97989.1
ENSG00000196081	1.95279	6.7575e-24	ENST00000597037	ZNF724	zinc finger protein 724 [Source:HGNC Symbol;Acc:HGNC:32460]
ENSG00000157510	-1.42115	6.7617e-24	ENST00000513665	AFAP1L1	actin filament associated protein 1 like 1 [Source:HGNC Symbol;Acc:HGNC:26714]	ENSOARG00000005121	-0.307253	0.301418	ENSOART00000005579	AFAP1L1	actin filament associated protein 1 like 1 [Source:HGNC Symbol;Acc:HGNC:26714]	ortholog_one2one
ENSG00000117407	2.44013	6.90043e-24	ENST00000471394	ARTN	artemin [Source:HGNC Symbol;Acc:HGNC:727]
ENSG00000170439	2.15632	7.10757e-24	ENST00000614691	METTL7B	methyltransferase like 7B [Source:HGNC Symbol;Acc:HGNC:28276]
ENSG00000165124	-1.72828	7.41086e-24	ENST00000401783	SVEP1	sushi, von Willebrand factor type A, EGF and pentraxin domain containing 1 [Source:HGNC Symbol;Acc:HGNC:15985]	ENSOARG00000006857	-0.35093	0.0118781	ENSOART00000007491	SVEP1	sushi, von Willebrand factor type A, EGF and pentraxin domain containing 1 [Source:HGNC Symbol;Acc:HGNC:15985]	ortholog_one2one
ENSG00000074582	0.58785	7.48618e-24	ENST00000436603	BCS1L	BCS1 homolog, ubiquinol-cytochrome c reductase complex chaperone [Source:HGNC Symbol;Acc:HGNC:1020]	ENSOARG00000019649	-0.00646794	0.973309	ENSOART00000021399	BCS1L	BCS1 homolog, ubiquinol-cytochrome c reductase complex chaperone [Source:HGNC Symbol;Acc:HGNC:1020]	ortholog_one2one
ENSG00000099364	1.07812	7.69011e-24	ENST00000380310	FBXL19	F-box and leucine rich repeat protein 19 [Source:HGNC Symbol;Acc:HGNC:25300]	ENSOARG00000008120	0.344388	0.036837	ENSOART00000008839	FBXL19	F-box and leucine rich repeat protein 19 [Source:HGNC Symbol;Acc:HGNC:25300]	ortholog_one2one
ENSG00000243742	1.90757	7.70436e-24	ENST00000490750	RPLP0P2	ribosomal protein lateral stalk subunit P0 pseudogene 2 [Source:HGNC Symbol;Acc:HGNC:17960]
ENSG00000211962	2.75778	7.82675e-24	ENST00000390622	IGHV1-46	immunoglobulin heavy variable 1-46 [Source:HGNC Symbol;Acc:HGNC:5554]
ENSG00000188610	2.29604	7.94586e-24	ENST00000616749	FAM72B	family with sequence similarity 72 member B [Source:HGNC Symbol;Acc:HGNC:24805]
ENSG00000188725	0.706475	7.99819e-24	ENST00000507416	SMIM15	small integral membrane protein 15 [Source:HGNC Symbol;Acc:HGNC:33861]	ENSOARG00000005385	0.0489069	0.820078	ENSOART00000005867	SMIM15	small integral membrane protein 15 [Source:HGNC Symbol;Acc:HGNC:33861]	ortholog_one2one
ENSG00000176208	1.45747	8.00395e-24	ENST00000585133	ATAD5	ATPase family, AAA domain containing 5 [Source:HGNC Symbol;Acc:HGNC:25752]	ENSOARG00000012322	0.0941687	0.733575	ENSOART00000013409	ATAD5	ATPase family, AAA domain containing 5 [Source:HGNC Symbol;Acc:HGNC:25752]	ortholog_one2one
ENSG00000143748	0.761139	8.09673e-24	ENST00000482491	NVL	nuclear VCP-like [Source:HGNC Symbol;Acc:HGNC:8070]	ENSOARG00000016018	-0.177859	0.145524	ENSOART00000017449	NVL	nuclear VCP-like [Source:HGNC Symbol;Acc:HGNC:8070]	ortholog_one2one
ENSG00000198298	1.10126	8.13277e-24	ENST00000374435	ZNF485	zinc finger protein 485 [Source:HGNC Symbol;Acc:HGNC:23440]
ENSG00000233760	-2.64041	8.51388e-24	ENST00000430426	AC004947.1
ENSG00000204220	0.901609	8.56242e-24	ENST00000374607	PFDN6	prefoldin subunit 6 [Source:HGNC Symbol;Acc:HGNC:4926]	ENSOARG00000009232	0.017555	0.945902	ENSOART00000010049	PFDN6	prefoldin subunit 6 [Source:HGNC Symbol;Acc:HGNC:4926]	ortholog_one2one
ENSG00000125910	-1.65336	8.65371e-24	ENST00000246115	S1PR4	sphingosine-1-phosphate receptor 4 [Source:HGNC Symbol;Acc:HGNC:3170]	ENSOARG00000012965	-0.468656	0.173177	ENSOART00000014095	S1PR4	sphingosine-1-phosphate receptor 4 [Source:HGNC Symbol;Acc:HGNC:3170]	ortholog_one2one
ENSG00000108179	1.05632	8.80485e-24	ENST00000448165	PPIF	peptidylprolyl isomerase F [Source:HGNC Symbol;Acc:HGNC:9259]	ENSOARG00000009853	0.668552	0.00324921	ENSOART00000010731	PPIF	peptidylprolyl isomerase F [Source:HGNC Symbol;Acc:HGNC:9259]	ortholog_one2one
ENSG00000229647	3.24045	8.89958e-24	ENST00000430494	MYOSLID	myocardin-induced smooth muscle lncRNA, inducer of differentiation [Source:HGNC Symbol;Acc:HGNC:51821]
ENSG00000136546	-2.04962	9.11249e-24	ENST00000621965	SCN7A	sodium voltage-gated channel alpha subunit 7 [Source:HGNC Symbol;Acc:HGNC:10594]
ENSG00000150764	-1.06755	9.27996e-24	ENST00000526418	DIXDC1	DIX domain containing 1 [Source:HGNC Symbol;Acc:HGNC:23695]	ENSOARG00000015406	-0.237339	0.17721	ENSOART00000016771	DIXDC1	DIX domain containing 1 [Source:HGNC Symbol;Acc:HGNC:23695]	ortholog_one2one
ENSG00000074660	-1.25871	9.39348e-24	ENST00000348987	SCARF1	scavenger receptor class F member 1 [Source:HGNC Symbol;Acc:HGNC:16820]	ENSOARG00000013100	-0.186803	0.180509	ENSOART00000014237	SCARF1	scavenger receptor class F member 1 [Source:HGNC Symbol;Acc:HGNC:16820]	ortholog_one2one
ENSG00000068976	-1.49878	9.64476e-24	ENST00000460413	PYGM	glycogen phosphorylase, muscle associated [Source:HGNC Symbol;Acc:HGNC:9726]	ENSOARG00000008997	-0.447215	0.110127	ENSOART00000009802	PYGM	glycogen phosphorylase, muscle associated [Source:HGNC Symbol;Acc:HGNC:9726]	ortholog_one2one
ENSG00000145794	2.83139	9.73571e-24	ENST00000515622	MEGF10	multiple EGF like domains 10 [Source:HGNC Symbol;Acc:HGNC:29634]	ENSOARG00000017856	1.19123	1.1e-07	ENSOART00000019438	MEGF10	multiple EGF like domains 10 [Source:HGNC Symbol;Acc:HGNC:29634]	ortholog_one2one
ENSG00000138738	-1.08364	9.77552e-24	ENST00000505033	PRDM5	PR/SET domain 5 [Source:HGNC Symbol;Acc:HGNC:9349]	ENSOARG00000015473	0.0096357	0.9747	ENSOART00000016839	PRDM5	PR/SET domain 5 [Source:HGNC Symbol;Acc:HGNC:9349]	ortholog_one2one
ENSG00000072657	-2.78693	1.00701e-23	ENST00000549922	TRHDE	thyrotropin releasing hormone degrading enzyme [Source:HGNC Symbol;Acc:HGNC:30748]	ENSOARG00000014716	0.170828	0.680224	ENSOART00000016015	TRHDE	thyrotropin releasing hormone degrading enzyme [Source:HGNC Symbol;Acc:HGNC:30748]	ortholog_one2one
ENSG00000237424	1.41636	1.02676e-23	ENST00000445551	FOXD2-AS1	FOXD2 antisense RNA 1 (head to head) [Source:HGNC Symbol;Acc:HGNC:44256]
ENSG00000254703	-1.40603	1.03442e-23	ENST00000526269	SENCR	smooth muscle and endothelial cell enriched migration/differentiation-associated long non-coding RNA [Source:HGNC Symbol;Acc:HGNC:44177]
ENSG00000182985	-1.47406	1.04145e-23	ENST00000616271	CADM1	cell adhesion molecule 1 [Source:HGNC Symbol;Acc:HGNC:5951]	ENSOARG00000001539	0.619919	0.000199591	ENSOART00000001647	CADM1	cell adhesion molecule 1 [Source:HGNC Symbol;Acc:HGNC:5951]	ortholog_one2one
ENSG00000138801	-0.738847	1.09262e-23	ENST00000504987	PAPSS1	3'-phosphoadenosine 5'-phosphosulfate synthase 1 [Source:HGNC Symbol;Acc:HGNC:8603]	ENSOARG00000008728	0.618952	8.94e-05	ENSOART00000009512	PAPSS1	3'-phosphoadenosine 5'-phosphosulfate synthase 1 [Source:HGNC Symbol;Acc:HGNC:8603]	ortholog_one2one
ENSG00000254602	-1.47346	1.09713e-23	ENST00000526243	AP000662.2
ENSG00000159210	0.603991	1.10558e-23	ENST00000510195	SNF8	SNF8, ESCRT-II complex subunit [Source:HGNC Symbol;Acc:HGNC:17028]	ENSOARG00000006606	-0.0590482	0.744499	ENSOART00000007180	SNF8	SNF8, ESCRT-II complex subunit [Source:HGNC Symbol;Acc:HGNC:17028]	ortholog_one2one
ENSG00000157077	-1.05881	1.14187e-23	ENST00000287727	ZFYVE9	zinc finger FYVE-type containing 9 [Source:HGNC Symbol;Acc:HGNC:6775]	ENSOARG00000005053	-0.23332	0.0204148	ENSOART00000005514	ZFYVE9	zinc finger FYVE-type containing 9 [Source:HGNC Symbol;Acc:HGNC:6775]	ortholog_one2one
ENSG00000086232	0.876142	1.21987e-23	ENST00000461493	EIF2AK1	eukaryotic translation initiation factor 2 alpha kinase 1 [Source:HGNC Symbol;Acc:HGNC:24921]	ENSOARG00000001667	0.085772	0.586305	ENSOART00000001795	EIF2AK1	eukaryotic translation initiation factor 2 alpha kinase 1 [Source:HGNC Symbol;Acc:HGNC:24921]	ortholog_one2one
ENSG00000101335	-1.46158	1.26269e-23	ENST00000346786	MYL9	myosin light chain 9 [Source:HGNC Symbol;Acc:HGNC:15754]
ENSG00000075702	1.97061	1.30754e-23	ENST00000589953	WDR62	WD repeat domain 62 [Source:HGNC Symbol;Acc:HGNC:24502]	ENSOARG00000005231	0.29167	0.245906	ENSOART00000005723	WDR62	WD repeat domain 62 [Source:HGNC Symbol;Acc:HGNC:24502]	ortholog_one2one
ENSG00000258429	1.07948	1.38532e-23	ENST00000288022	PDF	peptide deformylase (mitochondrial) [Source:HGNC Symbol;Acc:HGNC:30012]	ENSOARG00000003536	0.432817	0.0536939	ENSOART00000003842	PDF	peptide deformylase (mitochondrial) [Source:HGNC Symbol;Acc:HGNC:30012]	ortholog_one2one
ENSG00000115255	2.09672	1.46955e-23	ENST00000395484	REEP6	receptor accessory protein 6 [Source:HGNC Symbol;Acc:HGNC:30078]	ENSOARG00000012078	0.369436	0.0352629	ENSOART00000013135	REEP6	receptor accessory protein 6 [Source:HGNC Symbol;Acc:HGNC:30078]	ortholog_one2one
ENSG00000165140	-1.67036	1.51881e-23	ENST00000415431	FBP1	fructose-bisphosphatase 1 [Source:HGNC Symbol;Acc:HGNC:3606]	ENSOARG00000008650	0.410858	0.086388	ENSOART00000009419	FBP1	fructose-bisphosphatase 1 [Source:HGNC Symbol;Acc:HGNC:3606]	ortholog_one2one
ENSG00000268798	-1.33192	1.52423e-23	ENST00000594262	AC027307.3
ENSG00000198216	3.06528	1.61988e-23	ENST00000358338	CACNA1E	calcium voltage-gated channel subunit alpha1 E [Source:HGNC Symbol;Acc:HGNC:1392]
ENSG00000135119	1.95895	1.63411e-23	ENST00000622220	RNFT2	ring finger protein, transmembrane 2 [Source:HGNC Symbol;Acc:HGNC:25905]	ENSOARG00000005405	0.106774	0.753572	ENSOART00000005891	RNFT2	ring finger protein, transmembrane 2 [Source:HGNC Symbol;Acc:HGNC:25905]	ortholog_one2one
ENSG00000108424	0.779905	1.65907e-23	ENST00000582126	KPNB1	karyopherin subunit beta 1 [Source:HGNC Symbol;Acc:HGNC:6400]	ENSOARG00000008469	0.102054	0.261732	ENSOART00000009218	KPNB1	karyopherin subunit beta 1 [Source:HGNC Symbol;Acc:HGNC:6400]	ortholog_one2one
ENSG00000261801	1.31301	1.72739e-23	ENST00000564963	LOXL1-AS1	LOXL1 antisense RNA 1 [Source:HGNC Symbol;Acc:HGNC:44169]
ENSG00000101134	2.70794	1.78444e-23	ENST00000491469	DOK5	docking protein 5 [Source:HGNC Symbol;Acc:HGNC:16173]	ENSOARG00000015274	0.87845	0.0016247	ENSOART00000016622	DOK5	docking protein 5 [Source:HGNC Symbol;Acc:HGNC:16173]	ortholog_one2one
ENSG00000135775	0.804039	1.86918e-23	ENST00000478710	COG2	component of oligomeric golgi complex 2 [Source:HGNC Symbol;Acc:HGNC:6546]	ENSOARG00000003101	-0.439763	3.13e-08	ENSOART00000003364	COG2	component of oligomeric golgi complex 2 [Source:HGNC Symbol;Acc:HGNC:6546]	ortholog_one2one
ENSG00000175445	-2.23546	1.87793e-23	ENST00000523696	LPL	lipoprotein lipase [Source:HGNC Symbol;Acc:HGNC:6677]	ENSOARG00000010719	-0.90123	0.00187499	ENSOART00000011666	LPL	lipoprotein lipase [Source:HGNC Symbol;Acc:HGNC:6677]	ortholog_one2one
ENSG00000148334	0.702341	1.9106e-23	ENST00000277462	PTGES2	prostaglandin E synthase 2 [Source:HGNC Symbol;Acc:HGNC:17822]	ENSOARG00000001286	-0.0951754	0.829929	ENSOART00000001372			ortholog_one2many
ENSG00000235770	-1.77764	1.93615e-23	ENST00000417922	LINC00607	long intergenic non-protein coding RNA 607 [Source:HGNC Symbol;Acc:HGNC:43944]
ENSG00000129675	-1.20837	1.96207e-23	ENST00000250617	ARHGEF6	Rac/Cdc42 guanine nucleotide exchange factor 6 [Source:HGNC Symbol;Acc:HGNC:685]	ENSOARG00000010952	-0.47806	0.00730847	ENSOART00000011914	ARHGEF6	Rac/Cdc42 guanine nucleotide exchange factor 6 [Source:HGNC Symbol;Acc:HGNC:685]	ortholog_one2one
ENSG00000237413	-2.82572	1.9956e-23	ENST00000413519	MGC27382	uncharacterized MGC27382 [Source:NCBI gene;Acc:149047]
ENSG00000033050	0.715646	2.01133e-23	ENST00000477252	ABCF2	ATP binding cassette subfamily F member 2 [Source:HGNC Symbol;Acc:HGNC:71]	ENSOARG00000003658	0.262965	0.0987668	ENSOART00000003975	ABCF2	ATP binding cassette subfamily F member 2 [Source:HGNC Symbol;Acc:HGNC:71]	ortholog_one2one
ENSG00000174059	-1.40241	2.10074e-23	ENST00000356522	CD34	CD34 molecule [Source:HGNC Symbol;Acc:HGNC:1662]	ENSOARG00000013714	-0.148578	0.59482	ENSOART00000014923	CD34	CD34 molecule [Source:HGNC Symbol;Acc:HGNC:1662]	ortholog_one2one
ENSG00000257727	0.863956	2.14669e-23	ENST00000546388	CNPY2	canopy FGF signaling regulator 2 [Source:HGNC Symbol;Acc:HGNC:13529]	ENSOARG00000009402	0.349399	0.00550654	ENSOART00000010236			ortholog_one2many
ENSG00000267667	-1.90335	2.19642e-23	ENST00000585921	AC005856.1
ENSG00000137571	2.77673	2.24039e-23	ENST00000531422	SLCO5A1	solute carrier organic anion transporter family member 5A1 [Source:HGNC Symbol;Acc:HGNC:19046]
ENSG00000214013	-0.931253	2.24644e-23	ENST00000566690	GANC	glucosidase alpha, neutral C [Source:HGNC Symbol;Acc:HGNC:4139]	ENSOARG00000020521	-0.313182	0.0708542	ENSOART00000022357	GANC	glucosidase alpha, neutral C [Source:HGNC Symbol;Acc:HGNC:4139]	ortholog_one2one
ENSG00000116478	0.741958	2.25645e-23	ENST00000471488	HDAC1	histone deacetylase 1 [Source:HGNC Symbol;Acc:HGNC:4852]	ENSOARG00000020951	0.245591	0.0200567	ENSOART00000022827	HDAC1	histone deacetylase 1 [Source:HGNC Symbol;Acc:HGNC:4852]	ortholog_one2one
ENSG00000128595	1.24132	2.29738e-23	ENST00000493278	CALU	calumenin [Source:HGNC Symbol;Acc:HGNC:1458]	ENSOARG00000003066	0.0833076	0.586794	ENSOART00000003318	CALU	calumenin [Source:HGNC Symbol;Acc:HGNC:1458]	ortholog_one2one
ENSG00000125900	-1.84896	2.30105e-23	ENST00000381623	SIRPD	signal regulatory protein delta [Source:HGNC Symbol;Acc:HGNC:16248]
ENSG00000122707	-1.26975	2.30803e-23	ENST00000479053	RECK	reversion inducing cysteine rich protein with kazal motifs [Source:HGNC Symbol;Acc:HGNC:11345]	ENSOARG00000011660	-0.0840389	0.686793	ENSOART00000012688	RECK	reversion inducing cysteine rich protein with kazal motifs [Source:HGNC Symbol;Acc:HGNC:11345]	ortholog_one2one
ENSG00000137075	-0.750161	2.31979e-23	ENST00000611646	RNF38	ring finger protein 38 [Source:HGNC Symbol;Acc:HGNC:18052]	ENSOARG00000011563	-0.295782	0.0565176	ENSOART00000012583	RNF38	ring finger protein 38 [Source:HGNC Symbol;Acc:HGNC:18052]	ortholog_one2one
ENSG00000275178	-2.72523	2.33978e-23	ENST00000613063	AC018529.1
ENSG00000048991	0.903559	2.35956e-23	ENST00000409478	R3HDM1	R3H domain containing 1 [Source:HGNC Symbol;Acc:HGNC:9757]	ENSOARG00000010788	0.0543733	0.810257	ENSOART00000011745	R3HDM1	R3H domain containing 1 [Source:HGNC Symbol;Acc:HGNC:9757]	ortholog_one2one
ENSG00000280206	1.32544	2.41716e-23	ENST00000624682	AC026401.3
ENSG00000087589	-1.53774	2.53105e-23	ENST00000497244	CASS4	Cas scaffolding protein family member 4 [Source:HGNC Symbol;Acc:HGNC:15878]	ENSOARG00000018275	-0.360378	0.124306	ENSOART00000019885	CASS4	Cas scaffolding protein family member 4 [Source:HGNC Symbol;Acc:HGNC:15878]	ortholog_one2one
ENSG00000198554	1.61329	2.56872e-23	ENST00000360586	WDHD1	WD repeat and HMG-box DNA binding protein 1 [Source:HGNC Symbol;Acc:HGNC:23170]	ENSOARG00000021081	0.399534	0.0533149	ENSOART00000022968	WDHD1	WD repeat and HMG-box DNA binding protein 1 [Source:HGNC Symbol;Acc:HGNC:23170]	ortholog_one2one
ENSG00000140299	-0.73166	2.59411e-23	ENST00000612191	BNIP2	BCL2 interacting protein 2 [Source:HGNC Symbol;Acc:HGNC:1083]	ENSOARG00000020826	-0.162245	0.279233	ENSOART00000022690	BNIP2	BCL2 interacting protein 2 [Source:HGNC Symbol;Acc:HGNC:1083]	ortholog_one2one
ENSG00000138207	-2.50078	2.60556e-23	ENST00000629763	RBP4	retinol binding protein 4 [Source:HGNC Symbol;Acc:HGNC:9922]	ENSOARG00000003236	-0.421312	0.0757958	ENSOART00000003509	RBP4	retinol binding protein 4 [Source:HGNC Symbol;Acc:HGNC:9922]	ortholog_one2one
ENSG00000065911	1.59651	2.60556e-23	ENST00000462026	MTHFD2	methylenetetrahydrofolate dehydrogenase (NADP+ dependent) 2, methenyltetrahydrofolate cyclohydrolase [Source:HGNC Symbol;Acc:HGNC:7434]	ENSOARG00000016157	0.214424	0.357334	ENSOART00000017590			ortholog_one2many
ENSG00000175931	0.839057	2.6217e-23	ENST00000586505	UBE2O	ubiquitin conjugating enzyme E2 O [Source:HGNC Symbol;Acc:HGNC:29554]	ENSOARG00000007258	0.0851022	0.630302	ENSOART00000007901	UBE2O	ubiquitin conjugating enzyme E2 O [Source:HGNC Symbol;Acc:HGNC:29554]	ortholog_one2one
ENSG00000188976	0.826057	2.69794e-23	ENST00000469563	NOC2L	NOC2 like nucleolar associated transcriptional repressor [Source:HGNC Symbol;Acc:HGNC:24517]	ENSOARG00000007909	0.0943788	0.365899	ENSOART00000008615	NOC2L	NOC2 like nucleolar associated transcriptional repressor [Source:HGNC Symbol;Acc:HGNC:24517]	ortholog_one2one
ENSG00000171502	1.90755	2.7137e-23	ENST00000485434	COL24A1	collagen type XXIV alpha 1 chain [Source:HGNC Symbol;Acc:HGNC:20821]	ENSOARG00000014461	-0.292556	0.481137	ENSOART00000015762	COL24A1	collagen type XXIV alpha 1 chain [Source:HGNC Symbol;Acc:HGNC:20821]	ortholog_one2one
ENSG00000273132	2.6751	2.71669e-23	ENST00000472053	AL355312.3
ENSG00000173848	1.45493	2.89926e-23	ENST00000484741	NET1	neuroepithelial cell transforming 1 [Source:HGNC Symbol;Acc:HGNC:14592]	ENSOARG00000008885	0.261917	0.137065	ENSOART00000009682	NET1	neuroepithelial cell transforming 1 [Source:HGNC Symbol;Acc:HGNC:14592]	ortholog_one2one
ENSG00000178301	1.39064	2.91494e-23	ENST00000313578	AQP11	aquaporin 11 [Source:HGNC Symbol;Acc:HGNC:19940]	ENSOARG00000007178	-0.0848235	0.852521	ENSOART00000007807	AQP11	aquaporin 11 [Source:HGNC Symbol;Acc:HGNC:19940]	ortholog_one2one
ENSG00000260027	1.94334	2.96174e-23	ENST00000467314	HOXB7	homeobox B7 [Source:HGNC Symbol;Acc:HGNC:5118]	ENSOARG00000006908	-0.209197	0.621955	ENSOART00000007506	HOXB7	homeobox B7 [Source:HGNC Symbol;Acc:HGNC:5118]	ortholog_one2one
ENSG00000114166	-1.05163	3.04552e-23	ENST00000468400	KAT2B	lysine acetyltransferase 2B [Source:HGNC Symbol;Acc:HGNC:8638]	ENSOARG00000015796	-0.401863	0.000275036	ENSOART00000017202	KAT2B	lysine acetyltransferase 2B [Source:HGNC Symbol;Acc:HGNC:8638]	ortholog_one2one
ENSG00000152952	2.25824	3.05904e-23	ENST00000480704	PLOD2	procollagen-lysine,2-oxoglutarate 5-dioxygenase 2 [Source:HGNC Symbol;Acc:HGNC:9082]	ENSOARG00000005685	0.178781	0.531417	ENSOART00000006206	PLOD2	procollagen-lysine,2-oxoglutarate 5-dioxygenase 2 [Source:HGNC Symbol;Acc:HGNC:9082]	ortholog_one2one
ENSG00000113594	-1.67992	3.07854e-23	ENST00000507786	LIFR	LIF receptor alpha [Source:HGNC Symbol;Acc:HGNC:6597]	ENSOARG00000009932	-0.373354	0.00429855	ENSOART00000010822			ortholog_one2many
ENSG00000128683	3.08436	3.07871e-23	ENST00000625689	GAD1	glutamate decarboxylase 1 [Source:HGNC Symbol;Acc:HGNC:4092]
ENSG00000138182	1.4724	3.08525e-23	ENST00000478929	KIF20B	kinesin family member 20B [Source:HGNC Symbol;Acc:HGNC:7212]	ENSOARG00000015503	-0.0640553	0.764163	ENSOART00000016876	KIF20B	kinesin family member 20B [Source:HGNC Symbol;Acc:HGNC:7212]	ortholog_one2one
ENSG00000230498	-1.8891	3.19214e-23	ENST00000454305	AL035409.1
ENSG00000169684	2.35535	3.23094e-23	ENST00000559576	CHRNA5	cholinergic receptor nicotinic alpha 5 subunit [Source:HGNC Symbol;Acc:HGNC:1959]
ENSG00000153214	0.802203	3.26833e-23	ENST00000471632	TMEM87B	transmembrane protein 87B [Source:HGNC Symbol;Acc:HGNC:25913]	ENSOARG00000014446	-0.0395106	0.751259	ENSOART00000015727	TMEM87B	transmembrane protein 87B [Source:HGNC Symbol;Acc:HGNC:25913]	ortholog_one2one
ENSG00000179889	0.858694	3.27291e-23	ENST00000563679	PDXDC1	pyridoxal dependent decarboxylase domain containing 1 [Source:HGNC Symbol;Acc:HGNC:28995]	ENSOARG00000008275	0.0667009	0.619865	ENSOART00000009011	PDXDC1	pyridoxal dependent decarboxylase domain containing 1 [Source:HGNC Symbol;Acc:HGNC:28995]	ortholog_one2one
ENSG00000171777	-1.62436	3.32836e-23	ENST00000618320	RASGRP4	RAS guanyl releasing protein 4 [Source:HGNC Symbol;Acc:HGNC:18958]	ENSOARG00000005647	-0.306112	0.165666	ENSOART00000006157	RASGRP4	RAS guanyl releasing protein 4 [Source:HGNC Symbol;Acc:HGNC:18958]	ortholog_one2one
ENSG00000132026	4.29343	3.38334e-23	ENST00000393233	RTBDN	retbindin [Source:HGNC Symbol;Acc:HGNC:30310]
ENSG00000165905	1.82457	3.38499e-23	ENST00000325468	LARGE2	LARGE xylosyl- and glucuronyltransferase 2 [Source:HGNC Symbol;Acc:HGNC:16522]	ENSOARG00000002854	0.775715	0.000204246	ENSOART00000003092	LARGE2	LARGE xylosyl- and glucuronyltransferase 2 [Source:HGNC Symbol;Acc:HGNC:16522]	ortholog_one2one
ENSG00000240204	2.4895	3.42463e-23	ENST00000488846	SMKR1	small lysine rich protein 1 [Source:HGNC Symbol;Acc:HGNC:43561]	ENSOARG00000001182	0.152455	0.5814	ENSOART00000001262	SMKR1	small lysine rich protein 1 [Source:HGNC Symbol;Acc:HGNC:43561]	ortholog_one2one
ENSG00000114923	1.65964	3.45097e-23	ENST00000444906	SLC4A3	solute carrier family 4 member 3 [Source:HGNC Symbol;Acc:HGNC:11029]	ENSOARG00000020255	-0.315588	0.178359	ENSOART00000022052	SLC4A3	solute carrier family 4 member 3 [Source:HGNC Symbol;Acc:HGNC:11029]	ortholog_one2one
ENSG00000196684	1.22853	3.51692e-23	ENST00000591154	HSH2D	hematopoietic SH2 domain containing [Source:HGNC Symbol;Acc:HGNC:24920]	ENSOARG00000000506	-0.171238	0.651366	ENSOART00000000542	HSH2D	hematopoietic SH2 domain containing [Source:HGNC Symbol;Acc:HGNC:24920]	ortholog_one2one
ENSG00000255399	-1.50686	3.57376e-23	ENST00000528549	TBX5-AS1	TBX5 antisense RNA 1 [Source:HGNC Symbol;Acc:HGNC:27402]
ENSG00000143578	1.3141	3.58765e-23	ENST00000468845	CREB3L4	cAMP responsive element binding protein 3 like 4 [Source:HGNC Symbol;Acc:HGNC:18854]	ENSOARG00000001743	0.446424	0.182813	ENSOART00000001875	CREB3L4	cAMP responsive element binding protein 3 like 4 [Source:HGNC Symbol;Acc:HGNC:18854]	ortholog_one2one
ENSG00000104889	1.33477	3.60956e-23	ENST00000590279	RNASEH2A	ribonuclease H2 subunit A [Source:HGNC Symbol;Acc:HGNC:18518]	ENSOARG00000010721	0.305588	0.0331479	ENSOART00000011663	RNASEH2A	ribonuclease H2 subunit A [Source:HGNC Symbol;Acc:HGNC:18518]	ortholog_one2one
ENSG00000147231	-1.8348	3.61518e-23	ENST00000372544	CXorf57	chromosome X open reading frame 57 [Source:HGNC Symbol;Acc:HGNC:25486]
ENSG00000176438	-1.55576	3.74379e-23	ENST00000553340	SYNE3	spectrin repeat containing nuclear envelope family member 3 [Source:HGNC Symbol;Acc:HGNC:19861]	ENSOARG00000015897	-0.37792	0.0840905	ENSOART00000017311	SYNE3	spectrin repeat containing nuclear envelope family member 3 [Source:HGNC Symbol;Acc:HGNC:19861]	ortholog_one2one
ENSG00000143740	0.629528	3.77782e-23	ENST00000366760	SNAP47	synaptosome associated protein 47 [Source:HGNC Symbol;Acc:HGNC:30669]	ENSOARG00000006875	-0.143907	0.49471	ENSOART00000007469	SNAP47	synaptosome associated protein 47 [Source:HGNC Symbol;Acc:HGNC:30669]	ortholog_one2one
ENSG00000114853	-0.998275	3.79375e-23	ENST00000505904	ZBTB47	zinc finger and BTB domain containing 47 [Source:HGNC Symbol;Acc:HGNC:26955]	ENSOARG00000003667	-0.172166	0.284197	ENSOART00000003981	ZBTB47	zinc finger and BTB domain containing 47 [Source:HGNC Symbol;Acc:HGNC:26955]	ortholog_one2one
ENSG00000167641	-1.73581	3.84639e-23	ENST00000591585	PPP1R14A	protein phosphatase 1 regulatory inhibitor subunit 14A [Source:HGNC Symbol;Acc:HGNC:14871]	ENSOARG00000005544	-0.430559	0.0065154	ENSOART00000006040	PPP1R14A	protein phosphatase 1 regulatory inhibitor subunit 14A [Source:HGNC Symbol;Acc:HGNC:14871]	ortholog_one2one
ENSG00000132000	2.44873	3.85391e-23	ENST00000588317	PODNL1	podocan like 1 [Source:HGNC Symbol;Acc:HGNC:26275]	ENSOARG00000007559	-0.138025	0.613956	ENSOART00000008226	PODNL1	podocan like 1 [Source:HGNC Symbol;Acc:HGNC:26275]	ortholog_one2one
ENSG00000253755	2.91306	3.88511e-23	ENST00000390555	IGHGP	immunoglobulin heavy constant gamma P (non-functional) [Source:HGNC Symbol;Acc:HGNC:5529]
ENSG00000177432	-1.0452	3.91629e-23	ENST00000323061	NAP1L5	nucleosome assembly protein 1 like 5 [Source:HGNC Symbol;Acc:HGNC:19968]	ENSOARG00000000433	0.00912145	0.978987	ENSOART00000000465	NAP1L5	nucleosome assembly protein 1 like 5 [Source:HGNC Symbol;Acc:HGNC:19968]	ortholog_one2one
ENSG00000180347	4.06821	3.96016e-23	ENST00000451887	CCDC129	coiled-coil domain containing 129 [Source:HGNC Symbol;Acc:HGNC:27363]	ENSOARG00000007362	-0.311084	0.158866	ENSOART00000008020	CCDC129	coiled-coil domain containing 129 [Source:HGNC Symbol;Acc:HGNC:27363]	ortholog_one2one
ENSG00000179820	-1.71862	4.04419e-23	ENST00000391771	MYADM	myeloid associated differentiation marker [Source:HGNC Symbol;Acc:HGNC:7544]	ENSOARG00000017428	-0.1208	0.806831	ENSOART00000018968			ortholog_one2many
ENSG00000100665	5.58859	4.1442e-23	ENST00000298841	SERPINA4	serpin family A member 4 [Source:HGNC Symbol;Acc:HGNC:8948]
ENSG00000006453	1.12339	4.18002e-23	ENST00000479789	BAIAP2L1	BAI1 associated protein 2 like 1 [Source:HGNC Symbol;Acc:HGNC:21649]	ENSOARG00000000788	0.537177	0.014301	ENSOART00000000847	BAIAP2L1	BAI1 associated protein 2 like 1 [Source:HGNC Symbol;Acc:HGNC:21649]	ortholog_one2one
ENSG00000066455	0.623662	4.18495e-23	ENST00000554700	GOLGA5	golgin A5 [Source:HGNC Symbol;Acc:HGNC:4428]	ENSOARG00000013292	-0.0531522	0.768611	ENSOART00000014454	GOLGA5	golgin A5 [Source:HGNC Symbol;Acc:HGNC:4428]	ortholog_one2one
ENSG00000000003	1.22968	4.25372e-23	ENST00000614008	TSPAN6	tetraspanin 6 [Source:HGNC Symbol;Acc:HGNC:11858]	ENSOARG00000002279	0.305621	0.00392759	ENSOART00000002464	TSPAN6	tetraspanin 6 [Source:HGNC Symbol;Acc:HGNC:11858]	ortholog_one2one
ENSG00000136261	1.2318	4.40397e-23	ENST00000452975	BZW2	basic leucine zipper and W2 domains 2 [Source:HGNC Symbol;Acc:HGNC:18808]	ENSOARG00000008855	0.487033	0.0344512	ENSOART00000009639	BZW2	basic leucine zipper and W2 domains 2 [Source:HGNC Symbol;Acc:HGNC:18808]	ortholog_one2one
ENSG00000214353	2.86527	4.57668e-23	ENST00000398177	VAC14-AS1	VAC14 antisense RNA 1 [Source:HGNC Symbol;Acc:HGNC:48605]
ENSG00000184164	1.11639	4.58206e-23	ENST00000487969	CRELD2	cysteine rich with EGF like domains 2 [Source:HGNC Symbol;Acc:HGNC:28150]	ENSOARG00000019646	0.928345	1.77e-05	ENSOART00000021395	CRELD2	cysteine rich with EGF like domains 2 [Source:HGNC Symbol;Acc:HGNC:28150]	ortholog_one2one
ENSG00000242372	0.84441	4.59669e-23	ENST00000621148	EIF6	eukaryotic translation initiation factor 6 [Source:HGNC Symbol;Acc:HGNC:6159]	ENSOARG00000012174	0.0396416	0.79384	ENSOART00000013241	EIF6	eukaryotic translation initiation factor 6 [Source:RefSeq peptide;Acc:NP_001156035]	ortholog_one2many
ENSG00000115137	-0.837038	4.63976e-23	ENST00000534855	DNAJC27	DnaJ heat shock protein family (Hsp40) member C27 [Source:HGNC Symbol;Acc:HGNC:30290]	ENSOARG00000018127	-0.325187	0.250473	ENSOART00000019731	DNAJC27	DnaJ heat shock protein family (Hsp40) member C27 [Source:HGNC Symbol;Acc:HGNC:30290]	ortholog_one2one
ENSG00000153012	2.17067	4.7158e-23	ENST00000512108	LGI2	leucine rich repeat LGI family member 2 [Source:HGNC Symbol;Acc:HGNC:18710]	ENSOARG00000006408	1.9793	1.57e-12	ENSOART00000006965	LGI2	leucine rich repeat LGI family member 2 [Source:HGNC Symbol;Acc:HGNC:18710]	ortholog_one2one
ENSG00000163159	0.921178	4.78179e-23	ENST00000640458	VPS72	vacuolar protein sorting 72 homolog [Source:HGNC Symbol;Acc:HGNC:11644]	ENSOARG00000020953	0.0996206	0.353433	ENSOART00000022828	VPS72	vacuolar protein sorting 72 homolog [Source:HGNC Symbol;Acc:HGNC:11644]	ortholog_one2one
ENSG00000154174	0.674975	4.79073e-23	ENST00000492171	TOMM70	translocase of outer mitochondrial membrane 70 [Source:HGNC Symbol;Acc:HGNC:11985]	ENSOARG00000018010	-0.0625998	0.595875	ENSOART00000019603	TOMM70	translocase of outer mitochondrial membrane 70 [Source:HGNC Symbol;Acc:HGNC:11985]	ortholog_one2one
ENSG00000143469	4.76726	4.82096e-23	ENST00000537238	SYT14	synaptotagmin 14 [Source:HGNC Symbol;Acc:HGNC:23143]
ENSG00000205581	0.673917	4.87642e-23	ENST00000463631	HMGN1	high mobility group nucleosome binding domain 1 [Source:HGNC Symbol;Acc:HGNC:4984]	ENSOARG00000009669	0.059416	0.887146	ENSOART00000010526			ortholog_one2many
ENSG00000029559	4.05485	4.94446e-23	ENST00000226284	IBSP	integrin binding sialoprotein [Source:HGNC Symbol;Acc:HGNC:5341]
ENSG00000240671	3.10256	5.05541e-23	ENST00000495489	IGKV1-8	immunoglobulin kappa variable 1-8 [Source:HGNC Symbol;Acc:HGNC:5743]
ENSG00000158825	2.9361	5.11011e-23	ENST00000461985	CDA	cytidine deaminase [Source:HGNC Symbol;Acc:HGNC:1712]	ENSOARG00000009205	0.189731	0.663746	ENSOART00000010021	CDA	cytidine deaminase [Source:HGNC Symbol;Acc:HGNC:1712]	ortholog_one2one
ENSG00000117262	0.967521	5.23661e-23	ENST00000465185	GPR89A	G protein-coupled receptor 89A [Source:HGNC Symbol;Acc:HGNC:31984]
ENSG00000180861	5.0492	5.25939e-23	ENST00000527705	LINC01559	long intergenic non-protein coding RNA 1559 [Source:HGNC Symbol;Acc:HGNC:26598]
ENSG00000151917	2.19683	5.45798e-23	ENST00000370748	BEND6	BEN domain containing 6 [Source:HGNC Symbol;Acc:HGNC:20871]	ENSOARG00000005869	0.635549	0.0346761	ENSOART00000006385	BEND6	BEN domain containing 6 [Source:HGNC Symbol;Acc:HGNC:20871]	ortholog_one2one
ENSG00000141469	-2.69736	5.46417e-23	ENST00000619403	SLC14A1	solute carrier family 14 member 1 (Kidd blood group) [Source:HGNC Symbol;Acc:HGNC:10918]
ENSG00000156876	1.20189	5.49537e-23	ENST00000462159	SASS6	SAS-6 centriolar assembly protein [Source:HGNC Symbol;Acc:HGNC:25403]	ENSOARG00000017921	-0.324246	0.0114192	ENSOART00000019504	SASS6	SAS-6 centriolar assembly protein [Source:HGNC Symbol;Acc:HGNC:25403]	ortholog_one2one
ENSG00000079112	3.07398	5.6197e-23	ENST00000450165	CDH17	cadherin 17 [Source:HGNC Symbol;Acc:HGNC:1756]	ENSOARG00000008009	-0.229466	0.532129	ENSOART00000008726	CDH17	cadherin 17 [Source:HGNC Symbol;Acc:HGNC:1756]	ortholog_one2one
ENSG00000155970	-1.14699	5.62651e-23	ENST00000519866	MICU3	mitochondrial calcium uptake family member 3 [Source:HGNC Symbol;Acc:HGNC:27820]	ENSOARG00000009556	-0.0210012	0.940629	ENSOART00000010409	MICU3	mitochondrial calcium uptake family member 3 [Source:HGNC Symbol;Acc:HGNC:27820]	ortholog_one2one
ENSG00000106236	3.3156	5.88296e-23	ENST00000466102	NPTX2	neuronal pentraxin 2 [Source:HGNC Symbol;Acc:HGNC:7953]	ENSOARG00000000602	-0.543665	0.0716887	ENSOART00000000649	NPTX2	neuronal pentraxin 2 [Source:HGNC Symbol;Acc:HGNC:7953]	ortholog_one2one
ENSG00000104267	-1.86271	6.09558e-23	ENST00000522742	CA2	carbonic anhydrase 2 [Source:HGNC Symbol;Acc:HGNC:1373]	ENSOARG00000012954	-0.285699	0.307901	ENSOART00000014084	CA2	carbonic anhydrase 2 [Source:HGNC Symbol;Acc:HGNC:1373]	ortholog_one2one
ENSG00000134375	0.831257	6.23334e-23	ENST00000482943	TIMM17A	translocase of inner mitochondrial membrane 17A [Source:HGNC Symbol;Acc:HGNC:17315]	ENSOARG00000000239	0.0999127	0.551745	ENSOART00000000254			ortholog_one2many
ENSG00000037280	-1.30345	6.35129e-23	ENST00000619105	FLT4	fms related tyrosine kinase 4 [Source:HGNC Symbol;Acc:HGNC:3767]	ENSOARG00000000603	-0.244298	0.0456462	ENSOART00000000660	FLT4	fms related tyrosine kinase 4 [Source:HGNC Symbol;Acc:HGNC:3767]	ortholog_one2one
ENSG00000167130	0.834319	6.39677e-23	ENST00000480255	DOLPP1	dolichyldiphosphatase 1 [Source:HGNC Symbol;Acc:HGNC:29565]	ENSOARG00000008836	0.172191	0.428224	ENSOART00000009620	DOLPP1	dolichyldiphosphatase 1 [Source:HGNC Symbol;Acc:HGNC:29565]	ortholog_one2one
ENSG00000162104	-1.18146	6.65163e-23	ENST00000572288	ADCY9	adenylate cyclase 9 [Source:HGNC Symbol;Acc:HGNC:240]	ENSOARG00000002932	-0.137896	0.238731	ENSOART00000003179	ADCY9	adenylate cyclase 9 [Source:HGNC Symbol;Acc:HGNC:240]	ortholog_one2one
ENSG00000256525	0.81451	6.66812e-23	ENST00000578997	POLG2	DNA polymerase gamma 2, accessory subunit [Source:HGNC Symbol;Acc:HGNC:9180]	ENSOARG00000014976	-0.223677	0.0884085	ENSOART00000016300	POLG2	DNA polymerase gamma 2, accessory subunit [Source:HGNC Symbol;Acc:HGNC:9180]	ortholog_one2one
ENSG00000162396	0.95699	6.99122e-23	ENST00000371279	PARS2	prolyl-tRNA synthetase 2, mitochondrial (putative) [Source:HGNC Symbol;Acc:HGNC:30563]	ENSOARG00000009941	0.185597	0.442847	ENSOART00000010819	PARS2	prolyl-tRNA synthetase 2, mitochondrial (putative) [Source:HGNC Symbol;Acc:HGNC:30563]	ortholog_one2one
ENSG00000267077	2.21146	7.40982e-23	ENST00000592465	AC020663.2
ENSG00000185515	0.718038	7.63731e-23	ENST00000630295	BRCC3	BRCA1/BRCA2-containing complex subunit 3 [Source:HGNC Symbol;Acc:HGNC:24185]	ENSOARG00000003566	-0.0402186	0.856192	ENSOART00000003871	BRCC3	BRCA1/BRCA2-containing complex subunit 3 [Source:HGNC Symbol;Acc:HGNC:24185]	ortholog_one2one
ENSG00000279447	-1.99912	7.88827e-23	ENST00000624142	AL118508.4
ENSG00000039523	-1.19677	7.89306e-23	ENST00000565679	RIPOR1	RHO family interacting cell polarization regulator 1 [Source:HGNC Symbol;Acc:HGNC:25836]	ENSOARG00000003027	-0.120247	0.536971	ENSOART00000003292	RIPOR1	RHO family interacting cell polarization regulator 1 [Source:HGNC Symbol;Acc:HGNC:25836]	ortholog_one2one
ENSG00000165795	-1.47916	8.06035e-23	ENST00000397856	NDRG2	NDRG family member 2 [Source:HGNC Symbol;Acc:HGNC:14460]	ENSOARG00000019706	-0.234916	0.072317	ENSOART00000021461	NDRG2	NDRG family member 2 [Source:HGNC Symbol;Acc:HGNC:14460]	ortholog_one2one
ENSG00000133961	-0.540999	8.11185e-23	ENST00000544991	NUMB	NUMB, endocytic adaptor protein [Source:HGNC Symbol;Acc:HGNC:8060]	ENSOARG00000000462	-0.193363	0.0671912	ENSOART00000000497	NUMB	NUMB, endocytic adaptor protein [Source:HGNC Symbol;Acc:HGNC:8060]	ortholog_one2one
ENSG00000169860	-1.44849	8.48097e-23	ENST00000305097	P2RY1	purinergic receptor P2Y1 [Source:HGNC Symbol;Acc:HGNC:8539]	ENSOARG00000015199	0.293892	0.131075	ENSOART00000016539	P2RY1	purinergic receptor P2Y1 [Source:HGNC Symbol;Acc:HGNC:8539]	ortholog_one2one
ENSG00000132329	1.76584	8.57571e-23	ENST00000403885	RAMP1	receptor activity modifying protein 1 [Source:HGNC Symbol;Acc:HGNC:9843]	ENSOARG00000018990	0.173365	0.593433	ENSOART00000020674	RAMP1	receptor activity modifying protein 1 [Source:HGNC Symbol;Acc:HGNC:9843]	ortholog_one2one
ENSG00000187416	-2.73859	8.76214e-23	ENST00000401970	LHFPL3	LHFPL tetraspan subfamily member 3 [Source:HGNC Symbol;Acc:HGNC:6589]	ENSOARG00000008278	-0.196799	0.66597	ENSOART00000009003			ortholog_one2many
ENSG00000167755	5.0882	9.4839e-23	ENST00000391808	KLK6	kallikrein related peptidase 6 [Source:HGNC Symbol;Acc:HGNC:6367]
ENSG00000148541	-1.47466	9.55787e-23	ENST00000618427	FAM13C	family with sequence similarity 13 member C [Source:HGNC Symbol;Acc:HGNC:19371]	ENSOARG00000004186	-0.536628	0.0166466	ENSOART00000004558	FAM13C	family with sequence similarity 13 member C [Source:HGNC Symbol;Acc:HGNC:19371]	ortholog_one2one
ENSG00000107815	1.19666	9.74854e-23	ENST00000476766	TWNK	twinkle mtDNA helicase [Source:HGNC Symbol;Acc:HGNC:1160]	ENSOARG00000016072	0.138333	0.365011	ENSOART00000017504	TWNK	twinkle mtDNA helicase [Source:HGNC Symbol;Acc:HGNC:1160]	ortholog_one2one
ENSG00000107560	-0.664056	9.81414e-23	ENST00000369199	RAB11FIP2	RAB11 family interacting protein 2 [Source:HGNC Symbol;Acc:HGNC:29152]	ENSOARG00000000043	-0.282312	0.0541697	ENSOART00000000042	RAB11FIP2	RAB11 family interacting protein 2 [Source:HGNC Symbol;Acc:HGNC:29152]	ortholog_one2one
ENSG00000249746	3.62999	9.86503e-23	ENST00000502437	AC099509.1
ENSG00000124019	-1.62652	9.88304e-23	ENST00000243806	FAM124B	family with sequence similarity 124 member B [Source:HGNC Symbol;Acc:HGNC:26224]	ENSOARG00000020415	-0.304133	0.400095	ENSOART00000022231	FAM124B	family with sequence similarity 124 member B [Source:HGNC Symbol;Acc:HGNC:26224]	ortholog_one2one
ENSG00000143498	1.01084	9.9823e-23	ENST00000350027	TAF1A	TATA-box binding protein associated factor, RNA polymerase I subunit A [Source:HGNC Symbol;Acc:HGNC:11532]	ENSOARG00000013426	-0.0931092	0.648913	ENSOART00000014606	TAF1A	TATA-box binding protein associated factor, RNA polymerase I subunit A [Source:HGNC Symbol;Acc:HGNC:11532]	ortholog_one2one
ENSG00000232445	2.37492	1.00221e-22	ENST00000419422	AC006329.1
ENSG00000116005	-0.997704	1.01203e-22	ENST00000480949	PCYOX1	prenylcysteine oxidase 1 [Source:HGNC Symbol;Acc:HGNC:20588]	ENSOARG00000019705	-0.0568425	0.778709	ENSOART00000021459	PCYOX1	prenylcysteine oxidase 1 [Source:HGNC Symbol;Acc:HGNC:20588]	ortholog_one2one
ENSG00000103888	2.28099	1.02773e-22	ENST00000559966	CEMIP	cell migration inducing hyaluronan binding protein [Source:HGNC Symbol;Acc:HGNC:29213]	ENSOARG00000015536	0.423893	0.113949	ENSOART00000016904	CEMIP	cell migration inducing hyaluronan binding protein [Source:HGNC Symbol;Acc:HGNC:29213]	ortholog_one2one
ENSG00000174206	0.735196	1.03393e-22	ENST00000615991	C12orf66	chromosome 12 open reading frame 66 [Source:HGNC Symbol;Acc:HGNC:26517]	ENSOARG00000003791	0.22715	0.469892	ENSOART00000004118	C12orf66	chromosome 12 open reading frame 66 [Source:HGNC Symbol;Acc:HGNC:26517]	ortholog_one2one
ENSG00000213551	0.882118	1.04073e-22	ENST00000512551	DNAJC9	DnaJ heat shock protein family (Hsp40) member C9 [Source:HGNC Symbol;Acc:HGNC:19123]	ENSOARG00000007522	0.172553	0.422089	ENSOART00000008192	DNAJC9	DnaJ heat shock protein family (Hsp40) member C9 [Source:HGNC Symbol;Acc:HGNC:19123]	ortholog_one2one
ENSG00000197712	0.961069	1.04892e-22	ENST00000513966	FAM114A1	family with sequence similarity 114 member A1 [Source:HGNC Symbol;Acc:HGNC:25087]	ENSOARG00000010269	-0.136452	0.266969	ENSOART00000011176	FAM114A1	family with sequence similarity 114 member A1 [Source:HGNC Symbol;Acc:HGNC:25087]	ortholog_one2one
ENSG00000120314	0.537877	1.05056e-22	ENST00000520764	WDR55	WD repeat domain 55 [Source:HGNC Symbol;Acc:HGNC:25971]
ENSG00000237686	2.28363	1.05209e-22	ENST00000607590	AL109615.3
ENSG00000018625	-2.27041	1.05281e-22	ENST00000459972	ATP1A2	ATPase Na+/K+ transporting subunit alpha 2 [Source:HGNC Symbol;Acc:HGNC:800]	ENSOARG00000008297	-0.0967621	0.798198	ENSOART00000009034	ATP1A2	ATPase Na+/K+ transporting subunit alpha 2 [Source:HGNC Symbol;Acc:HGNC:800]	ortholog_one2one
ENSG00000241472	1.65206	1.09281e-22	ENST00000479588	PTPRG-AS1	PTPRG antisense RNA 1 [Source:HGNC Symbol;Acc:HGNC:44638]
ENSG00000231439	2.85761	1.10916e-22	ENST00000527434	WASIR2	WASH and IL9R antisense RNA 2 [Source:HGNC Symbol;Acc:HGNC:38609]
ENSG00000170775	2.53481	1.12974e-22	ENST00000303921	GPR37	G protein-coupled receptor 37 [Source:HGNC Symbol;Acc:HGNC:4494]	ENSOARG00000001400	0.499048	NA	ENSOART00000001500	GPR37	G protein-coupled receptor 37 [Source:HGNC Symbol;Acc:HGNC:4494]	ortholog_one2one
ENSG00000125845	-1.82775	1.13331e-22	ENST00000378827	BMP2	bone morphogenetic protein 2 [Source:HGNC Symbol;Acc:HGNC:1069]	ENSOARG00000018738	-0.0734127	0.775014	ENSOART00000020403	BMP2	bone morphogenetic protein 2 [Source:HGNC Symbol;Acc:HGNC:1069]	ortholog_one2one
ENSG00000124641	0.728707	1.13686e-22	ENST00000434077	MED20	mediator complex subunit 20 [Source:HGNC Symbol;Acc:HGNC:16840]	ENSOARG00000002807	0.0372642	0.875619	ENSOART00000003038	MED20	mediator complex subunit 20 [Source:HGNC Symbol;Acc:HGNC:16840]	ortholog_one2one
ENSG00000206195	2.74893	1.15852e-22	ENST00000607933	DUXAP8	double homeobox A pseudogene 8 [Source:NCBI gene;Acc:503637]
ENSG00000108883	0.631331	1.15889e-22	ENST00000590105	EFTUD2	elongation factor Tu GTP binding domain containing 2 [Source:HGNC Symbol;Acc:HGNC:30858]	ENSOARG00000009078	0.100086	0.348094	ENSOART00000009890	EFTUD2	elongation factor Tu GTP binding domain containing 2 [Source:HGNC Symbol;Acc:HGNC:30858]	ortholog_one2one
ENSG00000114745	-0.467236	1.16955e-22	ENST00000469471	GORASP1	golgi reassembly stacking protein 1 [Source:HGNC Symbol;Acc:HGNC:16769]	ENSOARG00000001972	0.0153001	0.925956	ENSOART00000002126	GORASP1	golgi reassembly stacking protein 1 [Source:HGNC Symbol;Acc:HGNC:16769]	ortholog_one2one
ENSG00000112578	1.12829	1.2456e-22	ENST00000372996	BYSL	bystin like [Source:HGNC Symbol;Acc:HGNC:1157]	ENSOARG00000002863	0.117553	0.386643	ENSOART00000003101	BYSL	bystin like [Source:HGNC Symbol;Acc:HGNC:1157]	ortholog_one2one
ENSG00000149346	0.811866	1.24591e-22	ENST00000488816	SLX4IP	SLX4 interacting protein [Source:HGNC Symbol;Acc:HGNC:16225]	ENSOARG00000010370	0.155347	0.594863	ENSOART00000011283	SLX4IP	SLX4 interacting protein [Source:HGNC Symbol;Acc:HGNC:16225]	ortholog_one2one
ENSG00000144231	0.725701	1.28794e-22	ENST00000409698	POLR2D	RNA polymerase II subunit D [Source:HGNC Symbol;Acc:HGNC:9191]	ENSOARG00000015995	0.23817	0.157666	ENSOART00000017418	POLR2D	RNA polymerase II subunit D [Source:HGNC Symbol;Acc:HGNC:9191]	ortholog_one2one
ENSG00000186832	4.51934	1.28853e-22	ENST00000590990	KRT16	keratin 16 [Source:HGNC Symbol;Acc:HGNC:6423]	ENSOARG00000017229	0.528779	0.150568	ENSOART00000018756	KRT16	keratin 16 [Source:HGNC Symbol;Acc:HGNC:6423]	ortholog_one2one
ENSG00000038295	-1.5665	1.30067e-22	ENST00000506144	TLL1	tolloid like 1 [Source:HGNC Symbol;Acc:HGNC:11843]	ENSOARG00000016252	-0.458796	0.0607756	ENSOART00000017701	TLL1	tolloid like 1 [Source:HGNC Symbol;Acc:HGNC:11843]	ortholog_one2one
ENSG00000159176	-0.873884	1.34219e-22	ENST00000340006	CSRP1	cysteine and glycine rich protein 1 [Source:HGNC Symbol;Acc:HGNC:2469]	ENSOARG00000018693	-0.111029	0.563575	ENSOART00000020346	CSRP1	cysteine and glycine rich protein 1 [Source:HGNC Symbol;Acc:HGNC:2469]	ortholog_one2one
ENSG00000261804	1.84961	1.34472e-22	ENST00000565189	AC007342.4
[truncated: 13,795 more rows]

## Sheet: LUAD stage1
Ensembl ID	log Fold change	Padj	Transcript ID	Gene symbol	Gene Description	Sheep Ensemble ID	log Fold change	Padj	Sheep Transcript Id	Gene symbol	Gene Description	Orthologous type
[truncated: 11,230 more rows]

## Sheet: LUAD stage2
Ensembl ID	log Fold change	Padj	Transcript ID	Gene symbol	Gene Description	Sheep Ensemble ID	log Fold change	Padj	Sheep Transcript Id	Gene symbol	Gene Description	Orthologous type
[truncated: 10,836 more rows]

[truncated: 8 more sheets: LUAD stage3, LUAD stage4, LUSC all, LUSC stage1, LUSC stage2, LUSC stage3, LUAD stage1 also Sheep DE, Fold change relational plot]
