# Supplementary material for: Transcriptional Response of Ovine Lung to Infection with Jaagsiekte Sheep Retrovirus
Source: J Virol. 2019 Oct 15;93(21):e00876-19. doi: 10.1128/JVI.00876-19 (PMC6803282; doi:10.1128/JVI.00876-19)
Supplement: Supplemental file 6 [file JVI.00876-19-sd006.xlsx]

## Sheet: OPA LUAD LUSC comparison
Supplementary Dataset S6. Genes differentially expressed in OPA with their human orthologues in LUAD and LUSC.												Upregulated gene
												Downregulated gene
											NS	No significant change in expression
Gene symbol	OPA-LogFC	LUAD_1	LUAD_2	LUAD_3	LUSC_1	LUSC_2	LUSC_3
C4BPA	3.83249	NS	-1.43263	-2.5815	-2.75944	-5.48296	-3.77361
KCNJ10	3.23429	2.32372	1.53622	1.82318	1.97853	1.28722	NS
HS6ST2	2.86008	2.84493	3.49779	4.20758	2.78928	3.20383	NS
CLDN2	2.57634	NS	NS	NS	-1.53794	-2.57244	NS
MYO16	2.57608	NS	NS	NS	NS	NS	NS
MFSD2A	2.37671	-1.22124	-1.65893	-2.32718	-2.13476	-2.79473	-2.05778
NRG2	2.28341	NS	-1.19661	-1.08365	NS	-1.91964	-2.54848
AGR2	2.25051	1.87214	3.29224	2.49377	NS	-1.41672	NS
RNASE10	2.24789	NS	NS	NS	NS	2.45916	NS
ETV4	2.14434	2.95923	3.40238	3.46047	3.30807	3.49562	2.98643
PROM2	2.06902	2.38527	2.62406	3.45687	3.76763	2.55375	3.98709
HOXD1	2.05965	1.17308	NS	NS	NS	-1.07771	NS
SERPINI1	2.05274	NS	NS	NS	1.28292	1.606	NS
PLPPR4	2.04589	NS	NS	-0.860083	-1.28585	-1.5082	NS
CTSL	1.98125	NS	NS	0.955081	NS	-1.23827	NS
LGI2	1.9793	1.89872	1.99517	2.99613	1.11998	1.87332	NS
CRABP2	1.94452	5.22577	5.19119	5.77779	4.26009	3.5813	1.9412
SOX9	1.92772	1.71855	1.90794	1.19035	2.46628	2.32888	2.13489
FGF20	1.92146	NS	NS	NS	NS	NS	NS
SLC1A2	1.90929	-0.884424	-1.60874	NS	-1.08919	-1.66767	-2.06799
TMEM74	1.84244	NS	1.57584	NS	NS	1.64813	NS
EPHA7	1.79691	0.989517	NS	NS	1.97569	4.34533	NS
KBTBD6	1.7872	0.282925	NS	NS	0.919108	0.839694	NS
C6	1.78016	NS	-1.68669	-3.32058	-2.60758	-4.84783	-4.0292
MMP9	1.7681	2.08809	1.84675	3.27534	2.77506	3.03433	2.61788
DACT2	1.76188	NS	NS	-1.42708	NS	1.78981	NS
CFI	1.74312	NS	NS	NS	-1.30687	-2.00282	-1.4811
IRX6	1.74058	NS	NS	NS	NS	NS	NS
CYP1B1	1.73544	NS	NS	NS	NS	NS	NS
GPRIN2	1.71938	-1.46986	-2.38086	-2.88412	-1.95728	-2.60151	-2.39865
PLA2G4F	1.70369	-2.35869	-3.32535	-3.22468	-2.31183	-3.24134	-2.53272
FRMD1	1.69609	NS	NS	NS	NS	NS	NS
SLC26A9	1.69071	NS	NS	NS	-2.57624	-3.5978	NS
PIK3C2G	1.68727	NS	NS	-2.10933	NS	NS	NS
TTR	1.67584	NS	NS	NS	NS	NS	NS
AREG	1.65538	NS	NS	1.53357	-1.56911	-1.9013	NS
SP5	1.65446	1.29027	0.920708	2.11157	NS	NS	NS
KCNN4	1.65361	2.50651	3.84107	4.29335	1.38427	1.95011	2.39632
ADAMTS6	1.65317	NS	0.863905	NS	NS	NS	NS
LRRN4	1.64183	NS	NS	-1.74998	-3.62887	-4.37747	-3.61707
ACPP	1.62083	NS	NS	NS	0.896963	NS	NS
FAT2	1.61319	2.4311	NS	2.92094	6.52158	5.86872	5.23629
OLFM4	1.61193	2.31674	NS	NS	4.43193	1.93579	NS
PTX3	1.60621	-2.40621	NS	NS	NS	-2.00524	-2.08584
LGR5	1.60573	-0.793467	NS	NS	2.97741	2.80236	NS
MMP13	1.59699	5.55991	3.90933	6.37872	6.49453	6.85678	5.61669
SLC26A4	1.59686	1.75496	1.70981	NS	NS	-1.69664	NS
ATP1B1	1.57066	1.37958	1.35106	1.5005	NS	NS	NS
SLC13A2	1.54715	NS	-1.78913	-4.08091	NS	-3.29726	NS
PGC	1.54128	NS	-2.18687	-2.5656	-3.34286	-6.13226	-3.59319
EPHB2	1.5313	2.04311	2.42697	3.00972	2.47143	2.20601	NS
ARHGEF19	1.52761	1.21043	0.730856	1.61587	2.28481	2.52704	2.23756
IGFBP3	1.5229	1.56606	1.9143	2.55054	2.94857	2.39201	2.87461
CLCA2	1.50959	NS	NS	NS	6.39863	5.15934	6.20591
FYB2	1.48137	-1.58828	-2.05007	-1.81372	-1.9999	-4.26036	-3.95715
CFTR	1.48077	-0.7594	NS	-2.14972	-2.44052	-4.16213	-2.99128
DNAJC22	1.4754	1.79299	3.87838	3.22573	1.3749	1.37076	1.78304
KCNJ15	1.47203	-1.02486	-1.82077	-2.37338	-1.34433	-1.66302	-2.12618
CLDN6	1.46753	2.13519	2.14174	NS	NS	NS	NS
SEL1L3	1.44455	0.886822	0.82997	0.852868	NS	NS	NS
CRLF1	1.44147	2.30828	2.4494	2.98801	NS	NS	NS
MMP1	1.43023	2.83058	5.25057	5.06426	6.02677	4.93637	6.99392
PTHLH	1.41883	2.61768	2.8159	2.18658	6.75375	6.43135	3.06265
C5	1.40268	NS	-1.506	-0.996892	-1.76131	-2.4661	NS
HKDC1	1.3897	1.41825	2.07903	1.91233	NS	NS	NS
CDH4	1.36369	NS	NS	NS	1.39042	NS	NS
IVL	1.35814	3.65371	4.11739	4.738	6.86873	5.62421	NS
GATM	1.35393	0.786272	1.43836	NS	1.21307	1.24903	NS
PLA2G3	1.3418	-2.00535	-1.69475	-3.23547	NS	NS	NS
GJB2	1.33607	3.03261	4.9422	4.7747	7.55028	5.25025	6.36657
ST6GAL1	1.3197	NS	NS	NS	NS	NS	NS
ARHGEF38	1.31033	NS	NS	NS	-1.98985	-2.32264	-2.23494
EGLN3	1.31009	2.45571	2.70925	2.88839	3.76944	3.15452	2.5157
CDH3	1.30802	2.31019	2.85837	3.82543	4.01499	3.92112	3.95292
ANKS4B	1.30325	1.6264	6.26606	NS	NS	NS	NS
MOXD1	1.29647	NS	0.888887	0.571151	NS	NS	NS
ANKRD1	1.29042	-4.56094	-3.65803	-3.88876	-3.57093	-4.14312	-3.50835
FRRS1	1.28653	0.59408	NS	0.625079	2.05847	1.87346	1.11269
PLEKHH1	1.27848	NS	NS	NS	1.21862	1.01527	2.15726
PAX8	1.27169	NS	NS	NS	NS	NS	NS
PIGR	1.2687	NS	NS	-1.237	-2.91491	-5.37032	-2.89072
EREG	1.26808	NS	1.60811	3.75377	NS	NS	NS
CBARP	1.2575	1.48642	NS	2.08449	1.4541	1.4737	2.18384
FAM83A	1.2575	5.27056	6.22681	7.4382	6.21373	5.95383	7.7279
PSAT1	1.24501	2.5212	3.04315	3.74683	4.83183	4.71344	3.87635
COL26A1	1.24254	0.713612	NS	NS	NS	NS	NS
SFRP4	1.23961	NS	1.83098	1.83068	NS	1.63947	NS
KIAA1024	1.23287	1.73554	1.94435	1.7805	2.21553	2.01903	2.07227
GCNT3	1.23124	3.89762	5.49906	4.68759	2.37193	NS	2.75413
SERINC2	1.22869	1.56598	2.09129	2.65716	2.04722	1.50216	2.74552
DDC	1.21733	-1.41864	NS	-2.03496	-1.93929	-1.56487	NS
LRRC4C	1.20624	-0.66139	NS	-0.777454	NS	-1.18598	NS
EPDR1	1.2059	NS	NS	NS	-1.37872	-1.08176	-2.36469
TMEM59L	1.2004	2.24449	2.21469	3.32047	NS	NS	NS
MELTF	1.20023	2.0503	2.85003	3.24412	4.29371	4.47872	3.40589
MEGF10	1.19123	2.22578	3.47785	3.18251	4.88055	5.3618	3.29025
DUOX2	1.18313	-1.11331	NS	NS	0.984541	NS	NS
SFN	1.18257	NS	1.39615	1.66048	2.82969	2.22394	3.27755
KCNE3	1.17616	NS	1.09671	NS	NS	NS	NS
ANO9	1.17524	0.668825	0.710957	1.01014	NS	0.64763	NS
PALM3	1.17183	-1.06494	NS	NS	-2.21867	-2.31022	NS
KRT8	1.17016	0.664654	1.39005	1.62117	NS	0.855102	2.56465
NECAB3	1.1662	NS	-0.743306	NS	-0.737929	-0.509868	NS
S100A9	1.15756	1.11427	1.487	1.71286	2.78448	1.97203	3.91949
WDR49	1.15742	NS	-1.95115	-2.07314	NS	-1.86999	-2.77024
ELOVL7	1.15352	NS	NS	NS	NS	NS	NS
TMEM92	1.15336	1.11661	1.77457	1.174	NS	NS	NS
TC2N	1.15052	0.640653	NS	NS	NS	NS	NS
DCDC2	1.14018	-1.25794	-1.28398	-1.69444	-2.20316	-3.32236	-2.95826
PRR36	1.13656	1.38747	1.57935	2.21812	NS	1.44805	NS
NHSL1	1.12928	-1.66875	-2.08065	-2.11913	NS	NS	NS
SERTM1	1.12777	-4.48622	-5.6589	-7.58164	-3.87492	-6.32917	-7.79603
PDGFC	1.12622	0.562299	0.789287	0.92329	NS	NS	NS
SPP1	1.12393	4.58146	4.5018	5.43485	4.79481	3.31029	4.14351
PRG4	1.12259	-2.77425	-3.06298	-3.29672	-5.59034	-5.23975	-2.98571
ENPP1	1.12169	NS	1.79216	1.0621	NS	0.960932	NS
FABP4	1.11953	-3.55499	-4.80952	-6.37202	-3.62006	-2.90945	-4.45514
TTC39A	1.11733	NS	NS	NS	-0.823246	-1.7457	NS
C9orf152	1.11721	NS	NS	NS	-2.44413	-3.54325	NS
SLC17A9	1.11543	1.6369	2.65764	2.02983	NS	NS	NS
CREB3L1	1.11497	NS	NS	NS	-0.956058	-1.0813	NS
DOCK3	1.11344	NS	1.60094	2.15107	1.15592	1.25729	NS
WNK2	1.11094	1.64735	1.36281	1.37186	4.03198	4.47728	3.69272
SEZ6	1.10928	NS	NS	-1.80109	NS	-1.28805	NS
CSF2	1.10482	0.99206	NS	NS	NS	-1.54195	-3.52379
PTPRN2	1.07842	NS	NS	-1.25	-1.70671	-2.92917	-2.59327
SLC38A11	1.06816	NS	NS	0.85715	NS	1.81668	NS
KIF12	1.06783	1.10286	NS	NS	NS	-1.16119	-1.53176
UBE2U	1.06331	NS	NS	NS	NS	NS	NS
SYT7	1.06168	2.46944	3.16256	3.2689	2.14206	1.88351	2.31351
TFCP2L1	1.05912	NS	NS	NS	NS	NS	NS
ASGR1	1.05707	-0.819591	-1.10152	-1.11232	-1.64629	-1.73452	NS
C11orf96	1.05369	-2.08356	-1.62393	-1.91849	-2.3455	-2.66874	NS
SCG5	1.05293	1.6028	2.24051	2.53294	1.66222	1.94135	2.02241
CLEC5A	1.05205	1.11612	1.17839	1.07911	NS	NS	NS
ETV5	1.04869	-0.880662	-1.32722	-1.21437	NS	NS	NS
EPHB3	1.04627	0.966298	1.39073	1.54197	3.18153	2.46677	3.08452
LRRC8D	1.04584	0.762893	0.456007	0.467321	1.51857	1.28461	1.35036
LAMP3	1.043	-2.2903	-3.36134	-3.08331	-2.55361	-3.29674	-2.72668
EDARADD	1.04147	0.854016	NS	NS	3.40665	2.85133	NS
SLC2A10	1.03857	0.506474	1.25081	1.09786	NS	NS	NS
CD24	1.03734	1.3901	1.50643	1.72821	1.66432	1.72869	1.22812
TNFSF18	1.03557	0.84932	1.17956	NS	1.536	NS	2.17989
TPD52L1	1.03359	0.803487	NS	NS	2.17327	2.10861	2.84576
PGF	1.03279	1.46128	NS	1.3413	3.13219	1.82345	2.61223
GRID2IP	1.03255	0.868343	0.823058	1.34293	NS	NS	NS
TP63	1.02405	1.24672	NS	1.46072	5.72117	5.31282	5.80843
KCNK10	1.01804	NS	1.38145	-1.74129	3.61275	1.38192	NS
IGFBP2	1.01671	1.31753	NS	1.76843	3.39166	2.39264	NS
KCNQ1	1.00998	-0.56211	NS	NS	-1.37154	-2.90541	-1.60914
MEX3A	1.00098	2.53696	3.54385	4.09902	4.47088	3.6548	NS
CHST11	1.00088	NS	NS	NS	NS	NS	NS
FERMT1	0.998136	2.52258	3.74126	2.6762	4.68795	4.29571	4.55082
MYBPC2	0.997205	1.20092	NS	1.8402	1.79524	NS	NS
RHBDL2	0.993223	2.11741	3.52849	3.24606	2.65462	1.99069	2.71337
RGL3	0.984525	NS	NS	NS	-1.7759	-2.41633	NS
NAALADL2	0.984148	1.1081	1.72485	1.65911	NS	NS	NS
TMEM63B	0.981317	-0.642011	-0.856101	NS	-0.613931	-1.0162	NS
CDS1	0.979924	NS	NS	NS	NS	-0.753527	NS
FBP2	0.979552	NS	NS	-1.82073	NS	NS	NS
CHDH	0.978879	NS	NS	NS	-0.982206	NS	-1.50729
HPN	0.976001	NS	NS	1.1512	-1.70419	-2.14119	-2.0368
TNS4	0.967658	3.23038	4.43355	4.88287	5.49464	5.24982	5.22176
CLDN4	0.96735	0.95641	1.34314	1.62386	NS	NS	NS
CD163	0.96132	NS	-0.981098	NS	-1.41956	-1.9369	-0.832906
IL1A	0.957842	NS	NS	-1.28233	2.26026	NS	NS
SLC22A18	0.957754	1.03861	1.57261	1.76279	0.704987	0.476207	NS
UNC5CL	0.954167	1.63976	2.59414	3.53833	NS	NS	NS
GRHL1	0.953866	1.22141	1.32322	1.67936	2.71745	2.87809	4.16043
CYP8B1	0.948095	NS	NS	1.36079	NS	-1.13356	NS
SLC12A2	0.947466	0.988236	1.3743	NS	NS	NS	-0.608108
STEAP3	0.944675	1.29358	0.58745	1.30886	0.914389	0.816912	NS
BPIFB2	0.941109	2.11625	NS	NS	NS	-3.49412	NS
BHLHE40	0.938544	NS	NS	NS	NS	-0.646853	NS
KCNK5	0.938003	1.16086	1.16944	1.21972	-1.14423	-2.03223	NS
SPHK1	0.937385	NS	1.23088	1.26957	1.37828	1.47122	NS
SFTPB	0.934211	NS	-1.31118	-1.84407	-2.62516	-5.03378	-3.29013
GJB1	0.929233	NS	1.93824	NS	-2.49094	-4.42175	NS
DOC2A	0.928812	NS	-1.29048	NS	NS	NS	NS
CRELD2	0.928345	0.887045	1.0731	1.74176	0.741311	0.60969	1.01231
SUSD4	0.92776	0.876725	NS	NS	2.74483	2.66159	3.33443
BMP7	0.926027	NS	NS	1.79685	3.87104	3.90705	2.86898
SLC38A3	0.925518	1.33402	NS	NS	2.49195	1.59406	NS
DCSTAMP	0.924329	-1.99585	-2.25619	-1.52817	-1.90456	-2.53129	NS
DNA2	0.921664	1.86663	1.87017	2.18399	2.51244	2.41098	2.75792
SLC22A16	0.921352	NS	NS	NS	NS	NS	NS
FCRLB	0.918322	1.0082	NS	NS	NS	NS	NS
MLEC	0.917824	0.343395	NS	0.443708	NS	NS	1.15302
CD164L2	0.915599	NS	NS	NS	NS	NS	NS
BTNL2	0.915078	NS	NS	NS	NS	NS	NS
MKRN2OS	0.914434	1.02886	2.022	1.70392	NS	NS	NS
AQP8	0.912462	NS	NS	NS	NS	-2.10754	NS
GNMT	0.911993	-0.898083	-1.67646	-1.82199	-1.9705	-1.94146	-1.31564
BPI	0.908363	NS	NS	NS	-1.27055	NS	NS
HAS2	0.904436	NS	NS	-1.07791	NS	NS	NS
PKDCC	0.902925	-1.30354	-1.02116	-1.86834	NS	-1.68166	-1.83672
CRYBG2	0.90195	NS	2.0819	1.40424	2.62277	1.30396	4.0404
LPAR2	0.900996	0.803337	0.961566	1.07953	1.16511	1.33597	1.1145
DUSP4	0.898026	1.90142	2.73572	2.97935	NS	NS	NS
SDF2L1	0.897974	0.863152	1.01235	1.61497	0.557503	0.566172	1.37938
FRK	0.897291	0.815866	1.34327	1.0728	1.01381	0.763303	NS
NPM3	0.897256	1.58761	1.42745	1.55243	2.12407	2.1916	2.40323
ZBTB7C	0.89436	NS	NS	NS	1.13556	0.860809	2.08414
PLEK2	0.893798	2.4696	3.21307	3.34964	3.45969	3.06874	2.39155
GALNT6	0.892136	1.80023	2.37395	2.57294	1.08901	1.45641	1.49834
AGR3	0.891617	NS	NS	NS	-2.33348	-4.94052	-3.32261
MYO10	0.887546	NS	NS	NS	NS	0.700134	NS
SLC6A16	0.884102	-1.07144	-1.22171	-1.15806	-1.02175	-1.29351	-2.09057
PLA1A	0.883475	-1.82482	NS	-2.15309	-2.28665	-1.73419	-2.56885
MUC1	0.881284	NS	NS	0.932208	-1.99454	-2.23511	NS
SLC45A2	0.878539	NS	NS	NS	NS	1.72498	NS
DOK5	0.87845	1.77	2.43248	3.02848	NS	NS	1.72978
GRIP1	0.878081	1.77777	1.65553	1.67336	2.66618	2.72129	2.06471
SPINT1	0.877764	0.630386	0.964892	1.21506	0.878121	0.92286	1.26309
TF	0.873694	1.71974	NS	2.19919	NS	NS	NS
ILDR1	0.871893	0.460403	NS	0.665934	NS	NS	NS
ADAMTS19	0.869195	NS	NS	NS	NS	NS	NS
SULF1	0.869025	1.02494	3.47648	3.5684	2.10067	2.86811	2.20188
FREM2	0.863149	-1.03258	-1.70707	-2.1313	NS	NS	NS
ENTPD3	0.862989	0.730155	NS	NS	1.02142	0.925471	NS
PKHD1	0.862341	NS	1.46641	1.30437	NS	1.4993	NS
LRP8	0.859598	1.67345	0.995187	0.958786	1.73287	1.59452	2.93811
SIRPB2	0.857591	NS	-1.23691	-0.816145	-1.32479	-1.7914	-1.03808
TNFAIP6	0.857049	NS	NS	1.16761	NS	NS	NS
GFPT1	0.85456	0.900448	1.49527	1.28089	NS	0.337419	1.31246
CA12	0.85065	0.873483	1.70005	NS	3.07467	3.04771	4.82961
LRP3	0.848439	NS	NS	NS	NS	NS	NS
GLDN	0.848008	-1.64814	-2.4822	-2.79513	-2.63582	-3.5761	-3.33798
PHGDH	0.84532	0.810012	NS	NS	2.65602	2.34299	NS
KIAA1324L	0.843727	-1.86291	-2.13981	-1.90233	-1.48695	-1.91577	-2.18408
KIF2C	0.841886	2.80211	3.56667	3.59813	4.27469	4.25785	5.17787
INAVA	0.841113	1.5037	3.00853	2.50134	2.28989	1.71781	2.89335
C3orf58	0.839883	-0.64222	-0.928195	-1.38399	1.11448	0.907421	NS
ASGR2	0.839602	NS	NS	NS	NS	-1.41304	NS
DDR1	0.837448	0.617277	1.01455	0.977609	1.5143	1.76132	1.40829
SRCIN1	0.831741	1.29358	0.969564	1.51386	1.38363	NS	NS
SLC16A14	0.829701	2.69542	2.28595	2.89576	1.26894	1.20485	2.62734
PDIA4	0.829123	1.65931	1.677	2.56901	1.62389	1.56185	1.83249
FAM84A	0.82821	NS	0.96793	NS	2.41677	2.46775	2.80209
S100A8	0.82545	NS	NS	-1.00353	2.84677	1.47554	4.19586
CDHR2	0.825162	NS	2.09205	2.84837	NS	NS	NS
TNFRSF19	0.824609	NS	-1.00022	-1.73701	-0.955454	-1.52177	-1.70818
SCN4B	0.82444	-2.39141	-2.51173	-3.61777	-1.58526	-2.8031	-3.45796
CASP14	0.823698	NS	NS	2.67724	7.94238	7.82504	NS
RFX6	0.823016	NS	NS	NS	NS	NS	NS
MPZL2	0.822769	0.688291	NS	NS	NS	NS	NS
SLC2A1	0.822426	3.35151	3.6302	4.30467	5.89844	5.17379	5.41591
YDJC	0.82107	0.908751	0.942292	1.20282	1.50265	2.60912	1.70819
FOXP3	0.81923	1.67915	1.76646	2.47276	1.63324	1.99324	2.06262
SATB2	0.819023	0.540157	1.23644	1.42217	1.56399	1.11692	NS
CCL19	0.818922	1.39312	1.68378	1.101	NS	NS	NS
RND1	0.817263	-1.83501	NS	NS	-2.41808	-4.82771	NS
UHRF1	0.814706	2.69116	3.53851	3.96176	3.95833	3.87738	4.4579
BSPRY	0.813656	1.16867	0.853527	0.764379	NS	-0.738532	NS
TMEM229B	0.812791	NS	NS	NS	NS	NS	NS
CDCA3	0.812388	2.44752	3.09318	2.82023	4.0431	4.08261	4.57516
ARHGEF37	0.811716	-1.22071	-1.1811	-1.19087	NS	-1.01027	-1.53114
DDO	0.809607	-0.909193	-1.47011	-1.4819	-1.6941	-2.35202	-2.80066
B4GALT6	0.807978	0.622951	NS	NS	1.42522	1.39941	NS
MAPK13	0.806284	0.324127	NS	0.760366	0.530626	0.606713	0.999482
SLC6A14	0.805361	NS	1.40356	NS	NS	-2.22626	NS
KIAA1324	0.804777	1.14722	-1.4091	NS	NS	NS	NS
KCNC3	0.80435	-0.46624	-0.804601	NS	NS	NS	NS
LYPLAL1	0.80411	0.489719	NS	NS	NS	NS	NS
PLXNB1	0.802501	-0.523157	-0.693068	-0.484807	NS	NS	NS
ADAMTS4	0.799405	-1.55344	NS	NS	-1.79007	-1.58551	NS
ZNF703	0.79933	NS	1.22824	NS	1.98405	1.96397	2.43032
SLC16A10	0.798822	-0.643022	-1.09918	-0.914358	NS	-1.09101	NS
S100A12	0.79842	-1.89404	-1.53797	NS	NS	NS	2.71239
PSRC1	0.795772	1.24115	1.01602	0.78114	1.93617	1.63752	2.32065
ADAMTS18	0.795586	2.12315	NS	NS	2.71523	1.94125	NS
ARHGEF16	0.793512	1.38215	2.20786	1.7452	1.59362	0.962209	2.7985
EFNA4	0.793279	1.93262	2.19801	2.32467	1.99259	1.91885	1.91093
PRSS22	0.792731	0.93322	1.66169	1.94484	2.06066	1.67252	2.01348
MALL	0.792664	NS	NS	NS	NS	-1.77	NS
TREM1	0.791166	NS	-1.08115	-1.01574	-2.22635	-2.69697	-2.04014
ROR1	0.790828	-1.64281	-0.86767	-1.77093	-2.64157	-3.07308	-1.65728
SGCA	0.790739	-1.70008	-1.71749	-2.14935	-2.44357	-3.33364	-2.92957
ZNF185	0.79039	-0.30378	NS	0.596268	1.34516	NS	1.78463
RHPN2	0.790181	0.603348	1.93199	1.27015	NS	NS	2.80923
NECTIN1	0.789698	1.62124	1.06341	2.16572	4.68341	4.34366	4.97148
RBBP8NL	0.789253	1.4113	1.65501	2.23072	2.38561	3.05769	3.05367
NEK6	0.789235	0.855923	0.977622	1.14979	NS	NS	NS
TTN	0.788998	NS	-1.37066	-1.55215	-1.54655	-1.24712	NS
CCL2	0.788619	-1.48721	NS	NS	NS	-1.97067	NS
GRIA1	0.785723	-3.03363	-3.86156	-5.102	-2.8916	-3.6914	-5.55883
ENC1	0.785373	0.96075	1.42324	1.26114	NS	0.828817	NS
SAMD10	0.77999	1.20781	1.25785	1.71668	0.851305	1.15105	1.4574
ACP7	0.779841	NS	NS	NS	5.53145	5.30305	NS
SCD	0.777102	-0.850686	-0.89716	NS	NS	NS	NS
CBX2	0.776371	2.10003	2.7071	1.85833	3.4242	2.9337	3.13609
LARGE2	0.775715	1.513	1.81986	2.51614	3.23796	3.2511	3.32038
IL6	0.774695	-3.05432	-1.82993	-1.97544	-3.00927	-3.34056	NS
TFF3	0.773607	1.71045	3.56422	NS	NS	-2.0538	NS
LUM	0.773291	NS	1.00768	NS	NS	NS	NS
ACAT2	0.77264	NS	NS	NS	0.544772	1.01417	NS
IQGAP3	0.772483	3.33695	3.52157	3.84442	4.01661	3.48585	4.38755
VSNL1	0.771168	NS	NS	NS	3.40658	3.76968	3.55019
SLC27A4	0.767415	0.37716	0.893925	1.06347	0.697274	0.822573	1.96836
LRRC66	0.76711	NS	2.55201	1.5484	NS	NS	NS
AEN	0.766116	NS	0.732501	0.764483	NS	NS	NS
TMPRSS6	0.76556	1.98867	NS	3.48624	-0.967186	-1.36667	NS
KLHL25	0.765237	NS	0.700759	NS	NS	NS	NS
TICRR	0.765221	2.23361	2.72199	2.76133	4.27865	4.39055	5.12047
MICAL2	0.764663	NS	NS	NS	-0.718703	-0.727959	NS
BMP1	0.764569	NS	NS	0.71278	NS	0.683363	1.2079
TNFRSF12A	0.759893	NS	NS	1.06673	NS	NS	NS
LRRC8E	0.756197	NS	0.824502	NS	0.996617	0.655434	1.61644
PLEKHG6	0.756161	0.739331	2.05004	1.61038	3.17931	2.9141	3.6988
DTNB	0.756041	NS	NS	NS	1.14859	0.870663	NS
DCBLD1	0.755871	0.427789	1.10593	1.03682	0.538504	0.944625	NS
INHBA	0.754301	NS	NS	NS	NS	NS	NS
DGAT2	0.754181	0.694078	0.920849	NS	NS	NS	1.70546
ST14	0.754023	1.15056	1.65239	1.91094	1.41045	1.50457	1.74032
STEAP2	0.753537	1.61574	1.98965	2.16344	NS	1.07072	NS
SMOC1	0.753293	3.52543	4.48058	3.44059	2.16138	2.51367	NS
FMN1	0.752077	NS	NS	NS	-1.25428	-1.7218	-1.5812
AXIN2	0.752037	-0.907414	-0.921656	-1.48651	-1.62806	-1.13587	NS
EML4	0.750981	0.552355	NS	0.450209	NS	NS	NS
COL17A1	0.750827	2.90386	5.08668	5.44293	6.46726	5.56007	5.67394
NAA40	0.750208	0.650299	0.601751	0.788257	0.91448	1.02755	1.35498
S100A2	0.749674	2.34138	2.42868	3.9127	6.83214	6.2518	5.93681
ASXL3	0.74902	NS	NS	-0.821422	NS	NS	-2.05799
LMNTD2	0.747525	NS	NS	NS	NS	NS	NS
CLDN1	0.746485	NS	1.07136	1.28148	3.14078	3.41445	3.78913
SESN2	0.745938	NS	NS	NS	NS	NS	NS
S100G	0.745808	1.82626	NS	NS	NS	NS	NS
LYPD1	0.745546	3.28527	4.3308	4.2724	3.05529	1.84558	NS
CEACAM20	0.745337	NS	NS	NS	NS	NS	NS
LEF1	0.744944	0.580921	1.20868	0.864711	1.55916	2.00639	NS
GNE	0.744309	NS	NS	-0.373357	NS	NS	NS
ATP10A	0.742951	-1.11734	-0.684091	NS	-2.10927	-2.12516	-1.27565
CLEC4D	0.740728	NS	-1.26747	-1.02595	-1.63367	-1.9259	NS
C4BPB	0.739327	1.33104	1.74807	1.66535	-2.71281	-4.00889	NS
C9orf50	0.739302	NS	NS	1.32835	NS	NS	NS
TMEM150A	0.738023	NS	NS	0.747142	-0.883312	-0.975375	NS
PLPPR2	0.73705	NS	NS	0.616187	NS	NS	NS
ROS1	0.736534	NS	-1.10059	-1.14204	-1.94571	-3.21371	-2.44135
RASSF6	0.734271	1.1819	1.20879	NS	2.39963	2.46922	NS
VILL	0.733535	-0.500418	NS	NS	-0.849624	-1.40921	NS
CLSTN2	0.733512	-1.03207	NS	NS	NS	1.62562	-1.66582
PCK2	0.732324	-0.338579	NS	NS	NS	NS	NS
SPTBN2	0.731549	1.902	2.51651	2.69241	3.00553	2.84691	4.06147
B4GALT5	0.73145	NS	NS	NS	NS	NS	NS
AP1M2	0.730291	0.69754	0.705759	1.00325	NS	NS	NS
CHI3L1	0.730159	1.17265	NS	2.14776	NS	NS	2.60858
CELSR3	0.730135	2.82807	2.88582	3.38749	2.25691	2.45839	1.70247
VWA2	0.729783	0.750744	1.18787	1.01294	-0.838225	-1.06195	NS
EPHB6	0.729097	-1.17418	-0.958385	-1.11057	NS	0.93651	NS
USP35	0.728417	0.359507	0.468361	0.759821	NS	0.585585	1.13538
SERPINI2	0.728314	NS	-2.87242	-2.08646	NS	-1.75603	-3.10895
MDK	0.727918	2.12383	2.63316	3.35404	2.93122	2.02077	1.53379
CXCL14	0.727333	2.86268	3.89281	4.03288	3.71006	4.0107	3.94274
MANF	0.726541	1.1267	1.41603	1.79286	0.643234	0.694762	0.748195
FAM83B	0.725031	2.87616	3.89042	4.68373	6.73516	6.76803	6.39604
FZD5	0.72389	-0.861384	NS	-0.927399	-1.39724	-2.19099	NS
TMEM54	0.722591	0.476851	1.0899	0.787162	1.16058	1.01732	1.50838
FKBP11	0.721835	1.50607	1.74348	2.1143	NS	NS	NS
ABHD11	0.721673	0.991814	1.50004	1.7118	0.799836	0.677565	1.23698
MOGAT1	0.720685	NS	-3.02022	-4.0318	NS	-4.28086	NS
PODN	0.719664	NS	NS	NS	-1.35704	-1.18247	NS
CCDC159	0.719251	NS	NS	NS	-0.816713	-0.810887	-0.950944
ABHD2	0.718666	-0.557972	NS	-0.657072	-0.71428	-0.568917	NS
TEX2	0.71862	-0.389319	NS	-0.48974	NS	-0.461071	NS
ATP2C2	0.717337	NS	NS	NS	-1.16371	-1.97548	NS
KIF5C	0.716142	1.13312	NS	NS	NS	NS	NS
DIAPH3	0.711913	NS	NS	0.908869	1.10455	1.06473	1.59709
RAD51	0.711885	1.95342	2.06731	2.57238	3.5459	3.43529	3.40923
BRI3BP	0.7108	1.19113	1.24301	1.3967	1.766	2.03376	1.99298
ODC1	0.710232	NS	NS	NS	1.10747	1.55087	1.83792
FOSL1	0.708687	NS	1.16464	NS	NS	NS	NS
PTPN5	0.70815	-3.65721	-4.00294	-4.5365	-2.85689	-2.7237	-3.54747
RGS5	0.707833	-1.14585	NS	-1.21126	-2.182	-2.34154	-1.50378
MELK	0.707337	2.80675	3.47997	3.84124	4.81925	4.2673	4.59335
MTNR1A	0.706307	NS	NS	4.20789	NS	2.48941	NS
KIF20A	0.705644	2.69413	2.8923	3.74256	3.91344	3.43502	4.66962
HOOK2	0.705457	NS	NS	NS	0.476539	0.749503	NS
TLE6	0.705397	0.469026	NS	1.06041	-1.00011	-1.30617	NS
FGFRL1	0.705259	NS	0.784346	1.02909	NS	NS	NS
CCDC183	0.704833	NS	NS	NS	NS	-0.736938	NS
CDC6	0.704685	2.81294	3.20961	3.81997	4.25601	3.98362	4.58556
LGI3	0.702296	-3.14073	-4.63333	-5.06436	-2.94033	-3.29662	NS
CMTM4	0.698503	NS	NS	NS	NS	-0.664178	NS
COL8A1	0.697997	NS	NS	NS	NS	NS	NS
NKD1	0.697527	-1.69601	-1.4133	-2.4892	-1.96051	-2.47153	-2.67928
PTK7	0.697392	0.543474	NS	0.623676	0.988521	0.756361	0.810068
TLE2	0.697197	NS	-0.665623	NS	-1.46768	-1.98234	NS
CFHR5	0.696892	NS	NS	NS	NS	NS	NS
SCNN1G	0.695934	-1.3027	-2.06258	NS	NS	-2.31406	-3.61767
CDC25C	0.695913	3.10212	3.48179	3.80658	4.48201	3.76532	4.36246
SPC24	0.695689	2.29336	2.56433	2.85528	3.45875	3.59979	3.69795
TGIF1	0.695193	NS	0.692708	0.567044	NS	0.650463	1.40713
FHL2	0.694677	2.13969	3.22112	2.8019	1.84284	1.34858	2.92979
GPRC5B	0.693796	NS	NS	NS	1.17082	1.50117	NS
CYP27B1	0.692724	2.01238	2.73135	2.39983	1.86504	1.51883	2.31353
TUBB3	0.69271	3.15848	4.70236	5.59816	3.69096	2.93945	3.86268
DLK1	0.692683	2.69842	2.50665	NS	NS	NS	NS
CENPK	0.692148	2.1798	1.8127	2.2689	2.70417	2.63623	2.22357
ACSL5	0.690747	NS	NS	0.704837	-1.86507	-2.21934	NS
ESCO2	0.690249	2.24397	2.86247	2.8802	3.69724	3.49647	3.52188
JCHAIN	0.690205	NS	NS	NS	NS	-1.77549	NS
DCHS2	0.690123	NS	1.14626	NS	1.97676	2.05947	NS
PIMREG	0.690042	2.32263	2.92573	3.20063	4.12567	3.83191	3.84104
CLEC7A	0.687026	NS	NS	NS	NS	NS	NS
SMIM3	0.686537	NS	NS	NS	NS	NS	NS
ZFHX2	0.685323	NS	NS	NS	NS	-0.704306	NS
FOXM1	0.685153	2.58619	3.36847	3.45899	4.79239	4.28745	4.98975
CLCF1	0.682578	NS	1.63638	1.6252	NS	NS	NS
PCYOX1L	0.682257	NS	NS	NS	NS	NS	NS
ADAMTSL2	0.682007	NS	NS	NS	-1.36263	-1.79371	-1.4517
HYOU1	0.681711	0.988198	1.30143	1.66955	1.04673	0.883907	1.74137
STK32C	0.681124	NS	NS	NS	NS	NS	NS
CDC20	0.6796	3.0022	3.87697	3.96097	4.68362	4.42425	5.17171
DSP	0.67855	2.00924	2.1457	2.52681	4.27765	4.21804	3.5076
SYT8	0.677754	NS	NS	NS	NS	NS	NS
HJURP	0.677064	3.19309	3.67097	4.03961	4.44989	4.60972	5.28234
ATRNL1	0.675971	NS	NS	-1.23793	2.56616	3.66656	NS
C1orf162	0.674326	-1.0302	-1.8734	-1.67124	-2.2048	-2.81817	-1.81072
ATP6V1C2	0.674256	1.81451	1.95574	1.59111	1.67877	1.83381	4.14123
ADAMDEC1	0.67163	2.57207	NS	2.66419	1.99549	2.26393	3.22495
CBLC	0.670597	2.56178	3.25654	3.48707	3.85117	3.82409	5.07186
STK39	0.67056	1.34394	1.42231	1.67449	0.952861	1.11759	NS
MARVELD3	0.669509	1.15555	1.79534	1.40927	1.69873	1.58407	2.57004
RAB25	0.669264	0.939774	1.07868	0.951584	0.715499	0.572335	1.28787
COL8A2	0.6691	NS	1.35245	1.37061	NS	1.20033	NS
PPIF	0.668552	0.942677	1.13876	1.3824	1.91095	1.32355	2.71386
DCLRE1B	0.667296	NS	NS	NS	0.493982	NS	NS
STRIP2	0.665852	2.42765	2.50471	2.9487	1.54319	1.4298	2.35716
TM7SF2	0.665789	NS	NS	NS	NS	NS	NS
MDGA1	0.665025	-1.93291	-1.94892	-1.99291	NS	NS	NS
TM4SF5	0.66377	NS	3.20491	NS	NS	NS	NS
NYAP1	0.662419	NS	NS	NS	1.93764	2.31154	NS
DHCR7	0.662125	NS	NS	NS	1.14894	1.26886	1.47742
MND1	0.661936	2.87495	2.56894	2.90701	3.41756	3.6189	4.19768
SLC39A8	0.661763	-1.93175	-2.15098	-2.75363	-3.27931	-4.03461	-2.80302
MICALL2	0.66109	0.796942	1.38268	1.77223	1.14654	NS	NS
B4GALNT3	0.660977	NS	1.39787	1.17405	NS	1.28155	NS
TBC1D30	0.660732	0.660048	0.849498	0.993417	NS	-0.73274	NS
TMEM79	0.660414	0.887366	1.23249	1.90101	3.13599	2.6617	3.28637
PDZRN4	0.659271	-1.99112	NS	-2.08626	-1.60372	NS	NS
TKFC	0.659235	0.304737	0.721409	0.768645	0.811767	0.767392	1.22938
KCTD14	0.657393	NS	NS	NS	-1.15365	-1.49101	-2.11615
RHOD	0.657083	0.784317	1.54152	1.52256	1.67796	1.22268	2.54078
BPGM	0.657025	0.371432	NS	NS	NS	NS	NS
CLCN4	0.655947	-0.532733	NS	-1.23363	-1.01723	-1.22434	-1.60835
HSPA5	0.655715	0.845284	0.946585	1.52622	0.773596	0.75524	1.18535
CCDC160	0.655614	NS	NS	NS	NS	-1.33398	NS
RPS6KA3	0.65548	NS	NS	NS	-0.602122	-0.47065	NS
CHN2	0.655294	NS	NS	-0.98212	NS	-1.10995	NS
RBP1	0.654954	NS	NS	-0.873367	2.37407	2.78393	NS
STK32B	0.654821	1.38961	NS	NS	NS	NS	NS
PNP	0.654284	NS	0.709251	NS	NS	NS	NS
CDC25A	0.653428	2.20716	2.16079	2.65551	3.3823	3.33642	2.4985
AFF2	0.652122	-1.13187	-1.38928	-2.56509	NS	NS	NS
GGCX	0.650727	0.644726	NS	0.72881	NS	NS	NS
FAM234B	0.650711	-0.365695	-0.655726	-0.754981	0.820753	0.621409	NS
ELF3	0.649712	NS	1.01907	NS	NS	-0.881648	NS
ANLN	0.649546	3.12762	3.8199	4.5938	4.53497	4.04009	5.81935
HNF1B	0.648352	NS	NS	NS	-3.21888	-4.68912	NS
FGFR2	0.647914	-1.27131	-1.75116	-2.50577	NS	NS	NS
PRTFDC1	0.64762	0.965158	1.29306	0.945208	1.74304	1.6706	NS
TGFB3	0.646704	NS	NS	NS	NS	NS	NS
BTG2	0.646693	-1.06152	-1.10083	-1.9545	-1.23776	-1.80037	-1.00484
ERCC6L	0.64606	2.88105	3.42447	3.41887	3.87093	4.22018	4.40989
ABTB2	0.645089	0.776316	1.09132	1.19904	1.12376	1.24661	NS
SCN1B	0.644978	NS	0.698489	1.40546	NS	NS	NS
CIT	0.644866	1.71832	NS	NS	NS	0.974477	1.53111
KCNC1	0.64355	NS	NS	NS	NS	1.77523	NS
TMEM141	0.639758	NS	NS	NS	NS	NS	NS
TM4SF18	0.639713	NS	NS	NS	-2.13632	-1.97764	-1.63907
ARNT2	0.638338	-0.670247	-1.20188	-0.693942	NS	NS	-1.40774
CYP39A1	0.638286	NS	NS	-0.96974	NS	-0.915235	-2.45311
IRS1	0.636673	0.746687	0.846186	1.25428	1.00081	0.615273	NS
GMDS	0.63659	1.16797	2.30322	1.30291	1.00453	0.705333	1.70391
SLC25A22	0.636398	0.633417	0.703143	1.17365	0.617437	0.767865	1.24997
AURKB	0.635897	2.59437	3.18193	3.42663	4.21896	4.42541	4.47665
BEND6	0.635549	1.4573	2.55357	2.78071	2.06552	2.19533	NS
SPECC1	0.635436	NS	0.888017	0.785244	NS	NS	NS
PGM1	0.635386	-0.508195	-0.501186	-0.421305	-0.711226	-1.16664	NS
ZSWIM5	0.634807	NS	NS	NS	NS	-0.662821	NS
SLPI	0.634247	-0.924825	-1.6731	-2.21228	NS	-1.48737	-2.34394
PYCR1	0.633984	2.79047	3.65602	4.05585	2.64361	2.62173	4.0412
RRM2	0.633307	2.89677	3.45309	3.61519	4.01999	3.60224	4.85004
MTFP1	0.632057	1.12198	0.862343	1.30266	1.28239	1.10879	NS
UBE2T	0.630903	2.78668	3.06618	3.23107	3.64077	3.6346	3.6632
OSMR	0.629994	0.764582	0.784158	1.60936	NS	NS	NS
NT5E	0.629554	1.35748	2.32004	2.81174	NS	1.33404	NS
FANCD2	0.629277	1.36996	1.25273	1.78386	1.93079	2.25702	2.36556
GARS	0.627753	0.710585	1.23452	1.79947	1.29062	1.10443	1.31232
WFDC2	0.626995	1.88284	1.47316	1.86907	NS	NS	NS
CENPF	0.626744	2.96661	3.41094	3.65307	4.34525	4.3852	4.75286
LRRC2	0.626582	-2.11002	-1.9424	-2.89062	-2.19884	-3.45997	-2.59624
DRAM1	0.624306	-0.746736	-1.71849	-1.39486	-2.43291	-2.26298	-2.33965
IGHM	0.623581	2.08205	1.55476	2.87451	1.42897	NS	NS
SLC22A3	0.6228	NS	NS	NS	-2.01131	-2.84991	NS
UBE2C	0.622707	2.94402	3.96043	4.50292	4.72991	4.6805	5.33179
RHOU	0.622342	NS	NS	NS	-1.07924	-2.22793	NS
DUSP6	0.620927	NS	NS	NS	NS	-1.55103	-1.67254
KLKB1	0.6206	-0.879749	-1.07426	-1.16194	-1.87334	-2.15755	NS
SLC16A3	0.619986	1.34375	1.50302	2.12576	0.917457	0.764163	1.95333
CADM1	0.619919	-1.28691	-1.44667	-2.20259	-2.25928	-2.2583	-3.2275
PKM	0.619506	0.947341	1.12054	1.27397	1.61366	1.43376	1.39974
DPAGT1	0.619022	0.380972	0.742382	0.976172	NS	0.394742	1.47393
PAPSS1	0.618952	-0.682658	-0.707502	-0.889605	NS	NS	NS
CCNF	0.618876	1.44188	1.62823	1.96446	2.78002	2.70508	3.25831
SLC1A3	0.618824	NS	NS	NS	1.03217	NS	1.72336
AQP9	0.61872	NS	-1.62892	NS	-1.98823	-2.18593	-1.36213
CLDN15	0.618087	-0.297678	NS	NS	NS	NS	NS
SLC7A10	0.617989	3.83592	2.19922	2.84977	NS	-1.07629	NS
MACC1	0.617979	0.809232	1.28779	1.0445	-1.10255	-1.00015	NS
PPP1R3B	0.61727	0.53207	0.79966	0.975567	NS	NS	NS
TROAP	0.617031	3.29425	3.30641	3.61281	4.52025	4.4129	5.31496
DDIAS	0.615475	0.924626	NS	1.01068	1.94418	2.66973	2.41056
KNTC1	0.615004	1.94054	1.47545	1.98679	2.39764	2.49273	2.26894
FOXA2	0.614348	NS	-1.12204	-1.20274	-3.234	-2.89569	-3.87959
NFIL3	0.613983	-0.674383	-1.00203	NS	NS	-0.823183	NS
GALNT5	0.612104	-0.843402	NS	NS	-1.21925	NS	-1.89778
PRC1	0.610184	2.21509	2.53635	2.71903	3.68873	3.7033	3.97164
IGSF5	0.60951	NS	NS	NS	NS	NS	NS
SLC1A5	0.60696	0.414133	0.556158	0.931865	1.42037	1.26411	2.02477
PKP3	0.606208	1.10419	1.85881	1.74924	2.51155	2.32756	3.13219
PLEKHA8	0.605322	1.11333	1.09754	1.46983	1.14817	1.01717	1.70696
FAM78B	0.60403	0.453088	1.24188	1.02039	NS	NS	NS
MC1R	0.603974	NS	1.41922	1.50062	NS	0.779425	NS
DUSP5	0.602721	NS	1.00781	1.2106	NS	NS	2.1006
DBI	0.602427	-0.419066	-0.734243	-1.04655	NS	NS	NS
MID1	0.601525	-0.458964	NS	NS	0.75309	NS	0.671081
PCYT2	0.600041	NS	0.609616	NS	NS	NS	NS
HMMR	0.59924	2.77424	3.00402	3.24001	3.29957	3.03682	3.26318
CRB3	0.598905	NS	NS	NS	NS	NS	NS
ADAMTS17	0.598252	-0.55987	NS	-1.3379	1.3602	1.34558	NS
SLCO4A1	0.597394	NS	NS	NS	NS	-1.57653	NS
LMNB2	0.594514	1.07391	1.19455	1.41492	2.08457	2.27834	2.6641
ZNRF3	0.594146	NS	NS	NS	NS	1.14484	NS
PDIA6	0.59405	0.978298	1.09501	1.31087	1.37409	1.14443	1.53391
VWA7	0.594019	NS	NS	NS	-1.19435	-0.76111	-1.83251
C1orf210	0.594008	0.45824	NS	NS	-0.738197	-1.27698	NS
PLEKHD1	0.59374	NS	NS	NS	NS	NS	NS
ESRP1	0.591817	0.873763	0.890347	1.14946	1.57691	1.70758	1.73797
KIAA1211L	0.591614	-0.989299	-0.694827	-1.23719	-1.11899	-2.49753	NS
ASPM	0.590763	3.32604	3.49154	3.77223	4.29363	4.42959	4.87456
RASSF7	0.589872	NS	NS	NS	-0.647313	-0.725299	NS
MYO5C	0.588011	-0.434835	NS	NS	-1.54623	-1.72166	NS
SDC4	0.586168	-0.621542	-0.745391	NS	NS	-1.69767	-1.19529
ITPR3	0.586015	NS	NS	NS	NS	NS	NS
RACGAP1	0.58552	1.67636	1.33313	1.58694	2.46626	2.46649	2.42952
DLGAP5	0.585117	2.81981	3.56854	4.12479	4.4536	4.29995	4.99288
HHAT	0.584561	0.526507	0.982942	NS	0.689694	0.525675	NS
GCHFR	0.584522	-0.78856	-1.21555	-0.945159	-1.30381	-1.49079	-2.02121
CLSPN	0.583243	2.50753	2.57738	3.43606	3.2887	2.9174	3.91849
ABCB9	0.583154	0.978193	0.793314	1.36669	1.39021	1.33356	1.35779
SLC25A5	0.582613	0.489192	NS	NS	0.8077	0.756796	NS
NLGN2	0.581589	0.421784	0.772071	1.02163	0.846902	1.17025	NS
AMPD2	0.579695	0.440293	0.661181	0.829073	0.431151	NS	1.00724
CLDN3	0.579173	1.18464	2.05674	2.49551	NS	-2.03066	NS
ITGB4	0.578393	1.09735	2.56811	2.24613	3.04994	3.10372	3.14744
MXRA5	0.578373	0.952392	2.61249	2.65424	2.37893	2.27406	2.17177
AGFG2	0.57822	NS	NS	NS	-0.654646	-0.832902	NS
TXNDC5	0.577391	1.00175	0.927602	1.16247	NS	NS	NS
C3	0.577128	NS	NS	NS	-1.90692	-1.47239	NS
ACVR1B	0.576712	0.46478	0.754282	NS	0.601342	NS	NS
IL27RA	0.576654	0.538709	0.768064	0.76986	NS	NS	NS
METTL12	0.576564	0.655508	NS	NS	NS	0.962833	NS
BRIP1	0.575776	2.56722	2.82769	2.95345	3.48168	3.5353	3.20608
FAM83G	0.57456	NS	0.929143	NS	1.815	1.13691	1.90532
NOVA1	0.574222	1.44571	NS	NS	NS	NS	NS
INSIG1	0.573698	-1.10024	-1.053	-1.15364	-0.657475	-0.615412	-0.865822
GSTA4	0.57253	-0.859236	-1.58657	-1.30769	NS	NS	NS
TANGO6	0.572279	NS	NS	NS	NS	NS	NS
CHRNB1	0.57222	0.582631	1.13324	1.18289	NS	NS	NS
PLEKHA7	0.571903	NS	NS	0.579295	NS	NS	NS
PPM1H	0.571428	1.26148	1.3039	0.913708	1.12716	1.05617	NS
ALPL	0.57126	-1.12546	-2.19405	NS	-1.89394	-3.34034	-1.60472
KRTCAP3	0.570571	1.21404	1.82528	1.45718	1.1931	1.05225	1.64827
MUC15	0.569319	-0.971479	NS	NS	-1.43198	NS	NS
GALNT3	0.568945	0.687143	1.46453	1.11337	1.1014	1.08024	NS
PDE7A	0.568791	0.30929	NS	NS	0.811497	0.876188	NS
B4GALT1	0.568523	NS	0.479368	0.733922	NS	NS	NS
CCNB2	0.568218	2.6374	3.11171	3.20409	4.16378	4.12682	4.3251
CDCA8	0.567887	2.48584	3.23651	3.25769	3.70422	4.00177	4.30316
HSP90B1	0.567443	0.802191	0.818033	1.06812	0.953508	0.854438	1.13111
GPX3	0.56735	-1.88814	-2.15072	-2.56638	-3.0854	-3.93897	-2.6703
PITPNM3	0.565934	-0.556519	NS	NS	NS	NS	NS
CYP2S1	0.564984	NS	NS	NS	2.51463	2.2248	3.28872
SOX6	0.564375	NS	-1.10468	-1.2337	NS	1.54237	NS
TTK	0.562736	2.78552	2.99133	3.58879	4.59732	4.62559	4.80714
DAPK1	0.560951	-0.983892	-0.971298	-1.32939	-1.68479	-2.40175	NS
SLC16A13	0.560484	NS	0.716798	0.722911	0.709633	0.902907	NS
SDC1	0.559837	0.480858	1.03248	1.1564	1.94328	1.77612	2.0939
LCN2	0.559313	1.58137	3.24477	2.78734	NS	NS	2.89586
FHDC1	0.55815	-0.986949	-1.55251	-1.29859	-1.00044	-0.708158	NS
H2AFX	0.557789	0.897989	1.28518	1.53327	1.6438	2.03548	2.60769
P4HB	0.557532	0.970759	1.26341	1.40223	1.12616	0.801841	1.59842
SORT1	0.557115	-0.641746	NS	-0.805262	-1.33657	-1.63902	NS
FBLN7	0.556225	NS	NS	0.704289	NS	NS	NS
TNFRSF6B	0.556091	NS	NS	NS	NS	NS	NS
MPP2	0.55542	NS	NS	NS	1.43909	1.38847	NS
E2F3	0.553843	1.41985	1.28442	1.77465	1.36444	1.26004	1.54398
NLN	0.551836	1.41536	1.6327	1.97307	1.24078	1.25737	2.30648
CLDN7	0.551221	0.55125	0.808632	0.820589	NS	NS	NS
IGFALS	0.551035	-1.1838	NS	-2.84956	-2.63726	-4.16777	-3.1563
SERPINE2	0.550814	0.92841	2.3511	1.70217	2.43788	2.52041	NS
SLC7A5	0.550327	1.92915	2.80212	2.46171	3.42528	2.71342	4.18363
VCAN	0.550196	1.31181	2.4593	2.57212	1.15934	1.4978	1.71428
CTNNB1	0.549853	0.40852	0.379825	0.497641	NS	NS	NS
TMEM132A	0.549541	1.88407	1.88289	2.31263	3.01466	3.32727	3.15407
DPP3	0.547178	0.84126	0.976789	1.02975	1.14035	0.968576	1.61947
CDHR5	0.545975	NS	4.92087	NS	NS	NS	NS
SUMF2	0.545836	NS	NS	NS	NS	-0.301467	NS
SERPINE1	0.544827	NS	NS	NS	NS	NS	NS
TMEM144	0.544811	0.564435	0.536658	NS	-0.543378	-0.841742	NS
ICK	0.542804	NS	NS	NS	0.668527	1.14648	1.09682
BDH1	0.542171	1.08161	1.34182	1.55611	2.41276	1.75976	3.25241
SCARA3	0.542087	-1.21662	-0.90837	-1.29381	NS	NS	NS
CISH	0.541356	NS	-0.827822	NS	-1.41673	-2.27112	-1.62213
NANS	0.53938	0.324815	0.788812	0.748208	NS	NS	NS
BAIAP2L1	0.537177	0.940898	1.23872	1.42725	1.33656	1.07803	1.30714
CDK2AP1	0.536859	0.562641	NS	0.50084	1.06147	1.07013	1.02339
CACNB3	0.536437	0.50116	1.28034	1.3843	NS	0.543681	NS
SHB	0.535509	NS	NS	NS	NS	NS	NS
MYBL2	0.534674	2.96222	3.98042	4.36698	4.52051	4.6926	5.76343
AMOT	0.534273	NS	0.948342	NS	NS	1.07961	NS
ALDH18A1	0.533915	1.51734	1.8342	1.99927	1.33162	1.35127	1.57963
PHF13	0.533144	NS	0.362653	NS	0.948831	0.862981	1.19609
TSPAN3	0.52997	NS	NS	NS	-0.793264	-0.85945	-0.929755
CNDP2	0.529636	NS	NS	NS	NS	-0.430797	NS
HOOK1	0.529273	0.803021	0.937312	1.1197	1.09503	0.716613	1.13539
GALE	0.527985	0.793861	1.19362	1.02591	NS	NS	NS
SLC29A1	0.527882	NS	NS	NS	NS	NS	NS
BCL2L15	0.527633	3.43787	4.17707	3.40202	NS	-1.09243	NS
SPRED2	0.527512	NS	NS	NS	NS	-0.357037	NS
ARHGAP11A	0.527049	1.94158	2.13011	2.44377	3.11423	3.21231	3.39786
TSPAN11	0.526556	NS	1.26218	NS	NS	NS	NS
CHRNE	0.526348	NS	NS	NS	NS	NS	NS
KIF18B	0.526013	3.10976	3.51018	3.94891	4.53241	4.85278	5.44208
CDH1	0.525298	0.943166	1.18027	1.49408	1.21694	1.08996	1.73503
FBLN2	0.523847	NS	NS	0.986649	NS	NS	NS
IRX3	0.521658	NS	NS	NS	-0.788302	NS	NS
FAM174B	0.521197	-0.743666	NS	-0.95964	-1.99772	-1.6449	-1.60634
HPRT1	0.521086	1.05636	1.066	1.008	1.7397	1.70697	1.23118
RNF43	0.520325	0.775698	1.09629	2.01287	0.891146	1.84825	1.24243
TRIP13	0.520201	2.08049	2.48815	2.93413	3.74894	3.74602	3.24267
UCK2	0.519365	1.03299	1.6726	1.22894	2.37194	2.21216	2.7474
TMEM97	0.51772	NS	NS	NS	NS	0.739723	NS
BOLA3	0.516395	0.871313	0.776977	0.817818	1.34227	1.49686	1.24303
FRRS1L	0.51616	NS	NS	NS	3.51862	1.29887	NS
STBD1	0.516119	-0.505458	NS	NS	-0.884376	-1.02214	NS
TPI1	0.51594	1.09137	1.11892	1.13005	1.79081	1.64806	1.38058
MYO7A	0.515635	1.91055	1.8322	2.07955	0.830375	NS	1.41975
FOXP4	0.515107	NS	NS	0.514968	NS	NS	NS
SLC25A13	0.513799	1.10006	1.0744	1.3301	1.39708	1.04512	1.69049
TOP2A	0.513273	3.24396	3.62913	4.03573	4.69874	4.31483	4.72893
CTSC	0.512891	NS	NS	NS	NS	NS	NS
SFTPC	0.512793	-2.83746	-4.90083	-5.94406	-4.61427	-7.33882	-6.95859
CCDC120	0.512768	NS	0.585723	1.04781	0.613264	0.539888	1.89926
PLAGL2	0.512749	NS	NS	NS	0.722554	0.888482	NS
PLAT	0.512382	1.12319	0.98733	2.13503	1.19676	1.26048	2.26495
HHIPL1	0.512331	NS	0.893446	0.809229	NS	0.788553	NS
PRSS8	0.511006	NS	NS	0.599603	NS	NS	NS
GINS1	0.508074	2.52887	2.54308	2.71203	4.31807	3.705	3.95994
MAML3	0.506777	NS	NS	NS	NS	-0.70076	NS
RABEPK	0.506455	0.446541	0.378671	NS	0.587284	0.637769	0.648658
LSR	0.506246	0.814128	1.54899	1.24342	1.418	1.54794	1.57768
IRF7	0.505805	0.747633	1.30225	1.51423	NS	NS	NS
FASN	0.504344	NS	-0.739729	NS	NS	-0.641725	NS
RECQL4	0.503791	2.3863	2.47007	3.11535	3.23515	3.46079	4.29842
SHCBP1	0.503107	2.1289	2.26752	2.94673	2.58098	2.64903	3.23914
LARP1B	0.502736	0.407227	0.73584	NS	NS	NS	NS
ACSM3	0.502464	NS	NS	NS	NS	-1.31537	-1.67566
PLOD3	0.501621	0.357193	0.455931	0.885872	0.634009	0.584055	0.736938
NOXA1	0.501388	0.44642	0.783204	0.938265	NS	NS	NS
EHF	0.501363	0.890495	NS	NS	1.35375	0.809248	NS
ISYNA1	0.501003	0.678384	0.834093	1.16084	1.10974	1.27648	NS
CALR	0.500404	0.608141	0.669741	0.96576	0.709421	0.566102	0.870618
SESN3	0.499811	NS	NS	NS	1.41199	1.99407	NS
GMPPB	0.498898	0.266794	0.536247	0.461694	NS	-0.367762	NS
KDF1	0.498155	0.766131	0.670565	0.608958	0.95567	0.982053	1.67784
SHISA2	0.497298	NS	NS	-1.8723	1.33971	2.3052	NS
RCN2	0.496012	0.524762	NS	NS	1.19795	1.38004	NS
PDIA5	0.495934	0.288418	NS	NS	NS	0.699134	NS
SFXN5	0.49542	0.292811	NS	0.395426	NS	NS	NS
NEK2	0.494811	2.7919	3.70998	3.57925	4.63876	4.46531	4.45282
BRCA1	0.494348	1.36772	1.45736	1.64808	2.14945	2.29298	2.07995
ELMO3	0.494127	0.813706	1.0883	1.18652	0.773519	0.630946	1.35371
LDHA	0.493036	1.37547	1.49851	1.55448	1.72037	1.32478	1.5126
SIGMAR1	0.492295	0.517006	0.655952	0.816157	1.24239	1.15096	0.940233
LOXL4	0.491647	NS	0.942707	NS	1.68926	NS	NS
LHPP	0.489612	NS	NS	0.604117	NS	NS	0.89125
UBE2S	0.489586	1.56093	1.7452	1.90159	2.6598	2.88073	3.55487
EPHA2	0.489046	NS	NS	NS	NS	NS	NS
CRELD1	0.487617	NS	NS	NS	-0.956907	-0.694346	NS
HMGA1	0.487473	1.7539	2.56577	2.6911	2.7851	2.89233	3.2236
BZW2	0.487033	0.953534	1.43021	1.65547	1.32301	1.14252	2.15788
PPFIBP2	0.486712	0.497656	NS	NS	0.583863	0.952508	NS
SLC25A39	0.484399	1.11235	1.04349	1.27201	1.28843	1.34908	1.64288
FZD3	0.484081	0.804962	0.923377	0.745115	1.13023	1.4186	NS
TMC4	0.48389	NS	NS	1.02657	NS	-1.08878	NS
PSPH	0.483184	0.957331	1.01828	1.718	1.98668	1.62992	NS
VMP1	0.483085	1.01807	1.14361	1.04167	0.631809	NS	NS
GPC1	0.482036	NS	0.922889	0.757899	3.0858	2.86083	2.94578
FAM149A	0.480147	NS	NS	NS	-1.18107	-1.82539	-2.08854
SLAIN1	0.479947	NS	NS	-0.729592	-1.86019	-1.93217	-3.03308
PDGFD	0.478995	NS	NS	NS	NS	NS	NS
VLDLR	0.477661	-0.395656	-1.22028	-0.943041	NS	NS	NS
SRM	0.47729	0.712597	0.948327	1.45136	0.701772	0.983174	1.93554
SHROOM2	0.474584	NS	NS	NS	1.07406	NS	NS
KIF22	0.474201	1.08014	0.764648	1.10994	1.53716	1.83035	1.55214
LRRC59	0.473512	0.742465	1.25863	1.31297	0.650619	0.521174	1.21694
TMEM8A	0.472874	0.382339	0.837274	1.16978	NS	NS	NS
SLC7A1	0.472541	NS	1.06598	0.846221	1.55021	1.50483	2.15596
CKAP4	0.472416	0.759381	1.34004	1.4523	1.64892	1.6763	1.86804
FOLR2	0.472308	NS	NS	NS	-0.894153	-1.67575	NS
ATRIP	0.471613	NS	NS	NS	NS	NS	NS
IL1RAP	0.471463	NS	NS	0.800752	1.64159	0.965022	1.77898
TFRC	0.470993	NS	-1.31844	-1.21989	1.33176	1.44356	1.89572
SLC37A1	0.470322	NS	NS	0.506999	-0.838871	-1.08014	NS
CCDC51	0.469454	0.478685	NS	0.618888	0.883147	0.956657	NS
NEO1	0.467948	-0.480103	NS	NS	NS	NS	NS
POLE	0.466529	0.71303	0.553114	1.07083	1.3959	1.68689	1.85953
ZMAT3	0.466375	NS	NS	NS	NS	NS	NS
MMP14	0.465543	1.04472	1.43603	1.95146	1.86543	1.74264	1.66011
PDIA3	0.464958	0.640909	1.03787	1.22153	0.846313	0.697682	0.968875
MSI2	0.464759	1.17361	0.928185	1.01966	1.27192	1.36593	1.16934
TJP3	0.464213	NS	0.963923	0.871992	-1.18133	-2.42592	NS
CAMSAP3	0.463888	NS	NS	NS	NS	NS	1.67104
LGMN	0.462891	NS	NS	NS	NS	-0.916189	NS
CPE	0.46121	NS	1.7339	1.16515	NS	NS	NS
NEBL	0.46102	-1.65824	-1.44607	-1.74979	-1.30895	-1.65597	-1.26376
ST3GAL1	0.460401	NS	-0.736188	NS	NS	-0.746799	NS
ALDH4A1	0.460076	NS	NS	NS	1.22489	0.873343	1.53683
PITPNC1	0.458285	NS	NS	0.899359	NS	NS	NS
MCM10	0.458085	2.90828	3.35784	4.00969	4.34297	4.03953	5.09502
CCDC106	0.457536	NS	NS	NS	NS	NS	NS
ETNK1	0.457471	0.362765	NS	NS	NS	NS	NS
PARM1	0.456927	NS	-0.855483	NS	-1.2337	-1.9416	-2.16186
VWA1	0.456823	0.555972	0.649946	1.27405	NS	-0.817982	1.06415
SOAT1	0.456197	0.375591	0.611314	NS	-0.478108	-0.561656	-0.663429
C7	0.455455	-1.28955	-1.61166	-2.4823	-2.90505	-4.00236	-2.90948
WDR46	0.455155	0.708118	0.892677	1.19866	0.562205	0.670767	0.845559
NHP2	0.454307	0.876761	0.692908	0.831652	0.593682	0.737969	NS
CDCA2	0.454044	2.42256	3.52061	3.11313	3.94085	4.21858	4.66977
SGPL1	0.453694	0.807957	1.22755	1.25962	1.22522	1.20266	1.3434
SQLE	0.452938	NS	NS	NS	0.976182	1.2467	1.44844
FBLN1	0.452744	-0.854476	NS	-1.0174	NS	NS	NS
RHNO1	0.452127	0.873851	1.06977	0.962607	1.58716	1.75003	1.21216
AUTS2	0.451045	NS	NS	0.85016	0.796591	NS	NS
FPGS	0.450769	NS	NS	0.423813	NS	NS	NS
TINAGL1	0.450207	-0.728968	NS	NS	NS	NS	NS
SPHK2	0.449702	NS	NS	NS	NS	NS	NS
SLC46A1	0.448663	NS	NS	NS	NS	-0.961574	NS
ASF1B	0.448235	2.08865	2.26365	2.78374	3.3053	3.34722	3.85796
KLHL13	0.447464	NS	NS	-1.21339	2.40472	2.64731	NS
TMEM102	0.44722	NS	NS	NS	NS	0.554983	NS
PVR	0.447107	NS	NS	NS	-0.541914	-0.443069	NS
HSD3B7	0.446448	0.709164	0.905031	1.37152	NS	NS	NS
ARFIP2	0.446383	0.356309	0.440168	0.367689	NS	NS	NS
SOX5	0.446311	-1.42063	-1.87195	-2.06058	-0.936775	-1.97926	NS
TMEM50B	0.446278	NS	-0.338771	NS	-0.857211	-0.754292	-1.56528
PFKL	0.446178	0.26273	0.441429	0.591712	0.61059	0.505294	NS
DLG3	0.445166	0.728399	0.910217	0.83445	NS	0.64825	NS
IRX5	0.445131	NS	NS	NS	NS	NS	NS
EPCAM	0.44477	1.16641	1.7898	1.48103	NS	0.934367	NS
RAP1GAP	0.444216	NS	NS	NS	-0.995415	-1.68952	NS
RCAN3	0.443654	0.346704	NS	NS	NS	NS	0.979811
TMUB1	0.442747	NS	0.456051	1.12655	0.48475	0.650704	1.22097
PRDX2	0.44255	0.716302	0.592224	NS	0.907056	0.846096	NS
TMEM184A	0.441458	1.74812	2.72961	3.85564	2.53686	1.73614	3.72189
BACE2	0.441285	1.22546	2.11042	1.29148	0.768523	0.714199	NS
PPARG	0.440959	-1.37765	-1.10318	-1.19398	-2.03659	-2.1573	NS
DLG5	0.440522	1.06102	1.27404	1.67608	1.90825	1.69825	1.80264
PLPP2	0.440257	1.93904	2.41545	2.34667	2.24174	2.43912	2.44607
IFRD2	0.439875	0.329372	0.466985	0.509951	NS	NS	NS
PTPRF	0.439537	0.388315	NS	0.575209	1.47383	1.16596	1.86026
FRMD8	0.43935	NS	0.551399	0.550169	0.833861	0.837769	1.07836
GOLIM4	0.437933	-0.400508	NS	NS	0.779695	0.809062	NS
PLEKHA4	0.437433	-0.778919	NS	NS	NS	NS	NS
DOCK5	0.437408	NS	0.778707	NS	-0.72604	-0.733211	1.8461
AC068631.2	0.436621	NS	NS	NS	NS	NS	NS
SH3D21	0.436349	0.963803	1.27969	0.93571	NS	0.716722	NS
ALPK3	0.435462	NS	0.772513	NS	-1.57696	-1.9996	NS
FNDC3B	0.43538	0.59923	0.522214	0.780727	0.906231	0.800603	0.840453
BRCA2	0.433006	1.14735	1.03798	1.31514	1.58754	1.33856	2.01589
PGP	0.432522	0.350087	NS	0.674287	NS	0.549215	0.787456
FBL	0.43117	0.581687	0.60395	0.522219	1.54812	2.02661	1.85216
CPOX	0.431133	1.38017	0.524898	1.05297	1.44988	1.66039	0.987957
RRBP1	0.430308	0.296678	0.914378	0.703423	NS	NS	1.13225
CTNNAL1	0.429797	-1.14661	-1.07083	-1.44337	-1.0961	-0.874359	-1.40256
FAM83H	0.429401	0.748796	1.19748	1.70789	1.8005	1.7408	3.23167
CDK2AP2	0.429367	NS	NS	0.836914	-0.445288	NS	NS
SEC24D	0.428686	0.912234	1.1638	1.1073	NS	NS	NS
MTHFD1	0.428402	0.551966	0.78508	0.978069	0.95904	0.927606	1.46807
IFI30	0.426771	NS	NS	NS	-0.876672	-0.970635	NS
ALG12	0.426321	NS	NS	NS	NS	NS	NS
ALG2	0.425884	NS	NS	NS	NS	-0.352495	NS
NCR3LG1	0.425336	NS	NS	NS	NS	NS	NS
MAPK8IP1	0.425268	NS	NS	NS	NS	NS	NS
MME	0.422773	-1.99653	-2.47194	-2.57229	NS	NS	NS
C8orf4	0.422309	NS	NS	NS	-1.92281	-2.56281	NS
CARS2	0.420642	NS	NS	NS	NS	NS	NS
NTMT1	0.418633	0.708495	1.00178	0.925327	0.650333	0.772728	NS
HSD17B12	0.418468	NS	NS	-0.449793	NS	NS	NS
FARSA	0.417944	0.445751	0.486977	0.669659	0.770564	1.0191	1.00477
SPINT2	0.417787	0.828937	0.955758	1.19778	1.42469	1.35845	1.49681
CEBPB	0.416623	NS	NS	NS	NS	-0.728453	NS
RBM47	0.416341	0.286288	NS	NS	-0.778096	-0.860539	NS
MAPK6	0.414078	0.530557	1.11641	0.743766	1.75805	1.30232	1.30158
SUSD1	0.413933	NS	NS	NS	-0.548288	-0.755913	NS
ELOVL1	0.413026	NS	NS	NS	NS	NS	NS
DNAJC3	0.411675	0.371486	0.658472	0.60524	NS	-0.524748	NS
PKP2	0.411155	1.25732	2.1944	1.7591	2.17484	1.8221	3.93134
GNAI1	0.408576	NS	-0.574385	NS	0.741722	0.611152	NS
CASP6	0.407455	1.08571	1.05355	0.841197	0.530276	0.640099	NS
PGAM1	0.406942	0.603248	0.614092	0.750328	1.42384	1.26426	NS
H6PD	0.40659	NS	NS	NS	NS	NS	NS
MAP7	0.40641	0.592639	0.982581	NS	1.00189	1.19428	1.6659
BAHCC1	0.405587	NS	NS	NS	NS	NS	NS
AP5B1	0.405348	-0.398463	-0.345377	NS	NS	NS	0.799581
MAGED1	0.403808	0.868935	1.03889	1.38073	0.862529	1.05912	0.996464
TBC1D4	0.40291	-0.723813	-0.958431	-1.0857	NS	NS	NS
AHDC1	0.402433	NS	0.471703	0.897304	0.999728	1.10907	1.02048
RRP7A	0.400881	NS	NS	NS	NS	0.630704	NS
AC073610.2	0.400711	NS	NS	NS	NS	NS	NS
TUBA4A	0.400627	0.634498	1.52214	1.19967	1.40994	NS	NS
GAR1	0.399649	0.434579	0.776497	1.01055	0.585954	0.613071	1.32734
P4HA2	0.398757	NS	NS	0.748154	NS	NS	NS
ECHS1	0.397935	0.543968	0.400527	0.503795	0.392896	NS	NS
SOX4	0.397273	1.26146	1.65579	2.00019	1.74495	2.40173	1.29548
RPLP0	0.394922	0.662238	NS	NS	0.995932	0.879487	NS
OSTC	0.394254	1.03097	1.0871	0.52565	0.647481	0.566415	NS
MTUS1	0.394175	NS	NS	NS	-0.772674	-0.686926	NS
TMEM245	0.394107	-0.549271	-0.869214	-0.893257	-0.95869	-0.805838	NS
HIF1A	0.393291	0.951852	1.11702	1.18116	1.0513	0.904881	1.11792
SLC30A7	0.393229	0.564094	0.872691	0.744212	NS	NS	NS
CPM	0.39281	-0.658661	-1.40337	NS	-2.53083	-3.00507	NS
AP1S1	0.39228	1.24526	1.0166	1.25435	1.03244	1.20866	1.17276
DAD1	0.391903	0.358253	NS	NS	NS	NS	NS
IPO4	0.391656	1.01965	1.32197	1.60598	1.03662	1.12271	2.03979
GRHL2	0.391012	0.766343	NS	0.840981	1.7148	1.65827	2.19218
ASRGL1	0.389923	NS	NS	NS	NS	-1.93657	-1.35349
CTTN	0.386241	0.531518	1.0378	0.957525	NS	NS	1.14594
PACSIN2	0.382836	-0.362323	NS	NS	-0.616488	-0.755772	NS
MBOAT7	0.382676	NS	NS	1.01104	0.680283	0.582832	1.82657
B3GAT3	0.382581	0.477849	0.588289	0.775464	NS	0.627593	0.813433
SLC33A1	0.382401	0.526964	0.479118	0.509678	1.0025	0.749697	NS
ARHGAP33	0.382071	0.603187	NS	0.86668	1.01859	1.20382	NS
NFIX	0.381801	-1.15181	-1.64566	-1.69221	-1.17265	-1.29541	NS
SSR4	0.381272	1.34139	1.18926	0.974392	NS	NS	NS
ZDHHC3	0.3812	-0.688087	-0.580006	-0.892752	NS	-0.758195	NS
JMJD7	0.38044	NS	NS	NS	1.21949	1.04689	NS
GYG2	0.379144	1.69861	2.50051	2.67834	1.99986	1.17932	2.14329
THBS1	0.378882	-0.83087	NS	NS	-1.22825	-1.73029	NS
ADSS	0.378795	0.654069	0.924745	0.495904	0.836918	0.955475	0.528944
ATP8B1	0.377692	0.524226	1.30102	NS	1.04996	0.765435	1.63182
NOL4L	0.377271	NS	0.488431	NS	NS	NS	NS
ADK	0.376694	0.73574	NS	0.818442	NS	NS	NS
NFE2L3	0.376338	1.54673	1.18166	2.09535	1.58412	2.03354	1.19117
SNX25	0.375562	-0.929947	-1.49947	-1.73268	-2.06127	-2.15057	-1.19893
MESD	0.375297	NS	0.608857	0.424925	0.383843	0.555052	NS
RENBP	0.375295	-0.785267	NS	-0.892384	-0.878466	-1.06041	-1.07069
PCBD1	0.374022	NS	NS	NS	NS	-0.402753	NS
DECR1	0.37343	NS	NS	NS	-0.391038	NS	NS
RDH10	0.372716	0.756079	1.91955	1.17992	1.04373	0.814675	NS
NFATC4	0.372566	0.714061	0.750153	0.86108	NS	NS	NS
PAFAH1B3	0.371842	1.60782	2.3001	2.16025	2.36226	2.71655	2.17919
NAPSA	0.371412	NS	-1.3151	NS	-3.00462	-5.03386	-3.62354
MVD	0.370761	-0.52428	NS	NS	NS	NS	NS
SLC5A6	0.370567	0.906334	1.15795	1.46297	1.66167	1.72582	3.43411
REEP6	0.369436	1.58974	2.03644	2.90795	1.07342	1.17304	2.26326
EIF4A1	0.368284	NS	NS	NS	NS	NS	NS
COPZ1	0.366931	0.342233	NS	NS	NS	0.339285	NS
LRIG1	0.366765	-0.519066	-0.500683	-0.948601	-0.659527	NS	NS
SLC9A3R1	0.365201	0.57192	1.46929	1.29441	2.34071	2.41361	2.59273
ACSS2	0.365185	-0.525182	-0.912539	NS	-0.947885	-0.763114	-0.723114
ACO1	0.363988	NS	NS	NS	-0.539657	NS	NS
PAFAH2	0.362557	NS	NS	NS	-0.706428	-0.526028	NS
ALG3	0.362359	0.666157	1.09371	1.56672	2.1149	1.89477	2.62638
ALAD	0.362192	-0.400884	NS	-0.313684	-0.645756	-0.79131	NS
TSTA3	0.362057	1.15303	1.43311	1.59472	0.852266	0.591852	1.48802
INCENP	0.360579	1.15941	1.2278	1.51663	1.795	2.2913	2.4449
GORASP2	0.358716	0.64641	0.898593	0.928304	0.54047	0.517207	1.02959
MPI	0.357841	0.349086	0.488354	0.689892	0.615734	0.615115	NS
LDLRAP1	0.356799	NS	NS	NS	NS	NS	NS
TMED3	0.355747	1.14495	1.27186	1.32591	0.893192	1.13899	1.16185
ATP13A2	0.355484	0.292924	0.563813	0.870163	0.55019	NS	1.35204
HIP1R	0.355137	NS	NS	0.489922	NS	NS	NS
TMED2	0.354527	0.857224	0.810945	0.648618	0.69862	0.614633	NS
IKBKE	0.354227	1.08604	1.34024	1.37639	1.62899	1.57716	1.43513
KNOP1	0.35388	1.03645	1.1906	1.40751	1.46951	1.49604	1.42135
BCKDHB	0.353575	NS	NS	NS	NS	NS	NS
CIAPIN1	0.353197	0.304649	0.3361	NS	0.477483	0.326083	NS
ARSA	0.352173	NS	NS	0.673349	NS	NS	NS
SND1	0.351139	0.559415	0.573076	0.829675	0.546042	0.451729	1.0779
IGF2R	0.351035	NS	NS	NS	NS	NS	NS
MAP2K3	0.350751	-0.549069	NS	NS	-0.7088	-1.07042	NS
ARFGAP3	0.349793	0.243558	0.679654	0.448532	NS	NS	NS
HDLBP	0.349675	0.411682	0.821044	0.910937	0.53517	0.402888	1.04548
USP20	0.34881	NS	NS	NS	NS	NS	NS
PPP1R10	0.347415	-0.385764	NS	NS	NS	NS	NS
TMEM208	0.347273	0.634792	0.722235	0.61825	0.383692	NS	NS
RRP12	0.347007	NS	0.817558	1.21581	NS	NS	1.20682
FRAS1	0.346112	-1.54443	-1.96811	-2.2182	NS	NS	NS
DPY19L1	0.345865	0.656262	1.41384	1.80688	NS	NS	NS
SLC38A10	0.34486	NS	0.588489	0.753899	NS	NS	NS
FBXL19	0.344388	0.789515	1.09091	1.68802	1.41652	1.66129	2.09302
UPRT	0.344073	NS	NS	-0.288187	-0.477701	-0.579397	NS
HSP90AB1	0.342952	0.515645	0.731508	0.917992	0.797118	0.873296	0.999615
HID1	0.342107	NS	1.24394	1.08259	-1.06566	-1.21746	NS
SMPD2	0.34123	NS	NS	NS	NS	NS	NS
TMEM53	0.34041	NS	NS	NS	-0.668739	-0.862283	NS
NONO	0.33894	0.61026	0.802434	0.697557	0.774747	0.915203	0.855356
TTC38	0.338496	NS	NS	NS	-0.37523	-0.655975	NS
GRINA	0.338196	NS	NS	0.479728	NS	NS	NS
TMEM120A	0.33792	NS	NS	0.539312	NS	NS	NS
KDELR2	0.337796	0.581889	1.16097	1.23853	0.676667	0.523084	NS
NSD2	0.337468	0.815086	0.585119	0.971941	1.31722	1.55145	1.63432
TBL2	0.337411	0.77954	0.943369	0.82855	0.585953	0.624784	NS
PGD	0.337275	0.725176	0.842665	0.92793	1.02057	1.26534	2.7438
PRKCSH	0.336531	NS	0.353893	0.609104	0.575279	0.722988	1.02213
IL1RN	0.336441	NS	NS	NS	1.61812	NS	NS
PPIB	0.336384	0.645453	0.918682	0.886131	0.600114	NS	0.838882
SYVN1	0.336251	0.38368	0.644188	0.978826	NS	NS	1.0443
WWC1	0.335819	-0.663734	-0.966696	-0.515178	-1.56994	-1.93392	NS
GNG10	0.335273	NS	NS	NS	NS	NS	NS
KPNA2	0.334985	1.80909	2.25587	2.23299	2.42521	2.57047	3.07781
PCCB	0.334217	0.745591	NS	0.698748	1.16175	1.00709	1.02993
UBFD1	0.334113	0.739693	0.971616	1.40114	0.764373	0.788274	0.942315
ANO10	0.333409	NS	NS	0.292375	NS	-0.328368	NS
SNRPD1	0.332167	0.822779	0.907226	0.626817	1.48211	1.27976	1.21311
FUT8	0.331634	1.52063	1.30528	1.84394	0.661351	1.28117	NS
R3HDM4	0.331357	0.403874	0.710765	1.0501	NS	0.36943	0.915993
PGM2	0.33111	NS	0.504366	NS	1.79282	1.4008	0.841171
TM9SF4	0.330812	0.324125	0.528876	0.825263	0.780578	1.15846	0.923883
URB1	0.329619	0.977855	0.924643	1.78363	1.18557	1.15252	1.41713
TAF1D	0.328589	0.732379	1.06531	0.788869	0.501611	0.88569	1.04202
SORL1	0.32795	0.802766	NS	1.01748	1.09898	0.745285	NS
SMIM20	0.326618	0.450741	NS	NS	NS	NS	NS
CANX	0.326304	0.53761	0.563058	0.592857	NS	NS	NS
SMARCA4	0.326264	0.362458	NS	0.642311	0.63727	1.05498	0.992245
SEC61A1	0.325459	0.558001	0.819472	1.05675	0.782713	0.626164	1.11204
MYBBP1A	0.325411	0.36303	0.626028	0.81656	0.585324	0.945356	1.28212
IGSF8	0.325385	0.374392	NS	0.424876	0.50465	0.584805	NS
EEF1G	0.324294	NS	NS	NS	NS	0.724637	NS
HM13	0.323457	0.691391	0.899154	1.16584	0.815404	0.796002	0.93733
ALG5	0.32256	0.367029	NS	NS	-0.353168	-0.526289	-1.07716
PHB	0.322362	0.5675	0.610732	0.574172	0.538623	0.629039	NS
SLC39A7	0.321667	0.554876	0.888635	1.24434	NS	0.481768	NS
GPI	0.319996	0.976754	1.15436	1.41682	1.80742	1.71036	2.05913
SRC	0.319485	0.27098	0.782005	0.434493	0.741128	0.735811	1.15975
TAF10	0.31933	0.307342	0.490023	0.499307	NS	NS	NS
LPCAT3	0.318932	-1.0069	-1.0032	-1.03834	NS	NS	NS
ADAM15	0.317863	0.893849	1.40102	1.32755	NS	NS	NS
KMT5C	0.31766	NS	NS	NS	1.1704	1.04946	2.12051
CD44	0.316918	-0.413148	-0.955123	-0.636304	NS	NS	NS
CASK	0.315988	0.773394	0.886389	0.644718	1.03427	1.23455	NS
FAM213A	0.314953	0.458755	0.602125	0.875002	1.47414	1.10009	1.30572
CHST10	0.314347	NS	NS	NS	NS	NS	NS
CLINT1	0.313528	0.330987	NS	0.405302	NS	-0.269433	NS
SEC23B	0.310788	0.347744	NS	NS	NS	NS	NS
ANXA4	0.310458	NS	NS	NS	-0.466819	-0.689821	NS
GATA6	0.310229	-1.85987	-1.45378	-2.37462	-2.22113	-2.65168	NS
ST6GALNAC4	0.309952	NS	NS	NS	-0.847906	-1.16509	NS
IDE	0.308331	0.734922	0.997012	0.916469	0.539553	0.373413	0.925267
PCBP4	0.308184	NS	NS	NS	NS	NS	-0.944784
NACC1	0.307798	0.522464	0.711656	1.15202	0.801799	0.936696	1.65222
GNL3	0.307089	0.912318	1.08715	1.11961	0.641603	0.691085	0.982071
TTYH3	0.306812	0.942955	1.7834	2.2596	1.79403	1.19259	1.72449
TSPAN6	0.305621	1.19955	1.40552	1.17166	1.01236	1.4925	NS
RNASEH2A	0.305588	1.36424	1.18675	1.34459	2.14558	2.43337	1.84205
PATZ1	0.304168	0.543744	0.398732	0.558053	0.729678	0.707798	NS
AASDHPPT	0.30376	0.602308	0.403352	0.462726	0.526388	0.593182	0.622776
FLNB	0.302906	NS	NS	NS	NS	NS	NS
LARP1	0.300388	0.502707	0.586382	1.05538	0.452423	0.64211	1.11527
AGPAT2	0.299528	NS	NS	NS	-0.785156	-1.13391	NS
GART	0.297776	0.937384	0.873302	1.1214	1.208	1.38235	1.16363
TRAM1	0.295394	NS	NS	NS	-0.693327	-0.934123	NS
HDGF	0.295266	0.993818	1.15724	1.10294	1.40896	1.2152	1.56132
ASXL1	0.295204	NS	NS	NS	NS	NS	NS
AL672142.1	0.29417	NS	NS	NS	NS	NS	NS
ACCS	0.294159	NS	NS	NS	-0.899635	-0.855518	NS
JPT2	0.291176	0.836212	1.0602	1.17599	1.48537	1.20689	1.24634
RUSC1	0.289272	0.970781	1.22323	1.22233	1.20634	1.09697	1.30365
TGIF2-C20orf24	0.289215	NS	NS	NS	NS	1.69554	NS
SLC44A1	0.288044	NS	0.807229	NS	1.10049	1.13159	NS
MRPL14	0.287219	NS	-0.566675	NS	-0.518297	-0.475587	NS
ZMIZ2	0.285411	0.254265	0.609673	1.31868	NS	NS	NS
TRAF4	0.284417	1.03511	0.868333	1.19667	0.933136	0.830725	1.48584
AMZ2	0.284052	0.704541	0.710884	0.605308	0.84672	0.711904	NS
SLC35B1	0.284045	0.7132	0.87339	0.937562	0.464085	0.46338	0.892245
CCT3	0.283557	1.39408	1.5445	1.41655	1.42081	1.37365	1.67316
SGSM2	0.28249	-0.31961	NS	NS	-0.551554	-0.526838	NS
SRSF9	0.280961	0.523725	0.374474	0.317946	0.884348	0.957603	1.08983
SH3GL1	0.280913	NS	0.713001	0.854423	1.06928	0.880118	1.30654
CLTA	0.280102	NS	NS	NS	NS	0.331366	NS
PRR13	0.279698	NS	NS	NS	-0.398141	NS	NS
DFFA	0.278911	0.320428	NS	0.476124	NS	0.542917	NS
PNKD	0.278446	NS	NS	NS	-0.689123	-0.942141	NS
PRMT5	0.277085	0.82203	0.701014	0.813745	0.887067	0.877822	NS
SEMA4D	0.275833	0.457648	NS	NS	NS	NS	NS
FAT1	0.275164	1.59901	1.94775	1.59607	1.7484	1.75086	1.72656
PDLIM5	0.274075	0.500515	0.877267	0.45296	NS	NS	1.1354
STAP2	0.273871	0.753663	1.08908	1.10776	1.78656	1.79554	1.66182
TEAD3	0.271949	NS	NS	0.512221	0.648973	0.632604	1.31468
TRAP1	0.27129	0.983989	1.05536	1.19395	1.26797	1.37814	1.55824
RAB3D	0.270453	0.428506	NS	0.467741	0.655255	0.754412	NS
UBALD2	0.26985	0.411211	0.431969	0.567599	0.899158	0.995717	1.34232
CARHSP1	0.269377	NS	NS	NS	NS	NS	NS
NME1-NME2	0.268281	1.1644	1.26027	0.932894	1.41032	1.90958	1.84864
ATP5G2	0.267058	0.408141	NS	NS	0.398967	0.539513	NS
FAM160B2	0.266509	NS	0.301697	NS	NS	NS	NS
POLR2G	0.265214	0.554902	NS	NS	0.601448	0.782651	NS
MOGS	0.262255	0.451285	0.477417	0.8312	0.795372	1.04858	1.3804
STRADA	0.261839	NS	NS	0.455472	0.322489	NS	NS
TRIP6	0.259282	0.403412	NS	0.684079	0.697191	0.655012	NS
SURF4	0.258987	0.543574	0.658233	0.667424	NS	NS	0.771664
SSH3	0.258093	NS	0.606119	0.790835	NS	NS	1.38854
STT3B	0.257318	0.253962	0.279541	NS	NS	NS	NS
SSR2	0.25709	0.595936	0.655341	NS	NS	NS	NS
LSM12	0.255932	0.705224	0.707879	0.801855	1.02761	1.10221	1.30951
RDH5	0.255771	NS	1.24413	NS	-0.721452	NS	-1.35373
ILF3	0.255251	0.257643	NS	0.41716	0.750578	0.960515	0.84722
RACK1	0.255146	0.469001	NS	NS	NS	NS	NS
PRDX4	0.254533	1.62261	1.56981	1.15954	1.20996	0.874937	NS
STT3A	0.253836	0.660244	1.01008	1.06498	0.60428	0.744737	1.3358
KDELR1	0.252532	0.353908	0.57052	1.00691	0.432216	0.608535	1.12221
ALDOA	0.252124	1.19409	1.16394	1.53702	1.28522	1.24262	1.36451
ATP11B	0.25176	NS	NS	NS	1.71543	1.47991	1.53906
DCUN1D3	0.247387	-0.454593	NS	NS	NS	-1.47701	NS
IRAK1	0.247191	1.06802	1.37732	1.41082	1.42416	1.2564	1.61679
ZBTB7B	0.24713	0.376659	0.650692	1.02545	0.480263	NS	1.20735
HDAC1	0.245591	0.726708	0.9458	0.629342	1.18223	1.13818	1.45798
HNRNPA3	0.242498	NS	NS	NS	0.610927	0.591906	0.841167
DDX21	0.242051	NS	0.654173	NS	NS	NS	NS
ATP6AP1	0.241343	NS	NS	NS	NS	NS	NS
EIF4G1	0.238646	NS	0.52257	0.851818	1.31719	1.10695	1.84108
XPNPEP1	0.237818	0.324436	0.698744	0.480088	0.617925	0.560348	NS
ATP6V0A1	0.235447	-0.496136	-0.579172	NS	-0.692026	-0.803963	NS
GANAB	0.234879	0.403815	0.432355	0.664019	0.747245	0.837391	1.1361
CPD	0.230505	1.69469	1.56542	1.76601	0.538656	0.610924	NS
CAPRIN1	0.230257	0.534593	0.630608	0.568518	0.59437	0.687711	NS
PCNX3	0.230049	0.385731	0.389588	0.806333	0.695652	0.736325	1.32343
CLIC1	0.228393	0.387434	0.676755	NS	NS	NS	NS
RPL12	0.227915	0.637324	0.574389	NS	NS	NS	NS
GNS	0.226916	NS	NS	NS	-0.718452	-0.693751	NS
UQCRC1	0.226094	0.245239	NS	0.390136	0.580259	0.577152	NS
EIF4B	0.221209	NS	NS	NS	NS	NS	NS
KHSRP	0.221182	NS	NS	0.481508	0.808561	1.15562	1.23755
PREP	0.220883	NS	NS	NS	0.753385	0.937182	0.836258
ADSL	0.214665	0.755478	0.449002	NS	0.914641	0.859007	NS
ABCB6	0.211621	1.79633	1.91822	1.53022	2.33585	1.90576	2.48371
MIDN	0.211617	NS	NS	NS	NS	-0.989726	NS
MPND	0.210919	NS	NS	NS	NS	NS	NS
RIPK3	0.210715	NS	NS	NS	-0.922638	-1.20078	-1.22582
KDM5B	0.20897	0.942628	1.15194	1.09073	1.56471	1.28695	1.72362
MRPL10	0.20837	0.420243	0.583376	0.61909	0.369138	0.390947	NS
AP1B1	0.207864	NS	NS	0.551224	0.475825	NS	0.862501
NUFIP2	0.202424	0.333931	0.382111	0.397937	0.42188	NS	NS
SDF4	0.200421	0.254866	0.489632	0.524274	NS	0.476804	NS
CERS2	0.19538	NS	NS	NS	-0.426987	-0.630687	NS
PRRC2A	0.19094	0.275074	NS	0.840756	0.553647	0.69973	1.08118
NAGA	0.190765	NS	NS	NS	NS	NS	NS
MARK2	0.190138	0.30553	0.518038	0.750923	0.728316	0.66541	1.59941
CHD4	0.189779	0.295374	0.389927	0.564059	0.549675	0.527335	NS
RPS19	0.189522	0.664061	NS	NS	0.800296	0.944778	NS
PCGF2	0.187141	NS	NS	0.458925	NS	0.418795	NS
TSC22D4	0.186015	NS	NS	0.406096	NS	NS	NS
ATP5A1	0.183588	NS	NS	NS	0.49405	0.304716	NS
SUCLG2	0.182536	NS	NS	NS	-0.722867	-0.587274	NS
FAM50A	0.179306	NS	0.48643	0.662698	NS	NS	NS
ERP29	0.176441	NS	NS	NS	NS	NS	NS
YWHAE	0.175032	NS	NS	NS	NS	0.385278	NS
CSNK2A3	0.164856	NS	NS	NS	1.10094	1.01887	NS
EIF3A	0.156646	NS	0.46187	NS	NS	0.300848	NS
CAPN1	0.129117	0.273423	0.684171	0.674671	0.832759	0.772604	1.33093
SETD2	-0.125351	-0.234038	NS	NS	-0.35809	NS	NS
NIPBL	-0.147635	NS	NS	NS	0.647952	0.647296	NS
PUM2	-0.156009	NS	NS	NS	0.481975	0.448029	NS
VPS4B	-0.157185	NS	NS	NS	0.644144	0.408373	NS
RIOK3	-0.160016	NS	NS	NS	1.12277	NS	NS
TRAFD1	-0.165063	NS	NS	NS	NS	NS	NS
USP7	-0.166101	NS	NS	NS	0.51801	0.532314	0.691081
VPS54	-0.166611	NS	NS	NS	NS	NS	NS
UBB	-0.172428	NS	NS	-0.636456	-0.473365	-0.546452	NS
ING4	-0.182877	NS	NS	-0.793113	NS	NS	NS
RNF20	-0.184026	NS	NS	NS	NS	0.388265	NS
TRAPPC8	-0.185215	NS	NS	NS	NS	NS	NS
SFXN1	-0.18686	1.47241	1.30315	1.87247	1.96742	1.76381	1.75777
SPAG9	-0.187115	NS	NS	NS	NS	NS	NS
LRCH3	-0.188589	NS	NS	NS	0.561968	0.611871	0.724951
NBR1	-0.189511	NS	NS	NS	NS	NS	NS
VCPIP1	-0.190942	0.37531	NS	NS	NS	NS	NS
ROCK1	-0.191072	-0.293216	NS	NS	NS	-0.401465	NS
NFKB1	-0.192346	NS	NS	NS	NS	NS	NS
LTN1	-0.193655	0.576085	NS	0.401319	NS	NS	NS
BOD1L1	-0.193686	NS	NS	NS	NS	NS	NS
RAB18	-0.196201	NS	NS	NS	NS	0.438706	NS
PRPF3	-0.199461	0.90348	0.599208	0.572753	0.637347	0.612803	NS
CLPX	-0.199711	NS	NS	NS	0.327311	0.263561	0.675379
GAB1	-0.202304	-1.09871	-1.28486	-1.52003	-1.20441	-0.687281	NS
FAM208A	-0.20335	NS	NS	NS	NS	NS	NS
CRLF3	-0.203856	NS	NS	NS	NS	NS	NS
RFC1	-0.203873	NS	NS	NS	NS	NS	NS
MPP5	-0.206005	-0.462646	-0.41703	-0.438806	-0.762551	-0.793126	NS
HACE1	-0.208275	NS	-0.335092	NS	NS	NS	NS
TACC1	-0.209651	-1.50096	-1.72979	-2.04099	-1.86601	-1.79167	NS
ELP2	-0.209931	NS	NS	NS	NS	NS	NS
ZMYND11	-0.210461	-0.342636	NS	-0.55387	-0.554791	-0.397342	-0.726502
SCAF11	-0.210836	NS	NS	NS	NS	NS	NS
ZNF622	-0.211834	0.435383	0.749608	0.801047	0.662849	0.510531	NS
NAPA	-0.211882	-0.352509	-0.538814	-0.367016	NS	-0.462847	NS
ZRANB1	-0.213044	-0.230529	NS	NS	NS	NS	NS
ATP2B1	-0.214684	NS	NS	NS	NS	0.654683	1.29717
UBE3A	-0.215906	NS	NS	NS	0.42147	0.352518	NS
FEM1B	-0.216883	NS	NS	NS	0.663454	0.289728	NS
TBK1	-0.217776	0.209602	0.518531	NS	NS	NS	NS
TJP1	-0.218367	-1.01901	NS	-0.598473	-0.9118	-1.05021	NS
STAG1	-0.219703	NS	NS	NS	0.629198	NS	NS
FBXO3	-0.219921	NS	NS	-0.449017	NS	NS	NS
USP25	-0.221321	NS	-0.455041	NS	-0.836612	-0.563333	NS
FGFR1OP2	-0.221713	NS	-0.33006	-0.555521	NS	NS	NS
NCOA1	-0.222359	-0.489187	-0.51494	NS	NS	-0.366912	NS
ITPR1	-0.223708	NS	-0.904181	NS	-1.60196	-1.79583	-1.59364
AGL	-0.225357	0.34778	NS	NS	0.544612	NS	NS
APPL2	-0.225926	NS	NS	NS	0.628633	NS	NS
RB1CC1	-0.226468	NS	NS	NS	NS	NS	NS
MAF1	-0.229789	NS	NS	NS	NS	0.326044	NS
USP33	-0.230552	NS	NS	-0.365158	NS	-0.452769	NS
ARHGAP27	-0.232232	-0.334084	NS	NS	NS	NS	NS
RNF13	-0.232656	-0.405723	-0.709842	-0.973125	NS	-0.456688	-1.01234
ZFYVE9	-0.23332	-1.11383	-0.882709	-1.15072	NS	-0.624905	NS
KCTD3	-0.233343	NS	NS	NS	0.50104	0.555615	0.45223
DENND5A	-0.235001	-0.494395	-0.785465	-0.568302	-0.780661	-0.690416	NS
TRIM65	-0.235255	0.258963	0.291275	0.525969	0.413538	0.567677	NS
NISCH	-0.235527	-0.633237	-0.826986	-0.519243	-0.850012	-0.734134	NS
LIMD1	-0.238492	-1.13774	-1.60844	-1.42502	-1.7006	-1.8155	-1.34455
ITPR2	-0.239055	0.503995	NS	NS	-0.706027	NS	NS
TBC1D23	-0.240209	0.332242	NS	NS	0.648534	0.496651	NS
USP40	-0.241375	NS	NS	NS	NS	-0.588778	NS
KBTBD2	-0.241981	-0.324848	NS	NS	NS	-0.308244	NS
AHCTF1	-0.242351	0.574879	0.645546	0.619139	0.772377	0.728084	0.928959
PDE3B	-0.243205	-0.611017	-1.02291	-1.47866	-1.14884	-0.874883	-1.4655
GCDH	-0.243416	0.307023	NS	NS	NS	0.528784	NS
QKI	-0.243465	-1.00772	-1.26717	-1.35814	-1.12517	-0.776531	NS
FRYL	-0.243803	NS	-0.421814	NS	-0.48313	-0.505272	NS
PHLDB2	-0.243913	-1.09098	-1.12412	-1.03753	NS	NS	NS
HDAC5	-0.243959	-0.530229	-0.603307	NS	NS	NS	NS
ARGLU1	-0.244149	-0.382301	-0.654183	-0.895661	NS	-0.580891	NS
FLT4	-0.244298	-1.61306	-0.986786	-1.03523	-2.22603	-2.06238	-1.54929
STAG2	-0.246742	0.249142	NS	NS	NS	0.551366	NS
RPA2	-0.247019	0.501628	0.34509	NS	NS	0.416878	NS
FBXO8	-0.247944	NS	NS	-0.652595	-0.470196	-0.476819	NS
DCAF6	-0.247957	NS	NS	NS	0.5298	NS	NS
DICER1	-0.248343	NS	NS	-0.455424	NS	NS	0.502869
HERC4	-0.248741	0.350032	0.366194	NS	NS	NS	NS
HIPK3	-0.249015	-0.467746	-0.432422	-0.633234	-0.49848	-0.73689	NS
IL6ST	-0.249117	-0.427562	-0.642955	-0.924547	-1.62828	-1.93329	NS
CDK17	-0.249355	-0.346857	NS	-0.518041	NS	-0.515676	NS
HCFC2	-0.250321	NS	NS	-1.0717	-0.689336	-0.653621	-1.10623
EPB41L4A	-0.251348	-0.64014	-0.97956	-0.906855	-1.16956	-1.93552	NS
ETAA1	-0.251965	0.376138	NS	NS	0.539885	0.693507	NS
KRIT1	-0.253706	0.282593	NS	NS	0.751239	0.410983	NS
NRF1	-0.254023	NS	NS	-0.227083	NS	NS	NS
GINM1	-0.256096	-0.332819	NS	-0.588299	NS	NS	NS
RIPK2	-0.256584	NS	NS	0.717692	NS	NS	NS
AKTIP	-0.257425	-0.262414	NS	-0.426851	-0.800561	-0.875637	NS
ARRB1	-0.257677	-1.28483	-1.53393	-1.29354	-2.86389	-2.97258	-1.81136
CCNDBP1	-0.258356	NS	NS	-0.594078	-0.417958	-0.632819	-0.743495
GPBP1	-0.258645	0.203741	NS	NS	NS	NS	NS
CLK1	-0.259299	NS	NS	NS	NS	-0.725757	NS
GPD2	-0.260121	0.535743	0.820726	0.637045	0.95907	0.601755	NS
GPRC5A	-0.260643	-1.86923	NS	-0.819669	-2.52554	-3.2512	NS
PRDM6	-0.260669	-0.599174	NS	-1.01252	-1.58107	-1.22001	-1.87762
NKAP	-0.260854	NS	NS	NS	NS	NS	NS
RNF150	-0.261571	NS	NS	NS	NS	NS	NS
SLC25A28	-0.262812	-0.397626	-0.329488	NS	NS	NS	NS
PPP1R12A	-0.263513	NS	NS	NS	NS	NS	NS
NOL8	-0.264312	0.347079	NS	0.482706	0.519669	0.880126	0.560675
NEDD4L	-0.264958	-0.939549	-1.40237	-1.07737	-0.914605	-1.06982	NS
CAMKK2	-0.266067	-0.336334	NS	NS	NS	NS	NS
REV1	-0.266838	NS	-0.381538	-0.431326	NS	NS	NS
USP24	-0.267928	0.337909	NS	NS	NS	NS	NS
NIN	-0.269717	NS	NS	NS	NS	0.508207	NS
ARHGAP21	-0.270047	-0.341432	NS	NS	NS	NS	NS
TTC28	-0.270746	-1.13352	-1.09175	-1.27532	-1.26278	-1.00348	-1.31976
DMXL1	-0.271616	NS	-0.593842	-0.542053	-0.620026	-0.897346	NS
PIAS1	-0.272129	-0.661064	-0.854838	-0.905656	-0.620107	-0.630525	NS
TADA1	-0.272218	0.751125	0.736315	NS	0.895985	0.693275	NS
CDK19	-0.274565	NS	NS	NS	NS	0.432368	NS
FBXO44	-0.275321	NS	NS	NS	NS	NS	NS
PTPRM	-0.275448	-1.42502	-0.939664	-1.24115	-2.0505	-2.24526	NS
ZDHHC17	-0.275941	NS	NS	-0.312868	NS	-0.289013	NS
KRR1	-0.276579	NS	NS	NS	NS	0.452846	NS
PRPF38A	-0.276626	NS	NS	NS	NS	NS	NS
MARF1	-0.27714	NS	NS	NS	NS	NS	NS
FBXO25	-0.277237	-0.46158	NS	-0.568965	-0.513099	-0.463237	NS
CLIP1	-0.27899	NS	NS	NS	NS	NS	1.24016
BRD7	-0.279343	NS	NS	NS	NS	NS	NS
LRRC57	-0.280126	-0.410843	NS	-0.40998	NS	NS	NS
GTF3C3	-0.280217	0.524391	0.478332	0.498532	1.00742	1.00282	0.892009
WDR19	-0.280402	-0.563858	-0.84542	-0.863746	-0.828363	-0.682423	-1.00989
P2RX4	-0.280693	NS	NS	NS	NS	-0.421283	NS
MAGI1	-0.28087	-1.18136	-1.19503	-1.28023	-1.77166	-1.78768	NS
KIAA2026	-0.281084	NS	NS	NS	NS	NS	NS
ZMYM1	-0.281586	0.798079	0.472757	0.565459	0.669667	0.689509	NS
ZNF583	-0.285267	-0.50281	NS	-0.683231	-0.800635	-0.821826	-1.02367
WDR48	-0.285386	NS	NS	NS	-0.400957	-0.348159	NS
FRMD4A	-0.286835	-0.890784	-1.27441	-1.21771	NS	-0.877369	NS
SSBP2	-0.287658	-0.511541	-0.8591	-1.02129	NS	-0.545922	NS
EXOSC9	-0.288255	0.22948	NS	NS	NS	NS	NS
COQ8A	-0.288267	NS	NS	NS	NS	NS	NS
PPP2R5C	-0.288391	NS	NS	NS	NS	NS	NS
MPHOSPH9	-0.289836	1.14566	0.63255	0.945405	1.01634	1.31663	1.24031
OSBPL8	-0.290994	NS	NS	NS	NS	NS	NS
KPNA3	-0.29151	-0.320412	-0.278056	-0.502812	NS	NS	NS
ACAP2	-0.291881	NS	NS	NS	1.27719	1.12209	NS
ARRDC4	-0.292149	-0.842348	-0.612387	-1.30303	-0.750346	-0.98354	NS
FAM135A	-0.29221	NS	NS	NS	0.805428	0.666381	1.42695
DOCK8	-0.293223	NS	-1.1784	-0.877876	-1.89137	-1.95363	NS
TAPT1	-0.29382	-0.733243	-1.05311	-1.3014	-1.25654	-1.39102	-1.72829
EZH1	-0.294239	-0.621274	-0.802604	-0.800184	-0.857139	-0.590711	-0.801641
CNTRL	-0.294268	NS	NS	NS	NS	NS	NS
FBXL5	-0.295078	-0.290029	-0.567556	-1.064	-0.818022	-0.811281	-1.13133
TBC1D9	-0.295535	-0.545103	-0.674649	-0.63657	-0.869193	-0.70935	NS
JMY	-0.29565	NS	NS	NS	NS	NS	NS
FAM160B1	-0.296082	NS	NS	NS	-0.429102	-0.377154	NS
TSPAN4	-0.296305	-0.716861	-1.154	-0.956339	-1.8534	-1.81536	-1.4822
POC5	-0.297078	0.773171	0.42935	0.538085	NS	0.352486	NS
KIZ	-0.298271	NS	NS	-0.473062	0.692097	NS	-0.440924
MEAF6	-0.298362	NS	NS	NS	NS	NS	NS
CLIC5	-0.298379	-3.18509	-3.97761	-4.35222	-4.38362	-6.19127	-3.63781
ENPP5	-0.300232	NS	NS	NS	NS	-1.17794	-1.82466
PHACTR2	-0.300629	-1.173	-1.21334	-1.27676	-1.64558	-1.6034	NS
EXO5	-0.300646	0.715487	0.491469	0.406131	0.697034	0.68824	NS
CRBN	-0.300931	-0.398294	-0.70557	-1.28744	-1.11477	-0.945603	-1.57689
EFR3A	-0.301608	0.326489	NS	0.451839	NS	NS	NS
GLS	-0.301717	NS	NS	NS	-0.73498	-0.525899	NS
HSPG2	-0.302387	NS	NS	NS	NS	NS	NS
PAQR3	-0.3024	0.697287	NS	0.662932	0.993234	0.776809	NS
PEAK1	-0.304142	-1.48415	-1.36372	-1.5987	-1.78131	-1.50523	-1.47332
KATNAL1	-0.304468	-0.342593	-0.579747	-0.523921	-0.535214	-0.471911	-1.0993
UTRN	-0.30469	-1.1473	-1.3415	-1.52027	-1.57914	-1.83892	-1.12364
INPP5K	-0.304971	-1.09327	-0.861469	-1.15477	-1.03697	-0.973537	-1.29134
CLASP2	-0.305231	-0.284286	-0.536744	-0.555236	-0.697898	-0.639845	-0.796286
ATP13A3	-0.305579	0.695943	NS	0.474401	1.33647	1.07455	1.42862
AP1AR	-0.305607	0.442808	0.587282	NS	0.437535	0.346878	1.11092
PLXNA4	-0.306222	NS	NS	NS	NS	NS	NS
KIAA0355	-0.307274	-0.751059	-0.507739	-0.659709	-0.793369	-0.941787	NS
ULK2	-0.309098	-0.656704	-1.11677	-0.855264	NS	-0.683385	NS
CEP120	-0.310802	NS	NS	-0.428111	-0.652681	-0.455635	-1.00361
ALDH2	-0.311046	-1.12069	-1.46654	-1.39747	-1.9513	-2.22713	-1.75945
JMJD1C	-0.31123	-0.445944	NS	NS	-0.673264	-1.22467	NS
RAB12	-0.311847	-0.281251	NS	-0.379234	NS	NS	NS
FMR1	-0.312117	NS	NS	NS	NS	NS	NS
TLE4	-0.31495	-0.857866	-0.689787	-1.18019	NS	NS	NS
RBL2	-0.315371	-0.3096	NS	-0.581525	-0.695687	-0.691965	NS
ST3GAL2	-0.315698	-0.334679	NS	NS	-0.705056	-0.480011	NS
EML1	-0.316784	-1.3727	-1.1338	-1.76317	-1.10515	NS	-1.73806
SOS2	-0.316938	NS	-0.333629	-0.330337	-0.372301	NS	NS
ANKRD12	-0.317099	NS	NS	NS	NS	-0.449462	NS
DENND6A	-0.318293	-0.356913	NS	-0.337793	NS	NS	NS
KIF13A	-0.318663	-0.375635	-0.476503	NS	NS	NS	NS
IQSEC1	-0.318728	-0.753284	-0.925108	-0.551813	-1.22379	-1.2456	-0.789755
POU6F1	-0.318891	-0.856414	-0.63662	NS	-1.02593	-0.971752	-1.28561
ARHGAP42	-0.319016	NS	1.1785	NS	-0.639237	NS	NS
MPRIP	-0.319418	-0.7531	-0.57576	NS	-1.16955	-0.998023	NS
PKN2	-0.319579	NS	NS	NS	NS	NS	NS
DENND4A	-0.319989	-0.541186	-0.532322	-0.77994	NS	NS	-0.636354
TOR1AIP1	-0.320438	NS	NS	-0.42601	-0.384721	-0.518305	-0.994868
HERC1	-0.32134	-0.336505	-0.72432	-0.725519	-0.568915	-0.68497	NS
TSPAN15	-0.322814	NS	0.670908	0.477533	-0.924946	-0.959878	NS
MTMR1	-0.323745	0.198257	NS	0.426012	1.20791	1.05327	0.964618
SASS6	-0.324246	1.06758	0.991111	1.41081	1.68554	1.94138	1.88334
PNRC1	-0.324465	-0.588796	-0.536823	-0.783121	NS	-0.74448	NS
FGF7	-0.325094	NS	NS	NS	-1.5678	-1.60902	NS
SBF2	-0.326151	NS	NS	NS	NS	NS	NS
STARD13	-0.326331	-1.7185	-1.73405	-1.91157	-2.02223	-1.91613	NS
CPEB4	-0.327021	NS	-0.485229	-0.435233	-1.04989	-1.42625	-0.641896
TBX4	-0.327128	-1.87063	-2.02423	-2.53931	-2.71706	-3.53906	-3.79054
CREBL2	-0.327247	-0.472561	-0.454251	-0.581979	-0.732772	-0.879877	NS
ATG2B	-0.327768	NS	NS	NS	-0.38371	NS	NS
NAMPT	-0.328769	NS	1.01327	NS	NS	NS	NS
KANSL1L	-0.329288	NS	NS	-0.796796	-0.746955	-1.19636	-1.3615
MAP3K3	-0.329331	-0.92783	-0.989568	-0.981021	-1.301	-1.37672	NS
MIER1	-0.329992	NS	NS	-0.505706	-0.392922	-0.679238	NS
MORC3	-0.330055	NS	NS	-0.291168	NS	NS	NS
HERPUD2	-0.3301	-0.149267	NS	NS	NS	-0.20669	NS
RNF144B	-0.331514	-1.12851	-1.46671	-1.62647	NS	-0.966682	-2.05954
SMARCA2	-0.332441	-0.575087	-0.864844	-0.977172	NS	NS	-1.23754
MED13L	-0.333184	NS	NS	NS	NS	NS	NS
CCDC94	-0.333474	-0.400653	-0.25448	-0.416925	NS	NS	NS
CACNA1C	-0.334469	-0.884771	NS	-0.787429	-0.837765	-1.15716	NS
MAT2B	-0.334613	NS	NS	NS	-0.403021	-0.383056	-1.00349
TNS3	-0.334995	-1.01961	-0.714966	-0.681086	-1.47147	-1.15242	NS
ANKRD29	-0.335397	-1.91474	-2.59535	-2.83411	-1.38379	-3.0668	-3.50842
SMO	-0.335508	0.739331	0.93084	0.999202	2.41454	2.34107	2.21126
CFLAR	-0.335721	-0.814506	-0.752448	-0.790051	-1.30107	-1.5236	-0.909178
SSFA2	-0.338498	-1.26186	-0.926469	-1.33621	NS	NS	NS
SLC39A6	-0.339581	0.830514	0.839585	1.07681	1.50184	1.36343	1.50922
ENPP4	-0.339862	-0.472214	-0.855467	-1.07269	-1.88489	-2.28968	-3.11712
PLS3	-0.340067	NS	NS	NS	NS	NS	NS
FAM214A	-0.342029	NS	NS	NS	NS	-0.619671	NS
HIVEP2	-0.342506	NS	NS	NS	NS	NS	NS
ZC2HC1A	-0.34268	NS	NS	-0.533875	-0.527232	NS	NS
BBS4	-0.342725	NS	NS	NS	NS	-0.417904	NS
RMND5A	-0.343191	NS	NS	-0.452591	0.765509	0.786896	NS
FSD2	-0.343592	NS	-2.15105	-1.06085	NS	NS	NS
ABHD3	-0.343733	0.465551	0.848942	NS	1.3042	0.756548	NS
KIAA1109	-0.345109	NS	NS	NS	-0.737843	-0.806927	NS
MYRF	-0.345676	-2.56265	NS	-2.10372	-3.17515	-3.59559	NS
INPP5B	-0.346475	NS	-0.97179	-0.673567	NS	-0.775314	NS
ZNF212	-0.347292	0.611384	0.358722	0.80993	0.663068	0.827096	1.00952
TSTD2	-0.348071	-0.151627	NS	-0.413139	NS	NS	NS
SMCHD1	-0.348175	0.361668	NS	NS	NS	NS	NS
KLHL24	-0.349487	NS	NS	-0.544159	0.918454	0.902584	NS
TRPC6	-0.349535	-0.634974	-0.857354	-1.48218	-1.85425	-1.58098	-2.82296
KIAA1841	-0.349984	NS	NS	NS	0.701844	0.77766	NS
GLCCI1	-0.349994	-0.548033	-0.921948	-0.679501	-0.795565	-1.1255	NS
TBC1D2B	-0.350069	-0.539058	-0.480802	-0.444086	-0.682107	-0.703616	NS
SVEP1	-0.35093	-1.73936	-1.56094	-1.86431	-2.13629	-2.17167	-2.06099
RAPGEF2	-0.352447	-0.672034	NS	-0.728374	-1.63754	-1.75164	NS
ZNF518A	-0.352811	0.36799	NS	NS	NS	NS	NS
TRPC1	-0.352911	NS	NS	-0.535719	NS	NS	NS
CNTLN	-0.353514	NS	NS	NS	NS	NS	-1.16227
WDR41	-0.353984	NS	NS	NS	NS	NS	NS
C18orf8	-0.355501	-0.270321	NS	NS	NS	NS	NS
ANKRD44	-0.357476	-0.504564	-1.07393	-1.26647	-1.68068	-1.91028	-1.4643
GPD1L	-0.357899	-0.737967	-0.892714	-1.31189	-2.14692	-2.31541	-2.05676
DOCK4	-0.358489	-1.13624	-1.71748	-1.74572	-2.01387	-1.83636	-2.4334
TMEM135	-0.359925	NS	NS	NS	NS	NS	NS
MAP3K20	-0.360085	-0.49477	NS	-0.740531	NS	NS	NS
SPRYD7	-0.360154	-1.19747	-1.24755	-1.28742	-0.899756	-0.940372	-0.942159
THRA	-0.360522	-1.20801	-1.02275	-1.12248	-0.759333	-1.11494	NS
AKR1E2	-0.361369	0.751078	1.08974	NS	0.971792	1.74963	1.91562
XPR1	-0.361553	1.14695	1.69595	1.87913	1.48686	1.22875	1.37885
TMEM117	-0.363332	0.960394	1.60289	1.18338	2.76572	2.80736	1.65844
GHR	-0.364188	-1.67641	-1.58391	-2.77925	NS	NS	NS
AMER1	-0.367542	0.321645	NS	NS	1.14732	1.35205	1.14772
CCDC66	-0.36819	NS	NS	NS	-0.454153	NS	NS
WTIP	-0.368238	-1.13591	-0.720994	NS	-1.00206	-1.02123	NS
FMNL2	-0.369165	NS	-0.636848	NS	NS	-0.415448	NS
MACF1	-0.370194	-0.656728	-0.81073	-1.05237	-0.925489	-1.26831	-1.26759
NDST1	-0.371994	-1.46927	-1.58787	-1.34521	-1.18434	-1.42581	NS
CLIC2	-0.372108	-0.591035	-0.742184	-1.33713	-2.10279	-1.96365	-2.25665
SMAD7	-0.372701	-1.12685	-0.999918	-1.16939	-1.17716	-1.5001	-1.1834
NAPEPLD	-0.374324	NS	NS	NS	NS	NS	NS
CCDC82	-0.374618	-0.275689	NS	-0.41111	-0.414028	NS	-0.719582
B4GAT1	-0.375193	-0.827168	-0.812011	-1.0251	-1.12774	-0.615565	NS
RPS6KA5	-0.375227	NS	-1.07653	-0.804646	NS	NS	NS
ZEB1	-0.376048	-1.28901	NS	-1.51568	-1.52893	-1.31607	-1.8826
MED6	-0.377014	0.331199	0.39863	0.51547	0.56153	0.624046	NS
SIPA1L2	-0.377292	0.663338	NS	NS	0.755645	0.747731	NS
CDIP1	-0.378476	NS	-0.690124	NS	NS	-0.719265	NS
ZNF70	-0.379253	0.399059	NS	0.581873	0.671297	0.776231	NS
AKNA	-0.379369	NS	NS	NS	-1.01214	-1.23471	NS
IFNGR1	-0.380408	NS	-0.710256	-0.939276	NS	-0.867695	NS
ZCCHC24	-0.380941	-0.990673	NS	-0.999319	-1.40418	-1.23079	NS
SPTLC3	-0.382407	NS	NS	NS	-1.45057	-1.98418	NS
FRMD4B	-0.382461	-0.877166	-0.999602	-1.3157	-0.965	-1.22046	NS
ARAP2	-0.382714	-1.12626	-0.83068	-0.946991	NS	-0.806953	-0.936643
SYNE2	-0.383483	NS	NS	NS	NS	NS	NS
YPEL3	-0.384039	NS	NS	NS	-0.748738	-0.537744	NS
TCF12	-0.384176	NS	NS	NS	NS	NS	NS
DAGLA	-0.385934	NS	NS	NS	-0.749176	-1.1185	NS
GRB10	-0.387604	NS	0.788216	1.06394	NS	NS	NS
NAALAD2	-0.388715	NS	-1.13555	-1.60272	-1.017	-1.63591	NS
INPP5A	-0.388927	-0.895191	-0.597133	-0.947477	-0.621723	-0.626203	NS
TNS1	-0.389324	-1.96494	-2.22945	-2.46087	-2.69711	-2.97207	-2.70687
XG	-0.389516	NS	NS	-1.16943	3.69641	2.99831	2.8526
ALDH1A1	-0.391732	-1.20266	-1.47274	-1.99186	NS	NS	NS
SLC25A32	-0.391783	NS	NS	NS	NS	NS	NS
ATP8A2	-0.391955	NS	-1.17303	-2.33356	NS	NS	-2.67571
ID3	-0.392314	-1.32586	NS	-1.30391	-1.1626	-0.714894	NS
RBM48	-0.394222	0.36017	NS	NS	NS	0.294429	NS
STX11	-0.395143	-2.39479	-2.92766	-3.06984	-2.34908	-3.1566	-1.7842
CIART	-0.39539	1.31627	NS	0.981802	1.529	2.17583	NS
ZNF215	-0.39652	1.56077	1.03997	1.64188	1.20115	1.09343	NS
NTN4	-0.396987	-1.33754	-1.37629	-1.58528	-1.90898	-2.5699	NS
NR1D2	-0.398825	NS	NS	NS	NS	NS	NS
MMP11	-0.399087	3.44038	5.96988	6.68877	6.18684	5.5472	5.50544
MOCS1	-0.40025	-1.28949	-1.29977	-1.64927	-1.27958	-1.78279	-1.1081
DLC1	-0.400883	-1.95592	-2.374	-2.54406	-3.34732	-3.94282	-2.64266
KAT2B	-0.401863	-0.865405	-1.16946	-1.39354	-1.53416	-1.90044	-1.67431
ADGRE5	-0.402183	-1.08934	-1.07407	-1.14864	-2.16303	-2.1451	-1.82517
ILDR2	-0.40232	NS	NS	NS	NS	-1.73501	NS
STK33	-0.402489	NS	-1.13513	-1.51845	-1.19517	-1.89788	-3.62815
OLFML1	-0.402517	-1.45304	-0.87256	-1.16015	-1.81683	-1.2772	NS
LARP6	-0.402712	-0.554255	NS	NS	1.01015	1.06973	NS
SH3D19	-0.402764	-0.881618	NS	-0.702633	-1.26449	-1.07026	NS
SLC36A4	-0.403793	0.480228	0.619176	0.536373	NS	NS	NS
MAGI3	-0.403996	-1.03639	-0.93944	-1.1038	-1.74011	-1.68467	-1.19946
CCSER2	-0.404079	-0.403483	NS	NS	-0.593013	-0.610755	NS
CEP85L	-0.40523	NS	NS	-0.624499	-1.10869	-0.911285	NS
STARD8	-0.405768	-1.75513	-1.80248	-2.1779	-2.52477	-2.95672	-2.14228
EPB42	-0.405902	NS	NS	-1.12248	NS	-1.82674	NS
LMO2	-0.408566	-1.65881	-1.5415	-1.82496	-1.52044	-1.43115	-1.91241
LIMCH1	-0.409121	-1.54457	-1.96915	-1.8062	-2.78378	-3.55791	-3.03936
TNFRSF25	-0.409171	1.41891	1.36013	1.1259	1.64693	2.21829	1.71877
COLEC12	-0.410361	-1.14488	-1.39084	-1.60392	-2.11577	-2.37001	NS
SELENOP	-0.411131	-1.03356	-1.82628	-2.10414	-1.25035	-1.98722	NS
MDM1	-0.412265	0.568507	NS	NS	NS	NS	NS
EPB41	-0.413702	0.408875	NS	NS	NS	NS	NS
EDNRA	-0.414136	-0.854288	NS	NS	-1.01358	NS	-1.43054
REPS1	-0.414148	NS	NS	NS	0.845113	0.869933	0.952169
NUB1	-0.414343	0.212258	NS	NS	NS	NS	NS
MTR	-0.414551	NS	NS	NS	NS	NS	NS
PDZRN3	-0.414804	-0.812486	NS	-0.983272	NS	NS	NS
HOXA5	-0.415116	-1.57063	-1.61633	-1.71175	-1.88704	-1.4228	-1.57437
CCDC85C	-0.415823	-0.436283	-0.542867	NS	0.688537	NS	1.10031
TMEM2	-0.418498	-0.837841	NS	-0.625466	-1.40219	-1.27221	NS
PRKCE	-0.418845	-1.699	-1.75668	-2.11829	-1.95675	-2.56032	-2.04332
FAM129A	-0.419152	NS	NS	-0.636799	NS	NS	NS
DPYD	-0.420083	NS	-0.771165	-0.59797	-1.19187	-1.55325	NS
CLK4	-0.420723	NS	-0.465987	NS	-0.695901	-0.750435	NS
SLC46A3	-0.420833	NS	NS	NS	-1.05596	-1.42447	NS
TMEM150C	-0.421955	NS	1.37439	NS	NS	NS	NS
N4BP2L1	-0.422033	-0.945845	-1.40303	-2.00535	-1.42068	-1.77668	-2.01277
DYSF	-0.423537	-0.61279	NS	NS	-1.70546	-1.83675	NS
TAL1	-0.424694	-2.81391	-2.44774	-3.14472	-2.67042	-3.33073	-3.19647
SEMA6A	-0.425725	-2.36213	-2.13962	-2.95577	-1.1169	NS	NS
CERKL	-0.425807	NS	NS	-0.582783	-0.778408	-1.05447	-1.72622
FBXL7	-0.426095	-0.730824	NS	-0.6886	NS	NS	NS
SORBS3	-0.426416	-1.29423	-0.834779	-1.11471	-0.905777	-0.688404	NS
FGD5	-0.42643	-1.87467	-1.55597	-2.08407	-2.26069	-2.32352	-1.9292
SESN1	-0.426929	-1.11255	-1.80326	-2.09379	-1.2866	-1.5109	-1.65521
UST	-0.426934	-0.484397	NS	-1.30105	NS	NS	NS
CACNA1H	-0.428776	-0.790733	NS	NS	-1.65954	-1.2154	NS
FRMD3	-0.43023	-2.21982	-2.14335	-2.50167	-2.43865	-3.04002	-2.83306
RUNX1T1	-0.430256	-1.18969	-0.860063	-1.46242	-1.97933	-1.6177	-1.61819
PPP1R14A	-0.430559	-1.96256	-1.43741	-2.15746	-2.37132	-3.00534	-2.85133
STK17A	-0.431249	NS	NS	NS	NS	NS	NS
LMO7	-0.431288	-1.46719	-0.99914	-0.976019	-2.62847	-2.62857	-1.95856
LHFPL6	-0.43152	-1.60344	-1.10397	-1.87714	-1.80729	-1.73202	-1.27251
MLF1	-0.431828	NS	NS	-0.855835	1.00533	NS	NS
CPED1	-0.432602	-1.37885	-1.44862	-2.44045	-2.21292	-2.62103	-3.10026
CDC42BPG	-0.43287	-0.670088	NS	NS	NS	NS	NS
TESK2	-0.434557	NS	-0.758439	-0.811177	0.449074	0.578451	NS
ABCA1	-0.434886	NS	-0.962047	NS	NS	NS	NS
ACSL4	-0.435238	-0.786941	-0.822811	NS	-1.26348	-1.47718	-1.41187
MEIS2	-0.436134	-1.02958	NS	-1.09648	NS	NS	-0.946222
CD1D	-0.437182	NS	NS	-0.506857	-1.05265	-0.903946	-1.44562
USP53	-0.437924	NS	NS	-0.543454	-0.810896	-1.32497	NS
CAVIN2	-0.438154	-2.81487	-2.73202	-3.08105	-3.56361	-4.24795	-4.04129
OGN	-0.439014	-2.58785	-1.16335	-3.21969	-3.81782	-3.46419	-3.37123
POLI	-0.439592	NS	-0.36566	-0.487658	NS	NS	NS
COG2	-0.439763	0.760142	0.983387	0.703875	0.397053	0.486941	NS
TTC7A	-0.442	-0.728356	-0.519338	NS	-0.589397	-0.891685	NS
LDB2	-0.442064	-2.35939	-2.07829	-2.85275	-3.04894	-3.24112	-2.91028
SHE	-0.442837	-0.833754	-1.27588	-2.01514	-2.83899	-3.53669	-3.05131
NR3C1	-0.442899	NS	NS	NS	-0.804456	-0.889672	-1.13835
ZEB2	-0.444788	-0.924779	-1.16238	-1.23254	-1.84673	-1.59101	-1.71071
PLN	-0.445225	-0.920732	NS	-1.02927	-1.42533	-1.07459	-2.5629
MFSD8	-0.445334	0.294527	NS	NS	-0.335586	-0.290054	NS
PLSCR4	-0.445844	-1.33586	-1.16326	-1.3609	-1.38414	-1.74539	-1.54451
CLEC3B	-0.445854	-3.3139	-3.0604	-4.94827	-3.95044	-5.01659	-4.79257
RTKN2	-0.447043	-3.57797	-4.41768	-4.7142	-3.50537	-3.96805	-4.23381
PRKD1	-0.448038	-0.639241	-0.818742	-1.34437	-0.827491	-0.973407	-1.49121
MEIS1	-0.449778	-1.06391	-0.761883	-1.38346	NS	-0.576816	NS
DPYSL2	-0.451192	-1.24428	-1.28832	-1.70803	-2.36159	-2.49165	-2.18675
DENND5B	-0.452585	0.948963	1.12992	0.852095	NS	NS	NS
UACA	-0.453342	-1.22412	NS	-0.847394	-0.925265	-0.691371	-0.862883
SEMA6D	-0.454158	-2.0111	-2.43738	-3.1599	NS	NS	NS
FIBIN	-0.455775	-1.96114	-1.25418	-1.83228	-1.34503	-0.908371	-1.92816
KRT23	-0.455809	NS	1.48277	NS	4.03224	3.59166	4.65362
CDKL1	-0.457444	-0.913515	-1.6123	-1.42567	-1.43694	-1.62414	-1.52834
STARD9	-0.459721	-1.88376	-2.19794	-2.36707	-2.08193	-2.35116	-3.03733
DDR2	-0.460857	-0.817547	NS	-0.955421	-1.22891	NS	-1.62659
NHSL2	-0.461125	-0.737957	-1.1575	-0.969134	-1.4608	-1.27881	-1.6482
SH3RF3	-0.462001	-0.72134	NS	-0.584744	NS	NS	NS
LURAP1	-0.463616	NS	-0.961741	NS	NS	NS	NS
GLIPR1	-0.463896	0.607772	NS	NS	-0.640691	NS	NS
HSPB11	-0.464724	0.584015	0.422405	NS	0.546978	0.460916	NS
ALDH1L2	-0.465157	0.770005	1.6887	1.4865	1.43272	1.29525	NS
SLC7A2	-0.465284	NS	1.47551	NS	NS	-2.2856	NS
MAOB	-0.465588	-1.06356	-0.994253	-1.90855	-1.60185	-2.20207	-2.15239
AHNAK	-0.46622	-1.68139	-1.12355	-1.51256	-1.00436	-1.10213	NS
ELMO1	-0.468527	-0.75824	-1.36979	-1.26623	-1.3567	-1.05493	NS
COL6A3	-0.468837	1.04797	1.58416	2.13151	1.1152	0.931446	1.6067
RBPMS2	-0.469809	NS	NS	0.946227	NS	-1.17037	NS
ADRB2	-0.470495	-2.87404	-3.31721	-3.2039	-2.45327	-2.98799	-2.73317
CYB5A	-0.471982	-0.646756	-1.28591	-1.56632	-2.09952	-2.3385	-2.08304
KIAA1551	-0.472229	0.51013	NS	NS	NS	NS	NS
CACNB2	-0.472249	-0.533977	NS	-0.736175	-1.26973	-1.15282	NS
GFPT2	-0.472268	NS	NS	NS	NS	NS	NS
FGFR4	-0.472716	-2.59363	-2.39055	-3.01986	-3.54691	-3.55816	-2.49953
LAYN	-0.473806	NS	NS	NS	NS	NS	NS
NUAK1	-0.474421	NS	NS	NS	0.89745	0.89131	NS
RASEF	-0.47461	NS	NS	NS	NS	-1.30222	NS
EXPH5	-0.475073	NS	NS	NS	-0.937058	NS	NS
RASGRF2	-0.477129	NS	0.963142	NS	-0.750856	NS	NS
GPR155	-0.477186	NS	NS	NS	NS	NS	NS
SLCO4C1	-0.477186	-1.11087	-1.42395	-1.95794	-2.07442	-1.76058	NS
STOM	-0.477597	-0.920752	-1.33415	-1.16832	-1.26126	-1.3082	-1.69835
ZCCHC11	-0.477599	NS	NS	NS	NS	NS	NS
MCTP1	-0.477641	NS	NS	NS	-0.868407	-0.945405	NS
ARHGEF6	-0.47806	-1.04213	-1.28301	-1.5893	-1.85784	-2.02076	-1.78076
LTBP4	-0.478158	-2.12128	-2.23594	-2.22608	-1.47804	-1.14262	-2.16304
MRGPRF	-0.478784	-1.15217	NS	-0.620561	-1.34414	NS	-1.32186
TEF	-0.483172	-0.888113	-1.33182	-1.22409	NS	-0.542427	NS
PDE5A	-0.483506	-1.36609	-1.12112	-1.7791	-1.76119	-1.43757	-2.45682
TGFBR3	-0.483525	-2.26744	-1.85703	-3.33654	-2.01652	-2.35551	NS
TLR2	-0.486105	NS	-0.732215	-0.805028	-1.04746	-1.31923	-1.11089
FBXL3	-0.486695	-0.345466	-0.554364	-0.94555	-0.552058	-0.800679	-1.08876
RASGRP1	-0.487891	0.517061	NS	NS	NS	NS	NS
GNG2	-0.488598	-0.439796	-0.654989	-1.03132	-1.24853	-1.54786	-1.60899
RASL12	-0.489198	-1.37349	-1.18868	-1.64657	-2.18943	-2.14788	-2.69816
MERTK	-0.489523	NS	NS	NS	0.610356	0.662601	NS
CCDC102B	-0.489775	-0.756388	-0.964243	-0.945019	-1.38446	-1.70458	-1.31342
ARHGAP44	-0.489966	-1.38414	-2.0282	-2.10287	-2.8041	-2.95459	NS
RTN1	-0.49031	NS	-1.66941	-1.66977	-1.61483	-1.55953	-1.86867
FHL1	-0.491445	-2.7584	-3.33634	-4.12139	-3.39974	-3.79762	-2.87746
CSF1	-0.49169	NS	NS	NS	-1.44507	-1.38002	NS
GRK5	-0.491742	-2.64292	-2.1516	-2.9	-2.47563	-2.73901	-1.85257
AIF1	-0.492408	NS	-0.806656	-0.830415	-1.35055	-1.6321	NS
TPPP3	-0.496081	-1.47816	-2.86059	-3.22541	-2.19386	-2.87635	-2.70363
PAG1	-0.496287	NS	NS	-0.617862	-1.68919	-1.45853	-1.81191
ACKR3	-0.497805	-0.814595	NS	NS	2.02808	1.67733	2.25373
SLC2A12	-0.499808	NS	NS	NS	NS	2.24127	NS
ADGRF5	-0.501339	-0.835424	-1.47162	-1.46644	-3.2827	-3.9121	-3.05911
DBP	-0.502795	NS	NS	NS	NS	1.01498	NS
POR	-0.504125	NS	NS	NS	NS	-0.43199	NS
IRAK3	-0.504223	NS	NS	NS	-1.48452	-1.81181	-2.08837
CA11	-0.508688	NS	NS	NS	NS	0.585669	NS
GSTM3	-0.510184	-0.714655	NS	-1.32497	NS	NS	NS
PPP1R9A	-0.51044	NS	NS	NS	-1.70014	-1.65228	NS
ZFP37	-0.51091	NS	NS	NS	NS	0.857359	NS
KITLG	-0.511015	NS	NS	NS	NS	NS	NS
RFTN2	-0.512674	-0.617575	NS	-0.968866	-0.841326	-1.14873	NS
PDZD2	-0.512751	-2.25153	-2.28333	-2.04156	-2.12546	-1.8819	NS
GYPC	-0.512943	-1.29625	-1.59307	-1.74319	-1.83192	-1.86347	-2.0286
TMEM26	-0.515142	NS	NS	NS	NS	NS	NS
MYCT1	-0.51664	-2.10977	-1.70312	-2.21508	-2.95857	-3.11303	-2.58743
SELP	-0.516994	-2.18468	-1.8494	-2.43163	-2.74077	-3.13158	-2.25699
CARD11	-0.51708	1.37508	2.49582	2.05953	1.11569	1.67683	NS
CCDC69	-0.518881	-1.01061	-1.73931	-1.2964	-2.1264	-2.34646	-1.80389
TXNIP	-0.51894	-0.462595	-0.829154	-1.06958	-1.88447	-1.77717	-2.08653
TBC1D8	-0.519752	NS	NS	NS	NS	NS	NS
CREBRF	-0.520731	-0.42379	-0.77093	-0.967908	-1.27475	-1.30836	-1.11974
NOXO1	-0.521352	NS	NS	NS	NS	NS	NS
FXYD1	-0.521422	-2.32456	-2.53801	-3.74527	-3.43587	-3.23672	-3.64029
GUCY1A3	-0.521724	NS	NS	NS	-0.905954	NS	NS
TMOD1	-0.521959	-1.81298	-1.40111	-2.28833	-1.87386	-1.96701	NS
THEMIS2	-0.52235	-0.595062	-1.14889	-0.747321	-1.31414	-1.67051	-1.18078
TESPA1	-0.523768	NS	-0.766012	-0.854608	-1.33817	-1.59262	NS
MID2	-0.525314	NS	NS	NS	NS	NS	NS
CAV1	-0.527881	-3.05411	-3.23012	-3.31401	-2.91666	-1.79051	-3.45709
PTPRU	-0.529004	NS	NS	NS	NS	-0.778112	NS
HOMER3	-0.529797	0.842664	1.28559	1.31475	1.65422	1.3558	NS
MTURN	-0.530325	-1.20423	-1.05841	-1.73336	-1.55911	-1.49467	-1.78744
CAV2	-0.532409	-2.08176	-2.04933	-2.39827	-1.58073	-1.22746	-2.62984
ADAM33	-0.533685	-1.34582	NS	-1.42535	-1.373	-1.84187	-1.72041
SRPX	-0.534231	-1.44747	-1.17565	-1.79233	-1.41223	-1.68872	-2.24947
SYCP3	-0.535284	NS	NS	-1.61822	NS	-0.768363	NS
GSN	-0.535322	-0.518265	-0.470556	NS	NS	NS	NS
FAM13C	-0.536628	-1.44923	-1.34702	-1.82691	-2.18722	-2.28251	-2.06285
KCNH2	-0.537275	1.20704	NS	NS	2.11244	1.18419	NS
RARRES2	-0.540239	-0.737861	NS	-0.940781	-0.967222	-0.931919	-1.46599
NPR3	-0.540609	-1.91496	NS	-2.05557	NS	-1.17472	NS
SCEL	-0.540982	-1.07354	NS	-0.815727	-2.12966	-2.47358	NS
HEY1	-0.542191	-1.22525	-1.27369	-1.16722	NS	0.887068	NS
CSGALNACT1	-0.543165	-0.434862	NS	NS	-1.28351	-0.946707	NS
SCN2B	-0.543819	-1.7992	-1.08773	-1.98057	-2.06892	-1.94712	-2.735
PRDX6	-0.54488	NS	NS	NS	NS	NS	NS
PTH1R	-0.546973	-1.91812	-1.61127	-2.27412	-2.27497	-2.49643	NS
SYNE1	-0.547698	-1.01817	-1.44787	-1.47353	-2.68469	-2.78686	-2.04709
ETFBKMT	-0.547964	NS	NS	NS	-0.588052	-0.564134	NS
FMO1	-0.550478	1.26171	2.09542	2.16954	2.745	2.13106	NS
MAGEL2	-0.554943	0.988802	1.35234	1.6119	NS	1.5208	NS
RGS6	-0.555681	-1.91887	NS	-2.09213	NS	-1.14752	NS
NR2F1	-0.556044	-0.910877	NS	-0.962939	-2.033	-2.11389	-1.49819
ADCY5	-0.559168	-0.750056	-0.760127	-1.74776	NS	-0.919975	NS
ARHGEF26	-0.559451	-2.75017	-2.66627	-2.49623	-1.63479	-1.59546	-1.93941
TRPM4	-0.560086	NS	NS	NS	NS	NS	NS
DTNA	-0.560086	NS	NS	NS	NS	NS	-2.71461
C1QA	-0.560559	-0.981103	-1.55784	-1.40642	-1.67509	-1.74288	NS
TEK	-0.562361	-2.99702	-2.5128	-3.28663	-3.4952	-3.75681	-3.50136
FGD2	-0.564676	NS	-1.04019	-0.847008	-1.56737	-1.91182	-1.46579
IRF1	-0.569007	-0.777552	NS	-0.640262	-0.831328	-1.36321	NS
LRMP	-0.569962	NS	NS	-0.523774	NS	NS	NS
C15orf52	-0.572041	-1.21977	-0.892184	NS	-1.026	-1.67359	-1.75396
DHRS12	-0.572348	-0.503198	-0.47678	NS	-0.818943	-1.23944	-1.18955
MYO9A	-0.572508	-0.696353	-0.794374	-0.770799	-1.02018	-1.02604	NS
RAPGEF4	-0.574821	-1.90266	-1.65758	-2.21805	-1.52282	-1.58308	-2.48293
MAMDC2	-0.575747	-2.17338	-2.97712	-3.47114	-2.85451	-3.46606	-4.07628
TMEM47	-0.576123	-1.21216	-1.02754	-1.81298	-1.94176	-1.4784	-2.17186
MYH11	-0.576618	-1.74689	NS	-1.8079	-1.90614	-1.2314	-3.15456
SEC14L3	-0.578523	-1.30864	-4.02125	-4.66274	-2.96438	-5.98396	-4.51359
C17orf58	-0.580517	0.82983	1.16793	1.06828	0.788411	0.852944	NS
SCN3B	-0.581572	-1.18958	-0.784471	-1.27526	NS	NS	NS
RYR2	-0.583068	-1.0606	-1.47399	-1.58234	-1.7247	NS	-2.34659
PATL2	-0.586579	NS	NS	NS	NS	-1.08265	NS
ARHGAP15	-0.586833	NS	NS	-0.853849	-1.42635	-1.62722	NS
ECM2	-0.588242	-1.09625	NS	-1.1895	-1.62782	-1.15177	NS
NR1H3	-0.588618	NS	NS	NS	-0.628231	-0.633195	NS
ARSK	-0.588877	NS	NS	NS	NS	NS	NS
PHYHIPL	-0.589218	NS	NS	NS	2.23124	2.29639	NS
NXPH1	-0.590691	NS	NS	NS	NS	3.95553	NS
CYP27C1	-0.590821	1.80588	2.74573	2.98604	3.44481	3.86694	NS
CXCL12	-0.592395	-0.932564	NS	-0.92011	-1.67117	-1.13661	-1.7694
FCMR	-0.597011	NS	NS	NS	NS	NS	NS
MMP19	-0.597686	-1.92165	-1.51248	-1.55166	-1.82742	-2.89719	NS
NR1D1	-0.598116	NS	NS	NS	NS	1.53295	NS
PLCB2	-0.598189	NS	NS	NS	-1.44448	-1.78386	-1.1184
HGF	-0.59898	-0.788369	-0.835354	-1.293	-1.94978	-2.04017	-2.0829
C12orf56	-0.600534	2.76566	4.33234	3.41746	6.58673	6.18075	5.62122
LYVE1	-0.60061	-2.59141	-2.32574	-3.09345	-3.5937	-3.82533	-3.55772
MAB21L3	-0.601492	1.62618	1.67562	1.38229	2.93159	2.82363	4.20861
SEPT1	-0.602302	NS	NS	NS	NS	NS	NS
PTPRB	-0.606173	-2.41609	-2.11862	-2.89968	-2.9684	-3.66611	-3.10898
ARHGAP20	-0.606264	NS	NS	NS	-1.71507	-1.77655	-2.51537
NXPE4	-0.606532	NS	NS	NS	NS	NS	NS
SYNM	-0.608321	-1.70001	-1.46158	-2.0644	-1.4389	-0.733404	-1.6482
CCRL2	-0.608904	-1.22	-1.16928	-1.50497	-2.08742	-2.49189	-2.1519
SELENBP1	-0.610024	-1.0968	-1.86828	-1.5866	-3.03956	-4.42856	-3.77203
P2RY14	-0.610168	NS	-1.30014	-2.01549	-2.50148	-2.90919	-2.33491
AADAC	-0.613622	NS	NS	-3.68337	NS	NS	NS
KCNMA1	-0.61601	NS	NS	-0.668394	NS	NS	NS
TBXAS1	-0.618043	NS	NS	-0.746941	-1.28891	-1.52875	-1.17899
CCDC190	-0.618874	NS	-1.96636	-2.90588	NS	NS	NS
RTL5	-0.619947	NS	-0.809649	-1.06365	-0.992363	-1.35215	-1.37907
C3AR1	-0.623983	NS	NS	NS	-1.11006	-1.49373	NS
GPR75	-0.624261	NS	NS	NS	NS	NS	NS
CALCRL	-0.62439	-2.41631	-2.16364	-2.76958	-2.54584	-2.42703	-3.78579
HPGD	-0.625697	NS	NS	-1.65258	-2.39377	-2.54577	-1.73367
RTN4RL1	-0.62591	-0.804127	-1.67702	-1.31981	NS	-1.16149	NS
SLC22A4	-0.626843	-1.07253	-1.38936	-1.12837	-1.37246	-2.28314	-1.43034
GCGR	-0.627714	NS	NS	NS	1.53347	3.24585	NS
HCK	-0.627798	-0.635663	-1.38006	-1.01764	-1.16121	NS	NS
CLEC9A	-0.630459	NS	-1.11203	-2.03454	-1.63345	-2.52002	NS
BANK1	-0.632228	NS	-0.957312	-0.811428	-2.28416	-1.85768	-1.90933
GATA2	-0.634192	-1.9075	-2.04659	-2.25601	-2.2913	-2.27323	NS
CD274	-0.634684	-0.681763	NS	NS	-1.16148	NS	NS
RSPO1	-0.637815	-2.92179	-3.15311	-4.19388	-3.3171	-3.70387	-3.04518
CDH6	-0.638806	-1.17597	NS	-1.13199	NS	-1.1566	NS
NCKAP5	-0.647173	-3.00398	-3.53192	-4.23629	-2.64414	-2.14628	-3.17627
SLC16A12	-0.648695	NS	-1.73445	-1.54377	-1.85749	-3.38247	-3.47312
SSC4D	-0.65074	0.882905	1.55336	1.38001	1.4758	1.85561	NS
MPP3	-0.650775	-0.506657	NS	NS	NS	NS	NS
ZNF365	-0.653737	-1.60215	-0.99594	-1.83743	NS	NS	NS
KLHL38	-0.653816	NS	NS	NS	NS	NS	NS
GRIA3	-0.654102	NS	NS	NS	NS	NS	NS
COL13A1	-0.658153	-1.6	-1.27275	-0.871732	-1.38395	-1.914	-2.09175
CACNA1D	-0.658216	NS	-1.0532	-1.72698	-2.37815	-3.86695	NS
TAGLN3	-0.658298	NS	NS	NS	NS	2.00573	NS
GZMA	-0.660774	NS	NS	NS	NS	NS	NS
BMPER	-0.661586	-1.82193	-2.40685	-2.59233	-1.27238	-2.17323	-4.15845
DNAJC12	-0.662338	2.51065	4.09481	2.34558	NS	NS	NS
CCR5	-0.663194	NS	NS	NS	NS	NS	NS
GPR176	-0.666238	NS	NS	0.953038	NS	NS	NS
KCTD19	-0.666987	-0.880049	-1.86252	-1.51805	NS	-0.956008	-2.03967
RGS7BP	-0.668422	NS	NS	-1.10281	-1.95253	-2.28065	-2.83005
C1QB	-0.669341	-0.865008	-1.71972	-1.42357	-1.65924	-1.85058	NS
PCDH15	-0.670234	-2.65989	-3.60279	-4.34333	-2.90734	-3.34582	-4.30233
PTGS1	-0.670656	NS	NS	NS	NS	-0.907898	-1.49181
IGSF10	-0.670864	-2.5899	-3.81661	-3.71294	-1.99183	-1.49035	-3.91923
ADGRE1	-0.674027	-1.65031	-2.58687	-2.95286	-1.79373	-2.11604	-2.92463
IL15	-0.679423	NS	-0.704767	-0.910344	-0.976637	NS	NS
CD8B	-0.681205	NS	NS	NS	NS	NS	NS
CCL4	-0.682208	NS	NS	NS	NS	-1.8081	NS
EPAS1	-0.68276	-2.73974	-2.38927	-2.78334	-2.89806	-3.13739	-1.95952
PCDHAC2	-0.684018	NS	NS	NS	-1.88364	-2.72622	-2.12982
OTOGL	-0.687795	NS	1.39871	1.33333	NS	NS	NS
PRKCB	-0.688361	NS	NS	-0.809638	-1.55475	-1.06955	-1.33195
ACKR1	-0.690008	-2.12437	-1.68383	-2.71581	-2.90305	-3.62813	-2.28969
ENOX1	-0.694739	NS	0.875844	NS	NS	NS	NS
TLR10	-0.699242	1.41455	1.34142	1.07404	NS	NS	NS
SPOCK1	-0.701726	1.57747	3.98254	4.00124	3.41188	3.63218	2.7485
DCC	-0.701803	-2.34445	-2.58776	-2.88503	NS	-1.67338	-2.6376
CDH20	-0.704422	2.38354	NS	NS	NS	NS	NS
CLEC4G	-0.705683	NS	NS	NS	NS	NS	NS
WNT3A	-0.705819	-3.72258	-4.61896	-5.12165	NS	-2.06538	NS
CHRD	-0.711119	NS	NS	0.773125	NS	NS	NS
TXNDC16	-0.714076	NS	-0.474236	-0.546574	NS	NS	NS
GPR174	-0.715532	1.28359	NS	NS	NS	NS	NS
HMCN1	-0.715642	-0.590279	NS	-0.790844	NS	-1.0861	NS
ATP2B3	-0.715664	NS	NS	NS	NS	NS	NS
CA4	-0.717119	-3.5422	-4.09659	-6.11562	-4.45902	-6.47302	-5.6425
AC079325.2	-0.717226	NS	NS	NS	NS	NS	NS
MYOZ3	-0.719435	-1.27148	-1.17844	-2.2155	NS	-1.67548	-2.36753
SPTA1	-0.723191	NS	NS	NS	NS	NS	NS
HOTAIRM1_2	-0.723576	NS	NS	NS	NS	NS	NS
DUSP26	-0.72403	-1.29205	-1.47334	-1.93064	-1.99704	-2.20889	-2.96277
FAM221B	-0.727274	NS	NS	NS	NS	-2.49713	NS
ART4	-0.73089	-1.76844	-2.50239	-2.94761	-3.31157	-4.22808	NS
CD8A	-0.731673	NS	NS	NS	NS	NS	NS
TCF21	-0.735236	-2.37601	-3.17709	-3.61295	-3.90759	-4.4552	-4.39893
TFR2	-0.735524	2.00661	2.82787	2.99798	3.23273	2.89744	NS
EPOR	-0.737438	-0.551357	-0.790999	-0.534283	-1.50153	-1.08466	NS
COL23A1	-0.744837	NS	NS	NS	NS	0.927329	NS
TRAT1	-0.74498	NS	NS	NS	-1.0812	NS	NS
ADH7	-0.745627	NS	NS	-1.84003	5.29414	4.75472	4.57565
CR2	-0.747263	2.13539	2.72234	NS	NS	NS	NS
MS4A7	-0.748413	-1.24944	-2.22492	-2.21668	-2.1271	-2.96733	-2.72956
LRTM1	-0.752586	NS	NS	NS	NS	NS	NS
NAIP	-0.752907	NS	NS	NS	-0.93968	-1.13589	NS
TNFSF10	-0.753893	NS	NS	-0.960973	NS	1.06158	NS
CCR3	-0.771607	1.54238	1.0681	2.65109	NS	NS	2.46368
ACTN2	-0.771991	-2.83748	-3.32633	-4.46194	-2.49792	-3.7059	-4.70967
NOX5	-0.777883	1.57491	2.12751	2.23913	1.9692	1.3043	NS
HSD17B13	-0.784833	-1.73089	-2.1629	-4.34068	-2.98157	-3.3054	-3.21417
FGF10	-0.787674	-2.87402	-2.22657	-4.01454	-3.30824	-2.72578	-2.47169
SLC27A6	-0.79426	-2.9665	NS	-2.8639	NS	-3.86305	NS
PSTPIP2	-0.797093	0.872845	NS	0.749827	0.767632	0.888115	NS
ST8SIA5	-0.797479	NS	1.20176	NS	NS	NS	NS
ADRA1A	-0.808836	-3.06713	-4.31348	-4.57015	-3.13807	-4.52441	-5.37924
TNF	-0.81133	NS	NS	-0.950666	NS	NS	NS
CADM3	-0.818265	-0.838803	NS	-0.801802	-1.8761	-1.80988	NS
ADM	-0.81878	NS	NS	NS	1.64144	1.05135	1.52361
MEI1	-0.826159	0.822931	NS	0.775183	NS	NS	NS
SLC6A4	-0.831837	-4.83314	-6.23142	-6.66348	-5.0033	-5.67316	-3.54554
CPEB1	-0.834264	-1.19357	-1.33456	-1.38619	NS	NS	-2.31653
SDS	-0.834313	NS	1.02737	2.04534	NS	NS	1.82713
LRRN3	-0.834513	-2.37136	-3.29756	-3.72415	-2.57883	-4.4828	-4.28074
RAB39A	-0.838111	1.16902	NS	NS	NS	NS	NS
CYR61	-0.84459	-1.7425	-0.846955	NS	-1.8994	-1.45896	NS
CD38	-0.846823	NS	NS	NS	-1.07314	-1.3609	NS
TRBV25-1	-0.847424	NS	NS	NS	NS	NS	NS
LRRC55	-0.852656	NS	1.22075	NS	NS	NS	NS
ADAMTS5	-0.864404	NS	NS	NS	NS	1.37455	NS
ADAMTS8	-0.865452	-2.95292	-3.32211	-4.11685	-4.277	-6.14354	-4.52477
LY86	-0.874916	-0.825564	-1.27302	-1.32971	-1.89495	-2.26176	-1.81509
CYP2B6	-0.895556	NS	NS	NS	NS	-3.89303	NS
ADH4	-0.897391	NS	NS	NS	NS	-1.09573	NS
LPL	-0.90123	-1.89111	-3.01322	-2.80213	-2.94288	-4.05894	-3.22899
FCRL5	-0.96834	2.52799	2.41211	2.87749	1.69012	NS	NS
CCL26	-0.972324	NS	1.24843	1.18122	3.52483	3.2163	3.01828
ZG16	-1.00435	NS	NS	NS	NS	NS	NS
IDO1	-1.1104	NS	NS	NS	NS	NS	NS
